# Supplementary material for: Diet-driven differential response of Akkermansia muciniphila modulates pathogen susceptibility
Source: bioRxiv. 2023 Dec 15:2023.12.15.571894. Preprint. [Version 1] doi: 10.1101/2023.12.15.571894 (PMC10760068; doi:10.1101/2023.12.15.571894)
Supplement: Supplement 3 [file media-3.xlsx]

## Sheet: Sheet1
Dataset EV2: Colon transcriptome counts
Raw counts of mouse colonic tissue RNA reads mapping to the Mus musculusgenome using Salmon and annotated with ENSEMBL gene identifiers.
			RAW COUNTS
		SM	13SM	13SM	13SM	13SM	13SM	13SM	13SM	13SM	14SM	14SM	14SM	14SM	14SM	14SM	14SM	14SM
		Diet	FR	FR	FR	FR	FF	FF	FF	FF	FR	FR	FR	FR	FF	FF	FF	FF
ensembl_gene_id	external_gene_name	chromosome_name	4	19	20	26	12	17	27	28	7	21	24	32	2	5	11	30
ENSMUSG00000050028	Olfr745	14	1	1	0	0	0	2	1	0	1	0.841	1	1	0	0	0	0
ENSMUSG00000002104	Rapsn	2	4	2	6.005	7.006	3.002	2	11.932	6.001	7.679	8.007	7.016	7.029	0	2.001	0	0
ENSMUSG00000060586	H2-Eb1	17	1204	171.075	82.508	143.604	125.599	1330.15	629.251	853.964	181.249	99.255	145.695	141.048	468.573	572.074	464.914	533.904
ENSMUSG00000021725	Parp8	13	319.001	370.542	341.16	377.048	298.508	338.744	344.91	430.743	344.591	343.363	329.605	304.545	190.002	218.74	196.711	188.847
ENSMUSG00000022864	D16Ertd472e	16	202.842	290.91	261.253	221.947	235.164	229.097	245.816	309.068	258.152	256.793	240.807	230.977	113.005	151.507	122.323	122.611
ENSMUSG00000020642	Rnf144a	12	136.09	164.094	129.406	189.997	86.911	150.497	118.206	136.648	157.263	134.96	156.714	155.583	65.008	78.537	66.105	84.047
ENSMUSG00000026070	Il18r1	1	77	75.066	73.061	59.037	60.19	65.025	54.131	60.124	81.886	75.552	77.886	93.875	26	34.882	21.106	30.572
ENSMUSG00000078498	Zfp988	4	0	0	0	0	3.504	0	0	0	1.042	1.429	1.513	1.056	0	0	0	0
ENSMUSG00000091490	Triml2	8	10.288	6.268	6.091	8.876	8.004	5.285	10.107	5.992	12.587	13.345	13.242	14.241	6.482	3.031	6.4	5.039
ENSMUSG00000024986	Hhex	19	148.156	160.179	180.445	227.782	150.637	159.347	124.01	148.904	218.859	209.344	179.85	208.349	67.048	104.085	103.452	74.034
ENSMUSG00000068227	Il2rb	15	262.922	255.363	207.57	115.192	154.44	214.863	178.557	172.564	232.159	197.084	249.969	209.715	78	103.553	112.512	103.748
ENSMUSG00000073418	C4b	17	2807.78	4560.92	4462.64	3745.4	3136.58	2158.74	2055.37	2914.77	3974.39	4533.07	3578.05	3491	1599.32	1716.55	1434.69	1876.53
ENSMUSG00000033227	Wnt6	1	16	14.896	24.569	22.081	17.257	10.014	9.058	12.851	19.268	19.841	18.103	19.389	7	10.955	6.033	10.065
ENSMUSG00000021880	Rnase6	14	90	87.839	41.922	90.59	67.801	80.064	37.018	87.266	103.674	91.831	78.899	84.619	41	44.664	43.001	33.946
ENSMUSG00000050919	Zfp366	13	187.611	216.036	199.645	203.01	108.992	129.717	111.392	161.541	198.308	169.029	173.856	175.548	78.237	112.263	96.578	78.491
ENSMUSG00000042129	Rassf4	6	669.641	383.92	502.421	400.417	499.53	489.641	370.426	477.201	716.865	548.158	624.801	626.202	331.002	290.111	198.728	275.801
ENSMUSG00000026737	Pip4k2a	2	520.709	496.819	402.5	442.303	365.48	388.487	313.506	377.175	587.777	448.439	480.146	484.243	247.966	261.801	232.575	261.28
ENSMUSG00000042404	Dennd4b	3	464.998	698.954	428.34	647.855	376.391	566.117	339.924	460.635	616.473	538.006	466.629	559.794	246.948	310.8	238.801	264.361
ENSMUSG00000068252	Apol7b	15	23.05	8.113	23.351	16.469	21.914	17.628	7.188	32.587	16.832	19.829	20.92	22.837	8.212	7.192	7.792	10.794
ENSMUSG00000019843	Fyn	10	380.292	417.078	353.347	442.272	266.321	405.859	285.466	329.403	429.749	382.329	345.506	434.777	197.138	240.819	214.338	227.2
ENSMUSG00000111466	Gm47504	10	0	11	6	5.006	2.416	7.548	5.759	5.613	8.017	9.051	8.029	7.005	5	5.044	5	5
ENSMUSG00000040413	Timd2	11	4	4	10.998	9.012	4.031	5.123	6.029	1	6	8	6.001	7.001	2	2.344	0	0
ENSMUSG00000004947	Dtx2	5	386.091	349.056	453.519	437.335	357.77	338.436	291.129	373.708	416.517	425.83	358.979	357.02	249.999	257.633	215.935	254.223
ENSMUSG00000036106	Prr5	15	326.401	343.417	388.436	391.909	284.598	443.916	267.597	317.462	381.113	338.17	337.758	337.138	231.095	260.288	262.041	221.238
ENSMUSG00000027962	Vcam1	3	734.897	1115.84	963.367	789.303	717.322	599.415	792.685	928.496	889.816	745.931	719.375	832.242	504.21	471.887	351.933	397.377
ENSMUSG00000070354	Evi2	11	75.101	89.123	35.659	51.294	22.772	72.792	15.661	42.229	63.731	77.488	72.484	65.685	8.474	9.911	35.132	26.261
ENSMUSG00000044250	Pced1b	15	96	181.762	108.207	176.333	81.17	143.693	78.956	131.635	149.377	138.065	108.738	123.21	60.618	67.74	52.46	70.91
ENSMUSG00000030431	Tmem238	7	707.164	336.635	578.84	299.918	496.604	505.694	441.342	477.195	537.545	453.723	466.577	466.465	301.471	349.747	293.448	337.582
ENSMUSG00000020253	Ppm1m	9	316.392	239.17	278.149	219.749	223.273	297.377	176.718	250.802	319.457	244.467	249.035	302.632	137	135.245	148.006	159.207
ENSMUSG00000018008	Cyth4	15	687.252	510.313	512.943	503.399	595.617	433.878	440.653	480.029	711.942	514.561	662.08	545.366	299.024	286.645	253.627	291.846
ENSMUSG00000013846	St3gal1	15	729.133	905.461	930.633	858.65	871.768	687.624	871.608	1051.33	913.683	869.265	808.509	951.454	598.852	656.855	514.831	513.809
ENSMUSG00000051457	Spn	7	231.306	202.204	106.542	241.437	154.088	210.014	139.22	172.521	266.427	183.808	211.463	251.555	98.06	109.653	92.272	84.122
ENSMUSG00000002897	Il17ra	6	776.413	774.088	834.375	738.103	799.251	858.883	718.025	921.515	904.178	777.182	806.686	801.336	557.404	590.547	499.681	619.748
ENSMUSG00000027009	Itga4	2	1851.8	2088.16	1530.68	2227.41	1428.45	1731.45	1368.59	1729.36	2240.14	1752.23	1884.71	1965.19	1156.64	1252.78	936.93	1185.78
ENSMUSG00000035513	Ntng2	2	233.064	183.437	206.688	159.198	161.615	165.606	138.704	181.135	192.454	187.41	175.897	178.272	111.999	116.899	72.535	119.858
ENSMUSG00000074811	Hps6	19	133	121.623	138.921	147.226	154.294	142.751	82.92	155.762	174.064	169.438	147.961	175.134	75.006	104.805	57.984	97.289
ENSMUSG00000023979	Guca1b	17	8	25.046	29.847	20.601	27.806	7	13.862	6.002	21.052	31.627	21.886	25.903	8	10.004	5.002	8.01
ENSMUSG00000032640	Chsy1	7	287.78	337.964	303.673	317.933	284.926	324.149	249.019	306.552	308.333	313.982	261.809	302.773	178	216.309	207.672	203.497
ENSMUSG00000032077	Bud13	9	384.85	355.812	538.963	366.212	409.372	346.949	416.826	387.81	465.749	420.47	422.827	449.028	319.976	346.039	286.422	345.693
ENSMUSG00000061186	Sfmbt2	2	37	46.69	33.701	46.27	40.07	68.065	35.732	28.294	52.73	44.56	40.747	45.621	16	27.863	17.046	24.476
ENSMUSG00000043932	Klri2	6	21.001	16.238	10.009	18.029	19.005	20.123	14.778	5.002	20.05	21.815	23.802	17.875	8.927	9.036	13.025	7.004
ENSMUSG00000045763	Basp1	15	239.484	257.039	194.722	329.082	185.48	222.059	197.56	193.567	261.625	223.484	227.2	201.251	129	153.14	112.862	137.438
ENSMUSG00000004500	Zfp324	7	354.166	314.937	405.8	330.028	348.374	305.168	293.186	294.454	432.399	387.468	328.783	413.202	212	261.548	226.393	234.049
ENSMUSG00000073158	9030624G23Rik	12	101.351	77.483	149.874	98.141	86.722	80.141	72.499	93.618	113.785	111.605	112.702	104.282	68.554	71.978	55.127	84.916
ENSMUSG00000040829	Zmynd15	11	98	105.327	71.383	68.302	49.249	42.419	48.664	86.206	85.565	82.461	86.95	114.38	44	39.341	29.071	48.565
ENSMUSG00000020399	Havcr2	11	118	92.363	97.198	108.141	98.097	85.389	70.959	62.64	121.698	104.012	97.321	118.842	49	63.301	36.743	67.835
ENSMUSG00000038147	Cd84	1	387.19	474.735	363.689	578.306	357.816	395.857	365.605	380.446	527.873	462.111	381.859	443.543	264.803	283.001	234.549	256.666
ENSMUSG00000090222	Ifi203-ps	1	75.549	90.348	86.859	49.268	64.75	36.744	54.687	91.885	58.171	50.907	59.096	61.626	39.432	23.021	23.812	32.773
ENSMUSG00000022488	Nckap1l	15	936.941	996.783	570.97	1126.14	684.157	877.379	607.972	698.257	1036.58	698.85	817.853	966.03	362.042	438.809	363.489	436.453
ENSMUSG00000021262	Evl	12	427.018	506.245	288.459	450.59	304.987	390.409	274.55	351.754	535.873	357.737	430.437	391.656	173.976	206.634	197.851	191.102
ENSMUSG00000060216	Arrb2	11	548.655	428.879	363.84	483.67	370.411	376.987	298.728	339.931	619.583	462.27	425.981	518.046	241.346	263.989	256.032	235.293
ENSMUSG00000013707	Tnfaip8l2	3	75	64.568	31.21	79.456	65.225	55.288	37.043	46.275	76.841	56.016	62.218	81.944	36	29.281	22.906	28.86
ENSMUSG00000047959	Kcna3	3	29.897	88.344	31.525	83.028	24.705	56.502	32.6	38.614	70.093	53.088	52.23	57.157	27	13.209	23.971	31.805
ENSMUSG00000044348	Slc25a53	X	92.041	92.928	89.59	108.708	75.674	119.133	81.593	107.074	106.547	97.314	96.875	110.776	57.371	80.422	65.773	60.445
ENSMUSG00000044982	Sft2d3	18	75.084	95.121	112.882	81.792	98.697	91.143	75.078	96.896	93.522	113.843	91.578	96.304	50	61.882	61.165	68.792
ENSMUSG00000001021	S100a3	3	2	0	24.475	0	0	1.001	9.828	5.012	2.001	1.308	3	2.684	0	0	0	0
ENSMUSG00000025064	Col17a1	19	69	80.973	160.549	53.534	40.931	109.87	122.865	293.913	117.896	88.107	125.079	110.916	37.018	66.148	51.047	39.093
ENSMUSG00000046808	Atp10d	5	338.068	508.951	363.561	456.646	311.427	389.73	291.074	340.98	437.487	410.152	307.203	418.459	206.22	238.461	189.523	187.525
ENSMUSG00000043629	1700019D03Rik	1	314.658	354.264	471.291	273.417	303.968	542.344	296.873	455.459	521.573	431.992	425.081	439.557	283.376	333.634	308.468	278.869
ENSMUSG00000042708	Shcbp1l	1	3.001	8.004	0	8.253	1	2.004	4	4.008	2	3	3	3.007	1	0	1	0
ENSMUSG00000016087	Fli1	9	391.612	567.337	344.93	605.782	331.156	513.034	348.124	389.227	588.174	460.446	400.552	529.212	212	239.232	281.6	222.839
ENSMUSG00000095932	Vmn1r49	6	2.248	1.064	2.762	4.213	4.222	1.681	0	0	3.283	3.045	3.037	3.26	5.452	4.162	4.613	4.948
ENSMUSG00000036894	Rap2b	3	366	305.018	363.355	307.068	353.62	337.858	288.252	361.601	477.821	358.419	357.823	347.32	198	200.13	190.516	218.107
ENSMUSG00000027680	Fxr1	3	962.324	1020.75	1307.34	956.015	1048.35	1079.69	1069.6	1130.06	1291.94	1167.86	1045.54	1254.28	772.303	891.641	816.075	865.061
ENSMUSG00000030589	Rasgrp4	7	130.194	99.903	67.561	89.225	108.098	89.001	75.984	83.717	101.105	93.644	97.882	88.526	67.743	48.577	34.008	55.312
ENSMUSG00000067879	Vxn	1	5	4.291	1	1	4	7.681	3	8.028	6.721	9	9.324	7.092	2	4.069	4	3
ENSMUSG00000026107	Nabp1	1	580.971	590.139	754.992	465.653	656.055	1033.4	549.506	696.409	839.113	669.812	639.914	755.865	460.058	488.692	443.013	436.72
ENSMUSG00000053914	Kdm4d	9	1	2	1	1.011	1	1	0	9.007	3.165	5	4.711	5.009	2	1	0	1
ENSMUSG00000096722	Hmgb1-ps9	13	9.577	0	10.502	4.216	7.659	4.033	3.339	0	9.471	7.136	7.096	11.918	0	3.247	0	0
ENSMUSG00000052760	A630001G21Rik	1	210.401	312.203	211.422	319.674	203.025	309.463	186.411	259.323	282.341	257.626	217.543	273.821	148.166	181.036	172.576	162.726
ENSMUSG00000044052	Ccr10	11	35	30.797	41.386	38.047	38.655	39.684	34.385	52.089	41.181	52.316	45.463	51.344	25	29.688	19.011	30.796
ENSMUSG00000047242	Taf9b	X	176.398	177.662	218.2	150.845	183.7	168.53	171.384	198.879	220.066	216.293	203.006	173.008	125.331	140.647	92.084	118.852
ENSMUSG00000096828	Gm3618	14	0	4	3	3	2	1	4.009	2.003	3	4	3	4	0	1	0	1.667
ENSMUSG00000038463	Olfml2b	1	534.317	403.915	531.613	374.01	316.821	364.032	312.898	368.387	454.4	419.68	424.925	345.762	198.977	254.251	239.817	287.033
ENSMUSG00000016283	H2-M2	17	161.655	248.211	159.002	305.127	191.414	138.39	174.031	197.245	201.485	209.633	174.384	239.931	92.451	105.793	55.992	124.748
ENSMUSG00000025938	Slco5a1	1	40	61.394	52.153	44.111	46.412	44.616	42.468	60.179	44.459	41.182	44.664	32.136	25.999	19.137	21.969	22.068
ENSMUSG00000083161	Gm11427	11	95.986	107.61	65.959	96.449	82.979	94.941	74.537	72.257	123.96	90.424	91.209	119.759	49.641	48.077	60.375	35.756
ENSMUSG00000018169	Mfng	15	83.019	125.514	63.133	111.671	52.428	80.391	48.353	68.382	93.453	83.644	67.056	117.08	29	32.202	35.377	27.141
ENSMUSG00000089929	Bcl2a1b	9	105.868	141.693	99.617	91.064	107.237	63.885	55.277	110.55	141.107	83.823	113.825	132.329	50.219	49.668	30.671	39.785
ENSMUSG00000059326	Csf2ra	19	469.323	346.336	391.994	342.985	397.067	318.586	319.195	456.615	394.331	322.157	379.337	345.196	259.007	234.346	196.382	259.469
ENSMUSG00000049892	Rasd1	11	63.008	222.915	188.513	93.347	106.026	193.381	127.688	121.921	141.422	141.682	121.039	118.56	100.039	90.117	81.51	85.282
ENSMUSG00000032845	Alpk2	18	220.823	134.727	219.557	144.899	110.929	132.008	166.744	190.826	155.187	154.111	165.992	159.485	136.388	126.984	109.077	115.459
ENSMUSG00000099835	Gm29668	1	0	3.9	26.525	19.4	31.912	16.149	0	33.175	52.965	36.166	34.952	44.445	0	12.238	19.174	10.254
ENSMUSG00000034792	Gna15	10	49.999	39.59	33.551	48.593	19.924	29.764	43.257	44.648	41.386	44.057	32.325	31.067	16	21.76	12.052	12.503
ENSMUSG00000028882	Ppp1r8	4	709.565	553.317	773.199	492.299	746.457	690.11	654.8	657.967	651.816	635.04	707.372	568.607	449.679	479.526	464.592	499.483
ENSMUSG00000017747	Ghdc	11	288.574	180.146	288.155	241.404	242.939	222.776	195.749	236.235	324.315	271.537	265.314	291.025	176.921	215.064	137.465	164.858
ENSMUSG00000051989	Smim11	16	71	57.762	96.786	84.369	57.13	67.435	59.025	77.588	87.273	80.816	74.709	70.046	58.394	54.984	53.509	46.043
ENSMUSG00000038811	Gngt2	11	75	99.712	78.687	129.036	70.336	81.622	49.633	65.715	137.574	83.475	99.31	109.268	39	41.267	38.663	52.419
ENSMUSG00000037773	Pced1a	2	283.161	362.951	323.624	278.613	254.164	337.437	188.551	275.091	350.974	326.306	250.587	326.264	194.219	185.181	183.125	204.442
ENSMUSG00000021998	Lcp1	14	2577.03	2889.71	1713.98	2484.18	2189.11	2675.76	1936.87	2150.48	3114.3	1879.31	2581.38	2734.6	1226.57	1215.87	1135.52	1030.1
ENSMUSG00000075284	Wipf1	2	1038.23	1158.87	1002.86	1178.39	825.741	1091.38	811.15	1041.96	1284.67	1116.52	998.875	1145.86	530.844	801.368	703.995	730.56
ENSMUSG00000024798	Htr7	19	32	21.133	21.483	9.969	27.311	15.372	22.695	16.001	27.494	21.026	27.358	26.202	3	9.797	7.406	15.72
ENSMUSG00000027947	Il6ra	3	578.566	447.609	627.06	669.967	448.134	395.053	371.892	467.19	594.256	638.408	547.616	472.792	303.042	350.586	252.863	378.261
ENSMUSG00000038982	Bloc1s5	13	205.854	140.938	246.352	203.355	224.968	227.597	175.197	195.593	221.193	191.635	195.494	189.323	141	159.05	125.382	150.355
ENSMUSG00000083899	Gm12346	11	170.268	143.964	310.171	143.505	175.451	164.664	163.315	245.276	252.726	270.547	209.884	207.242	115.724	154.661	109.632	145.904
ENSMUSG00000025058	Tasl	X	33.056	64.014	41.722	52.843	32.249	69.83	49.31	38.685	73.133	59.096	53.143	80.202	27	26.563	38.145	23.854
ENSMUSG00000016918	Sulf1	1	531.146	733.068	613.01	634.728	590.67	563.999	593.369	662.977	693.407	634.574	606.473	581.585	375.466	466.559	328.304	460.212
ENSMUSG00000068114	Ccdc134	15	369.291	382.92	408.107	313.492	367.95	373.725	335.447	407.59	476.78	421.224	351.009	395.596	250.927	291.564	242.29	255.448
ENSMUSG00000020227	Irak3	10	183.128	234.364	243.902	171.888	255.926	202.729	270.632	328.245	271.795	219.241	244.103	274.262	175.157	177.587	138.946	124.269
ENSMUSG00000037902	Sirpa	2	1646.57	981.7	995.199	1154.72	1180.18	1043.34	847.602	1048.5	1610.38	1026.82	1268.45	1246.65	660.64	678.011	483.738	615.026
ENSMUSG00000028931	Kcnab2	4	271.999	239.451	201.795	246.312	182.921	215.774	177.088	178.744	271.837	213.52	202.175	282.067	104.277	150.9	122.847	114.759
ENSMUSG00000048534	Jaml	9	190.204	115.737	117.679	142.222	124.526	111.446	125.584	178.036	148.624	119.007	146.659	134.575	95.158	84.135	61.411	92.145
ENSMUSG00000038178	Slc43a2	11	647.984	752.269	695.505	816.052	562.828	524.49	480.252	653.463	785.566	747.196	699.011	584.998	380.305	504.06	334.839	409.876
ENSMUSG00000039621	Prex1	2	906.918	876.129	572.589	786.091	630.88	780.703	502.988	615.098	1065.23	670.038	810.721	840.763	343.866	424.903	451.591	356.266
ENSMUSG00000037759	Ptger2	14	45	62.477	90.287	50.333	73.046	47.831	38.046	56.243	45.964	65.988	65.131	64.693	24	32.116	37.965	26.076
ENSMUSG00000002257	Def6	17	106	161.148	62.483	157.183	48.122	131.577	57.008	95.921	134.681	104.858	111.533	141.835	38.025	48.331	76.364	67.601
ENSMUSG00000053158	Fes	7	861.644	666.581	809.061	589.366	743.377	878.193	607.793	869.594	940.831	735.781	830.778	758.411	517.843	558.487	504.78	605.001
ENSMUSG00000040345	Arhgap9	10	191.044	188.526	94.083	238.908	99.811	175.213	117.098	99.159	230.566	155.264	139.463	216.865	58	69.243	75.89	61.223
ENSMUSG00000024498	Tcerg1	18	1790.1	1533.82	2207.72	1576.28	1987.69	1816.92	1885.09	2035.7	2111.27	1802.71	1886.35	1807.08	1486.33	1531.85	1526.84	1531.75
ENSMUSG00000022378	Cyrib	15	1894.68	1820.28	2028.81	1736.84	1998.1	1973.35	1728.61	2031.28	2219.38	2005.62	1837.67	1709.29	1195.37	1406.17	1247.86	1382
ENSMUSG00000074529	Zfp972	2	80.618	33.634	65.829	55.644	48.901	66.423	61.612	68.896	57.66	62.091	58.413	53.835	48.068	46.97	40.198	45.911
ENSMUSG00000041112	Elmo1	13	1054.64	1171.04	1242.32	1297.31	1099.53	1289.71	931.243	1187.46	1322.56	1321.39	1090.03	1200.06	716.43	935.926	780.893	908.284
ENSMUSG00000052852	Reep1	6	188	142.002	289.425	89.133	177.373	246.379	184.866	233.996	214.553	299.157	256.949	251.651	139.333	173.477	105.832	142.333
ENSMUSG00000094849	Vmn2r-ps18	4	1	0	0	1	2	0	0	4	2	2	1	1	0	0	0	0
ENSMUSG00000054555	Adam12	7	113.247	94.878	94.004	112.396	129.227	110.709	100.094	90.895	149.096	136.836	104.882	115.882	62.831	80.022	47.542	66.58
ENSMUSG00000028980	H6pd	4	1260.67	849.829	1252.19	787.238	1007.01	981.246	853.898	1030.58	1293.47	1002.92	1183.21	949.088	692.32	716.687	648.606	693.042
ENSMUSG00000029678	Hyal5	6	1	4.352	1	0	3	0	0	0	1	2	1.068	1	0	0	0	0
ENSMUSG00000044352	Sowaha	11	20	44.463	34.119	51.889	14.747	45.7	12.603	8.004	40.191	34.269	22.738	31.836	8	15.023	10	13.782
ENSMUSG00000095298	Gm12407	4	1.064	0	0	1.378	0	0	0	2.389	1.796	1.089	2.795	2.724	0	0	0	0
ENSMUSG00000036908	Unc93b1	19	1841.34	1798.94	1406.43	1559.24	1615.3	1727.97	1288.33	1508.92	1887.88	1414.3	1746.87	1562.76	785.143	1058.08	834.691	1146.45
ENSMUSG00000026770	Il2ra	2	217.66	294.449	383.191	339.59	294.413	340.041	343.543	411.085	351.995	369.908	335.514	374.354	304.376	243.32	216.795	243.673
ENSMUSG00000021892	Sh3bp5	14	336.991	377.976	334.078	543.979	302.257	347.87	351.494	414.077	450.594	408.289	344.482	343.194	195.06	267.183	214.218	241.218
ENSMUSG00000045827	Serpinb9	13	341.316	449.777	365.581	216.563	352.36	301.135	285.415	291.387	373.857	282.122	364.89	303.097	226.003	176.493	206.52	204.416
ENSMUSG00000074291	Vmn1r168	7	24.072	16.668	23.042	27.286	13.127	26.262	15.464	17.05	19.107	22.332	22.988	25.24	16.888	14.249	12.735	14.409
ENSMUSG00000029581	Fscn1	5	391.127	622.78	312.326	390.967	235.219	305.341	275.858	345.466	525.84	339.639	358.382	402.24	170.034	205.177	197.24	180.605
ENSMUSG00000026480	Ncf2	1	1306.88	998.425	1353.94	822.156	1257.43	1368.44	1185.94	1353.28	1467.54	1112.28	1155.35	1232.9	847.509	864.408	732.936	793.661
ENSMUSG00000042817	Flt3	5	75.857	103.477	57.21	126.772	52.696	120.021	53.24	80.36	107.213	81.539	65.701	101.505	38.729	45.632	28.034	36.541
ENSMUSG00000039153	Runx2	17	242.007	188.375	194.738	172.127	174.291	160.382	153.987	192.509	207.979	241.567	278.806	190.271	115.684	134.138	126.087	135.172
ENSMUSG00000047898	Ccr4	9	18.064	21.687	12.198	22.661	20.041	13.509	7.998	13.677	36.296	19.831	27.054	24.298	8.284	7.04	11.563	6.018
ENSMUSG00000022315	Slc30a8	15	0	0	0	0	1	0	0	0	0	0	0	0	2	0.958	1	2
ENSMUSG00000079343	C1s2	6	269.281	177.266	191.576	128.592	194.285	157.791	159.873	177.32	237.456	189.411	282.919	195.31	86.759	101.163	133.798	101.208
ENSMUSG00000091594	Gm17067	7	10.725	3.269	3.273	3.692	8.138	3.711	8.621	14.693	7.195	7.45	10.012	7.796	4.342	3.014	1.497	4.488
ENSMUSG00000021986	Amer2	14	32	23.196	32.79	41.509	18.65	17.338	11.292	38.815	19.131	19.972	26.422	23.029	10.017	14.939	11.26	12.781
ENSMUSG00000027347	Rasgrp1	2	307.067	293.4	171.915	301.785	159.656	223.732	136.328	160.617	306.434	207.765	235.152	345.67	59.977	94.82	129.725	107.943
ENSMUSG00000030353	Tead4	6	243.774	212.057	196.059	82.265	181.291	133.597	190.914	129.06	171.032	147.774	199.574	163.927	106	93.592	122.438	111.528
ENSMUSG00000051978	Erich1	8	143.966	133.967	207.42	150.429	174.471	190.522	163.576	181.094	201.27	206.225	173.112	185.909	133.41	155.03	132.073	152.251
ENSMUSG00000055805	Fmnl1	11	733.203	759.123	378.608	774.661	417.569	649.676	351.931	569.132	841.822	499.556	645.92	802.586	281.612	266.308	340.195	301.633
ENSMUSG00000033501	Crygs	16	0	3	0	1	1	0	0	3	0	0	0	0	1	1	1	2
ENSMUSG00000114100	Gm48647	12	1	0	0	0	3	0	2	2	0	0	0	0	1	2	1	1
ENSMUSG00000002910	Arrdc2	8	250.001	216.265	244.726	250.852	244.642	292.949	202.665	270.307	298.461	252.646	231.512	247.288	175.001	183.828	174.377	194.354
ENSMUSG00000018381	Abi3	11	419.475	372.568	223.295	802.404	319.259	428.708	234.927	318.093	511.645	451.822	298.172	427.328	164.081	224.737	181.25	192.022
ENSMUSG00000020042	Btbd11	10	41	82.175	72.117	114.752	60.817	43.283	53.722	82.109	65.446	57.619	69.687	72.127	19	45.782	29.885	39.03
ENSMUSG00000023206	Il15ra	2	404.295	398.404	430.686	258.918	397.643	392.292	415.042	392.851	398.107	400.02	528.501	377.148	272.17	257.392	228.641	229.816
ENSMUSG00000015672	Mrpl32	13	395.009	364.175	510.933	330.152	440.057	407.26	411.062	466.597	494.309	441.926	421.433	404.856	349.046	318.663	347.372	302.582
ENSMUSG00000069892	9930111J21Rik2	11	1236.81	1806.3	1136.5	1469.76	943.892	1290.38	1035.1	1258.64	1625.29	1162.98	1245.31	1450.82	721.034	755.378	878.129	897.828
ENSMUSG00000022220	Adcy4	14	197.03	189.22	224.761	122.818	180.001	105.974	190.93	136.767	174.196	162.648	191.455	148.505	119.281	109.071	131.574	110.687
ENSMUSG00000036833	Pnpla7	2	389.547	419.797	331.178	425.532	276.174	393.781	225.52	266.656	507.928	401.816	309.081	390.929	157.97	199.742	218.935	190.204
ENSMUSG00000054770	Kctd18	1	220.017	246.99	315.671	266.453	283.16	402.944	254.32	318.596	318.689	293.603	259.67	303.397	182.747	222.652	219.1	157.47
ENSMUSG00000006335	Tfpt	7	210.497	134.137	137.006	118.398	175.855	152.266	137.74	144.645	159.535	165.7	166.231	154.759	116	120.158	96.983	138.21
ENSMUSG00000039997	Ifi203	1	495.815	889.96	430.248	383.006	360.789	344.411	522.738	656.581	648.296	460.544	514.956	489.978	339.602	206.42	185.712	295.621
ENSMUSG00000102795	Gm6236	3	1	1.859	0	3.005	0	1	4.042	2	1.001	2	2	3	0	0	0	0
ENSMUSG00000043190	Rfesd	13	127.029	131.78	150.098	143.24	93.845	134.841	125.353	142.727	152.58	145.375	132.887	135.947	107.507	95.151	110.782	119.899
ENSMUSG00000066407	Gm10263	13	14.896	242.037	336.638	276.491	233.231	126.069	80.056	171.158	259.681	286.933	224.785	167.339	6.392	109.094	67.883	88.754
ENSMUSG00000026031	Cflar	1	3475.24	3859.56	4687.76	3594.99	3644.92	3837.11	3568.31	4444.18	4418.62	4111.34	3635.56	3927.1	3005.87	3172.43	2876.13	3316.46
ENSMUSG00000034165	Ccnd3	17	1566.41	1878.95	1830.45	1469.78	1390.88	1591.91	1256.84	1383.94	2025.41	1722.03	1444.23	1753.08	915.031	1218.52	878.47	1117.55
ENSMUSG00000093839	Olfr462	11	3.033	2.039	0	0	3.013	1.03	1.038	0	3.104	3.013	4.001	3.004	1.97	0	0	0.874
ENSMUSG00000054520	Sh3bp2	5	445.004	404.576	335.354	304.176	299.571	301.742	286.352	310.078	453.383	305.955	329.972	362.754	202	179.019	196.468	221.613
ENSMUSG00000039431	Mtmr7	8	108.353	61.564	143.467	133.832	136.171	114.078	89.69	107.943	131.549	145.599	110.24	101.583	61.697	72.448	69.079	78.726
ENSMUSG00000026235	Epha4	1	630.608	376.395	1175.36	269.742	766.276	802.542	735.146	919.003	687.888	754.5	688.775	684.332	524.268	629.703	547.285	521.489
ENSMUSG00000040751	Lat2	5	143.999	167.28	78.582	221.051	88.383	168.02	122.097	142.045	181.923	105.599	143.712	163.728	69.062	76.591	60.702	63.097
ENSMUSG00000039519	Cyp7b1	3	36.889	45.912	81.5	45.145	57.547	31.112	53.717	67.347	54.592	55.352	59.942	52.396	40.322	43.26	26.722	31.778
ENSMUSG00000059895	Ptp4a3	15	665.269	751.95	820.915	718.336	668.482	623.96	742.183	726.723	845.547	747.917	640.352	613.001	425.135	496.309	401.913	408.652
ENSMUSG00000019876	Pkib	10	410.565	407.557	477.957	473.37	320.04	402.363	332.149	444.664	452.318	500.985	362.981	438.111	294.735	275.039	230.39	309.085
ENSMUSG00000025161	Slc16a3	11	386.615	341.085	608.302	383.816	335.271	470.398	403.409	411.155	631.362	639.251	535.704	431.785	324	293.327	219.09	334.11
ENSMUSG00000113558	Tmdd1	15	0	0	0	1	0	0	0	1	0	0	0	0	1	1	2	2.208
ENSMUSG00000022372	Sla	15	496.49	527.712	197.342	316.174	308.42	398.215	210.809	304.436	629.976	337.673	427.76	487.954	159.189	155.787	191.738	180.425
ENSMUSG00000034612	Chst11	10	224.634	211.484	207.65	199.661	198.241	224.34	225.215	210.758	207.339	196.568	174.531	216.67	108	134.031	155.257	139.847
ENSMUSG00000018774	Cd68	11	400.301	252.909	319.87	309.927	281.531	229.46	259.643	387.641	381.739	369.973	369.017	326.493	203.696	245.077	101.479	230.652
ENSMUSG00000022663	Atg3	16	682.009	605.674	814.999	554.318	736.674	726.616	613.808	764.932	827.351	724.818	776.645	661.841	513.947	528.409	482.291	608.917
ENSMUSG00000002797	Ggct	6	156.002	133.695	146.674	127.824	139.636	114.952	139.573	172.396	139.818	141.582	154.544	123.736	99.999	112.252	94.827	82.3
ENSMUSG00000024063	Lbh	17	1026.15	1161.95	923.582	1318.34	798.664	1206.29	808.399	957.606	1095.36	1005	813.287	868.866	549.407	649.867	653.469	612.251
ENSMUSG00000064105	Cnnm2	19	196.229	247.43	364.487	168.906	257.047	266.583	180.614	256.703	223.566	224.987	217.703	285.412	154.999	167.736	119.401	114.759
ENSMUSG00000006344	Ggt5	10	335.356	298.251	271.015	167.951	248.67	172.906	214.772	271.695	300.47	237.332	289.926	209.639	141.464	161.547	158.382	114.895
ENSMUSG00000076498	Trbc2	6	72.544	149.279	56.437	140.919	74.527	137.802	47.105	48.568	141.446	74.794	97.95	113.288	16.133	42.74	44.785	25.658
ENSMUSG00000041396	Mettl18	1	38	65.76	48.326	65.839	60.414	48.347	42.275	50.194	63.652	54.967	44.936	61.619	37.489	34.789	36.21	35.309
ENSMUSG00000024965	Fermt3	19	566.699	589.87	318.703	589.972	441.702	533.002	338.673	428.862	648.6	372.028	502.472	535.235	203.994	259.149	261.279	202.31
ENSMUSG00000023224	Serping1	2	3246.22	2337.94	2929.4	1689.47	2274.37	2132.14	2175.61	2784.26	2800.49	2500.31	3373.36	2317.19	1614.65	1676.26	1623.76	1659.41
ENSMUSG00000005952	Trpv1	11	8	5	28.952	15.835	12.117	25.341	11.005	29.46	24.427	20.613	15.661	20.01	9	9.006	9.009	13.442
ENSMUSG00000029771	Irf5	6	457.422	470.545	308.379	456.649	375.672	397.101	275.51	501.22	498.251	347.099	496.342	386.923	243.293	252.237	137.89	210.929
ENSMUSG00000029413	Naaa	5	652.765	494.035	479.042	523.264	470.77	512.828	353.886	440.822	543.497	588.391	615.554	410.145	233.135	334.104	212.508	325.582
ENSMUSG00000031155	Pim2	X	255.217	235.011	273.096	178.732	229.019	230.838	179.305	250.552	237.76	263.068	199.284	227.024	174	171.204	146.581	152.771
ENSMUSG00000020340	Cyfip2	11	714.918	971.606	566.31	1122.09	573.624	762.789	597.578	808.758	962.454	758.348	618.903	776.419	360	498.003	414.754	384.025
ENSMUSG00000013415	Igf2bp1	11	31.313	12	33.393	21.001	37.553	34.472	55.697	41.88	13.006	25.339	24.18	12.332	50.527	56.374	39.12	37.62
ENSMUSG00000036053	Fmnl2	2	472.027	594.617	606.943	421.81	443.059	419.121	524.101	581.718	428.133	501.343	479.334	415.424	358.134	352.85	306.487	354.222
ENSMUSG00000042351	Grap2	15	126	296.777	85.965	319.832	75.666	271.553	98.297	150.467	254.379	185.946	139.582	238.891	78.991	80.666	87.251	70.219
ENSMUSG00000038543	BC028528	3	98.319	61.89	66.555	67.915	59.911	66.284	61.15	70.009	94.933	98.945	64.65	79.598	49.824	44.761	35.539	47.949
ENSMUSG00000028889	Yrdc	4	317.008	216.437	388.98	163.64	357.893	219.144	298.027	357.557	280.243	275.345	290.73	253.769	237.441	216.569	204.997	234.562
ENSMUSG00000039395	Mreg	1	79.005	115.876	115.032	97.824	55.173	98.673	88.272	127.508	89.871	70.236	85.823	112.138	46	52.28	27.863	41.566
ENSMUSG00000098557	Kctd12	14	1305.63	1924.68	1527.41	1966.42	1226.59	1484.97	1126.1	1510.25	1727.88	1969.04	1469.24	1505.94	900.888	1173.46	753.779	1060.89
ENSMUSG00000033436	Armcx2	X	181	237.305	245.524	236.316	151.026	156.117	173.354	188.651	249.05	267.875	180.254	206.299	123.999	134.699	92.23	133.158
ENSMUSG00000059479	B3gnt8	7	61.001	109.491	51.123	146.856	39.95	90.923	50.504	50.539	113.686	91.847	59.809	101.541	26	43.221	32.171	37.413
ENSMUSG00000087370	Tmem170b	13	1024.6	975.588	1563.93	989.928	1414.28	1260.8	1221.06	1453.91	1292.04	1247.94	1287.97	1139.62	899.971	1084.79	936.984	1018.09
ENSMUSG00000044199	S1pr4	10	68.409	95.396	51.807	113.518	35.709	81.997	27.034	55.44	95.965	70.699	53.405	74.964	21.211	29.396	30.188	37.689
ENSMUSG00000081339	Gm16044	7	3	1.465	11.093	5.955	5.007	4.385	6.45	7.21	10.365	7.001	6.148	5	1	2	2	0
ENSMUSG00000031207	Msn	X	3844.8	3480.12	3045.85	3013.64	3447.72	2980.73	3004.45	3064.8	3748.11	2743.39	4014.17	3011.96	1813.27	2078.88	1997.07	1902.01
ENSMUSG00000026799	Med27	2	273.946	265.223	339.203	218.828	273.918	247.811	247.192	332.551	291.56	270.437	296.089	254.172	206	199.178	162.304	228.776
ENSMUSG00000083027	Gm13140	4	0	0	0	0	0	0	4.526	0	4.446	7.488	7.485	3.276	0	0	1.467	0
ENSMUSG00000036322	H2-Ea	17	1059.36	204.99	65.089	172.856	84.447	988.029	491.898	501.717	221.181	104.388	98.314	186.452	345	387.298	357.649	266.434
ENSMUSG00000075704	Txnrd2	16	189.812	139.483	183.634	150.456	159.741	175.96	138.306	114.097	213.582	165.483	176.333	152.634	96.716	121.253	115.006	111.349
ENSMUSG00000016534	Lamp2	X	2954.29	3107.56	4628.08	2641.67	3783.71	3884.57	3568.35	4096.2	4131.94	3435.98	3727.39	3313.71	2204.92	2904.63	2286.35	2653.24
ENSMUSG00000070691	Runx3	4	282.671	381.156	181.805	330.548	234.555	278.556	252.575	260.669	309.268	268.919	248.579	388.199	136.716	175.081	151.454	157.851
ENSMUSG00000015337	Endog	2	245.595	182.188	223.44	171.096	244.397	228.328	160.214	225.96	284.773	225.522	217.649	230.205	142.094	176.93	167.426	151.958
ENSMUSG00000045246	Kcng4	8	52	43.412	47.745	35.973	24.587	30.862	57.855	47.413	52.816	35.86	45.677	44.765	23	19.002	12	29.949
ENSMUSG00000034595	Ppp1r18	17	631.811	705.665	708.219	789.782	513	530.798	580.025	757.677	689.737	672.119	565.417	694.15	409.324	495.925	281.167	427.961
ENSMUSG00000050148	Ubqln2	X	991.715	841.936	1232.11	794.216	806.582	1058.59	775.445	949.964	1227.3	1025.4	938.721	1018.9	586.671	782.943	678.961	755.766
ENSMUSG00000030761	Myo7a	7	165.989	145.06	125.524	200.444	100.748	98.902	71.463	130.647	162.366	135.729	128.945	102.066	84.42	68.258	50.862	60.656
ENSMUSG00000025422	Agap2	10	197.003	294.604	216.373	374.201	133.06	232.762	121.701	174.743	260.566	268.912	175.19	274.895	141	146.741	118.386	113.928
ENSMUSG00000060739	Nsa2	13	1557.37	1565.73	1976.53	1683.12	1543.49	2012.9	1512.56	1684.86	2198.31	1703.72	1690.87	1987.4	1122.49	1406.47	1270.32	1276.33
ENSMUSG00000002603	Tgfb1	7	846.048	847.326	727.846	860.619	624.597	734.164	686.837	742.59	977.072	661.347	752.745	857.412	461.737	549.556	369.486	426.966
ENSMUSG00000027381	Bcl2l11	2	462.212	512.528	709.533	450.359	566.852	493.423	456.994	654.405	582.582	513.224	458.688	458.955	377.119	377.352	333.216	334.122
ENSMUSG00000025915	Sgk3	1	425.487	459.427	381.12	454.981	364.884	454.113	271.438	432.91	474.769	443.802	325.445	412.967	233.238	285.583	236.17	263.7
ENSMUSG00000027540	Ptpn1	2	1855.47	1963.03	2388.96	1271.18	2079.04	1836.7	1964.29	2195.75	2004.05	1552.42	1890.67	1852.34	1333.62	1375.92	1056.02	1307.29
ENSMUSG00000034807	Colgalt1	8	1236.75	1146.26	1335.13	1135.27	1115.97	1225.52	865.575	1106.13	1393.57	1272.64	1072.68	1078.01	719.751	863.571	606.142	825.317
ENSMUSG00000038156	Spon1	7	1019.13	977.157	962.847	812.119	871.292	657.586	667.778	949.611	952.873	999.95	773.7	1057.7	590.894	683.817	678.971	623.274
ENSMUSG00000051169	Rpusd3	6	68.98	55.64	78.313	64.675	75.447	76.649	58.334	63.433	101.9	89.623	66.57	89.821	58	50.279	37.279	41.431
ENSMUSG00000117975	Itprip	19	241.002	282.049	165.434	219.078	233.271	212.463	181.758	183.459	264.541	171.561	225.09	209.269	75	131.25	125.026	114.062
ENSMUSG00000053286	Trmt1l	1	752.521	947.849	1015.05	1005.32	809.279	1091.32	670.307	802.213	1297.13	1011.67	887.09	1096.59	664.025	645.636	666.159	707.559
ENSMUSG00000030325	Klrb1c	6	18.653	17.027	4.17	15.109	4.409	5.803	14.631	6.066	15.09	20.016	14.891	7.242	0	2.319	1.575	3.144
ENSMUSG00000023947	Nfkbie	17	408.734	629.468	446.055	534.279	446.76	430.797	424.312	510.939	585.146	387.519	419.33	487.671	299.389	257.204	219.193	236.857
ENSMUSG00000024013	Fgd2	17	387.644	217.518	186.806	335.77	209.309	297.548	179.016	180.282	376.478	233.34	292.087	274.969	138.916	160.613	120.149	168.222
ENSMUSG00000018547	Pip4k2b	11	802.031	737.557	942.037	671.295	656.13	838.647	633.808	719.002	908.84	916.244	725.145	775.114	493.003	631.539	499.318	602.911
ENSMUSG00000039738	Slx4	16	694.659	626.077	751.241	576.491	620.53	599.853	547.149	772.482	748.585	764.35	629.897	618.298	496.544	500.83	475.75	539.601
ENSMUSG00000049866	Arl4c	1	261.092	189.217	196.669	286.15	232.977	203.446	166.283	242.855	337.168	254.035	255.507	236.355	130	157.814	100.201	177.456
ENSMUSG00000040276	Pacsin1	17	99.005	111.219	83.305	113.266	68.315	67.069	60.454	96.529	85.33	104.555	83.366	99.484	48	50.677	27.212	67.458
ENSMUSG00000113750	Gm5628	13	3.1	3.367	8.139	9.241	5.216	8.302	0	8.761	9.085	8.374	8.63	8.822	3.436	3.854	2.537	7.009
ENSMUSG00000018920	Cxcl16	11	612.888	551.617	551.419	556.672	545.379	553.917	531.096	555.207	603.837	513.538	704.645	632.289	359.629	406.537	298.184	450.304
ENSMUSG00000073421	H2-Ab1	17	5170.5	4435.4	2340.42	3693.98	3113.14	3174.46	1894.28	2159.16	6140.31	2965.1	4135.28	4768.12	1491.65	1540.82	1470.74	1353.27
ENSMUSG00000021886	Gpr65	12	140.191	104.276	72.967	51.981	109.099	83.829	76.63	88.234	137.981	75.977	95.889	117.988	36	47.744	45.002	48.109
ENSMUSG00000094380	Olfr904	9	55.352	44.613	57.385	54.194	55.713	49.43	41.282	82.474	71.677	70.849	54.68	52.845	35.209	39.612	40.213	39.944
ENSMUSG00000038517	Tbkbp1	11	178	127.455	113.309	81.728	114.855	83.168	91.643	113.502	118.878	109.766	154.357	116.453	70.001	69.444	33.614	74.467
ENSMUSG00000060671	Atp8b2	3	607.438	535.309	538.902	663.704	502.761	579.907	458.075	556.453	791.889	582.775	568.685	614.428	340.026	445.099	332.065	385.438
ENSMUSG00000007817	Zmiz1	14	3574.28	3583.49	4212.92	5226.26	2959.37	3630.42	3058.57	3727.19	4922.66	4771.47	3906.8	3836.34	2469.04	3167.17	2779.57	3091.13
ENSMUSG00000051506	Wdfy4	14	1512.26	2364.07	855.44	2458.62	1078.11	1750.29	956.983	1241.44	2148.16	1475.44	1184.21	1719.85	594.465	799.243	709.432	628.707
ENSMUSG00000052087	Rgs14	13	146.712	160.772	108.961	188.445	123.155	170.568	107.58	145.045	188.555	120.747	147.354	137.066	69.081	96.749	67.779	66.133
ENSMUSG00000082727	Gm13260	2	3	1	3	3	1	0	0	0	1	0	1	1	3	1.977	2	3
ENSMUSG00000031133	Arhgef6	X	357.658	474.873	334.026	526.988	257.776	371.462	290.963	416.897	484.875	437.165	294.412	408.823	207.979	228.262	208.157	236.297
ENSMUSG00000022504	Ciita	16	2060.51	2267.5	842.012	1635.01	1066.37	1750.95	877.666	1004.55	2049.33	1032.42	1645.26	1515.74	521.126	533.91	705.429	609.189
ENSMUSG00000062826	Ces2f	8	880.217	348.984	923.379	377.669	597.266	684.069	449.262	542.697	956.982	552.098	978.371	1124.34	385.389	345.302	347.149	217.856
ENSMUSG00000050022	Amz1	5	137.981	80.477	56.437	108.601	78.886	107.786	59.506	64.573	121.898	100.354	105.931	78.283	57.005	59.416	47.788	65.78
ENSMUSG00000046034	Otulin	15	410.025	352.651	403.735	343.507	343.895	382.711	362.167	374.947	415.379	399.574	353.682	320.955	233.994	280.679	279.26	258.235
ENSMUSG00000020700	Map3k3	11	936.109	790.177	992.474	811.397	807.736	792.31	609.86	817.389	919.525	909.708	813.933	749.26	534.61	699.727	478.271	554.125
ENSMUSG00000041135	Ripk2	4	301.001	419.341	530.521	207.062	340.912	370.844	408.618	386.169	328.596	315.484	299.042	334.883	271.028	279.065	230.328	257.014
ENSMUSG00000034412	Tbc1d10a	11	306	372.118	460.806	339.617	384.743	307.916	318.565	387.127	400.04	401.464	315.065	374.375	233.261	283.237	203.791	275.242
ENSMUSG00000031880	Rrad	8	68	80.908	123.667	58.668	83.554	56.36	79.725	100.172	67.371	88.113	59.977	81.857	46	45.64	27.08	27.733
ENSMUSG00000066233	Tmem42	9	66	93.005	98.487	78.213	80.429	98.524	68.806	90.657	98.987	87.211	72.678	86.62	49	64.183	36.765	54.181
ENSMUSG00000059552	Trp53	11	1073.8	1106.41	1250.16	1031.46	1118.03	1059.81	1173.7	1310.74	1342.74	1137.44	1084.21	998.803	788.298	859.495	731.633	787.12
ENSMUSG00000042828	Trim72	7	134	151.323	229.47	103.767	121.861	218.548	161.453	181.088	168.781	154.574	135.768	152.77	96	122.947	68.788	89.901
ENSMUSG00000022971	Ifnar2	16	515.745	478.123	354.614	379.745	379.457	354.534	366.149	394.399	480.129	376.911	511.697	341.819	227	277.338	213.467	217.235
ENSMUSG00000031877	Ces2g	8	649.437	445.103	1048.63	546.737	927.639	598.179	748.559	901.88	677.875	740.44	763.462	627.661	472.689	590.885	418.823	471.979
ENSMUSG00000057193	Slc44a2	9	766.519	1166.71	950.878	1296.45	684.476	1152.97	690.378	888.749	1148.86	1106.47	755.859	938.914	454.795	670.898	481.695	516.438
ENSMUSG00000050912	Tmem123	9	1073	1530.14	1356.92	1485.36	1194.17	1495.31	1144.32	1394.66	1598.29	1398.13	1193.9	1590.45	807.531	1094.49	914.358	944.601
ENSMUSG00000040693	Slco4c1	1	17	9.003	5.546	7.07	8.054	13.004	4.005	13.01	14.832	21.031	17.916	9.015	0	2.064	3.574	6
ENSMUSG00000020178	Adora2a	10	47	60.671	35.36	58.668	40.085	37.992	51.945	45.926	40.538	45.312	46.25	52.474	22	25.631	16.001	35.523
ENSMUSG00000024621	Csf1r	18	1662	1070.77	1399.4	1423.81	1413.65	966.668	980.792	1538.99	1693.47	1672.55	1491.33	1264.15	832.65	1013.78	380.882	866.633
ENSMUSG00000089687	Rab42	4	1	11.829	6.911	9	4	8.979	4	13.786	20.216	13.863	14.009	10.277	2	3.009	6	6.06
ENSMUSG00000038623	Tm6sf1	7	246.813	224.181	169.191	216.296	148.357	198.763	162.877	156.912	296.127	206.042	167.422	248.864	100.433	113.747	82.903	110.7
ENSMUSG00000017652	Cd40	2	344.494	445.274	303.776	317.569	321.383	301.445	307.286	355.707	357.94	299.254	306.149	292.255	257.446	217.952	182.181	182.083
ENSMUSG00000026578	Ccdc181	1	138	134.9	174.868	120.526	151.982	141.125	161.39	144.69	179.029	161.177	151.345	140.231	117.058	125.671	115.78	121.49
ENSMUSG00000036046	5031439G07Rik	15	1517.82	1234.99	1556.63	1436.17	1115.52	1489.39	1003.27	1327.64	1797.17	1460.98	1326.68	1347.81	806.38	1081.13	904.578	955.026
ENSMUSG00000030365	Clec2i	6	51.038	99.008	17.105	155.83	35.531	79.303	25.233	32.298	88.297	78.568	46.743	93.16	20.027	18.488	39.498	25.186
ENSMUSG00000117942	Maskbp3	18	353.827	339.65	426.327	300.657	305.275	369.335	276.676	404.797	422.111	365.179	315.718	392.37	255.827	244.921	204.021	287.283
ENSMUSG00000026213	Stk11ip	1	471.617	462.37	536.28	581.626	534.686	596.175	415.915	629.011	789.934	568.796	578.501	581.288	359.159	442.078	333.242	318.689
ENSMUSG00000030263	Lrmp	6	363.052	502.262	249.022	1192.93	238.679	474.486	272.217	335.627	532.869	548.888	364.82	526.71	115	268.833	187.334	313.508
ENSMUSG00000066152	Slc31a2	4	296.079	272.51	316.15	209.327	274.889	268.93	224.9	324.686	265.915	292.846	324.747	276.104	215.741	222.608	141.365	175.824
ENSMUSG00000043067	Dpy19l1	9	517.138	431.61	467.015	437.94	437.803	513.983	381.329	491.684	634.285	528.474	473.74	443.794	282.003	367.29	310.13	318.692
ENSMUSG00000040466	Blvrb	7	283.83	207.94	331.088	232.469	294.146	334.68	216.28	248.735	381.596	291.791	312.228	319.517	180.326	257.109	173.195	214.311
ENSMUSG00000031659	Adcy7	8	663.116	654.977	563.258	818.127	394.609	660.34	410.946	620.306	842.943	631.428	561.097	636.717	356.051	422.452	296.04	411.653
ENSMUSG00000073542	Cep76	18	332.301	188.456	372.911	205.701	407.578	225.56	231.68	274.216	340.863	301.373	294.639	239.734	197.068	187.226	170.467	217.555
ENSMUSG00000009687	Fxyd5	7	552.577	356.416	435.608	303.224	375.45	343.815	313.195	423.153	493.497	302.452	436.82	426.438	211.48	230.139	243.966	250.794
ENSMUSG00000016206	H2-M3	17	233.57	177.854	163.84	179.203	231.051	154.125	120.19	131.17	288.721	159.047	233.14	258.077	102.276	128.323	102.992	108.06
ENSMUSG00000058099	Nfam1	15	586.731	279.857	294.354	242.74	382.587	289.94	278.524	344.162	424.896	242.756	417.929	349.665	183.212	171.684	149.061	178.768
ENSMUSG00000021916	Glt8d1	14	174.18	178.886	237.556	165.68	192.997	230.553	138.486	210.058	271.038	272.706	187.746	229.778	137.083	154.182	110.348	158.709
ENSMUSG00000016194	Hsd11b1	1	132.345	105.482	147.681	146.232	161.927	155.45	169.127	168.134	170.023	166.038	156.255	117.908	90.129	109.425	85.271	97.762
ENSMUSG00000079003	Samd1	8	709.502	451.899	575.131	518.861	459.677	517.112	424.515	537.691	652.972	551.419	456.369	525.654	340.185	361.037	356.051	392.111
ENSMUSG00000052160	Pld4	12	653.746	334.487	369.804	430.191	389.626	354.034	303.913	303.411	612.001	351.572	517.747	429.327	226.308	239.29	118.198	227.002
ENSMUSG00000039232	Stx11	10	133.074	193.635	150.945	90.245	122.967	97.329	151.421	207.691	142.698	125.158	158.638	110.253	96.416	72.719	77.578	85.527
ENSMUSG00000003848	Nob1	8	422.194	296.122	404.251	277.184	427.393	333.409	375.93	409.517	424.868	370.483	409.283	317.905	226.296	284.784	233.31	281.747
ENSMUSG00000004359	Spic	10	106.799	106.385	151.957	151.523	113.309	120.796	116.943	134.705	136.089	149.839	121.626	110.239	91.564	94.631	66.722	72.935
ENSMUSG00000029467	Atp2a2	5	11785.6	7638.9	13780	6826.01	13340.5	10677.2	10955	12120.6	13804.3	11449.1	13503.6	10638.8	7255.2	9560.13	7545.11	8680.16
ENSMUSG00000025209	Twnk	19	450.212	389.223	469.46	300.02	348.199	359.499	335.077	346.594	492.537	434.832	372.643	383.293	319.787	291.91	291.009	279.142
ENSMUSG00000019916	P4ha1	10	689.183	686.782	930.161	632.01	701.81	1109.77	670.163	753.24	1259.61	953.571	991.064	987.336	744.165	657.795	700.25	774.979
ENSMUSG00000090675	Olfr111	17	28	34.407	24.389	56.084	22.315	21.557	19.394	37.531	28.945	34.53	25.293	26.903	17.17	21.729	13.38	17.455
ENSMUSG00000021221	Dpf3	12	26.001	25.078	30.3	22.703	33.045	37.807	25.046	29.402	36.967	27.919	28.767	28.836	18.046	23.405	18.504	15.249
ENSMUSG00000027368	Dusp2	2	99	144.65	77.816	151.254	71.783	131.93	84.086	115.383	110.479	73.02	77.3	112.208	40	42.993	52.94	48.064
ENSMUSG00000019188	H13	2	2877.31	2447.72	3632.41	1864.41	3293.1	3144.43	2617.31	3000.44	3377.98	2612.67	2983.97	2832.32	1897.61	2371.71	2192.72	1950.86
ENSMUSG00000058600	Rpl30	15	3345.97	2905.39	4111.86	3066.64	3455.37	3919.38	3255.49	3449.57	4318.2	3433.43	3515.54	3418.33	2192.32	2920.98	2061.46	2494.62
ENSMUSG00000024319	Vps52	17	1254.27	1205.83	1553.02	1129.9	1229.89	1385.92	968.627	1066.51	1947.6	1395.83	1272.74	1485.61	874.782	895.154	846.453	914.037
ENSMUSG00000045322	Tlr9	9	310.033	289.09	115.21	240.78	158.401	252.945	99.649	171.752	385.724	164.188	273.024	274.94	66	46.207	98.258	79.619
ENSMUSG00000082109	Rpl19-ps12	X	0	6.886	6.467	20.544	19.075	14.29	10.094	13.38	21.203	16.732	8.267	19.769	0	4.594	1.337	5.225
ENSMUSG00000046805	Mpeg1	19	4470.2	2126.36	2591.84	2148.49	3096.8	2081.33	2091.85	2727.45	3699.11	2436.12	3985.99	2837.05	1546.87	1722.85	727.661	1566.95
ENSMUSG00000017897	Eya2	2	19	12.006	24.128	17.141	10.707	26.214	30.123	31.08	20.499	22.839	16.244	18.76	9	14.039	8.977	13.007
ENSMUSG00000079427	Mthfsl	9	155.39	214.342	210.093	212.033	171.117	201.063	195.232	211.818	227.541	272.475	195.19	206.075	138.684	166.269	140.507	133.602
ENSMUSG00000028952	Zbtb48	4	156	178.267	222.281	175.132	182.61	193.381	115.486	140.386	217.913	192.42	167.479	174.88	98	147.359	126.1	118.845
ENSMUSG00000021068	Nin	12	798.046	695.776	872.357	808.044	714.88	706.791	732.35	924.86	809.396	775.62	738.064	634.475	507.354	580.988	425.825	557.611
ENSMUSG00000000594	Gm2a	11	1817.03	1671.78	1522.96	2027.64	1529.24	1662.5	1331.85	1504	2053.38	1853.52	1684.03	1709.6	901.133	1281.83	598.871	1288.42
ENSMUSG00000050345	4930486L24Rik	13	0	8.009	0	0	4	0	0	6.291	6.122	12.132	7	11	1.873	0	4.009	0
ENSMUSG00000072594	Gm16439	14	0	3.572	1.101	0	0	0	3.499	1.138	2.561	2.474	1.186	2.453	0	0	0	1.145
ENSMUSG00000030789	Itgax	7	951.637	514.203	490.117	524.967	490.653	645.182	331.293	402.378	974.171	487.599	838.18	741.592	342.961	350.767	194.562	269.83
ENSMUSG00000006362	Cbfa2t3	8	532.8	744.163	576.009	859.986	361.396	600.983	348.666	565.22	805.612	740.208	491.675	670.116	350	417.979	385.455	353.046
ENSMUSG00000020573	Pik3cg	12	411.166	577.288	461.244	638.777	424.659	497.359	421.432	573.534	672.461	603.153	405.143	558.549	309.005	352.636	278.831	259.83
ENSMUSG00000022439	Parvg	15	295	288.838	122.274	294.898	132.38	233.502	100.535	146.534	337.319	191.614	194.565	266.717	76	90.672	120.41	81.712
ENSMUSG00000069020	Urm1	2	442.962	327.894	477.125	298.415	473.285	374.505	311.206	426.969	516.74	405.479	388.937	385.529	281	305.512	288.359	257.654
ENSMUSG00000056413	Adap1	5	637.373	455.582	481.481	627.32	455.481	599.484	353.4	439.776	714.856	524.796	599.88	497.056	270.294	363.796	375.593	377.769
ENSMUSG00000073402	Gm8909	17	282.763	550.142	583.254	466.051	679.601	354.954	233.377	278.494	1052.03	525.289	694.777	770.919	141.243	229.228	225.312	376.081
ENSMUSG00000035208	Slfn8	11	334.682	294.849	181.583	132.726	192.101	139.558	177.349	241.27	308.701	165.833	317.872	266.793	134.39	91.298	93.32	115.257
ENSMUSG00000091705	H2-Q2	17	924.124	1070.19	1677.45	1395.32	1725.94	1007.32	992.485	986.188	1811.1	1503.28	1529.91	1256.8	615.124	961.296	640.62	1082.62
ENSMUSG00000029075	Tnfrsf4	4	27.999	59.014	37.265	31.089	40.258	25.897	27.574	26.566	50.085	35.935	33.981	34.717	23	23.4	13.235	16.29
ENSMUSG00000066820	Vmn2r28	7	14.554	4.606	23.181	13.619	4.741	15.408	15.199	17.463	20.927	20.195	16.147	12.783	7.546	8.851	2.55	9.16
ENSMUSG00000030056	Isy1	6	727.9	552.739	877.597	577.163	768.413	726.383	685.533	825.555	839.165	733.455	769.316	630.423	525.418	595.349	480.514	516.782
ENSMUSG00000031453	Rasa3	8	1163.61	1192.87	1222.39	1098.21	1101.83	1189.35	1073.78	1361.32	1452.44	1304.93	1180.39	1068.03	771.683	977.71	732.638	830.183
ENSMUSG00000004266	Ptpn6	6	1063.37	1320.01	620.416	1278.73	790.041	1246.3	685.004	747.854	1518.43	810.771	1003.5	1238.76	391.49	551.683	481.446	466.783
ENSMUSG00000080717	B230307C23Rik	16	285.67	314.345	351.376	309.77	270.161	314.15	230.681	353.631	294.958	339.203	262.02	289.366	209.905	235.101	200.697	231.261
ENSMUSG00000037697	Ddhd1	14	823.679	668.626	922.357	861.2	775.986	766.664	757.727	785.458	932.75	849.721	685.912	792.371	577.11	577.79	559.165	625.674
ENSMUSG00000036432	Siah2	3	235.045	201.683	265.01	180.028	180.061	254.69	187.645	210.379	236.866	218.432	204.564	246.274	130.664	184.528	157.393	175.334
ENSMUSG00000007892	Rplp1	9	8494.18	8042.4	11663.4	7818.29	9682.81	11453.1	7848.46	9172.33	12027.5	8925.39	9213.87	9530.9	4983.83	7330.23	5940.24	6604.54
ENSMUSG00000028687	Mutyh	4	49	29.505	43.19	39.768	34.283	34.381	27.244	27.291	61.245	55.296	36.182	49.898	23	29.329	29.845	19.449
ENSMUSG00000035266	Helq	5	292.709	239.3	320.494	292.844	235.148	280.708	244.943	286.244	364.45	291.391	293.286	258.028	192	214.925	185.078	212.625
ENSMUSG00000029923	Rab19	6	123.909	143.09	128.696	125.311	172.38	167.53	109.594	124.509	159.149	140.699	137.43	107.806	79	78.285	73.522	102.301
ENSMUSG00000019874	Fabp7	10	5	14.124	3.014	6.144	0	10.998	6	8.234	14.034	7.998	8.118	9.056	4	1	3	4
ENSMUSG00000090627	Gm8356	14	8.877	5.667	7.57	7.683	5.053	5.052	0	10.676	5.436	9.35	7.012	5.924	3.105	0	3.278	1.585
ENSMUSG00000026981	Il1rn	2	736.606	768.434	886.323	1318.19	693.77	1089.89	639.031	738.206	1195.14	1307.68	1005.34	1064.77	365.814	804.223	644.29	744.292
ENSMUSG00000054892	Txk	5	98.183	115.862	89.575	123.196	99.215	114.816	65.425	118.63	140.438	119.702	95.337	129.959	73.479	66.798	89.72	63.684
ENSMUSG00000032968	Inha	1	16	27.604	8.133	19.062	11.922	7.001	7.018	14.83	20.62	22.07	16.222	15.202	9	8.019	2	11.206
ENSMUSG00000063457	Rps15	10	5804.23	6010.78	7512.69	5742.22	6269.42	7442.52	5553.05	6558.75	8319.7	6376.32	6421.29	6341.8	3894.49	5102.16	4555.07	4632.53
ENSMUSG00000030124	Lag3	6	87.198	58.933	45.969	63.401	35.184	40.622	42.853	43.211	73.873	44.585	85.12	64.749	22.986	23.706	37.549	27.496
ENSMUSG00000039179	Tekt5	16	1	0	0	0	0	0	0	5.026	1.001	2	2	2	1	0	0	0
ENSMUSG00000008683	Rps15a	7	3048.47	3024.13	4072.03	3106.95	3527.2	4045.07	3266.08	3599.77	4384.36	3797.62	3354.54	3260.12	2074.14	2851.87	2215.72	2430.53
ENSMUSG00000081965	Gm11620	11	0	1	5.009	1	0	3.559	1	0	2	1	2	2.004	0	0	0	1
ENSMUSG00000031165	Was	X	242.263	232.643	149.632	250.616	133.614	239.638	144.761	189.32	267.032	166.555	190.012	276.997	101.021	105.236	119.427	101.824
ENSMUSG00000014905	Dnajb9	12	537.753	679.657	749.52	597.635	667.154	632.283	538.277	656.958	919.093	801.799	670.418	889.452	436.929	604.393	524.346	579.207
ENSMUSG00000115593	Gm4824	15	1.016	3.918	12.782	8.885	7.511	16.114	1.206	1.204	9.656	11.71	11.97	9.641	1.153	5.023	7.55	4.488
ENSMUSG00000073411	H2-D1	17	25558	26586.2	32630.9	23904.8	35923.8	21114.7	17072.2	17658.4	52264.1	27044.7	42131.3	37710.2	12172.6	14013.6	14093.9	22311.2
ENSMUSG00000020437	Myo1g	11	462.397	638.073	252.345	551.139	373.497	505.678	305.424	364.5	595.685	358.659	406.406	544.748	197.105	266.538	247.487	202.718
ENSMUSG00000042228	Lyn	4	1722.08	1552.88	1813.77	1256.63	1881.73	1785.36	1634.53	1903.19	2319.79	1444.26	2123.96	1963.2	1039.89	1342.15	982.358	1004.39
ENSMUSG00000021392	Nol8	13	573.397	600.527	699.109	471.327	610.067	616.861	603.919	684.893	633.172	632.108	555.622	565.416	513.421	451.064	488.963	506.816
ENSMUSG00000040061	Plcb2	2	314.445	293.775	159.752	290.701	152.548	315.273	121.924	163.382	368.769	222.074	213.479	237.39	95.001	104.567	119.325	99.673
ENSMUSG00000034116	Vav1	17	579.312	506.487	472.838	542.807	489.875	541.029	376.353	463.1	705.135	428.4	549.012	524.551	269.009	362.705	262.303	237.006
ENSMUSG00000017446	C1qtnf1	11	186.009	222.285	195.096	230.421	153.513	161.977	157.849	182.473	174.567	210.705	179.179	216.195	126.184	157.318	95.322	121.363
ENSMUSG00000038608	Dock10	1	928.215	1361.15	541.333	1321.67	549.991	1040.65	545.848	727.889	1377.78	872.377	786.523	1122.85	335.5	506.816	513.564	446.473
ENSMUSG00000049372	Olfr1183	2	57.575	40.389	58.158	41.428	39.032	33.576	34.826	53.544	52.726	56.815	41.953	40.436	32.768	26.89	21.802	31.054
ENSMUSG00000027544	Nfatc2	2	923.021	924.102	1044.72	1041.86	836.201	966.314	851.948	825.758	1114.94	1054.83	866.77	799.754	593.149	699.613	604.623	607.205
ENSMUSG00000039316	Rftn1	17	248.274	404.357	178.496	400.005	182.691	286.304	198.11	265.463	350.626	267.913	212.38	279.022	126.053	181.542	148.447	121.832
ENSMUSG00000115247	Gm6201	14	46.507	52.745	42.418	55.376	44.856	56.555	29.287	43.452	58.152	38.016	52.132	74.493	22.13	24.892	26.436	15.4
ENSMUSG00000036469	Marchf1	8	292.002	345.415	162.604	425.512	236.436	320.866	214.092	293.895	390.914	221.9	296.72	399.386	144.999	143.691	169.525	124.698
ENSMUSG00000012889	Podnl1	8	37	36.439	20.035	32.376	17.215	33.727	13.658	21.9	43.538	34.331	23.362	25.202	12	4.463	13.042	12.008
ENSMUSG00000024414	Mrpl27	11	517.399	342.821	581.923	456.351	589.535	535.622	510.017	549.361	657.747	574.122	547.462	463.676	408.794	381.3	349.958	397.693
ENSMUSG00000048865	Arhgap30	1	906.278	1012.9	485.833	973.498	610.215	849.521	651.533	708.415	1106.99	626.71	764.386	952.644	367.893	403.713	489.936	325.579
ENSMUSG00000038384	Setd1b	5	3112.81	2862.91	3886.2	3011.2	2490.12	2987.48	2470.99	3017.79	3809.32	3300.19	3071.24	2814.49	1908.02	2519.69	2239.2	2202.33
ENSMUSG00000036845	Lin37	7	183.981	144.952	187.398	170.565	189.813	177.566	152.981	193.316	242.266	230.935	166.384	185.403	122.329	136.771	127.945	130.137
ENSMUSG00000022742	Cpox	16	1063.09	871.61	1098.43	945.89	1025.52	1051.32	866.803	980.798	1300.12	1081.79	947.627	1021.93	752.409	810.219	676.402	758.487
ENSMUSG00000025034	Trim8	19	1250.08	1000.39	1367.64	1231.51	1202.77	1152.33	1026.04	1167.34	1477.35	1321.69	1190.09	1150.72	745.504	1040.32	684.783	865.319
ENSMUSG00000022092	Ppp3cc	14	148.069	203.76	153.388	238.778	117.772	196.801	152.695	178.28	200.213	168.437	137.844	195.052	68.823	127.195	91.251	100.501
ENSMUSG00000049038	Mterf2	10	40	39.696	31.352	31.09	23.051	44.399	18.933	32.952	69.532	51.568	38.607	46.27	25.005	19.25	22.136	26.421
ENSMUSG00000022468	Endou	15	24	31.392	46.615	51.939	14.143	30.129	51.223	90.743	20.551	32.046	21.047	29.026	3	16.742	7.936	6
ENSMUSG00000044991	Shld1	2	62.038	68.675	74.26	78.545	77.53	77.579	50.392	70.772	71.71	85.32	52.196	77.22	46.001	43.232	36.233	36.319
ENSMUSG00000033016	Nfatc1	18	807.119	982.641	829.477	1028.47	632.149	867.841	699.101	769.35	1121.37	898.326	736.832	890.31	500.8	605.864	572.332	591.436
ENSMUSG00000004207	Psap	10	12212.6	10858.7	13541.3	12342.7	10597.1	11584.7	9341.44	12147.8	15895.7	13537.6	11643	12393.9	6759.75	9642.69	5632.83	9169.97
ENSMUSG00000028234	Rps20	4	3568.85	2849.09	4077.02	2754.69	3657.52	3831.68	3000.18	3508.41	3995.61	3376.37	3380.69	3034.12	2261.11	2823.91	2183.49	2419.45
ENSMUSG00000107566	Gm44332	6	3	0	7	3.004	2	3	8	4.038	3.058	2.016	2.794	2.34	6.452	4	5.054	7.187
ENSMUSG00000031984	2810004N23Rik	8	494.481	521.144	657.2	536.553	506.05	547.028	506.319	649.498	607.462	625.02	467.78	560.183	401.093	447.664	394.983	367.499
ENSMUSG00000021831	Ero1a	14	1919.95	1733.62	2915.45	1520.96	1940.71	2835.01	1827.62	2096.33	3122.48	2247.41	2574.09	3160.83	1519.94	1811.68	1948.2	1836.81
ENSMUSG00000058794	Nfe2	15	8	6	5.018	4.004	5.012	5	21.054	16.063	12.123	6	9.547	12.919	4	4.277	2.398	3
ENSMUSG00000096757	Olfr251	9	23.694	25.569	36.071	36.169	27.643	32.393	20.113	27.541	23.113	37.261	32.266	27.697	19.196	14.238	7.566	15.021
ENSMUSG00000059498	Fcgr3	1	251.25	175.898	255.088	131.717	234.188	166.544	153.954	202.673	199.131	234.489	217.987	201.725	139.993	145.795	57.065	136.308
ENSMUSG00000060938	Rpl26	11	1536.77	1239.4	1642.51	1244.15	1435.52	1592.85	1311.62	1320.71	1884.72	1556.06	1440.85	1321.81	903.807	1158.74	841.17	988.019
ENSMUSG00000002768	Mea1	17	521.057	476.415	664.271	497.71	602.692	664.616	548.192	578.654	774.111	600.69	580.74	637.892	374.441	499.181	432.648	448.257
ENSMUSG00000020892	Aloxe3	11	2.013	6.625	1.001	5.689	3	0	9.919	15.29	1	1	0	0	3	5	2.001	3.4
ENSMUSG00000052384	Nrros	16	476.333	466.792	282.984	298.037	277.525	395.186	277.199	354.688	513.526	256.989	367.599	386.93	178.638	171.743	109.367	156.522
ENSMUSG00000001158	Snrnp27	6	346	277.432	390.067	262.831	444.403	350.769	332.616	421.925	495.635	384.536	404.901	367.087	252.095	320.381	276.98	272.719
ENSMUSG00000039427	Alg1	16	271.014	268.703	343.766	220.265	284.389	286.36	250.186	321.104	315.016	300.957	293.557	284.478	181.126	266.74	164.783	193.895
ENSMUSG00000036693	Nop14	5	596.75	454.927	585.94	364.427	677.655	418.134	576.803	573.753	565.099	530.489	580.98	453.452	420.192	429.279	361.766	376.977
ENSMUSG00000002014	Ssr4	X	1827.76	1554.33	2410.44	1401.59	2102.41	2238.91	1846.6	2190.84	2434.26	1846.43	2096.56	1977.88	1396.06	1657.4	1329.71	1554.3
ENSMUSG00000029726	Mepce	5	814.655	816.99	1012.98	1020.36	762.989	752.365	715.058	911.558	1105.57	1000.26	802.113	867.27	572.423	687.944	512.102	679.916
ENSMUSG00000029560	Snx8	5	220.011	281.227	208.204	310.994	189.852	245.715	188.092	225.657	283.818	227.834	177.306	231.082	141.023	144.028	134.669	140.134
ENSMUSG00000071715	Ncf4	15	382.033	284.589	226.946	271.066	269.437	311.068	247.509	307.768	413.978	221.331	305.85	367.064	158	172.668	147.032	112.03
ENSMUSG00000037202	Prf1	10	81.073	23.084	12.022	10.471	34.528	22.697	32.128	20	54.209	30.976	48.434	27.875	9	6.314	19.992	8.003
ENSMUSG00000033033	Calhm2	19	147	231.261	138.503	199.799	112.862	161.601	129.905	142.658	180.674	202.719	114.476	156.524	78	79.666	58.015	98.591
ENSMUSG00000022359	Wdyhv1	15	167.449	163.752	204.591	167.548	157.068	197.793	142.61	168.316	246.367	187.829	166.595	164.12	121.998	90.733	111.298	108.191
ENSMUSG00000039934	Gsap	5	511.09	498.413	355.683	323.945	488.101	390.512	430.133	414.949	512.416	350.128	569.259	376.838	233.169	211.927	252.618	231.222
ENSMUSG00000067870	Rpl31-ps8	15	2014.96	2207.95	3252.18	2388.73	2787.12	3204.92	2263.14	2750.9	3302.54	2957.2	2735.82	2673.1	1296.35	2344.97	1625.25	1995.68
ENSMUSG00000094686	Ccl21a	4	1581.94	2290.94	2275.99	1858.56	1030.82	1377.11	1066.61	1614.99	1381.88	1845.34	1396.51	1400.8	917.21	1159.15	844.906	932.697
ENSMUSG00000026581	Sell	1	404.571	722.68	180.183	482.454	382.411	464.405	316.756	358.601	609.744	269.282	403.168	478.522	101	146.853	190.24	98.908
ENSMUSG00000030407	Qpctl	7	433.56	338.713	580.172	332.747	527.536	426.784	445.904	463.618	495.506	437.17	436.799	389.707	322.132	374.625	314.454	327.834
ENSMUSG00000064141	Zfp69	4	60	38.822	61.309	45.464	46.268	41.244	34.677	53.122	54.913	54.602	62.012	54.231	42.001	38.451	49.328	46.246
ENSMUSG00000020100	Slc29a3	10	728.18	617.181	802.142	771.649	669.208	632.944	490.162	580.661	883.404	752.241	688.362	581.667	449.22	466.467	424.674	499.154
ENSMUSG00000060924	Csmd1	8	155	310.029	157.427	282.354	122.485	233.372	153.87	139.917	232.65	229.869	148.081	206.557	87.999	135.555	125.249	94.864
ENSMUSG00000028559	Osbpl9	4	1987.6	1750.1	2545.58	1522.71	2286.3	2359.37	1943.45	2165.12	2575.93	2014.69	2129.69	2053.41	1472.74	1805.56	1523.68	1476.16
ENSMUSG00000036246	Gmip	8	657.452	816.137	664.721	891.082	523.99	742.798	578.711	694.093	854.504	685.024	594.047	696.729	458.007	479.441	440.185	520.909
ENSMUSG00000048949	Gm6206	X	267.871	156.762	148.389	284.459	250.406	504.366	303.017	0	348.218	374.144	288.159	431.622	208.307	254.257	206.042	245.532
ENSMUSG00000031506	Ptpn7	1	205.408	210.923	146.508	221.13	179.439	215.333	151.97	191.842	256.738	188.667	152.469	194.865	110.228	116.125	108.396	99.537
ENSMUSG00000047638	Nr1h4	10	1014.4	982.239	1398.6	453.124	1182.08	1468.24	985.303	1205.23	1400.49	1141.97	1132.18	1213.25	895.579	1027.2	934.364	901.577
ENSMUSG00000026288	Inpp5d	1	955.194	1177.84	616.032	1166.7	639.23	1142.32	601.609	762.449	1391.37	846.78	902.664	1337.56	395.329	518.849	642.93	435.74
ENSMUSG00000074419	Gm15448	7	40.096	15.804	20.277	14.465	28.785	26.881	17.631	22.153	35.518	19.402	37.725	25.833	14.258	6.363	12.313	10.748
ENSMUSG00000036594	H2-Aa	17	5242.95	4573.4	2292.54	4184.53	2874.16	4040.19	2302.11	2507.91	5966.72	3082.91	3628.96	4848.58	1702.93	2005.94	1489.19	1692.3
ENSMUSG00000023008	Fmnl3	15	316.997	462.971	243.804	536.198	243.379	471.045	259.27	311.669	433.354	393.441	250.529	351.149	154.697	209.081	210.396	178.612
ENSMUSG00000022015	Tnfsf11	14	17	67.308	24.848	40.693	22.158	40.627	28.817	13.07	46.788	37.646	31.71	68.325	9	18.286	13.41	4.011
ENSMUSG00000022901	Cd86	16	162.111	176.59	152.596	168.18	104.638	151.907	128.529	157.362	161.843	106.364	166.291	185.719	67.001	89.696	73.282	93.854
ENSMUSG00000004709	Cd244a	1	183.687	93.282	79.064	93.073	129.1	108.106	114.427	117.675	155.115	86.256	132.366	118.343	61	67.825	58.661	67.332
ENSMUSG00000059013	Sh2d3c	2	192.114	222.832	149.236	255.487	142.112	182.105	144.391	131.791	246.55	205.844	154.545	172.368	68	121.515	115.221	89.035
ENSMUSG00000017421	Zfp207	11	3865.39	4196.34	5394.39	3809.37	5041.06	4878.05	4633.81	4890.87	5697.31	4895.59	4465	4646.2	3097.2	4088.26	3410.8	3559.69
ENSMUSG00000039001	Rps21	2	2416.72	2645.55	3326.05	2616.25	2563.06	3689.11	2585.01	2906.16	4291.6	3157.25	3018.91	3180.44	1664.62	2324.59	2143.33	2187.47
ENSMUSG00000057948	Unc13d	11	859.086	621.943	634.602	572.021	553.329	741.704	476.503	552.91	847.555	581.234	685.698	621.886	428.091	390.989	494.125	401.808
ENSMUSG00000004473	Clec11a	7	33.001	70.49	57.942	64.556	35.032	53.137	43.884	51.522	59.731	60.312	35.241	55.55	16	33.092	25.071	25.246
ENSMUSG00000008398	Elk3	10	439	451.423	425.349	454.498	322.469	400.272	405.324	441.795	429.637	510.443	413.803	328.324	223.976	300.987	217.173	259.382
ENSMUSG00000030595	Nfkbib	7	538.745	384.516	606.941	330.215	597.125	527.936	562.918	470.328	636.665	489.598	542.513	543.166	299.484	446.801	376.065	391.754
ENSMUSG00000030329	Pianp	6	355.029	321.254	327.438	391.45	230.185	312.098	228.945	317.136	284.765	388.897	290.932	281.325	167.143	228.772	186.614	195.996
ENSMUSG00000036362	P2ry13	3	130.906	127.414	147.201	154.469	160.803	119.53	92.659	158.948	156.226	119.525	133.092	115.14	73	97.288	55.312	87.943
ENSMUSG00000005089	Slc1a2	2	60.89	87.352	39.349	165.641	47.122	82.282	63.967	53.389	86.52	69.726	62.879	54.839	33.421	42.718	42.572	23.298
ENSMUSG00000076612	Ighg2c	12	92.987	171.919	55.804	186.337	113.829	154.929	111.359	115.265	137.204	132.537	149.338	115.439	17.182	99.824	52.481	66.22
ENSMUSG00000034593	Myo5a	9	988.413	1221.71	1054.51	1222.18	808.419	921.926	870.277	1008.88	1148.7	1229.49	923.175	902.486	588.584	794.318	571.83	691.26
ENSMUSG00000002147	Stat6	10	2184.75	2168.66	2731.16	2142.14	2006.35	2423.68	1816.76	2115.75	3014.77	2371.36	2164.45	2306.71	1477.09	1801.55	1585.44	1731.51
ENSMUSG00000026430	Rassf5	1	261	306.336	184.832	312.028	233.161	253.328	169.721	254.948	387.765	226.454	230.244	284.902	127.002	143.933	128.508	116.537
ENSMUSG00000064120	Mocs1	17	663.046	658.681	1066.97	750.398	906.942	794.307	716.351	907.655	1042.63	776.951	904.508	771.15	499.163	650.815	411.897	594.276
ENSMUSG00000024132	Eci1	17	475.417	369.489	455.412	348.533	357.572	501.528	311.74	402.054	545.113	464.911	369.365	447.634	254.013	348.056	261.532	287.593
ENSMUSG00000057863	Rpl36	17	2611.92	2298.95	3470.75	2287.83	2676.27	3058.16	2465.78	2845.54	3586.02	2762.47	2929.26	2548.89	1609.15	2195.52	1773.01	2053.22
ENSMUSG00000041132	N4bp2l1	5	142.217	220.051	105.755	198.311	116.806	176.042	102.876	140.736	187.027	138.762	124.845	194.708	67.006	93.927	75.049	101.279
ENSMUSG00000017561	Crlf3	11	396.024	557.936	472.024	620.959	475.086	560.202	414.083	451.975	640.473	481.7	483.082	599.725	267.127	394.565	348.001	388.262
ENSMUSG00000032977	Fam207a	10	556.698	444.928	502.132	331.691	395.508	458.265	424.966	473.018	494.545	522.409	501.79	453.872	338.844	375.281	332.588	446.254
ENSMUSG00000091368	Gm17085	14	1	0	0	0	0	1	0	0	4	2	2	2	0	0	0	1
ENSMUSG00000083836	Ldha-ps2	4	1.001	0	2.089	3.63	0	0	0	0	3.047	3.053	1.058	3.204	0	1.069	0	0
ENSMUSG00000067586	S1pr3	13	147	294.37	214.353	262.06	160.182	226.214	218.98	262.427	237.081	175.739	167.857	195.44	141.043	133.604	103.812	106.418
ENSMUSG00000048163	Selplg	5	586.131	510.96	405.93	467.312	360.621	465.952	316.627	482.157	647.448	434.097	469.112	447.003	287.323	270.678	264.936	334.456
ENSMUSG00000020828	Pld2	11	356.647	226.43	459.495	374.565	354.616	345.646	274.517	447.581	438.588	466.544	397.746	294.741	250.434	261.674	242.845	228.639
ENSMUSG00000031153	Gripap1	X	739.62	915.761	988.847	879.686	806.797	815.302	790.521	890.689	1025.85	928.191	800.05	883.206	602.058	714.787	712.768	723.357
ENSMUSG00000047415	Gpr68	12	77.781	96.786	76.916	144.427	77.363	97.399	50.927	87.017	108.812	127.324	82.691	124.536	66.173	65.824	51.221	76.504
ENSMUSG00000081816	Gm15528	13	3	3.019	6.039	4.018	2.631	3.979	4.044	6.085	2.023	0	2.029	1.011	6	4.121	3.033	6.017
ENSMUSG00000090272	Mndal	1	71.211	83.149	78.903	51.269	89.208	52.848	61.263	88.595	84.625	52.191	97.572	59.43	36.934	25.582	29.129	27.511
ENSMUSG00000028581	Laptm5	4	1841.64	1906.7	972.372	1985.76	1153.99	1610.44	1066.96	1177.92	2064.54	1094.34	1423.92	1912.33	593.225	721.392	830.435	694.798
ENSMUSG00000045268	Zfp691	4	145.128	89.264	193.045	139.039	107.791	132.616	101.508	116.148	170.046	153.6	123.055	142.967	82.428	111.148	87.206	110.359
ENSMUSG00000029570	Lfng	5	399.152	380.41	306.401	502.844	251.326	391.038	262.564	254.369	537.293	397.137	347.944	362.44	187.35	280.04	151.925	209.694
ENSMUSG00000071415	Rpl23	11	5099.65	4081.49	5701.64	4698.16	4412.39	5361.09	4342.77	5106.47	5833.07	4939.99	4686.94	4792.63	3733.55	4123.53	4084.62	3505.94
ENSMUSG00000010307	Tmem86a	7	213.027	171.886	144.696	160.784	140.462	100.46	81.136	201.761	213.202	183.208	151.493	133.681	67	116.501	55.018	88.933
ENSMUSG00000014075	Dynlt2b	16	113.079	79.609	67.575	67.736	93.331	62.949	61.732	85.42	116.903	97.967	78.279	77.121	48	59.484	54.36	53.338
ENSMUSG00000002108	Nr1h3	2	318.182	350.444	364.057	335.536	311.949	341.979	264.374	317.092	407.2	371.032	306.62	319.859	204.067	258.963	176.812	262.998
ENSMUSG00000026974	Zmynd19	2	579.484	468.776	652.761	306.756	545.287	359.142	494.739	540.822	477.962	461.768	472.039	412.04	352.526	367.038	328.31	410.573
ENSMUSG00000022204	Ngdn	14	375.315	334.302	445.104	295.565	384.58	390.184	373.999	358.614	493.321	417.988	420.368	361.525	278.009	314.369	247.954	330.641
ENSMUSG00000062949	Atp11c	X	765.901	849.483	1205.9	754.614	882.424	1069.18	845.258	996.064	1149.65	1012.74	830.103	904.281	604.334	663.481	662.467	754.41
ENSMUSG00000024818	Slc25a45	19	107	159.079	94.813	88.704	95.642	125.961	71.968	95.72	155.991	98.522	129.142	123.436	88.994	54.836	76.502	51.904
ENSMUSG00000015542	Nat9	11	152.026	127.238	199.26	135.643	139.519	164.977	144.505	155.091	199.967	174.904	163.87	168.71	79	146.858	111.543	115.164
ENSMUSG00000004730	Adgre1	17	449.381	432.232	590.081	284.918	538.581	583.561	329.312	408.845	612.58	427.57	517.915	545.163	381	283.471	133.21	288.097
ENSMUSG00000032300	1700017B05Rik	9	1229.89	942.523	1473.15	878.883	1214.09	1049.72	1039.25	1039.42	1217.23	1089.64	1139.69	974.733	738.219	961.903	692.848	792.586
ENSMUSG00000028385	Snx30	4	303.636	513.738	365.767	456.649	289.221	435.036	246.854	290.77	507.871	396.555	330.737	446.721	204.317	306.322	251.945	229.161
ENSMUSG00000063286	Gvin-ps7	7	1395.6	2148.75	1053.05	968.358	1106	1332.39	1064.9	1329.51	1916.16	862.471	1435.57	1468.05	550.968	488.064	649.389	518.55
ENSMUSG00000020257	Wdr82	9	2058.39	1584.04	2193.83	1577.47	2104.81	1807.27	1637.16	2006.94	2196.74	1994.6	1807.53	1654.62	1291.06	1448.81	1153.86	1507.07
ENSMUSG00000064065	Ipcef1	10	105.073	129.869	45.439	79.374	62.166	107.689	46.057	57.296	144.905	76.421	81.479	103.187	38.293	33.704	49.061	22.829
ENSMUSG00000030123	Plxnd1	6	1354.04	1303.07	1359.36	1526.66	917.219	1000.92	893.341	1253.3	1305.92	1505.73	1054.97	1227.77	712.054	949.712	569.727	866.795
ENSMUSG00000093803	Ppp2r3d	9	601.617	675.716	825.972	581.68	627.265	706.644	588.214	747.826	761.437	696.089	629.872	592.585	474.811	470.109	355.312	536.974
ENSMUSG00000025290	Rps24	14	9532.29	10217.2	13053.8	10295.3	10135	12897.4	10650.3	11202.6	14309.8	11839.4	11292.4	11161.7	6888.6	10131.1	7175.88	7941.04
ENSMUSG00000098274	Rpl24	16	3323.29	2637.3	4108.18	2858.17	3849.84	3829.66	3414.57	3656.51	4575.76	3714.73	4007.57	3035.2	2168.2	2853.94	2161.09	2446.23
ENSMUSG00000036905	C1qb	4	656.018	784.326	866.773	672.323	558.492	634.961	609.183	838.796	692.922	711.595	767.32	808.173	500.255	540.528	239.487	512.504
ENSMUSG00000028608	Czib	4	402.329	390.013	417.57	364.726	429.059	490.784	372.325	431.634	450.105	443.148	381.134	363.936	342	294.963	272.698	313.166
ENSMUSG00000004043	Stat5a	11	430.843	428.73	465.384	464.868	429.452	513.042	391.125	530.747	553.977	425.957	457.654	456.933	267.159	394.928	287.129	319.757
ENSMUSG00000033540	Idua	5	134	174.398	202.996	209.459	122.55	148.624	96.95	133.341	185.26	197.291	131.249	168.92	102.992	107.833	83.472	124.488
ENSMUSG00000026307	Scly	1	356	302.576	389.555	323.98	318.912	441.517	300.007	366.326	535.849	395.335	366.689	342.049	232.565	244.702	209.975	251.584
ENSMUSG00000021222	Dcaf4	12	150.001	159.285	184.196	233.329	184.969	179.334	131.497	167.339	204.898	217.689	159.166	176.486	113.142	137.033	83.061	135.334
ENSMUSG00000026939	Tmem141	2	59	61.734	77.706	82.885	72.855	48.209	62.669	77.38	80.006	98.172	88.204	77.313	60.796	72.459	53.634	51.506
ENSMUSG00000032688	Malt1	18	1529.48	1949.26	1914.1	2255.66	1620.18	1998.97	1566.9	1901.79	2405.33	2119.88	1574.68	2140.49	1324.84	1459.6	1262.9	1362.7
ENSMUSG00000046157	Tmem229b	12	438.527	389.304	290.199	279.699	267.14	324.105	226.511	308.974	401.328	239.957	389.307	288.168	166.947	177.478	127.843	191.052
ENSMUSG00000051344	Plekhm3	1	411.577	531.101	410.711	576.793	350.681	483.088	290.515	470.811	571.968	556.772	365.464	472.795	268.625	309.939	225.367	329.869
ENSMUSG00000036006	Ripor2	13	403.638	730.196	261.03	715.897	336.231	626.138	286.19	427.346	651.524	396.454	346.234	582.049	176.88	197.445	250.87	154.59
ENSMUSG00000027087	Itgav	2	2477.58	2822.57	3924.47	2536.87	3055.49	3256.04	2822.46	3385.49	3472.8	3181.06	2959.76	2793.42	2143.89	2673.12	2049.24	2357.17
ENSMUSG00000092192	Dnaaf4	9	2	4	5.007	6.693	5	1.026	0	10.088	4.92	7.001	7.971	7	4	2.921	0	3.004
ENSMUSG00000036504	Phpt1	2	159	143.503	232.091	166.55	190.028	182.564	157.943	192.363	259.94	201.761	182.895	165.804	102.611	137.172	94.47	120.195
ENSMUSG00000071713	Csf2rb	15	1042.21	1123.21	881.106	658.496	1068.13	748.677	1025.51	1242.69	984.859	679.651	1089	930.336	577.082	611.556	401.797	545.401
ENSMUSG00000022967	Ifnar1	16	1264.62	1216.4	1463.06	1469.96	1264.63	1393.18	1229.83	1405.52	1630.04	1431.16	1203.35	1291.45	870.1	1114.28	904.6	976.404
ENSMUSG00000031093	Dock11	X	832.461	860.53	634.399	757.006	647.261	844.64	598.573	644.404	1093.01	700.52	738.928	805.859	371.675	494.224	534.371	434.94
ENSMUSG00000030560	Ctsc	7	3711.12	2574.88	3375.95	1805.72	3544.12	3511.48	2749.99	2759.69	4344.99	2489.04	4252.19	3456.06	1753.08	1977.47	1871.9	2079.04
ENSMUSG00000001029	Icam2	11	75	61.085	43.812	65.678	56.824	62.28	45.611	60.284	88.814	80.246	52.784	56.514	39	31.738	35.502	21.963
ENSMUSG00000031903	Pla2g15	8	174	150.784	161.507	185.205	137.668	149.904	130.671	164.142	241.03	233.825	179.094	163.449	81	117.448	81.45	145.889
ENSMUSG00000036381	P2ry14	3	177.373	129.231	203.652	213.861	150.552	125.691	126.872	169.947	144.63	156.155	149.506	142.831	102.002	110.554	56.092	112.031
ENSMUSG00000039936	Pik3cd	4	616.122	793.943	313.141	656.433	489.541	634.721	324.416	456.993	764.298	379.658	479.776	722.973	189.25	206.204	277.906	157.727
ENSMUSG00000037653	Kctd8	5	5	12.702	8	6.025	5.581	1	8.005	1	1	4	3.281	1	9	6.004	5.013	7.969
ENSMUSG00000019261	Map1s	8	599.664	517.151	557.954	468.18	468.772	462.462	451.731	529.976	647.954	499.574	545.342	467.731	332.31	424.709	353.838	359.496
ENSMUSG00000040710	St8sia4	1	458.421	691.718	442.248	806.366	369.352	678.371	440.998	531.077	750.78	580.18	441.633	745.128	340.758	329.149	371.622	272.801
ENSMUSG00000035493	Tgfbi	13	2021.78	1258.28	1956.09	1513.53	1696.61	1288.94	1234.19	1835.8	1969.8	1640.48	1981.03	1558.39	1041.15	1219.2	575.859	1282.68
ENSMUSG00000056962	Jmjd6	11	703.853	650.489	957.186	540.192	737.425	713.497	721.82	721.008	841.377	774.266	698.149	812.655	594.2	602.799	564.672	699.284
ENSMUSG00000015745	Plekho1	3	590.461	455.345	555.325	552.346	443.111	408.527	410.232	541.589	550.583	687.402	497.557	479.775	300.38	401.092	187.18	321.381
ENSMUSG00000095845	Gm5741	8	1	2	4.012	4	0	4	0	3.724	4	3	5	7.117	2	1	0	1
ENSMUSG00000045092	S1pr1	3	300.143	545.471	285.688	420.108	285.362	415.285	295.823	369.457	597.742	402.204	309.823	498.212	162.356	219.632	244.652	164.382
ENSMUSG00000029530	Ccr9	9	43	47.446	37.946	63.751	38.302	35.462	62.225	61.464	61.736	60.669	54.422	59.979	40	46.995	21.003	38.879
ENSMUSG00000039158	Akna	4	1344.29	1636.67	1103.9	1626.1	967.257	1368.86	920.155	1144.27	1837.68	1240.87	1145.94	1847.1	704.363	760.663	887.904	712.976
ENSMUSG00000052085	Dock8	19	1579.06	1954.07	1540.14	2368.22	1334.33	1830.03	1337.06	1565.8	2156.84	2012.51	1331.69	1833.86	990.659	1219.88	1076.13	1146.05
ENSMUSG00000024909	Efemp2	19	278.049	207.945	254.43	183.801	263.275	289.832	258.844	309.839	275.281	301.894	290.116	200.015	156.969	185.675	112.637	175.554
ENSMUSG00000025218	Poll	19	132	102.602	132.463	121.982	161.558	157.24	101.668	104.135	213.565	126.745	153.33	162.148	92	99.526	89.276	90.442
ENSMUSG00000042942	Greb1l	18	101.036	146.052	112.063	159.026	92.801	64.706	79.201	87.066	123.959	131.353	84.303	84.353	53	67.177	48.167	47.428
ENSMUSG00000013584	Aldh1a2	9	22.017	51.7	21.081	14.892	30.567	18.682	43.961	27.147	46.843	35.755	42.873	22.037	17.069	18.318	6.026	10.194
ENSMUSG00000015966	Il17rb	14	23	87.244	39.803	57.103	17.504	50.984	22.543	15.428	48.36	64.006	34.712	58.203	21	18.073	20.896	33.105
ENSMUSG00000002020	Ltbp2	12	80.209	215.55	71.571	228.74	51.2	86.293	57.088	98.887	166.052	91.401	94.178	88.825	31	46.348	39.08	26.025
ENSMUSG00000040713	Creg1	1	490.024	526.983	610.807	492.322	411.483	534.254	390.558	516.525	634.332	624.893	470.94	497.182	307.27	446.709	291.544	325.559
ENSMUSG00000035778	Ggta1	2	292.019	443.525	283.399	369.197	340.426	289.322	339.936	386.86	401.603	338.113	315.037	497.863	241.223	239.919	159.481	211.969
ENSMUSG00000040565	Btaf1	19	1951.85	1851.27	2677.55	1886.73	2318.94	2259.54	2283.65	2285.08	2656.66	2482.09	2031.22	2133.09	1777.95	1834.5	1548.78	1667.97
ENSMUSG00000034994	Eef2	10	33876.4	33700.1	46248	38260.1	40843.2	48032.5	32202	36296.1	51787.6	43485.6	36913.3	42428.2	21390.9	34384.4	26014.8	29147.5
ENSMUSG00000029163	Emilin1	5	1101.38	1123.88	1216.87	1004.3	894.491	901.995	855.04	1083.07	1177.19	1359.2	1045.1	925.403	643.563	845.936	486.419	689.181
ENSMUSG00000024065	Ehd3	17	163.031	339.821	254.327	411.096	191.723	203.271	197.497	196.938	323.569	230.539	178.084	223.801	123.183	133.245	98.247	114.854
ENSMUSG00000033004	Mycbp2	14	4373.32	5272.47	4940.47	4904.71	4643.9	4640.33	4420.52	5044.23	5388.39	5315.81	4073.05	4285.1	3058.8	3789.14	2914.83	3234.35
ENSMUSG00000022552	Sharpin	15	883.363	849.799	1018.67	678.493	893.42	905.491	733.789	847.242	1038.45	845.933	934.478	734.952	512.584	687.778	555.208	630.676
ENSMUSG00000018654	Ikzf1	11	603.49	990.483	394.264	1098.05	486.45	790.477	533.767	746.202	898.686	518.277	560.316	776.607	269.37	341.504	400.468	228.817
ENSMUSG00000083044	Gm12416	4	0	0	6.292	3.275	4.369	3.357	0	0	3.213	1.543	1.357	4.078	0	0	0	0
ENSMUSG00000019158	Tmem160	7	238	138.798	217.843	143.908	187.015	218.614	153.404	203.381	204.857	191.15	195.572	212.1	92	144.521	67.988	159.118
ENSMUSG00000069662	Marcks	10	3156.05	2373.17	3429.45	3297.83	3105.36	3480.82	2727.84	2981.78	3730.16	2924.26	3019.08	3190.61	1702.75	2659.81	2014.19	2298.76
ENSMUSG00000027583	Zbtb46	2	113.019	150.043	132.51	179.296	70.92	125.167	102.491	134.359	139.845	141.886	95.61	111.116	60.171	91.885	65.232	65.195
ENSMUSG00000042660	Wdr55	18	309.669	312.337	326.006	142.469	288.309	323.829	238.99	299.519	359.767	272.606	296.356	282.312	216.228	206.138	244.967	215.061
ENSMUSG00000040747	Cd53	3	538.989	865.367	447.475	658.15	615.928	758.07	607.434	656.317	868.767	439.458	625.45	723.346	283.728	342.894	322.05	309.278
ENSMUSG00000031796	Cfap20	8	558.792	537.377	700.537	644.823	643.993	560.717	498.146	688.52	663.249	744.321	618.896	528.571	424.159	489.846	367.867	467.181
ENSMUSG00000063354	Slc39a4	15	1445.41	938.019	1721.21	1252.52	1381.8	2031.26	1248.25	1241.03	2987.09	1749.44	1920.06	2252.53	839.499	1205.58	1085.23	1297.45
ENSMUSG00000036944	Tmem71	15	58	65.068	33.23	59.635	41.7	72.703	45.624	36.724	65.13	37.356	45.013	42.623	19	23.962	12.282	27.971
ENSMUSG00000032435	Dync1li1	9	1123.17	1035.13	1503.21	1036.09	1378.6	1369.72	1257.2	1385.07	1534.89	1403.91	1283.03	1178.21	973.964	1115.61	908.293	1037.79
ENSMUSG00000014776	Nol3	8	138.899	64.067	132.044	70.353	87.443	133.493	91.336	140.737	102.937	115.311	94.355	108.898	83.084	84.079	70.558	52.949
ENSMUSG00000062861	Zfp28	7	45	54.847	76.055	91.122	49.867	58.481	34.734	75.959	58.884	76.801	57.464	71.591	53	43.903	42.669	42.793
ENSMUSG00000055817	Mta3	17	677.199	627.615	827.971	783.988	683.503	745.841	713.358	778.716	824.917	753.543	719.179	698.979	463.755	636.246	527.286	618.314
ENSMUSG00000099481	Xndc1	7	281.014	379.518	350.624	253.217	313.119	341.624	232.624	310.777	427.019	370.31	273.332	341.841	238.785	230.705	234.362	195.109
ENSMUSG00000045854	Lyrm2	4	99.048	78.123	118.517	108.043	89.928	106.581	69.605	103.476	113.755	120.681	108.188	97.025	73.368	65.967	40.558	88.428
ENSMUSG00000006134	Crkl	16	1150.15	1195.25	1601.32	1261.73	1214.6	1181.16	1137.33	1265.51	1433.72	1381.11	1198.84	1171.06	823.693	1050.3	860.803	1064.35
ENSMUSG00000064158	Izumo1	7	12.672	19.218	15.864	8.288	3	13.228	14.099	3.33	16.183	19.826	10.009	22.024	8.294	5.458	7.435	4.495
ENSMUSG00000029247	Paics	5	1304.03	1481.83	1493.8	1508.18	1293.28	1494.23	1100.79	1305.66	1781.08	1707.11	1195.51	1476.37	777.923	1154.48	961.372	925.978
ENSMUSG00000036097	Slf2	19	1223.58	1250.03	1421.54	1306.96	1110.67	1294.64	925.071	1238	1648.41	1532.73	1160.88	1340.2	829.973	1093.46	953.186	968.47
ENSMUSG00000044708	Kcnj10	1	184.285	144.852	145.565	170.324	113.041	136.177	113.382	135.021	212.055	147.928	174.369	133.331	74.395	106.575	44.9	100.801
ENSMUSG00000029275	Gfi1	5	42	72.854	87.889	91.183	67.36	76.836	45.158	57.672	82.214	61.259	51.337	80.403	37	42.945	41.78	29.17
ENSMUSG00000018239	Zcchc10	11	87.001	79.128	65.189	62.745	88.3	90.939	71.135	90.142	107.591	75.043	84.798	98.293	56	68.227	54.901	65.567
ENSMUSG00000044583	Tlr7	X	118	138.507	102.714	178.859	91.534	97.756	68.183	120.502	209.448	135.765	105.728	212.717	59	73.047	22.192	66.279
ENSMUSG00000032089	Il10ra	9	550.463	463.265	338.406	310.772	411.698	412.353	367.678	370.211	532.152	271.666	502.532	344.127	182.075	200.491	120.52	159.754
ENSMUSG00000073208	Speer4c	5	9.083	5.105	10.158	0	16.932	0	0	17.707	15.14	5.253	19.137	14.536	0	0	5.182	0
ENSMUSG00000063888	Rpl7l1	17	1450.89	1228.65	1799.56	1127.15	1529.73	1371.02	1333.63	1475.25	1625.4	1401.21	1443.3	1225.22	1094.43	1119.62	843.478	1060.14
ENSMUSG00000053063	Clec12a	6	141.721	37.796	66.785	33.073	126.281	68.275	76.707	48.178	115.202	67.066	139.055	89.984	58.038	34.146	27.066	33.926
ENSMUSG00000030990	Pgap2	7	1296.89	870.584	1542.63	1274.35	1236.12	1796.93	1054.05	1195.45	1785.83	1285.28	1289.34	1392.06	783.592	1093.44	887.833	937.346
ENSMUSG00000089857	Zfp882	8	72.555	93.728	80.596	98.275	65.988	75.61	47.274	69.991	100.697	99.255	69.402	76.128	59.655	57.871	50.535	51.194
ENSMUSG00000045100	Slc25a26	6	150.724	110.104	160.117	148.68	150.398	135.583	117.833	139.678	167.134	147.945	134.575	119.704	101.001	106.283	104.353	103.707
ENSMUSG00000020798	Spns3	11	22	29.399	6.001	53.466	20.224	16.81	11.273	14.89	25.223	27.346	14.163	19.486	6.307	2.013	10.437	11.564
ENSMUSG00000063245	Zfp993	4	59.066	36.567	99.706	43.456	56.831	52.682	42.063	53.865	58.456	61.666	80.854	60.364	43.985	41.902	38.608	49.897
ENSMUSG00000021258	Ccnk	12	877.003	639.501	978.008	605.045	697.87	875.439	733.941	857.731	983.13	743.543	844.527	754.543	582.685	643.787	586.522	637.999
ENSMUSG00000001143	Lman2l	1	600.49	601.714	679.561	620.547	522.987	725.77	435.388	609.113	711.384	742.172	496.837	675.166	455.572	482.179	356.713	393.136
ENSMUSG00000023052	Npff	15	26	36.972	47.079	47.347	27.128	15.042	30.99	42.267	38.063	42.795	30.423	31.178	24	20.244	19.196	26.929
ENSMUSG00000062353	Gm15772	5	1889.19	1915.02	2537.06	1995.05	2040.47	2700.02	1994	2199.42	3004.98	2444.6	2172.44	2424.55	1252.42	1876.15	1829.87	1669.56
ENSMUSG00000031662	Snx20	8	325.207	348.372	279.076	250.416	250.616	377.321	207.752	235.927	429.536	245.227	338.252	370.945	149.38	230.801	180.962	187.187
ENSMUSG00000019710	Mrpl24	3	819.833	844.427	906.075	801.201	834.576	959.503	745.858	870.803	1182.75	980.633	818.552	874.354	617.295	693.938	600.863	681.572
ENSMUSG00000002944	Cd36	5	475.999	416.264	431.192	363.206	189.755	280.196	341.336	274.477	382.537	416.008	258.338	352.625	223.185	166.77	79.691	219.833
ENSMUSG00000039315	Clnk	5	6	7.366	5	9.041	6.009	8.034	7.643	13.789	16.51	20.693	11.024	14.89	6	3.013	9.077	8.385
ENSMUSG00000030707	Coro1a	7	1185.89	1630.04	629.481	1486.01	954.462	1391.89	760.274	965.133	1714.57	816.61	1062.51	1148.37	383.683	544.782	490.769	397.732
ENSMUSG00000084024	Gm15937	15	10	6	6.115	12.037	16.631	10.731	8.016	10.002	13.194	23.291	14.047	16.194	6	10.041	7.167	6.166
ENSMUSG00000039783	Kmo	1	109.837	187.44	88.346	177.74	88.329	127.64	81.762	99.725	169.878	118.395	113.307	120.944	66.075	72.822	84.193	87.164
ENSMUSG00000036273	Lrrk2	15	1215.53	1802.57	1371.64	1557.11	1421.76	1910.13	1238.84	1368.57	1672.83	1555.58	1221	1588.06	869.067	1134.62	1120.89	1126.36
ENSMUSG00000074622	Mafb	2	472.169	388.05	436.79	571.222	453.73	294.715	340.015	427.523	451.147	540.108	511.002	374.478	318	333.903	223.227	325.722
ENSMUSG00000099732	Gm17752	1	0	1.06	0	0	4.199	0	0	1.053	2.17	2.35	3.262	1.072	0	1.035	0	0
ENSMUSG00000029591	Ung	5	324.04	240.358	379.296	151.517	270.882	200.64	173.599	248.176	352.434	284.356	260.23	213.542	157.935	181.697	167.974	159.047
ENSMUSG00000023170	Gps2	11	517.51	398.595	572.815	418.263	447.758	519.447	414.518	487.856	630.112	454.79	511.993	475.792	323.664	398.043	337.359	371.672
ENSMUSG00000021608	Lpcat1	13	378.453	470.479	401.34	448.87	309.389	443.402	342.45	381.712	541.771	403.923	359.267	387.646	225.081	311.184	226.327	246.671
ENSMUSG00000034707	Gns	10	3576.05	2587.1	3494.87	2357.28	3131.1	2835.02	2564.51	2990.03	3428.41	2929.61	3624.76	2649.36	1891.04	2462.36	1920.87	2338.57
ENSMUSG00000058655	Eif4b	15	5439.95	4875.86	6606.52	5068.75	6512.75	6229.42	5130.82	5391.62	7027.2	5731.06	5481.6	5322.61	3795	4817.96	4115.72	4159.53
ENSMUSG00000058388	Phtf1	3	291.071	286.885	312.65	276.912	236.989	321.695	222.858	318.048	344.365	313.17	258.957	264.968	195.25	235.004	194.689	217.339
ENSMUSG00000079020	Slc45a4	15	603.57	521.133	675.901	498.863	566.695	605.21	425.085	549.703	775.426	662.389	599.286	532.783	341.767	471.665	312.181	458.246
ENSMUSG00000045917	Tmem268	4	580.758	393.9	595.521	590.937	621.378	675.406	471.289	571.391	778.411	591.21	623.438	573.023	330.209	439.539	397.053	504.906
ENSMUSG00000031529	Tnks	8	1950.32	1833.93	2595.24	1978.15	2169.27	2270.71	1907.97	2252.62	2718.82	2386.17	2084.45	2131.98	1425.12	1839.59	1466.41	1827.5
ENSMUSG00000026353	Ubxn4	1	1445.34	1386.98	1880.2	1284.4	1453.69	1582.75	1531.77	1579.37	2069.22	1604.09	1484.64	1635.89	1189.28	1228.69	1257.91	1176.05
ENSMUSG00000031342	Gpm6b	X	322.139	319.021	267.199	246.786	294.779	210.434	283.643	254.953	284.195	343.773	289.676	209.709	179.001	175.139	172.906	184.56
ENSMUSG00000032035	Ets1	9	898.284	2114.9	831.641	2292.54	784.471	1773.08	883.133	1186.73	1681.27	1352.54	997.647	1740.43	462.187	805.991	907.274	632.683
ENSMUSG00000043895	S1pr2	9	244.782	274.276	300.841	371.06	195.208	241.81	230.427	215.68	268.507	270.514	267.938	216.171	177.272	206.111	98.647	129.695
ENSMUSG00000078789	Dph1	11	228.407	199.427	274.129	153.374	243.855	279.187	172.285	247.011	258.978	223.908	223.09	192.723	170.536	154.008	105.801	166.277
ENSMUSG00000031227	Magee1	X	87.015	119.933	151.337	112.384	105.783	98.852	95.948	124.594	130.854	158.176	98.757	107.409	75.019	74.69	51.316	75.363
ENSMUSG00000001128	Cfp	X	237	376.237	316.009	325.163	289.811	340.272	210.238	363.438	370.642	278.306	299.88	373.102	179.075	231.962	89.705	217.941
ENSMUSG00000029254	Stap1	5	179.959	330.573	124.673	446.648	133.019	316.964	147.927	207.25	319.859	217.347	166.959	300.57	113.785	109.073	118.801	123.489
ENSMUSG00000027297	Ltk	2	19	46.469	39.709	61.561	15.02	35.277	28.236	22.149	43.221	44.422	26.138	44.509	16.999	22.672	8.11	24.022
ENSMUSG00000051504	Siglech	7	34.41	36.909	14.491	54.285	16.178	19.982	15.009	20.664	32.027	66.869	39.952	58.509	10.117	10.636	10.934	28.078
ENSMUSG00000001741	Il16	7	418.697	669.796	229.786	587.942	260.342	539.186	258.523	336.126	676.83	422.299	343.044	620.177	140.01	199.18	267.393	204.834
ENSMUSG00000110244	Gm2253	8	22	17.147	20.698	24.232	15.063	28.897	18.071	19.131	27.621	23.042	25.155	28.389	20	19.219	20.485	13.195
ENSMUSG00000073062	Zxdb	X	594.842	669.791	825.94	597.548	655.151	745.04	651.298	739.756	735.247	769.303	627.824	664.738	408.317	588.73	396.142	539.146
ENSMUSG00000052593	Adam17	12	1506.34	1476	1698	1329.15	1460.95	1684.76	1414.83	1562.69	1933.41	1472.06	1503.38	1486.85	1152.88	1121.85	924.898	1243.59
ENSMUSG00000020134	Peli1	11	1438.43	1430.16	1939.97	1883.18	1697.75	1876.08	1594.88	1820.94	2193.56	2006.96	1757.22	1664.64	1129.89	1505.81	1106.37	1470.05
ENSMUSG00000068329	Htra2	6	575.841	423.366	465.637	312.029	503.244	450.806	374.412	363.607	545.577	386.258	512.576	380.861	282.116	318.383	281.763	292.964
ENSMUSG00000021044	Adck1	12	206	179.492	229.349	240.59	214.578	209.987	158.009	235.858	242.855	242.785	187.913	205.97	148.001	160.426	82.099	150.93
ENSMUSG00000040236	Trappc5	8	549.917	494.546	569.797	432.451	526.998	500.575	433.819	526.16	566.93	568.318	492.634	499.204	396.034	439.474	324.569	446.26
ENSMUSG00000021038	Vipas39	12	777.138	612.579	733.05	710.374	785.966	959.932	551.559	694.611	1090.71	774.666	774.384	829.784	454	628.232	520.179	595.486
ENSMUSG00000024353	Mzb1	18	273.2	474.48	233.615	382.22	370.996	412.731	268.28	473.934	489.062	330.979	329.541	372.994	204.998	280.367	170.431	208.317
ENSMUSG00000026035	Ppil3	1	218.009	202.49	274.283	184.838	207.785	268.571	215.554	196.362	257.289	198.041	235.972	225.164	187.149	186.356	147.649	155.584
ENSMUSG00000038975	Rabggtb	3	686.017	650.772	851.619	528.426	886.547	782.432	820.778	814.617	961.114	838.933	779.251	684.153	589.905	580.572	577.702	630.256
ENSMUSG00000021748	Pdhb	14	1562.33	1072.27	1760.78	1242.88	1573.23	1603.25	1541.61	1539.84	2114.72	1576.53	1630.33	1456.87	1008.14	1297.64	1052.12	1041.47
ENSMUSG00000020101	Vsir	10	807.646	601.113	789.293	761.064	747.622	679.887	565.208	916.072	836.144	921.916	869.175	647.536	452	593.693	299.271	576.5
ENSMUSG00000030304	Ergic2	6	940.479	926.124	1182.87	796.742	1018.27	1198.02	1019.53	1089.11	1354.49	995.341	1069.47	1010.55	769.006	770.91	809.232	815.126
ENSMUSG00000026872	Zeb2	2	2218.73	2026.02	2292.89	2559.8	1803.7	1683.04	1709.91	2233.81	2399.82	2749.43	2071.32	1782.36	1500.76	1531.27	1220.33	1461.61
ENSMUSG00000000732	Icosl	10	570.601	856.708	553.805	940.698	601.121	738.856	610.822	609.881	848.028	676.46	533.049	637.139	318.361	487.873	392.63	388.666
ENSMUSG00000045409	Trim39	17	578.977	623.389	813.283	680.668	643.188	691.062	505.836	676.583	867.767	750.793	596.774	703.6	530.676	523.158	461.147	529.474
ENSMUSG00000116174	Gm10362	15	6.573	33.269	7.7	45.183	32.337	17.175	11.492	15.985	23.704	20.146	12.358	26.02	0	12.296	0	6.933
ENSMUSG00000004665	Cnn2	10	859.659	1095.05	1082.45	1131.36	854.23	1040.32	910.195	1071.78	1224.7	1104.37	836.26	967.537	604.678	797.842	520	679.502
ENSMUSG00000008496	Pou2f2	7	314.781	574.943	156.665	631.348	211.726	464.142	293.402	342.78	407.342	322.924	247.57	427.265	156.083	179.249	237.077	145.909
ENSMUSG00000069682	Gm10275	10	7054.63	7261.04	9347.17	7577.67	9237.29	10001.1	8034.59	8651.24	10868.2	9251.3	8069.97	8346.83	4858.87	7415.41	6144.25	5876.64
ENSMUSG00000098789	Jmjd7	2	109.818	58.73	104.372	97.665	75.465	87.5	105.33	94.361	120.438	99.495	78.886	96.056	65.389	53.725	70.921	66.503
ENSMUSG00000031029	Eif3f	7	3102.92	2858.79	4296.66	3306.38	3036.13	3899.48	2564.26	3205.24	3869.19	3986.03	3169.25	3504.63	1899.09	3013.28	1954.67	2703.3
ENSMUSG00000022229	Atp12a	14	11970.8	7809.4	9446.66	6842.61	10196.5	13632.4	8292.21	5415.89	17302.3	10864.6	12689	14045.4	4235.03	7611.34	6998.55	9722.04
ENSMUSG00000018417	Myo1b	1	1364.64	1233.35	1865.64	652.133	1500.86	1922.2	1363.47	1596.09	1620.44	1309.78	1389.91	1437.21	1150.02	1227.55	1021.99	897.056
ENSMUSG00000022475	Hdac7	15	735	855.407	762.427	988.478	542.565	653.802	615.191	744.544	836.77	947.341	652.412	632.366	414.938	507.595	329.38	515.384
ENSMUSG00000023913	Pla2g7	17	684.487	263.047	271.496	286.045	493.367	318.782	371.879	390.357	447.141	352.564	540.478	439.678	280.7	270.798	114.978	280.772
ENSMUSG00000028189	Ctbs	3	176.999	190.913	227.571	231.953	172.42	236.873	166.597	217.923	235.351	261.334	188.019	191.401	123.142	155.866	113.298	163.332
ENSMUSG00000024091	Vapa	17	2125.79	1676.62	3115.92	1989.26	2552.41	2603.44	2126.38	2335.42	2738.14	2321.04	2397.92	2163.69	1542.53	2038.78	1617.12	1908.79
ENSMUSG00000055835	Zfp1	8	162.018	138.018	220.618	139.082	167.351	143.433	157.639	220.883	171.217	164.65	154.018	180.202	122.05	139.842	142.294	148.401
ENSMUSG00000079491	H2-T10	17	169.46	166.584	112.862	141.191	100.495	132.038	117.283	107.278	183.168	109.694	171.541	167.908	54.88	98.106	82.202	103.688
ENSMUSG00000024164	C3	17	9132.58	8481.38	7324.5	4677.03	7230.56	7151.68	5682.11	7021.92	12607.1	5201.07	10824.8	9562.49	4225.65	2795.94	4247.44	2518.37
ENSMUSG00000025532	Crcp	5	357.328	221.637	368.618	190.382	408.494	374.236	263.729	307.821	377.236	313.899	370.542	324.573	275.812	221.698	212.933	294.77
ENSMUSG00000025017	Pik3ap1	19	788.682	996.873	561.308	837.823	674.483	781.122	559.425	761.912	978.63	463.608	803.592	702.946	314.027	369.235	366.012	255.632
ENSMUSG00000054293	P2ry10b	X	30.094	48.556	29.194	54.386	19.905	55.098	27.709	40.144	53.34	46.51	35.084	57.449	26.41	28.488	29.219	10.516
ENSMUSG00000117300	Gm18736	17	16.939	0	0	0	0	10.626	12.01	12.798	0	0	0	0	2.076	8.54	12.447	11.219
ENSMUSG00000012042	4930579F01Rik	3	0	4	6.018	3.001	2	4	3	2	2	1.002	1	3	4	3	4	4
ENSMUSG00000118275	Gm50289	18	0	1	6.995	1	1	0	1	0	0	1	0	0	3	3.001	2	1
ENSMUSG00000021728	Emb	13	233.329	218.299	249.084	171.415	256.433	236.541	224.082	299.859	276.915	199.13	253.793	251.847	201.522	168.97	132.726	132.113
ENSMUSG00000042770	Hebp1	6	108.881	114.474	96.853	113.906	78.084	92.477	82.306	128.583	95.625	124.577	90.372	110.233	78.731	47.564	34.509	70.678
ENSMUSG00000022407	Adsl	15	873.745	721.812	919.486	579.905	885.79	687.539	729.248	724.101	871.734	683.762	755.591	634.211	544.717	559.759	518.991	548.363
ENSMUSG00000027010	Slc25a12	2	998.848	808.617	1245.6	864.377	989.249	1069.66	937.191	1058.02	1234.76	1075.85	1032.17	901.306	618.021	835.166	616.693	818.865
ENSMUSG00000024910	Ctsw	19	51.001	63.483	34.033	66.806	22.033	53.539	37.92	50.316	65.945	59.283	51.047	48.855	37	36.626	14.379	36.379
ENSMUSG00000046139	Patl1	19	939.533	836.418	1118.88	854.624	953.16	971.864	932.487	972.342	1062.89	998.696	874.736	873.833	682.497	795.595	732.658	795.591
ENSMUSG00000089984	Fbxo24	5	10	12.879	12.62	19	6.198	11.022	11.812	10.147	10.05	12.006	9.01	6.26	2	6.006	1	4.134
ENSMUSG00000075229	Ccdc58	16	221.389	140.854	228.559	139.044	246.029	228.44	154.163	210.962	235.415	187.239	182.822	226.327	166	162.448	139.828	137.736
ENSMUSG00000018585	Atox1	11	391.42	391.428	611.923	326.905	486.38	546.23	417.904	536.107	566.213	466.488	399.728	427.193	295	329.471	202.664	332.772
ENSMUSG00000056917	Sipa1	19	733.938	1180.23	422.582	1087.28	457.881	1016.99	417.969	532.027	1238.66	737.209	639.139	1033.58	296.005	438.011	476.947	287.618
ENSMUSG00000033701	Acbd6	1	682.22	529.774	884.567	526.69	708.975	686.691	612.5	736.423	695.328	634.165	745.292	638.701	471.633	491.585	402.157	607.982
ENSMUSG00000041483	Zfp281	1	421.641	527.067	675.794	544.847	563.914	459.536	550.915	568.542	581.785	548.563	469.986	488.615	370.272	449.302	333.809	406.624
ENSMUSG00000006333	Rps9	7	6575.2	5337.95	7465.91	5909.38	6308.92	7319.56	5658.02	6606.54	8329.94	6616.88	6543.77	6288.52	4386.79	5408.76	5427.89	4593.01
ENSMUSG00000021629	Slc30a5	13	1187.82	1146.83	1482.07	1142.41	1431.06	1378.25	1339.21	1448.44	1587.44	1451.19	1216.97	1308.36	913.552	1186.92	936.414	1020.26
ENSMUSG00000034652	Cd300a	11	482.633	331.306	432.747	320.346	382.178	329.081	328.999	404.81	444.354	363.301	388.175	348.946	322.417	269.065	195.931	265.375
ENSMUSG00000027014	Cwc22	2	573.047	429.258	700.689	491.146	598.335	603.229	621.488	670.686	688.479	590.511	602.509	543.343	477.121	520.803	470.39	479.959
ENSMUSG00000030055	Rab43	6	1432.38	1219.32	1462.64	1396.46	1320.49	1353.24	1000.48	1137.8	1995.74	1515.98	1394.61	1344.03	764.168	1087.71	814.504	1066.57
ENSMUSG00000000682	Cd52	4	509.915	662.926	227.108	598.732	350.928	662.607	300.33	355.712	745.587	299.796	528.016	581.357	183	220.839	184.165	203.959
ENSMUSG00000021967	Mrpl57	14	478.102	371.956	722.744	359.006	609.908	538.609	512.303	522.592	567.242	461.096	477.819	470.169	375.971	427.351	369.298	393.818
ENSMUSG00000033220	Rac2	15	820.748	952.633	409.179	947.278	523.746	891.52	480.256	498.951	1071.28	480.265	754.348	913.643	292.842	324.515	411.681	288.529
ENSMUSG00000092543	Skiv2l-ps1	17	2	9	8.208	6.004	8	4	2	9.004	10	10	8	3	1	1	0	3
ENSMUSG00000021451	Sema4d	13	1291.59	1536.01	1063.4	1429.58	1048.4	1506.66	1000.65	1208.49	1704.05	927.671	1334.77	1208.56	614.869	716.441	767.141	657.969
ENSMUSG00000037731	Themis2	4	682.868	458.674	341.874	346.11	429.693	388.942	413.136	488.353	520.31	274.752	594.084	429.552	237.034	188.649	198.762	148.116
ENSMUSG00000091998	Gm17072	8	2	8.035	5	1	1.001	3	2	4.016	5	2	4	3	0	0	2	0
ENSMUSG00000020564	Atxn7l1	12	675.004	678.652	836.879	740.469	654.371	729.025	621.75	729.416	898.039	871.814	612.899	743.788	443.196	582.632	480.562	549.705
ENSMUSG00000042363	Lgalsl	11	996.467	853.535	1366.72	692.584	951.079	1116.98	962.591	1155.15	1232.97	979.89	1087.82	966.638	632.624	858.109	756.131	840.584
ENSMUSG00000049775	Tmsb4x	X	5490.41	6169.57	6931.52	5916.76	6625.03	7561.75	5870.2	6994.7	9215.71	6131.5	7151.6	6459.49	3357.72	5122.55	3337.22	4824.79
ENSMUSG00000014444	Piezo1	8	2622.48	2163.76	2763.97	1515.99	2386.81	2568.68	2011.09	2531.54	2777.74	2119.34	2768.51	2164.09	1588.73	1791.21	1867.13	1766.45
ENSMUSG00000037742	Eef1a1	9	67310.6	72435.5	96063.4	75753.6	81688.4	102636	68254.3	74583.4	110955	84609.8	75861.1	87113	43271.7	68694.9	57238.2	55282.1
ENSMUSG00000038695	Josd2	7	349.437	320.662	297.247	262.889	291.303	455.073	229.471	255.835	413.647	299.482	275.046	322.144	207.987	207.61	213.62	230.362
ENSMUSG00000026158	Ogfrl1	1	260.676	286.545	279.79	276.345	260.522	277.43	274.371	371.92	282.947	325.806	313.013	228.075	178.994	211.69	124.745	204.263
ENSMUSG00000037938	Chchd5	2	181.031	135.526	197.342	163.289	145.379	176.066	126.313	144.008	228.547	178.122	156.533	169.525	112.152	130.326	129.771	120.902
ENSMUSG00000029227	Fip1l1	5	1368.2	1462.23	1897.16	1510.13	1622	1642.2	1503.09	1621.21	1972.87	1829.11	1474.32	1632.51	1203.97	1398.39	1203.12	1342.75
ENSMUSG00000027615	Hps3	3	582.684	554.711	637.112	637.842	653.776	593.404	450.654	664.336	688.691	651.834	536.578	493.014	415.281	429.539	395.292	437.141
ENSMUSG00000046707	Csnk2a2	8	1199.74	960.587	1197.94	841.469	1131.73	1071.29	1086.67	1122.52	1299.69	1157.32	1029.95	981	842.394	833.297	755.685	901.998
ENSMUSG00000048429	Timm29	9	590.175	517.282	718.979	467.844	576.688	573.12	544.001	536.61	730.1	667.256	606.122	524.4	406.484	495.498	400.045	484.395
ENSMUSG00000108528	Gm8319	7	10.998	6.53	27.875	17.41	21.695	15.754	3.357	21.741	17.243	12.561	21.831	20.21	4.477	11.574	10.48	7.321
ENSMUSG00000006731	B4galnt1	10	413.025	886.568	244.455	666.812	275.218	705.958	322.805	382.661	743.876	442.226	395.333	662.099	154.233	227.844	322.671	197.427
ENSMUSG00000024610	Cd74	18	17163.5	17366.5	8286.45	13917.7	9974.51	15497.5	8376.97	8843.4	24557.5	10201.6	15361.8	19562.2	4362.66	6462.49	7670.01	5206.73
ENSMUSG00000057335	Cep170	1	588.646	743.966	777.579	759.157	591.212	624.222	559.547	756.36	766.551	767.621	556.771	626.213	479.056	522.741	404.38	460.103
ENSMUSG00000027881	Prpf38b	3	1488.06	1803.78	2152.91	2127.2	1614.45	2048.44	1855.77	1988.68	2405.3	1993.38	1809.66	1893	1286.97	1644.24	1485.08	1473.64
ENSMUSG00000031652	N4bp1	8	2036.15	1838.26	2647.37	1700.31	2237.89	2174.83	2112.15	2151.4	2670.57	2049.51	2126.48	2222.21	1488.3	1721.71	1457.79	1884.69
ENSMUSG00000022831	Hcls1	16	683.795	490.966	257.221	482.148	471.945	426.411	367.551	409.899	604.823	287.191	598.641	546.621	222.753	236.406	242.327	234.157
ENSMUSG00000020143	Dock2	11	1188.2	1747.73	677.647	1659.82	903.683	1487.86	790.368	956.515	1782.21	946.075	1115.1	1544.6	488.861	566.61	818.439	462.426
ENSMUSG00000038957	Edc3	9	567.001	513.695	753.73	607	634.949	696.99	481.235	658.399	841.448	744.97	565.803	655.322	401.131	529.607	378.087	487.549
ENSMUSG00000110885	Gm48739	9	0	0	1	1	1	2	2	1	3	2	1	2	1	0	0	0
ENSMUSG00000085915	Gm8091	5	1	1.899	0	0	0	0	1	1	3	1	1	2	0	0	0	0
ENSMUSG00000005583	Mef2c	13	529.393	1244.44	841.988	1529.86	516.926	1106.43	931.175	802.284	1119.77	949.091	607.472	958.896	392.03	552.344	545.059	478.27
ENSMUSG00000004895	Prcc	3	914.843	807.537	1230.46	848.725	1021.17	1029.87	879.291	1005.86	1188.64	1017.89	965.205	860.755	692.957	793.548	691.606	777.665
ENSMUSG00000062785	Kcnc3	7	113.001	125.632	187.013	108.13	68.248	120.865	95.138	135.05	179.477	157.087	99.827	159.747	101.762	77.015	76.682	58.744
ENSMUSG00000039521	Foxp3	X	46	28.648	29.968	8.574	17.687	14.503	14.126	22.478	47.595	20.75	39.381	31.132	9	17.016	14.993	7.021
ENSMUSG00000036896	C1qc	4	916.041	943.203	1196.32	773.425	772.017	895.599	765.295	1117.74	934.572	1015.18	951.294	912.404	595.301	685.058	225.166	681.182
ENSMUSG00000002064	Sdf2	11	375.712	406.037	535.064	419.588	409.186	569.148	345.057	466.083	610.178	496.465	462.249	504.628	254.93	415.019	326.831	383.526
ENSMUSG00000038692	Hoxb4	11	94.215	92.81	155.43	78.73	93.88	110.821	91.185	129.518	117.303	138.098	94.481	126.645	69.025	97.062	74.721	70.612
ENSMUSG00000052477	C130026I21Rik	1	98.875	190.048	54.116	138.395	83.753	87.611	74.342	125.519	113.197	77.773	133.047	125.838	64.87	60.068	77.545	50.563
ENSMUSG00000043157	Arl11	14	91.003	33.414	45.092	36.552	49.717	70.032	47.936	40.252	63.85	49.652	64.987	51.368	31.006	48.917	31.055	29.954
ENSMUSG00000058818	Pirb	7	894.015	464.334	562.647	522.797	720.356	581.048	547.056	660.932	813.367	583.459	777.877	526.201	465.96	385.448	246.734	375.77
ENSMUSG00000044037	Als2cl	9	641.129	523.829	493.229	532.375	521.22	493.803	379.29	473.076	815.979	529.557	607.967	504.228	243.136	375.957	383.642	320.458
ENSMUSG00000016984	Etaa1	11	244.329	216.402	325.095	176.244	311.195	242.158	238.592	287.451	338.195	270.384	240.427	246.144	205.05	187.189	178.187	188.091
ENSMUSG00000041560	Nop53	7	1515.9	1475.41	1746.42	1829.05	1453.95	1908.35	1293.34	1439.24	2003.7	1846.49	1363.68	1788.22	1013	1285.59	1301.62	1189.38
ENSMUSG00000002825	Qtrt1	9	266.001	274.537	341.053	199.163	289.259	252.52	242.757	365.068	256.543	223.181	255.835	248.427	200.999	217.399	169.582	207.424
ENSMUSG00000029344	Tpst2	5	414.777	327.501	384.565	312.704	424.129	358.002	315.071	361.399	446.902	429.706	384.801	323.548	235.415	315.9	147.69	243.854
ENSMUSG00000057135	Scimp	11	49	57.981	40.49	64.012	26.661	41.977	32.827	30.177	46.9	25.824	48.098	33.441	18	22.131	3.399	12.623
ENSMUSG00000032042	Srpr	9	2027.08	2193.02	2909.28	1671.59	2118.05	2391.22	2179.37	2376.66	2792.29	2405.73	2132.16	2260.69	1634.29	2054.22	1621.37	1734.95
ENSMUSG00000005370	Msh6	17	1007.51	809.726	1001.06	673.265	967.884	859.287	703.819	862.874	1092.94	836.967	798.53	831.407	605.304	676.37	625.903	636.621
ENSMUSG00000031828	Klhl36	8	152.282	136.484	164.625	141.226	122.4	162.252	101.107	128.228	153.366	188.676	142.67	128.319	76	105.932	74.959	115.668
ENSMUSG00000025762	Larp1b	3	947.465	718.902	1169.23	757.075	924.993	913.817	938.984	1062.35	1045.87	1011.52	965.709	831.005	677.619	793.962	780.555	799.754
ENSMUSG00000028528	Dnajc6	4	33	69.241	64.208	117.674	48.157	76.336	50.165	85.604	76.958	79.981	42.315	67.659	37.002	35.844	17.365	35.124
ENSMUSG00000110569	Gm18860	8	38.92	44.048	41.128	35.6	31.404	55.298	33.204	39.248	53.416	49.083	38.229	52.193	34.735	38.966	30.348	29.65
ENSMUSG00000022721	Trmt2a	16	787.754	724.044	940.552	570.624	825.664	694.87	656.811	808.108	899.499	773.195	710.542	673.911	512.486	570.844	455.364	624.617
ENSMUSG00000029426	Scarb2	5	2157.64	2627.63	2643.09	2214.04	2401.29	2183.37	2233.89	2286.36	2729.54	2616.19	2223.16	1887.64	1398.18	1706.63	1365.77	1788.97
ENSMUSG00000055447	Cd47	16	3038.91	3594.99	4450.99	2389.63	3584.32	3362.25	3707.59	4068.69	3396.49	3398.4	4016.93	3175.3	2350.51	2908.83	1984.23	2747.57
ENSMUSG00000074121	Ntf5	7	0	2	1	4	0	2.001	4.026	1	4.002	2.246	2.001	4.492	1	1.001	0	1
ENSMUSG00000113637	Gm7049	13	3.324	8.182	4.692	1.153	0	2.477	2.388	3.708	7.348	4.95	9.346	12.968	1.066	3.791	2.318	1.167
ENSMUSG00000009549	Srp14	2	477.642	368.74	537.92	356.658	471.201	442.687	400.429	486.897	641.802	518.822	484.456	435.105	336.161	379.028	361.513	351.045
ENSMUSG00000089762	Ier5l	2	102.022	71.642	149.62	75.183	88.073	76.277	89.916	94.323	76.325	92.867	102.088	78.113	65	65.653	38.271	42.176
ENSMUSG00000078153	Psme2b	11	82.435	145.188	76.6	104.313	72.358	73.271	110.302	103.071	128.841	107.705	105.707	108.981	30.387	52.238	36.402	97.835
ENSMUSG00000032322	Pstpip1	9	144.999	120.744	72.388	111.594	131.175	92.039	64.349	104.168	148.979	67.915	111.137	154.764	51	49.754	38.011	49.858
ENSMUSG00000026395	Ptprc	1	3933.69	4983.5	2030.06	4334.45	3159.78	4479.41	2723.03	2824.66	5598.7	2513.29	3765.7	4728.43	1384.53	1541.31	2242.68	1415.1
ENSMUSG00000029918	Mrps33	6	325.156	239.527	376.999	259.477	331.018	409.636	304.39	328.498	477.795	358.173	328.112	320.885	241.237	247.237	203.755	244.851
ENSMUSG00000052005	Gm9864	2	748.978	643.092	806.205	696.917	622.888	685.807	633.345	688.589	764.554	696.131	576.842	646.904	502.718	557.69	513.592	443.504
ENSMUSG00000030830	Itgal	7	1288.48	896.529	642.435	661.798	843.742	863.965	747.844	706.193	1139.35	545.991	1209.17	929.73	480.469	320.432	441.183	360.854
ENSMUSG00000041263	Rusc1	3	518.023	445.132	609.049	397.011	495.384	522.491	408.197	453.08	642.902	506.389	430.94	449.443	300.014	375.001	293.129	317.508
ENSMUSG00000046546	Fam43a	16	233.016	350.3	245.519	290.732	251.925	276.402	166.102	271.967	333.122	282.931	223.944	293.537	166.186	219.001	190.722	195.544
ENSMUSG00000049555	Tmie	9	2	6.126	4	8.006	3	3	8.147	6.004	11.1	13.453	5.01	6	2	1.001	2	1
ENSMUSG00000050994	Adgb	10	59	57.979	20.024	111.425	36.727	40.668	30.978	34.281	56.055	33.104	34.36	56.178	24	15.031	23.615	18.479
ENSMUSG00000020709	Adap2	11	231.814	178.472	179.355	193.345	146.967	144.234	133.313	207.609	230.574	231.239	234.532	143.376	98	150.513	103.199	123.891
ENSMUSG00000045980	Tmem104	11	420.347	390.657	472.748	328.151	405.527	376.446	339.595	395.604	454.83	448.102	445.215	370.619	311.194	341.201	219.78	341.742
ENSMUSG00000034892	Rps29	12	5661.84	5985.76	8114.1	6171.13	6634.99	8059.38	5860.55	6999.13	8372.97	7233.5	6495.52	6143.8	3638.34	5728.09	3422.2	4878.76
ENSMUSG00000002550	Uck1	2	504.18	462.371	512.606	486.016	438.472	511.589	392.405	466.836	587.835	512.193	447.794	445.954	333.452	410.388	296.155	358.738
ENSMUSG00000029629	Phf14	6	1188.82	1268.43	1582.32	1301.05	1195.75	1722.69	1219.95	1470.39	1691.14	1539.44	1218.53	1338.38	984.448	1142.05	1021.28	1049.81
ENSMUSG00000036957	Lrfn3	7	175.909	135.069	197.191	81.276	112.305	178.765	101.818	125.002	206.017	192.26	150.371	124.184	95.33	89.434	85.558	114.915
ENSMUSG00000027620	Rbm39	2	3649.52	4678.19	5636.87	4678.2	5009.21	5317.57	4697.69	5479.33	6149.09	5634.25	4527.94	5014.38	3388.65	4384.71	3687.32	3924.62
ENSMUSG00000029614	Rpl6	5	9326.5	8312.19	11631.7	7985.08	10753.1	11303.4	9337.17	9587.97	13541.3	9767.81	10183	9646.69	5723.07	8275.48	6947.93	6874.94
ENSMUSG00000028163	Nfkb1	3	2563.09	2943.04	3135.72	2374.74	2897.79	3014.17	2803.89	3072.5	3269.11	2881.86	2550.85	2674.71	1996.94	2339.45	1771.86	2295.69
ENSMUSG00000028073	Pear1	3	800.697	611.195	795.804	657.539	590.796	548.718	549.542	598.507	889.733	737.303	549.59	638.727	372.812	460.795	391.43	477.553
ENSMUSG00000005465	Il27ra	8	60.941	170.051	39.319	101.958	29.324	84.76	24.067	52.239	114.125	85.481	47.787	105.712	29	19.846	49.407	18.641
ENSMUSG00000030220	Arhgdib	6	705.787	798.464	308.779	792.34	432.959	716.489	426.939	441.343	1043.44	467.254	604.305	827.866	257.016	273.613	338.757	207.749
ENSMUSG00000076609	Igkc	6	23065.1	45782.4	31658	31024.2	22898.3	40603.8	36244.2	51888.5	43613.6	39979.4	29508.3	40282.4	25808	30452	23033.4	24140.9
ENSMUSG00000020537	Drg2	11	767.09	628.132	971.535	526.634	816.408	739.407	697.714	729.609	987.437	715.666	750.26	701.425	520.615	574.148	493.67	563.79
ENSMUSG00000004056	Akt2	7	1778.37	1725.96	2269.37	1265.23	1964.71	1885.02	1805.74	2073.19	2072.87	1802.93	1776.88	1677.22	1382.59	1570.45	1111.58	1425.25
ENSMUSG00000025225	Nfkb2	19	1225.17	1883.19	1625.32	1416.42	1334.62	1499.82	1438.43	1610.5	1787.14	1426.94	1212.7	1649.66	935.428	1183.66	797.593	1005.82
ENSMUSG00000039768	Dnajc11	4	2053.3	1487.8	2176.25	1312.15	2027.58	1851.64	1795.84	1962.62	2132.79	1825.62	1876.46	1557.45	1425.54	1499.56	1321.89	1355.91
ENSMUSG00000073616	Cops9	1	378.229	331.655	472.723	334.388	376.906	467.483	320.798	400.409	545.13	417.447	367.831	378.62	271.751	299.127	233.238	284.751
ENSMUSG00000032020	Ubash3b	9	224.46	172.054	147.808	113.753	192.551	158.175	156.148	153.336	147.309	125.405	165.2	115.296	109	93.029	70.39	79.611
ENSMUSG00000037926	Ssh2	11	3369.16	3079.57	4516.59	2917.26	3538.73	4695.52	3567.87	4173.33	5101.73	4290.83	3567.74	4967.2	2658.45	3238.11	3469.36	2839.7
ENSMUSG00000028329	Xpa	4	104.68	98.029	128.359	138.361	100.929	103.127	84.164	92.308	95.768	134.912	107.208	91.896	71	53.783	36.044	76.77
ENSMUSG00000050677	Ccdc96	5	5	4	1.992	3.001	6.002	10.002	2.543	8.002	7.008	7.002	9.295	9.009	0	3.475	6.006	3.002
ENSMUSG00000050272	Dscam	16	19	23.603	21.05	20.773	11.343	10.016	23.637	20.919	26.341	33.219	24.248	13.209	10	10.02	6.08	9.714
ENSMUSG00000042423	Fbrs	7	1957.02	1937.21	2545.08	2374.89	1782.02	2195.7	1757.35	2261.98	2542.44	2406.8	1906.95	2333.07	1295.39	1847.66	1423.6	1816.65
ENSMUSG00000037813	D630003M21Rik	2	46	77.465	41.265	91.282	25.274	33.56	21.657	56.645	58.391	67.171	40.426	49.993	22	39.529	29.984	18.689
ENSMUSG00000056290	Ms4a4b	19	124.662	146.834	50.306	94.243	65.424	111.15	45.136	81.937	197.604	95.348	98.426	122.679	31.974	45.338	30.088	54.743
ENSMUSG00000021962	Dcp1a	14	875.938	805.977	1140.2	921.815	967.232	1144.88	899.26	979.053	1145.43	996.682	839.238	961.214	676.251	744.825	631.595	816.198
ENSMUSG00000028657	Ppt1	4	1457.96	1249.36	1641.07	1445.04	1175.74	1410.48	1112.46	1325.95	1727.72	1536.55	1358.7	1383.9	926.283	1175.81	617.896	1115.25
ENSMUSG00000026810	Dpm2	2	431.464	411.862	465.625	341.504	477.93	565.443	384.016	459.504	524.665	486.856	393.997	413.337	294.77	379.284	309.613	321.224
ENSMUSG00000037979	Ccdc92	5	67	63.623	82.372	66.167	47.83	63.81	54.588	41.475	77.639	80.958	46.172	61.963	38	39.65	38.841	34.627
ENSMUSG00000030089	Slc41a3	6	93.003	69.863	109.948	96.551	76.824	102.939	63.354	105.582	110.069	123.52	87.718	96.937	70	75.678	39.209	70.184
ENSMUSG00000007880	Arid1a	4	5506.94	5841.94	7060.71	5929.75	4994.9	5798.92	4809.48	6157.6	6996.57	6344.65	5115.06	5670.68	3762.55	4901.86	4099.39	4520.32
ENSMUSG00000012848	Rps5	7	6026.36	5968.2	7639.02	5961.2	6918.42	7961.34	5879.67	6451.53	8668.02	7068.88	6241.61	6496.96	3784.52	5789.87	4183.89	4735.61
ENSMUSG00000108702	Gm9333	7	17.234	11.272	30.03	5.908	9.65	11.545	18.999	18.29	15.111	15.094	9.099	14.629	5.901	5.569	8.738	9.014
ENSMUSG00000003423	Pih1d1	7	389	309.151	491.743	268.008	411.437	442.712	354.515	383.798	533.536	404.099	372.284	350.659	250.058	274.854	262.815	279.134
ENSMUSG00000079625	Tm4sf19	16	6	2	5.358	0	2.007	9.734	1	4.001	7.047	7.001	6.051	2	2	1	1	0
ENSMUSG00000001383	Zmat2	18	699.991	673.408	851.642	587.281	812.256	752.907	802.893	857.613	949.299	826.172	747.436	772.483	560.193	704.253	635.216	627.194
ENSMUSG00000061436	Hipk2	6	1473.19	1970.44	1860.61	1777	1298.61	1529.51	1453.05	1742.38	1691.71	1685.38	1450.38	1454.13	1032.94	1381.82	1102.54	1269.2
ENSMUSG00000091996	BC049352	9	1	0	2	0	2	2	1	1	3	2	4	4	1	1	0	2
ENSMUSG00000015619	Gata3	2	83.942	78.449	79.885	75.222	54.924	53.152	60.662	86.759	67.225	52.668	89.804	67.213	23	21.081	52.907	27.727
ENSMUSG00000040699	Limd2	11	337.906	571.691	159.936	553.17	208.503	472.306	193.842	306.686	633.558	289.943	302	458.895	113.001	134.893	165.732	100.563
ENSMUSG00000044313	Mab21l3	3	21	35.866	24.019	14.153	13.135	10.43	17.697	27.791	14.005	15	22.095	18.803	7	10.918	11	3
ENSMUSG00000031617	Tmem184c	8	205.249	219.619	224.173	225.747	226.672	275.872	217.651	192.709	335.436	210.954	296.188	258.792	132	191.403	191.927	149.166
ENSMUSG00000022760	Thap7	16	260.743	204.392	328.908	238.102	291.532	246.452	277.408	290.017	338.412	303.448	263.256	240.364	198.001	223.756	167.822	204.467
ENSMUSG00000030732	Chrdl2	7	145.02	54.137	125.396	37.509	116.123	60.143	124.138	81.322	109.037	98.576	135.975	68.382	67.244	39.318	34.1	46.568
ENSMUSG00000035632	Cnot3	7	1639.07	1611.6	2088.05	1618.08	1672.23	1936.73	1577.26	1840.79	2279.33	1789.02	1647.45	1932.44	1302.12	1493.17	1389.14	1443.88
ENSMUSG00000037913	Tmem156	5	30.826	55.25	13.147	66.811	35.895	31.423	20.261	15.356	54.385	39.507	27.865	45.852	11	18.073	24.421	23.294
ENSMUSG00000013736	Trnt1	6	534.173	508.378	684.71	449.21	742.864	614.449	608.318	658.009	693.257	593.806	564.418	558.575	463.874	491.775	490.852	503.099
ENSMUSG00000020150	Gamt	10	21	30.939	30.604	35.461	17.85	10.47	27.206	17.186	32.335	27.653	23.319	34.019	11	13.462	5.835	23.632
ENSMUSG00000071708	Sms	X	465.061	435.854	658.964	403.465	489.076	420.285	521.64	535.287	577.953	555.065	459.821	387.29	359.974	285.425	355.453	277.499
ENSMUSG00000022952	Runx1	16	946.904	1324.51	1505.28	973.843	1339.38	1249.71	1304.23	1589.66	1283.57	1239.94	1163.27	1313.44	931.283	1170.34	812.221	907.663
ENSMUSG00000029097	Trmt44	5	254.522	270.3	387.238	245.269	341.91	242.287	258.337	362.564	346.125	317.139	267.702	291.336	199.059	215.788	196.546	269.757
ENSMUSG00000042570	Mier2	10	536.858	455.137	656.384	466.898	507.717	521.209	429.197	533.202	655.549	568.106	467.275	443.429	315	387.929	278.56	371.006
ENSMUSG00000044167	Foxo1	3	1136.04	1508.46	1520.55	1598.59	1247.61	1543.03	1120.26	1437.03	1599.09	1575.34	1126.73	1463.27	812.529	1154.32	969.369	987.986
ENSMUSG00000002129	Sf3a1	11	2286.72	1657.07	2574.38	1492.34	2137.21	2117.8	1918.17	2146.52	2743.44	1973.81	2203.7	2004.49	1459.17	1669.6	1588.76	1601.28
ENSMUSG00000067916	Zfp991	4	386.11	284.86	591.981	337.393	342.072	389.127	478.968	439.349	429.501	450.281	420.689	367.4	256.675	379.047	255.688	294.64
ENSMUSG00000022031	Elp3	14	750.734	641.024	862.737	671.871	780.452	820.217	706.839	771.364	945.676	800.832	697.533	680.047	502.739	558.333	528.913	609.129
ENSMUSG00000030689	Ino80e	7	993.43	835.976	1287.03	796.238	1007.7	962.307	836.832	1049.32	1002.08	960.56	937.838	809.289	674.383	809.301	571.307	730.833
ENSMUSG00000020015	Cdk17	10	458.812	590.701	641.575	645.572	518.305	577.097	510.924	602.749	575.362	666.313	447.408	524.606	407.942	389.695	314.055	386.77
ENSMUSG00000024570	Rbfa	18	352.239	215.237	389.418	237.933	343.583	360.058	268.567	352.564	355.756	391.099	310.509	279.426	238.724	264.713	190.268	230.847
ENSMUSG00000028700	Pomgnt1	4	705.351	517.153	782.861	506.525	653.431	558.212	629.134	716.671	630.16	658.759	680.032	509.714	433.925	515.934	358.452	458.676
ENSMUSG00000020460	Rps27a	11	4830.06	3988.45	5656.65	4281.57	4791.59	5409.34	4581.03	5183.77	6681.83	4901.96	5200.6	4650.75	3073.03	4024.1	3597.84	3698.61
ENSMUSG00000074865	Zfp934	13	216.446	216.584	276.718	261.465	189.737	221.025	175.301	233.64	294.682	268.442	195.439	218.817	132.396	103.122	177.7	164.457
ENSMUSG00000117972	Gm6813	19	16.592	17.188	75.831	49.22	59.823	31.498	51.151	39.875	93.922	87.414	48.707	58.349	8.801	26.862	43.882	22.265
ENSMUSG00000044350	Lacc1	14	394.198	243.904	376.944	250.408	425.861	510.784	414.652	417.392	494.198	331.043	456.129	371.974	288.1	277.478	282.446	271.498
ENSMUSG00000002105	Slc39a13	2	267	237.77	300.982	302.183	244.284	227.796	190.403	261.416	299.021	308.084	229.032	249.974	168.129	213.564	168.38	211.028
ENSMUSG00000048154	Kmt2d	15	12713	13264.1	17261.8	15046.3	11069.8	13368.3	10926.1	14347.5	16114.7	16129.7	12273.7	13630.8	8966.23	11796.5	9744.23	11228
ENSMUSG00000052146	Rps10	17	5102.99	5130.47	6704.28	5072.02	5787.1	6830.39	5176.84	5548.74	7441.2	5759.47	5392.25	5455.63	3455.83	4766.66	3949.06	4030.91
ENSMUSG00000052488	Cherp	8	1709.16	1300.85	1759.67	1147.45	1441.38	1318.4	1400.3	1541.44	1788.56	1416.69	1473.2	1345.53	1072.58	1203.55	1101.4	1188.21
ENSMUSG00000039910	Cited2	10	705.017	811.119	1140.6	982.995	792.99	782.308	723.391	938.185	1029.12	1043.9	910.385	688.12	554.196	705.413	593.44	497.544
ENSMUSG00000042429	Adora1	1	66	160.282	79.983	44.055	49.354	63.163	44.396	76.992	93.767	67.016	46.038	61.11	33	28.843	33.603	30.482
ENSMUSG00000052144	Ppp4r2	6	1593.31	1811.34	2385.65	1719.77	1819.68	1941.09	1908.82	2092.33	2244.8	1897.68	1848.73	1769.9	1364.97	1599.57	1515.89	1601.25
ENSMUSG00000039253	Fn3krp	11	273.627	232.07	312.627	272.83	222.453	341.201	246.213	247.153	341.089	332.048	233.953	274.652	175.072	220.15	175.148	214.504
ENSMUSG00000041649	Klf8	X	21	46.444	29.241	27.918	26.895	50.395	28.076	36.818	46.963	40.358	27.075	31.044	17	15.598	20.279	23.819
ENSMUSG00000024677	Ms4a6b	19	602.825	462.383	335.754	325.817	496.8	478.75	373.115	459.543	774.572	311.209	623.707	490.316	221.893	208.818	155.549	204.714
ENSMUSG00000044165	Bcl2l15	3	12.596	12.185	48.757	11.091	18.771	13.441	41.424	21.841	26.613	17.861	37.147	44.504	11.303	10.273	13.045	6.211
ENSMUSG00000025508	Rplp2	7	4999.92	4375.14	6001.11	4636.47	5638.74	6448.39	4712.9	5291.16	7575.11	5686.56	5200.57	5687.61	2916.64	4760.73	3225.72	3849.49
ENSMUSG00000082816	Gm11953	11	0	0	0	0	2.713	3.064	6.015	2.299	4.466	3.898	1.912	2.576	0	0.906	0	1.746
ENSMUSG00000075701	Selenos	7	809.149	530.981	1034.97	614.338	958.707	996.134	896.7	950.369	1139.85	863.785	888.515	921.449	625.331	795.251	701.636	654.91
ENSMUSG00000085795	Zfp703	8	905.632	629.135	1209.47	735.411	710.545	799.644	747.877	949.796	939.501	726.718	943.4	850.763	539.678	750.361	565.414	627.142
ENSMUSG00000027579	Srms	2	11	14.753	16.599	11.814	8.143	28.064	14.686	17.89	9.813	12.145	9.14	10.108	8	6.006	8.018	4.845
ENSMUSG00000097993	Ptprv	1	59	89.973	55.826	103.081	35.603	64.721	47.757	48.925	74.427	78.35	39.622	82.845	19	37.201	38.928	25.037
ENSMUSG00000058443	Rpl10-ps3	9	7294.33	8256.72	11455.5	7782.2	9227.59	11740.7	7865.63	8667.77	11945	9057.39	8641.99	9383.6	4649.75	8139.23	5606.29	5816.99
ENSMUSG00000026970	Rbms1	2	1630.68	1468.93	1988.61	1173.49	1809.42	1554.54	1478.11	1830.08	1482.88	1675.41	1918.59	1337.85	1080.13	1244.12	1157.86	1073.43
ENSMUSG00000016409	Nkap	X	288.196	293.822	409.877	352.212	366.175	375.333	323.178	389.943	433.151	433.054	338.864	299.156	234.599	257.815	195.691	277.679
ENSMUSG00000023980	Taf8	17	354.472	318.252	412.691	453.046	363.759	375.302	297.453	383.792	464.713	499.501	331.9	379.126	271.044	273.291	269.064	306.157
ENSMUSG00000034908	Sidt2	9	1817.01	1931.17	2339.49	2022.31	1953.04	2228.73	1670.57	1985.18	2471.08	2093.08	1866.25	1911.76	1205.48	1784.37	1257.27	1422.04
ENSMUSG00000031221	Igbp1	X	760.511	871.334	1130.62	1008.02	861.554	1220.98	775.258	946.386	1291.76	1147.11	868.772	1127.48	578.213	874.18	753.738	722.539
ENSMUSG00000019726	Lyst	13	1713.55	2039.94	2158.87	2244.18	1831.45	2265.15	1694.25	1985.37	2537.5	2352.34	1755.67	1939.84	1266.81	1657.06	1427.39	1454.34
ENSMUSG00000074129	Rpl13a	7	7705.12	6896.37	9683.97	7159.77	9080.93	9643.78	7434.9	7983	11066.6	8261.43	8542.43	7670.47	4810.37	6833.09	5994.73	5840.98
ENSMUSG00000037062	Sh3glb1	3	3314.45	3403.27	5209.32	3339.55	4330.4	4449.15	4114.92	4581.85	4481.22	4376.81	3956.61	4065.59	2867.66	3932.42	2927.46	3290.08
ENSMUSG00000040940	Arhgef1	7	2489.79	3130.46	2789.44	3370.91	2278.07	3006.38	2186.47	2908.11	3753.77	3196.23	2396.94	2685.76	1604.57	2253.74	1636.97	1840.79
ENSMUSG00000024858	Grk2	19	2937.26	2876.8	2965.61	2714.96	2733.83	3126.34	2444.98	2788.9	3803.91	2810.47	2637.89	2778.03	1698.42	2265.72	1872.86	2052.43
ENSMUSG00000002660	Clpp	17	448.84	270.192	487.178	299.475	472.08	398.734	417.55	457.146	449.747	388.134	381.995	349.346	270.331	329.506	229.559	310.486
ENSMUSG00000014856	Tmem208	8	364.375	416.321	533.08	329.581	437.356	482.142	336.935	430.845	544.568	424.682	372.095	364.048	263.964	305.802	230.298	279.362
ENSMUSG00000027811	4930579G24Rik	3	175.253	124.218	225.916	172.341	193.738	118.075	175.797	166.066	155.486	167.705	150.872	144.647	144.858	119.707	110.888	109.953
ENSMUSG00000029346	Srrd	5	99	118.794	127.408	75.612	109.071	101.086	99.774	106.779	147.99	101.425	119.899	109.111	87.078	82.584	67.797	85.147
ENSMUSG00000022237	Ankrd33b	15	59	103.068	49.632	69.651	55.057	43.412	56.216	54.348	62.863	57.29	55.615	44.628	42	41.411	34.882	25.02
ENSMUSG00000029674	Limk1	5	240.492	235.726	243.926	210.737	184.522	174.863	166.905	210.232	240.722	238.531	254.386	187.182	137.011	190.584	119.981	169.292
ENSMUSG00000047407	Tgif1	17	532.753	559.029	591.22	701.871	564.945	739.415	426.885	607.611	774.425	624.264	599.013	536.914	368.783	524.643	359.013	393.505
ENSMUSG00000030156	Cd69	6	83	249.748	89.236	120.679	113.071	162.427	116.731	117.823	185.493	81.994	109.025	169.642	49	52.951	57.301	37.811
ENSMUSG00000080928	Hmgb1-ps6	16	26.435	9.772	20.89	19.968	16.752	17.151	19.85	28.766	30.439	24.516	21.528	26.54	8.689	17.302	15.171	19.665
ENSMUSG00000015314	Slamf6	1	149.057	331.105	53.141	345.65	104.384	210.316	159.577	145.622	252.99	147.282	152.427	278.869	53.002	102.857	104.862	50.291
ENSMUSG00000040302	Rbm48	5	130.069	102.902	171.043	149.504	102.01	171.314	108.878	125.761	170.467	167.914	127.798	129.011	100.074	116.242	101.121	76.044
ENSMUSG00000030427	Lilra6	7	118.723	54.967	47.821	64.678	82.936	78.845	63.455	56.801	112.19	59.964	103.453	70.003	46.803	32.426	47.64	30.448
ENSMUSG00000035125	Gcfc2	6	285.262	196.611	295.089	212.049	301.002	234.692	193.736	266.169	250.679	279.707	214.471	241.833	201	176.15	188.664	208.448
ENSMUSG00000021508	Cxcl14	13	214.099	259.256	167.574	197.703	140.757	185.597	141.548	175.335	241.326	198.51	218.747	144.5	84	104.156	155.708	94.442
ENSMUSG00000030096	Slc6a6	6	4408.5	2801.2	4842.64	3217.74	4182.4	3785.98	3634.45	4023.74	5356.19	4111.2	4436.86	3472.53	2439.92	3279.46	2887.11	2781.22
ENSMUSG00000039968	Rsbn1l	5	802.617	1017.68	1192.73	1240.46	924.761	1150.96	928.558	1145	1234.66	1176.47	947.319	984.215	660.674	935.431	716.015	736.964
ENSMUSG00000022893	Adamts1	16	533.434	447.188	515.017	298.212	523.515	275.399	578.99	497.852	364.413	443.815	405.375	363.357	246	351.661	213.646	274.373
ENSMUSG00000037447	Arid5a	1	818.533	1063.24	988.134	588.952	840.792	823.385	811.543	1078.69	670.457	645.544	739.608	786.408	594.273	592.494	479.933	417.065
ENSMUSG00000047583	Tyw3	3	108.578	104.703	165.515	108.794	151.232	114.084	85.873	152.538	132.185	146.437	103.336	122.55	96.651	93.832	92.229	94.888
ENSMUSG00000034297	Med13	11	3576.06	4229.93	4980.97	4273.49	4392.79	4767.41	4187.49	4455.47	5181.24	4737.93	3904.07	4270.23	2948.78	3812.15	3381.83	3358.31
ENSMUSG00000022191	Drosha	15	1772.12	1602.89	2306.32	1278.67	1970.02	2097.73	1757.77	1862.49	2155.79	1633.77	1733.37	1778.65	1403.59	1492.92	1417.52	1287.11
ENSMUSG00000031303	Map3k15	X	83	57.392	66.55	58.159	52.381	60.673	38.993	59.6	70.863	85.372	95.639	54.037	47.436	49.024	28.676	38.703
ENSMUSG00000006673	Qrich1	9	1942.56	1804.73	2680.99	1966.51	2296.64	2411.28	2171.53	2412.6	2548.78	2499.32	2101.95	2008.69	1625.28	1936.52	1502.44	1776.82
ENSMUSG00000033364	Usp37	1	942.804	1026.85	1298.89	992.437	986.329	999.09	803.014	1093.08	1223.74	1141.23	926.995	992.215	720.625	907.76	636.794	783.599
ENSMUSG00000034748	Sirt6	10	370.121	290.438	459.375	357.328	360.512	365.195	303.712	406.522	416.999	427.627	369.962	356.342	252.313	323.289	270.48	341.955
ENSMUSG00000031885	Cbfb	8	1102.15	1233.36	1574.97	1071.13	1434.05	1423.35	1280.73	1281.76	1665.97	1418.49	1308.11	1131.1	870.362	1065.85	917.393	998.419
ENSMUSG00000033009	Ogfod1	8	550.249	495.072	681.263	519.34	560.437	588.054	487.809	505.391	732.864	607.874	523.39	572.745	420	488.632	404.605	449.754
ENSMUSG00000033068	Entpd6	2	822.4	771.677	1036.16	633.253	881.264	965.611	694.655	937.752	1197.16	871.137	831.756	936.254	684.48	706.035	633.427	642.737
ENSMUSG00000048521	Cxcr6	9	41	61.901	45.672	27.286	25.873	44.027	25.919	50.562	49.869	44.951	51.987	55.539	21	43.713	9.215	24.081
ENSMUSG00000064302	Clasp1	1	1785.6	1797.35	2258.06	1963.97	1880.56	2001.64	1895.54	2027.92	2324.55	2265.28	1778.14	1824.09	1441.61	1680.33	1328.18	1499.11
ENSMUSG00000020287	Mpg	11	250.997	229.241	295.602	253.436	289.139	300.861	225.543	290.054	355.89	294.481	277.582	242.593	163	222.627	191.678	214.537
ENSMUSG00000025484	Bet1l	7	348.435	353.917	459.464	350.894	470.084	449.767	344.073	473.527	480.895	408.859	364.659	379.573	265.814	338.975	264.146	319.479
ENSMUSG00000055024	Ep300	15	4597.38	5009.61	6292.64	5493.39	5182.36	5841	4728.9	5551.15	6567.64	6142.39	5064.12	5217.77	3525.33	4589.02	3876.96	4661.37
ENSMUSG00000008958	Vps72	3	763.291	732.827	983.828	933.237	704.114	835.231	716.142	729.3	952.163	867.946	679.463	780.931	564.977	634.643	520.809	647.516
ENSMUSG00000030889	Vwa3a	7	10	10	7.001	18	5.689	11	3	12	14.014	8.151	12	12.019	8.08	5.004	3	7
ENSMUSG00000009563	Tor2a	2	676.319	656.752	1008.55	664.44	926.092	799.801	699.113	891.196	971.444	868.448	817.32	702.251	569.334	690.968	427.408	588.785
ENSMUSG00000044499	Hs3st5	10	4	12.625	16.806	23.88	6.006	9.155	16.029	17.52	5.003	8.062	4	2.001	18	21.089	7.902	14.994
ENSMUSG00000024906	Mus81	19	251.523	279.289	284.141	284.35	295.647	323.972	239.93	297.655	314.64	315.224	230.848	236.554	182.002	199.955	141.552	197.618
ENSMUSG00000004054	Map3k11	19	1580.79	1329.97	1818.13	1484.79	1759.76	1849.86	1455.05	1683.37	2071.31	1715.29	1619.82	1638.27	1091.38	1343.02	1091.6	1499.08
ENSMUSG00000026520	Pycr2	1	529.495	457.896	636.422	340.844	629.268	621.827	578.011	602.6	654.905	528.276	531.82	487.87	410.414	459.95	368.73	329.496
ENSMUSG00000027099	Mtx2	2	697.019	533.487	749.821	534.55	690.216	800.696	602.679	719.161	942.227	695.443	687.013	664.748	503.965	557.382	489.231	510.447
ENSMUSG00000076613	Ighg2b	12	463.093	893.074	168.35	1223.74	538.597	989.7	853.795	828.457	756.181	547.335	541.481	623.393	190.153	498.19	356.148	207.96
ENSMUSG00000033948	Zswim5	4	401.065	298.395	393.233	237.985	358.706	364.73	301.195	288.799	407.777	343.654	270.368	335.683	233.976	247.873	220.572	252.818
ENSMUSG00000020387	Jade2	11	870.318	1087.19	1162.46	1011.58	806.247	953.283	753.308	964.047	850.819	1122.33	825.235	800.151	484.135	735.444	486.214	571.006
ENSMUSG00000072624	Gm5460	14	8	5	6	6	0	3	2	4.656	3	3	4	2	1	0	1	2
ENSMUSG00000039048	Foxred1	9	458.447	385.02	508.069	372.779	506.809	444.596	410.377	522.575	498.195	429.453	405.076	384.164	289.712	346.006	251.341	351.924
ENSMUSG00000031304	Il2rg	X	657.311	792.312	315.987	548.409	410.226	603.94	384.969	406.825	848.495	348.553	640.082	626.812	226.42	246.35	315.423	224.345
ENSMUSG00000035268	Pkig	2	472.532	557.219	471.827	520.55	399.381	445.487	368.629	460.145	631.25	445.706	409.919	480.785	241.073	374.707	256.401	303.854
ENSMUSG00000056069	Otulinl	15	311.221	198.031	217.71	263.102	181.443	212.796	155.752	227.445	316.824	223.181	242.183	226.561	128	187.829	75.846	163.738
ENSMUSG00000015702	Anxa9	3	18	13.603	31.594	15.971	8	8.956	14.168	56.808	22.348	17.045	16.154	16.315	7	13.073	10.119	13.073
ENSMUSG00000072889	Nfxl1	5	625.561	494.09	817.667	519.041	743.378	572.451	540.246	594.737	827.95	551.663	638.907	617.51	419.902	510.426	421.155	365.849
ENSMUSG00000020021	Fgd6	10	1480.18	1535.42	2019.72	1254.17	1897.41	1912.73	1707.7	1819.65	1866.1	1644.64	1574.96	1757.42	1399.29	1515.96	1503.24	1468.87
ENSMUSG00000028398	Dmac1	4	222.519	277.547	357.566	170.105	274.138	361.871	256.926	300.374	353.323	224.028	293.348	325.76	204.005	204.051	197.509	204.942
ENSMUSG00000036442	Thap11	8	389.235	316.639	406.85	438.292	401.258	414.772	309.087	371.438	500.104	422.602	349.268	372.918	247.625	311.777	180.383	292.662
ENSMUSG00000039981	Zc3h12d	10	337.129	575.832	301.558	390.047	358.93	613.479	293.639	396.235	470.077	327.558	371.611	446.406	256.325	277.862	311.923	286.748
ENSMUSG00000056091	St3gal5	6	74	70.501	97.751	129.99	48.936	71.168	84.847	84.088	84.879	70.083	57.697	73.98	38	58.754	38.114	48.407
ENSMUSG00000079227	Ccr5	9	465.769	218.175	231.553	99.642	333.171	237	213.019	217.636	397.028	146.127	329.22	326.966	139.328	100.437	109.335	95.617
ENSMUSG00000027694	Gm8325	3	0	86.515	116.159	107.517	119.444	128.655	98.695	74.674	95.293	79.396	114.743	110.939	0	56.31	62.525	52.906
ENSMUSG00000063410	Stk24	14	3223.38	2525.76	4362.33	2409.81	3971.93	3694.95	3255.58	3851.34	3439.64	3366.91	3411.64	3083.22	2435.42	2985.87	2310.5	2937.32
ENSMUSG00000061315	Naca	10	4470.82	3819.66	5608.05	3772.52	4976.76	5074.76	4488.14	4890.25	5805.02	4692.48	4701.36	4238.99	2971.2	3996.69	3202.82	3673.92
ENSMUSG00000070605	Zfp992	4	327.436	272.051	588.766	412.889	353.072	304.692	381.541	444.045	413.532	397.453	432.738	363.482	293.578	346.503	198.444	296.373
ENSMUSG00000019978	Epb41l2	10	1881.64	2399.1	2047.99	2085.79	1739.42	2214.85	1716.87	1889.03	2716.69	2192.43	1741.23	2270.99	1259.53	1505.45	1689.12	1453.18
ENSMUSG00000039473	Ubn1	16	1816.28	1811.95	2310.18	1766.43	1907.48	2251.78	1733.76	2024.3	2475.84	2129.86	1779.03	2030.73	1375.48	1766.11	1347.83	1534.92
ENSMUSG00000112085	Gm48587	12	6.577	2.646	13.297	7.747	7.685	7.951	7.78	7.841	12.389	15.42	11.164	7.726	1.306	5	4.228	7.694
ENSMUSG00000025525	Apool	X	225	205.183	341.304	232.671	262.221	333.86	201.64	255.834	362.876	246.637	273.329	298.893	162.338	224.767	210.375	194.36
ENSMUSG00000056648	Hoxb8	11	17	23.503	11.481	21.039	13.524	20.963	19.966	6.917	22.991	14.39	16.177	16.457	6	13.83	3.001	2
ENSMUSG00000002881	Nab1	1	2282.87	1537.76	2697.64	1265.18	2655.04	2374.31	2481.55	2429.22	2428.03	2078.09	2412.95	2069.36	1677.64	2033.78	1674.63	1797.54
ENSMUSG00000063808	Gpatch1	7	415.266	345.26	526.507	323.119	374.786	372.048	432.356	458.468	507.239	508.819	415.229	416.072	286.1	396.418	278.821	352.389
ENSMUSG00000058975	Kcnc1	7	38.005	47.272	58.65	52.052	23.039	43.875	27.288	78.871	43.974	68.071	37.697	52.527	29.01	28.016	14.67	28.251
ENSMUSG00000026890	Lhx6	2	7	16.167	13.041	29.571	15.352	14.046	19.131	23.137	17.019	28.862	23.878	16.797	4.694	7.052	11.261	14.066
ENSMUSG00000040888	Gfer	17	532.091	359.008	639.639	344.333	565.98	527.38	445.116	519.626	619.872	501.297	543.098	407.596	366.976	386.756	333.847	356.27
ENSMUSG00000030619	Eed	7	711.085	638.983	956.267	820.669	785.076	791.836	782.29	867.167	1011.82	859.264	759.543	727.811	591.427	645.667	577.767	635.098
ENSMUSG00000079419	Ms4a6c	19	750.848	498.265	505.576	334.76	696.624	477.499	452.845	559.531	679.642	389.749	753.284	572.887	382.567	312.232	182.315	290.866
ENSMUSG00000000740	Rpl13	8	8144.99	7720.07	10224.2	7419.66	9604.05	10448.5	7996.53	9196.75	12216.1	8858.24	9345.58	8081.14	4927.78	7189.08	5906.63	6453.96
ENSMUSG00000035697	Arhgap45	10	826.27	1438.68	438.985	1378.57	550.448	1242.97	515.332	697.115	1562.12	857.077	731.238	1451.15	297.451	448.516	546.006	349.043
ENSMUSG00000027284	Cdan1	2	426.986	441.59	550.999	426.172	417.972	460.102	345.735	412.096	552.802	624.863	422.891	420.607	243.727	355.305	260.182	355.783
ENSMUSG00000055681	Cope	8	1748.42	1396.6	2246.36	1326.55	2045.13	2233.38	1741.11	2180.69	2381.23	1762.99	1836.34	1840.49	1272.48	1622.98	1195.34	1386.11
ENSMUSG00000058546	Rpl23a	11	6720.67	6962.76	9225.28	7265.7	7179.68	9838.47	7324.75	7929.8	10676.9	8188.58	7678.23	8599.41	4633.95	6800.46	6620	5803.26
ENSMUSG00000095201	Vmn1r91	7	13	12.551	15.919	6.064	30.101	14.045	16.075	39.844	13.005	10.009	9.009	7.573	17	28.723	22.027	15.564
ENSMUSG00000019471	Cdc37	9	1747.7	1499.21	2204.03	1415.24	1744.62	1904.04	1596.96	1885.41	2092.68	1830.45	1695.42	1540.16	1211	1506.83	1199.42	1355.02
ENSMUSG00000030521	Mphosph10	7	407.322	335.092	534.743	346.117	425.444	389.327	502.883	548.45	442.577	406.306	433.442	350.485	346.001	346.942	316.588	311.613
ENSMUSG00000005846	Rsl1d1	16	1136.92	946.342	1601.78	752.022	1521	931.13	1378.13	1340.05	1224.5	1227.48	1243.17	974.649	1007.65	919.983	817.291	891.385
ENSMUSG00000015748	Prpf3	3	635.543	536.685	746.64	560.351	599.764	645.313	633.551	656.675	914.332	650.595	615.333	709.595	471.495	530.506	442.616	495.122
ENSMUSG00000071647	Eml3	19	771.607	684.452	911.13	846.975	797.255	768.1	541.102	748.739	943.002	827.533	720.312	693.055	490.725	643.215	419.524	591.388
ENSMUSG00000036622	Atp13a2	4	726.434	659.192	926.161	868.672	608.015	831.694	570.026	705.366	937.546	916.473	601.563	783.564	479.196	608.274	410.894	536.648
ENSMUSG00000050379	Septin6	X	398.064	543.594	496.477	659.694	376.659	547.505	402.044	495.537	635.596	592.496	383.585	533.747	277.001	393.461	273.768	349.065
ENSMUSG00000020935	Dcakd	11	429.277	294.944	582.12	303.044	427.969	388.257	329.375	387.494	533.913	389.51	421.053	362.733	276.66	297.135	323.971	264.683
ENSMUSG00000027998	Plrg1	3	641.496	483.615	766.337	444.584	710.336	615.692	582.381	655.234	844.345	660.948	671.407	566.19	394.606	526.678	395.747	501.866
ENSMUSG00000074749	Kiz	2	211	217.966	261.149	307.32	152.938	233.254	218.594	211.881	274.392	281.453	205.152	242.586	167.219	202.675	152.258	194.2
ENSMUSG00000028048	Gba	3	1056.01	756.2	1100.78	874.52	1102.05	1303.42	968.509	994.169	1415.4	1100.14	1145.33	1038.62	719.546	899.138	836.593	935.819
ENSMUSG00000016528	Mapkapk2	1	2015.8	1503.18	2192.32	1515.32	2005.44	1717.05	1798.97	1917.06	2010.56	1854.43	1895.32	1510.95	1149.58	1540.84	970.184	1363.17
ENSMUSG00000015461	Atf6b	17	1290.3	1198.67	1527.99	1052.05	1349.91	1312.92	1191.77	1347.17	1728.94	1334.12	1348.94	1237.95	859.235	1130.2	761.707	1032.63
ENSMUSG00000021939	Ctsb	14	8623.64	7845.56	11451	7893.57	9611.02	8910.34	8331.3	10026	10681.8	9712.98	9465.82	8624.28	5754.16	7986.36	5081.34	7934.35
ENSMUSG00000020921	Tmem101	11	111.053	113.024	166.031	118.902	157.224	156.943	125.865	131.735	183.243	151.48	128.382	129.351	83	109.721	100.69	105.722
ENSMUSG00000021241	Isca2	12	348.194	378.125	430.321	323.008	425.457	423.446	339.779	387.836	486.812	394.227	360.028	365.196	280.393	333.86	248.799	272.8
ENSMUSG00000015127	Unkl	17	326.193	342.57	413.908	354.712	363.659	299.392	298.595	396.505	354.314	409.872	307.111	300.049	181.128	248.939	217.899	276.948
ENSMUSG00000016541	Atxn10	15	457.438	482.839	584.824	545.834	434.997	545.788	397.866	504.692	608.251	614.293	429.838	464.279	290.901	400.537	308.166	372.574
ENSMUSG00000028059	Arhgef2	3	1668.52	1727.17	1836.12	2049.48	1464.34	2158.09	1378.17	1836.43	2518.02	1915.16	1624.34	2039.45	1033.76	1564.85	1047.58	1360.99
ENSMUSG00000028484	Psip1	4	771.122	803.93	765.229	538.074	680.786	698.376	691.198	736.104	893.364	693.016	777.404	609.488	435.006	567.333	562.061	455.694
ENSMUSG00000053716	Dusp7	9	311	288.607	382.006	286.3	209.805	264.623	315.175	328.11	368.008	311.229	270.255	272.708	210	244.543	206.849	227.441
ENSMUSG00000052533	Nup188	2	1369	1153.08	1610.28	969.224	1485.87	1380.2	1181.13	1382.93	1624.55	1257.18	1244.23	1156.25	867.605	1053.4	896.825	943.623
ENSMUSG00000017764	Zswim1	2	223.626	122.754	242.545	185.841	183.024	205.421	193.769	211.466	260.832	218.769	232.572	186.214	110	177.918	143.033	170.04
ENSMUSG00000034833	Tespa1	10	60.633	139.752	28.698	159.605	55.514	120.183	47.157	44.685	112.28	87.947	52.165	127.709	15.223	44.661	46.261	28.241
ENSMUSG00000039987	Phtf2	5	275.089	327.746	341.988	262.527	210.117	277.588	254.926	283.645	359.2	342.49	234.844	272.451	195.129	223.907	192.702	175.828
ENSMUSG00000001441	Npepps	11	3132.86	3240.57	4874.62	3095.7	3629.72	4732.82	3360.47	4184.07	4836.2	4127.13	3651.24	4026.14	2903.87	3633.59	2835.38	3094.59
ENSMUSG00000001052	Sec24b	3	1740.17	1702.86	2182.64	1499.53	1689.67	1865.91	1750.99	1989.78	1871.04	1884.6	1553.86	1774.05	1332.96	1592.2	1405.64	1470.98
ENSMUSG00000020238	Ncln	10	2190.94	1770.05	2153.64	1202.82	1944.63	1989.68	1613.93	1820.37	2463.64	1708.57	1818.1	1675.64	1224.45	1272.15	1214.31	1384.11
ENSMUSG00000024381	Bin1	18	512.416	756.239	655.507	853.73	448.261	664.638	570.09	544.022	680.018	660.15	513.144	577.217	293.059	513.758	313.642	431.172
ENSMUSG00000022558	Mroh1	15	1551.69	1367.14	1905.51	1774.55	1520.2	1763.15	1284.46	1667.53	2140.54	2123.02	1517.32	1594.68	1125.41	1416.42	974.198	1252.72
ENSMUSG00000045519	Zfp560	9	85.359	114.701	114.685	124.247	82.418	105.787	102.472	135.81	135.41	145.414	108.504	113.885	105.098	66.87	69.926	90.53
ENSMUSG00000062328	Rpl17	18	6421.77	6835.28	9440.1	7845.64	7317.01	9289.09	7230.72	7461.82	9633.13	8377.68	7126.15	7830.67	4466.59	6965.21	5862.72	5659.6
ENSMUSG00000031958	Ldhd	8	234.32	192.747	216.145	118.546	171.247	241.658	152.882	171.706	192.124	165.984	270.471	222.606	128.043	129.167	148.592	77.861
ENSMUSG00000006456	Rbm14	19	1897.16	1756.13	2323.83	1556.72	2040.01	2269.66	1668.49	1956.39	2663.39	1890.95	1908.68	1960.91	1426.75	1537.21	1429.1	1474.75
ENSMUSG00000040822	1700123O20Rik	14	446.596	280.708	515.698	285.916	448.149	380.829	319.822	331.037	489.772	386.778	374.882	401.467	275.194	326.006	295.286	344.636
ENSMUSG00000027878	Notch2	3	2700.95	2859.36	2870.21	2627.18	2408.84	2445.15	2249.7	2716.69	2963.29	3077.03	2397.01	2272.14	1708.21	1990.1	1114.37	1990.38
ENSMUSG00000005312	Ubqln1	13	3002.33	2727.62	4086.92	2495.05	3228.23	3593.78	2950.77	3279.25	4257.77	3169.6	3382.93	3270.34	2323	2941.6	2422.4	2540.17
ENSMUSG00000018481	Appbp2	11	1731.1	1633.77	2568.42	1745.91	1960.52	2162.8	1711.1	1975.62	2371.02	2054.63	1829.57	1880.65	1311.42	1696.67	1445.01	1636.84
ENSMUSG00000002280	Ciao3	17	442.979	382.4	468.955	380.8	421.407	548.959	332.322	445.563	641.431	446.582	427.342	448.281	297.435	329.598	298.146	339.706
ENSMUSG00000009079	Ewsr1	11	4290.22	4316.09	5532.93	4026.49	4681.22	4640.92	4364.66	4905.89	5256.65	4425.37	4613.41	4209.38	3105.7	4038.08	3481.68	3784.67
ENSMUSG00000058558	Rpl5	5	2851.92	4283.9	6039.66	3778.96	5808.15	5564.76	4067	4443.79	5739.74	5097.93	4411.56	4890.67	2335.93	4509.96	1725.47	2626.07
ENSMUSG00000041707	Tmem273	14	10	20.753	32.175	25.01	7.886	15.924	11.036	32.213	44.1	26.926	21.149	16.947	6.999	6	10.01	2.938
ENSMUSG00000028467	Gba2	4	207	172.587	284.769	285.882	163.234	256.021	149.923	275.316	268.219	294.767	183.979	256.815	140	164.553	85.993	183.48
ENSMUSG00000048106	4632415L05Rik	3	493.629	460.59	653.212	478.016	478.642	494.456	431.898	596.873	585.387	625.07	438.995	492.133	356.049	424.231	371.339	381.327
ENSMUSG00000082265	Gm15547	5	6	4.001	9.088	15.993	17.348	9.776	16.409	21.417	13.454	15.001	8.98	11.257	7	8.118	1.058	5.034
ENSMUSG00000009621	Vav2	2	342.435	502.286	368.23	842.571	196.759	488.794	183.853	274.306	678.955	623.394	274.906	671.703	160.022	233.346	223.507	282.71
ENSMUSG00000020171	Yeats4	10	485.651	375.304	587.863	429.691	463.741	518.516	417.292	543.805	593.222	582.776	527.458	431.355	376.451	384.667	436.45	405
ENSMUSG00000003269	Cyth2	7	765.455	679.977	1011.12	784.638	836.089	945.498	878.116	957.177	1055.21	1004.27	905.919	856.127	685.966	858	593.999	723.317
ENSMUSG00000028974	Dffa	4	600.438	455.509	695.282	534.821	586.665	628.77	535.714	565.089	707.289	652.172	514.428	623.966	429.721	507.33	410.629	505.397
ENSMUSG00000034786	Gpsm3	17	222.245	156.228	98.284	169.912	119.054	166.65	101.134	115.936	207.032	114.437	126.38	161.717	66.491	85.863	95.397	56.384
ENSMUSG00000059456	Ptk2b	14	2385.89	3080.18	3062.39	2252.1	3137.93	2551.54	2954.63	3361.93	2783.48	2487.82	2851.5	2454.78	2103.17	2371.56	1754.49	2149.89
ENSMUSG00000030432	Rpl28	7	5876.86	4630.56	6223.39	4408.36	4597.79	5850.32	4655.08	5121.84	6481.76	4638.91	4848.36	5248.4	3588.89	4260.26	3759.23	3690.68
ENSMUSG00000028245	Nsmaf	4	795.045	885.213	937.345	1004.29	793.246	1023.67	716.601	972.608	1111.47	940.848	763.891	789.592	536.218	716.584	571.488	572.65
ENSMUSG00000082806	Rpl13-ps1	11	2	10.781	2	7.018	7.631	11.921	12.672	10.03	15.017	6.058	11.058	12.2	7	3	2.003	3
ENSMUSG00000026623	Lpgat1	1	1593.83	2021.64	2455.29	1379.18	1876.09	2041.13	1964.89	2240.88	2364.26	1881.68	1852.02	1856.35	1510.82	1695.66	1422.95	1313.52
ENSMUSG00000001786	Fbxo7	10	395.9	328.266	410.442	362.001	332.945	364.746	333.043	480.088	459.439	491.695	375.074	397.878	286.335	286.826	229.399	375.696
ENSMUSG00000022185	Acin1	14	3454.3	3076.15	4086.76	3317.82	3202.22	3507.46	3237.49	3776.49	4203.84	4061.59	3156.22	3306.47	2736.14	2857.07	2561.99	2884.29
ENSMUSG00000057367	Birc2	9	669.894	913.457	861.342	814.647	787.45	1011.23	767.456	1049.81	1152.51	913.335	806.668	812.197	645.866	679.27	496.542	642.388
ENSMUSG00000025047	Pdcd11	19	1414.92	1264.59	1612.24	907.602	1531.8	1159.46	1463.92	1443.62	1408.93	1256.85	1328.34	1080	1034.05	1069.83	930.418	1014.53
ENSMUSG00000002661	Alkbh7	17	89	58.925	97.298	129.455	64.145	116.94	71.283	97.276	145.929	125.821	119.677	88.605	51	72.701	63.143	93.182
ENSMUSG00000028480	Glipr2	4	292.402	275.876	310.995	177.322	304.67	194.665	254.952	291.45	222.314	210.351	279.838	192.865	170.218	163.217	120.434	157.118
ENSMUSG00000003762	Coq8b	7	337.776	328.907	467.923	312.414	427.788	483.412	368.821	385.541	543.823	423.326	375.019	374.063	246.18	328.7	268.78	285.522
ENSMUSG00000036478	Btg1	10	3116.65	4222.52	4587.51	7702.19	3969.68	4837.88	3516.16	4111.26	5061.62	5721.09	3791.3	4309.72	2239.22	3610.96	2413.7	3331.47
ENSMUSG00000037533	Rapgef6	11	2078.76	2467.66	2724.63	2202.73	2326.57	2675.38	2128.23	2568.88	3030.57	2746.43	2142.21	2560.79	1675.89	2140.78	1792.46	1998.81
ENSMUSG00000038893	Fam117a	11	166.001	171.556	130.803	221.911	97.019	146.218	90.064	148.256	158.505	201.537	123.926	159.058	93.118	114.516	62.732	108.265
ENSMUSG00000089847	Timm10b	7	401.21	418.49	566.721	346.815	500.76	495.892	406.433	441.13	591.606	423.677	456.288	419.156	331.642	357.244	257.905	328.172
ENSMUSG00000048920	Fkrp	7	379.873	392.753	500.271	494.175	378.966	441.603	335.195	426.35	425.399	482.857	391.82	380.77	293.243	301.719	255.693	374.719
ENSMUSG00000031171	Ftsj1	X	378.64	279.365	471.51	280.135	437.377	338.535	366.287	333.484	473.182	424.26	344.255	342.463	271.348	309.328	270.938	285.079
ENSMUSG00000028820	Sfpq	4	6379.69	5711.31	7704.81	5514.06	6549.8	6850.51	5891.29	6882.58	8408.91	6751.72	6502.28	6416.87	4235.59	5816.69	4455.94	5446.94
ENSMUSG00000039781	Cep131	11	146.112	126.173	148.954	181.926	106.364	150.459	108.993	107.934	182.93	182.009	140.868	117.05	97.013	100.38	85.484	111.01
ENSMUSG00000066232	Ipo7	7	3755.53	3779.74	5063.59	2954.97	4572.8	4295.22	4006.07	4124.12	5113.73	3938.74	3871.18	3744.27	2807.51	3375.24	2962.22	2936.44
ENSMUSG00000003033	Ap1m1	8	715.89	608.57	678.451	613.326	724.042	643.312	602.583	691.762	733.868	691.98	656.515	497.073	423.441	522.84	337.281	433.407
ENSMUSG00000067274	Rplp0	5	17300.7	17237.7	25347.3	17579.2	22861	26560.5	17940.6	21054.7	28919.4	22887.2	19086	21888.8	11542.6	18743.7	12723.6	14762.5
ENSMUSG00000039474	Wfs1	5	397.93	442.51	586.299	418.275	435.994	467.651	390.973	523.519	561.314	553.614	434.948	473.721	328.17	449.682	279.456	324.541
ENSMUSG00000002107	Celf2	2	1079.34	1383.77	1385.98	1603.17	976.523	1284.01	999.439	1280.47	1502.09	1527.64	1078.35	1047.7	686.64	909.232	661.258	914.399
ENSMUSG00000022544	Eef2kmt	16	311.499	268.705	440.092	287.039	308.909	369.194	311.105	305.629	385.779	371.958	285.965	299.39	251.895	245.248	174.527	250.143
ENSMUSG00000032399	Rpl4	9	13409.9	13612.4	18296.3	13617	16549.7	18609	14097.7	15176.9	20441.9	15851.9	14645.3	15497.7	9083.57	13555.1	11310.9	11120
ENSMUSG00000059060	Rad51b	12	87	108.514	88.16	92.472	107.029	94.422	55.806	128.105	108.261	116.134	84.367	93.614	74	84.326	62.868	64.197
ENSMUSG00000079487	Med12	X	1603.67	1854.26	2312.29	2043.14	1826.98	2003.62	1774.17	1906.01	2306.83	2122.86	1697.63	1789.02	1259.94	1586.08	1248.51	1551.77
ENSMUSG00000041779	Tram2	1	618.95	666.395	678.664	593.119	535.907	512.455	604.077	800.139	615.829	643.864	549.022	512.445	501.31	478.626	400.667	388.728
ENSMUSG00000076665	Ighv7-1	12	233.14	45.032	427.263	268.647	20.779	37.141	155.237	324.78	218.565	461.417	663.05	263.684	38	125.492	1	29.58
ENSMUSG00000020682	Mmp28	11	44	47.536	49.469	46.763	39.607	35.359	28.098	55.067	45.622	65.328	52.839	45.322	27	29.585	29.359	43.215
ENSMUSG00000075062	Olfr1271	2	126.085	116.1	162.008	183.969	133.301	148.608	76.689	167.815	163.322	193.092	134.607	141.301	105.168	116.701	71.001	113.654
ENSMUSG00000028894	Inpp5b	4	522.483	581.967	658.747	560.656	491.244	572.506	451.286	570.893	678.614	661.609	537.159	534.195	395.083	510.381	329.018	444.419
ENSMUSG00000029299	Abcg3	5	178.12	146.946	102.799	144.075	103.939	155.942	61.235	119.41	242.937	120.202	131.698	161.506	77	79.049	60.754	63.668
ENSMUSG00000068922	Msto1	3	466.787	327.649	494.529	346.309	469.823	327.57	430.245	446.365	453.643	424.883	412.324	309.947	303.138	307.865	283.112	242.112
ENSMUSG00000109378	Gm49396	7	104.774	178.382	141.067	164.745	124.691	119.69	105.632	157.084	163.281	166.263	98.667	145.111	67.947	70.646	66.978	112.331
ENSMUSG00000020776	Fbf1	11	423.074	499.661	574.966	461.367	357.039	559.309	321.644	383.744	572.504	537.494	363.72	458.031	329.186	358	303.049	285.204
ENSMUSG00000029384	2010109A12Rik	5	13	16.091	22.768	13.014	16.004	21.324	4.001	26.026	18.979	22.906	17.091	23.332	5	7.776	13.73	16.007
ENSMUSG00000020561	Polr1f	12	413.053	387.839	571.796	409.544	492.257	412.04	439.013	444.279	531.473	469.76	461.533	385.572	339.93	361.789	296.35	381.425
ENSMUSG00000031644	Nek1	8	455.319	433.378	647.722	544.42	529.999	537.85	423.598	589.19	695.329	646.378	504.127	518.277	399.258	443.661	371.777	461.021
ENSMUSG00000030815	Phkg2	7	555.621	539.764	684.16	665.663	510.92	619.966	524.17	591.577	667.843	656.41	515.502	656.93	345.027	546.637	413.609	449.235
ENSMUSG00000042190	Cmklr1	5	381.165	213.895	310.874	186.389	282.916	175.598	205.016	307.587	261.259	305.109	330.523	236.196	212.905	181.556	104.185	201.351
ENSMUSG00000036526	Card11	5	503.714	637.423	457.777	646.055	485.006	569.613	381.2	441.63	695.126	438.122	460.283	468.821	295.079	368.86	274.117	248.651
ENSMUSG00000040720	Virma	4	1508.08	1394.14	1973.81	1408.36	1715.98	1718.09	1527.53	1689.1	2085.03	1764.15	1576.67	1479.28	1222.65	1375.82	1120.52	1268.43
ENSMUSG00000049037	Clec4a1	6	133.523	43.246	89.193	46.348	150.415	92.904	98.472	134.39	140.029	70.345	134.275	148.512	68.199	48.799	51.543	72.706
ENSMUSG00000016756	Cmah	13	1135.72	1596.42	1261.49	1651.29	1080.92	1542.74	1187.88	1493.23	1499.12	1475.62	1063.36	1440.75	1005.38	1074.64	1033.83	941.702
ENSMUSG00000049323	Smcr8	11	1251.26	1204.33	1538.97	1233.58	1190.46	1381.74	1083.23	1149.42	1718	1312.93	1190.67	1360.14	786.397	1013.33	969.444	1080.92
ENSMUSG00000033446	Lpar6	14	315.509	399.786	387.632	359.753	325.169	475.629	302.892	373.236	469.364	430.373	334.226	358.99	232.439	338.328	233.812	253.047
ENSMUSG00000024948	Map4k2	19	491.125	887.181	547.668	1106.59	390.073	791.154	471.817	556.572	901.535	742.184	420.594	860.007	282.801	433.466	355.512	341.091
ENSMUSG00000050592	Fam78a	2	85.002	116.971	44.111	103.806	47.164	69.771	37.943	38.237	130.737	61.154	66.4	105.139	34	27.144	45.785	29.068
ENSMUSG00000015837	Sqstm1	11	3778.4	3066.5	4576.54	3444.17	3568.76	3584.98	3297.56	3581.49	4466.12	3994.6	3642.14	3215.16	2391.33	3203.64	2141.65	2841.88
ENSMUSG00000030579	Tyrobp	7	491.523	259.833	285.731	257.058	364.464	275.692	298.694	384.749	460.821	219.595	483.18	359.347	201.309	167.416	70.413	189.173
ENSMUSG00000037993	Dhx38	8	1154.69	817.857	1153.21	696.148	1087.31	1057.19	969.597	1059.09	1401.38	1017.36	1122.41	1044.83	747.384	821.562	826.561	923.688
ENSMUSG00000082454	Gm12183	11	0	6.739	9.118	6.314	10.034	7.359	3.153	0	7.567	0	0	2.546	6.825	16.642	10.022	14.095
ENSMUSG00000090862	Rps13	7	4418.92	3802.5	5343.16	3951.11	5036.14	5221.3	4332.36	4967.79	6383.69	4783.04	4623.07	4305.6	2618.82	3985.35	2810.84	3283.14
ENSMUSG00000037754	Ppp1r16b	2	424.517	788.158	422.587	769.667	365.36	700.646	436.285	518.329	732.764	566.166	424.886	746.457	286.372	387.372	405.715	295.245
ENSMUSG00000079186	Gzmc	14	5	3	5.002	1	0	1	3.005	4.011	5.001	7.478	4.759	2	1	0	2	0
ENSMUSG00000032534	Cep63	9	388.616	368.297	408.697	361.897	342.367	465.072	312.276	416.921	448.351	378.312	360.773	320.346	288	300.333	284.419	267.837
ENSMUSG00000029993	Nfu1	6	279.785	273.462	384.587	232.143	315.318	356.992	202.638	324.817	353.436	361.847	269.388	340.735	229.347	283.435	211.245	251.915
ENSMUSG00000042262	Ccr8	9	1	3.044	1.068	1	1	2.014	2.007	1	2.002	4.777	2	5.008	0	1	0	1
ENSMUSG00000024077	Strn	17	1645	1343.8	2106.3	1632.51	1679.84	2047.02	1524.35	1795.1	2171.74	1828.04	1659.23	1705.84	1193.51	1579.22	1381.15	1338.75
ENSMUSG00000002949	Timm44	8	963.462	763.751	1004.36	701.568	1081.24	986.747	814.785	934.269	1170.27	859.784	990.887	851.524	686.065	770.446	678.762	705.581
ENSMUSG00000025521	Tmem192	8	325.751	209.729	380.421	211.907	363.167	352.252	264.798	300.147	324.192	312.421	331.906	288.846	188.179	294.867	229.713	191.735
ENSMUSG00000026177	Slc11a1	1	376.436	102.974	184.51	89.293	223.732	142.35	168.074	175.735	243.924	124.176	279.395	182.347	107.746	65.423	79.648	102.298
ENSMUSG00000040723	Rcsd1	1	377.292	688.454	305.697	799.232	288.099	548.286	328.908	423.127	630.158	536.919	298.414	636.403	177.843	319.864	238.612	244.073
ENSMUSG00000083380	Ndufb4c	15	458.751	583.206	829.405	521.236	669.084	762.071	718.003	737.63	823.355	755.664	632.574	632.74	338.716	588.226	466.978	511.374
ENSMUSG00000025155	Dus1l	11	879.737	612.621	1115.5	526.384	1153.04	843.335	754.488	890.015	1010.83	740.122	845.912	708.282	576.534	642.944	493.073	594.032
ENSMUSG00000032298	Neil1	9	154.982	172.001	138.803	256.549	132.22	218.167	143.06	179.726	191.449	163.614	112.93	178.537	74.141	110.261	85.379	114.047
ENSMUSG00000036249	Rbm43	2	190.1	207.777	215.904	157.504	171.173	238.502	146.234	199.054	240.601	195.458	212.755	173.061	131.416	144.036	117.073	176.13
ENSMUSG00000024847	Aip	19	582.23	499.395	579.538	506.797	499.779	618.609	421.068	557.046	722.641	588.723	456.525	508.051	352.242	376.652	303.691	413.105
ENSMUSG00000038274	Fau	19	4902.06	5185.29	6217.36	5751.11	5365.13	6381.21	5207.87	5707.8	7448.86	5840.9	5544.96	5745.93	3154.59	5126.76	3596.36	4438.71
ENSMUSG00000002679	Med6	12	248.593	219.734	295.714	161.906	280.709	282.24	229.924	265.358	295.373	261.999	218.926	226.626	151.197	186.445	165.785	210.084
ENSMUSG00000055148	Klf2	8	378.033	452.928	336.107	433.988	332.434	357.82	247.328	305.485	382.507	371.591	334.639	298.513	197.387	314.215	175.892	222.022
ENSMUSG00000049044	Rapgef4	2	128.007	266.077	96.894	331.141	104.37	227.635	73.436	138.905	224.653	170.607	88.598	198.118	45.029	68.744	94.598	57.904
ENSMUSG00000039834	Zfp335	2	991.754	913.885	1327.66	1007.38	1010.28	1123.3	1050.55	1074.91	1265.97	1290.6	990.503	1036.81	777.494	970.33	755.541	866.37
ENSMUSG00000025558	Dock9	14	1209.36	1379.97	1879.62	1654.98	1237.3	1529.12	1131.81	1473.57	1612.54	1973.12	1270.1	1380.2	902.744	1176.24	1002.95	935.546
ENSMUSG00000002748	Baz1b	5	3742.97	3617.06	4111.6	3308.06	3556.36	3721.53	3196.16	3663.76	4931.47	3761.54	3386.45	3575.28	2529.63	3017.8	2686.02	2571.63
ENSMUSG00000024666	Tmem138	19	106.175	87.13	93.337	97.12	94.449	91.513	64.386	127.302	148.873	103.99	117.663	88.474	60.247	74.568	67.382	78.166
ENSMUSG00000045730	Adrb2	18	248.152	220.208	210.405	152.788	244.053	202.596	200.292	169.911	240.499	195.083	271.83	181.496	162.182	152.193	115.65	151.14
ENSMUSG00000023277	Twf2	9	446.127	325.785	338.85	334.116	463.765	550.076	339.374	359.381	678.197	350.115	444.359	490.436	198.705	313.856	243.968	236.249
ENSMUSG00000036955	Kifbp	10	412.206	397.982	529.548	491.657	405.932	447.57	426.484	403.331	535.05	585.78	407.39	434.564	348.224	358.278	246.004	350.231
ENSMUSG00000045382	Cxcr4	1	284.212	674.332	141.722	471.955	180.716	555.763	154.139	249.13	503.579	281.859	230.867	519.666	98.612	157.059	160.9	105.908
ENSMUSG00000070883	Ccdc173	2	25.077	30.846	42.319	38.402	16.917	45.6	25.904	27.25	39.514	36.648	29.612	28.717	25.051	24.858	21.022	13.63
ENSMUSG00000035885	Cox8a	19	3435.23	3541.96	5443.43	3106.8	3904.98	5373.9	3765.32	4168.19	5519.43	4209.98	3886.71	4481.69	2441.37	3805.36	2297.09	3021.6
ENSMUSG00000090625	Gm20721	2	2.001	7.037	12.484	16.441	6.374	1.003	8.723	11.038	12.819	15.03	9.676	7.033	5.005	5.022	2.014	6.29
ENSMUSG00000000690	Hoxb6	11	176.024	150.524	223.506	155.988	188.575	275.372	131.303	181.855	267.547	205.14	176.396	220.182	128	158.949	146.838	162.524
ENSMUSG00000031601	Cnot7	8	944.097	962.479	1430.58	1015.3	1267.64	1180.72	1104.2	1209.57	1435.83	1226.98	1151.38	1040.62	851.168	1022.43	886.875	877.032
ENSMUSG00000068129	Cst7	2	35.005	39.294	9.008	33.465	10.833	31.691	15.007	13.834	37.117	10.885	29.973	35.49	9	11.081	7.043	4
ENSMUSG00000068240	Gm11808	4	3581.85	4135.08	5158.5	4275.31	3566.81	5394.43	4017.46	4122.29	5577.72	4419.84	4019.6	4257.83	2523	3703.93	2929.54	3386.83
ENSMUSG00000037224	Zfyve28	5	96.503	65.667	55.404	60.758	65.695	43.894	52.365	47.511	66.622	79.271	53.017	51.794	37.881	43.082	16.483	37.337
ENSMUSG00000034959	Rubcnl	14	128.24	243.221	66.077	214.215	89.202	183.304	98.19	118.79	197.434	112.018	98.522	152.038	45	64.21	84.494	48.058
ENSMUSG00000029624	Ptcd1	5	408.654	331.933	508.318	389.125	409.263	429.29	381.527	410.13	468.828	349.778	348.288	331.654	272	271.55	259.758	273.903
ENSMUSG00000000782	Tcf7	11	178.011	393.97	120.293	340.766	116.222	285.468	113.338	198.199	352.468	189.379	160.709	329.411	87.039	89.475	123.484	76.547
ENSMUSG00000109511	Nup62	7	1351	1067.56	1426.76	677.22	1338.41	1091.32	1028.94	1279.71	1356.26	1004.54	1142.07	1060.59	815.829	955.425	842.592	851.127
ENSMUSG00000030047	Arhgap25	6	213.957	306.74	106.429	286.943	126.536	296.17	112.094	201.158	332.314	207.486	196.271	339.739	53.938	116.695	185.069	88.421
ENSMUSG00000029174	Tbc1d1	5	995.783	1028.28	984.712	895.566	902.04	1024	832.441	937.203	1324.68	902.948	908.398	865.846	634.673	647.2	511.641	688.057
ENSMUSG00000030559	Rab38	7	30.008	44.917	66.208	49.804	55.55	27.084	42.438	68.903	71.741	66.02	38.92	43.728	31.059	25.388	21.081	31.087
ENSMUSG00000058728	Cd300c	11	2	1	2	0	1	4	2.016	5.003	4.849	6.242	4	1.784	0	0	2	1.001
ENSMUSG00000052296	Ppp6r1	7	4070.86	3180.1	4603.22	3636.93	3923.53	3817.24	3391.52	4037.2	4694.23	4283.01	3905.31	3821.51	2684.68	3617.29	2464.92	3411.26
ENSMUSG00000054676	1600014C10Rik	7	296.015	269.74	232.771	213.835	215.629	237.488	185.344	220.851	399.822	240.699	208.546	268.921	132	155.671	108.758	149.802
ENSMUSG00000047767	Atg16l2	7	180.044	263.678	227.828	384.583	197.467	253.554	179.447	226.265	292.525	301.654	182.255	265.414	155	195.88	132.619	159.638
ENSMUSG00000025395	Prim1	10	405.186	327.427	377.748	206.527	453.839	302.906	279.012	379.192	480.125	369.43	370.637	311.552	241.225	304.953	216.938	241.112
ENSMUSG00000038181	Chpf2	5	798.157	641.933	771.66	818.495	662.245	668.23	510.359	712.79	878.121	737.734	723.995	535.525	390.97	540.928	346.836	494.621
ENSMUSG00000032119	Hinfp	9	626.753	630.938	790.533	644.623	679.241	734.203	645.088	754.889	867.682	804.124	666.163	628.08	466.045	574.146	516.547	581.568
ENSMUSG00000071645	Tut1	19	526.371	501.418	657.537	438.479	567.723	563.592	543.758	617.282	601.64	539.128	477.595	556.965	413.069	455.919	381.998	479.642
ENSMUSG00000002668	Dennd1c	17	341.238	394.883	195.168	425.922	225.73	384.669	228.76	261.556	450.267	314.299	245.157	475.663	188.991	178.197	216.513	158.623
ENSMUSG00000045128	Rpl18a	8	7556.73	8231.05	10035	8116.19	8366.68	10941.7	7532.86	8073.09	11692.4	8670.8	8463.81	9723.81	4893.1	7564.6	7221.68	6360.14
ENSMUSG00000014498	Ankrd52	10	3621.34	2718.59	4252.1	3144.32	3489.32	3431.06	3066.01	3324.79	4218.59	3479.55	3451.16	2910.05	2262.3	2895.99	2429.35	2512.39
ENSMUSG00000005824	Tnfsf14	17	25	17.013	25.046	13.957	23.564	9.762	24.944	19.08	17.667	13.013	15.622	13.628	8	4.088	13.002	6
ENSMUSG00000053730	Tmem39b	4	182.01	139.744	221.342	158.527	165.332	208.203	155.489	143.151	192.708	177.692	145.912	160.379	137.999	141.161	129.501	120.393
ENSMUSG00000031568	Rwdd4a	8	465.912	367.943	532.397	344.891	524.314	509.084	455.19	524.8	565.993	449.818	440.335	483.809	361.643	409.122	390.794	315.19
ENSMUSG00000079104	Prps1l3	12	366.125	391.071	572.342	383.014	474.138	485.008	438.581	467.589	528.228	546.291	426.303	457.879	321.632	398.927	293.172	410.973
ENSMUSG00000020901	Pik3r5	11	334.434	291.553	269.144	230.096	252.597	256.275	273.363	280.919	367.926	211.314	273.218	363.125	198.059	139.294	172.351	182.187
ENSMUSG00000026496	Parp1	1	1447.5	1540.16	1681.02	1534.58	1453.81	1609.78	1292.13	1538.57	2161.97	1556.13	1333.71	1504.12	998.949	1145.83	1009.34	965.448
ENSMUSG00000046207	Pik3r6	11	144.049	36.119	63.603	36.324	79.905	53.852	69.402	75.527	79.67	54.787	76.11	65.953	57	46.593	31.083	36.064
ENSMUSG00000090113	Nhlrc4	17	1.941	0	2.079	2	1.799	3	4	5	0	0	1.014	1	1	2	2.171	2.275
ENSMUSG00000074418	Gm15930	7	55.805	43.043	42.937	22.471	49.933	26.822	42.094	50.381	43.571	33.773	77.825	71.591	22.533	24.96	20.67	15.891
ENSMUSG00000047867	Gimap6	6	232.357	455.903	199.909	424.419	174.789	349.407	225.146	220.562	370.049	289.467	218.815	360.669	120.33	172.814	236.231	114.125
ENSMUSG00000061787	Rps17	7	3542.74	3428.32	4908.62	3710.93	4146.2	4605.25	3842.57	4432.32	5204.77	4410.3	4040.8	3694.57	2496.81	3658.97	2946.17	2941.01
ENSMUSG00000000486	Septin1	7	165.47	313.614	111.367	381.625	116.74	285.172	147.903	178.265	317.481	179.111	170.249	219.877	94	122.971	123.33	82.238
ENSMUSG00000009927	Rps25	9	3818.97	3435.61	5039.94	3405.75	4097.64	4581.21	3813.36	4402.55	5466.79	4064.17	4273.16	4006.4	2592.85	3618.54	3232.17	3058.48
ENSMUSG00000050705	2310061I04Rik	17	703.973	504.22	787.053	555.375	603.701	715.17	612.709	666.619	899.851	662.643	696.98	660.552	459	564.956	559.17	518.482
ENSMUSG00000037563	Rps16	7	5626.03	4793.87	6343.33	4439.92	5872.34	6551.64	4890.94	5237.82	7731.96	5327.4	5162.11	5603.9	3495.65	4446.14	3546.93	3945.45
ENSMUSG00000002007	Srpk3	X	41	102.656	32.94	142.147	23.475	95.626	43.571	44.928	96.79	71.962	38.364	81.702	16	38.811	28.779	30.917
ENSMUSG00000018160	Med1	11	2859.37	2756.72	3520.71	2465.74	3281.82	3331.78	2874.16	3126.7	3654.29	3174	2768.42	2964.18	2248.98	2672.89	2288.36	2522.78
ENSMUSG00000074359	Psg23	7	31.459	41.544	30.735	27.452	23.682	41.324	22.173	36.962	50.787	43.216	45.939	30.339	33.458	25.45	22.067	20.579
ENSMUSG00000022724	Riox2	16	449.197	481.15	601.892	456.123	471.055	566.811	440.822	495.311	538.194	478.603	456.054	461.661	412.009	385.151	389.766	443.931
ENSMUSG00000036977	Anapc10	8	181.412	206.126	238.781	266.17	239.006	232.467	240.864	279.01	264.855	295.48	225.269	244	205.02	197.306	171.826	218.962
ENSMUSG00000034041	Lyl1	8	148.027	150.878	77.172	226.718	101.556	171.275	79.096	90.064	190.078	133.48	81.908	146.625	46	73.679	68.987	60.234
ENSMUSG00000029212	Gabrb1	5	0	1	2.002	2	0	0	1	4	2	5.666	3.148	2	1	0	0	0
ENSMUSG00000020589	Cyria	12	489.998	499.212	536.202	446.058	437.191	372.447	448.63	527.842	500.285	605.378	482.147	405.938	352.573	367.724	213.217	344.915
ENSMUSG00000029599	Ddx54	5	1745.44	1583.91	1981.38	1465.1	1938.04	1929.84	1673.82	1881.65	2102.7	1759.43	1613.1	1579.19	1154.33	1473.37	1122.83	1376.04
ENSMUSG00000057499	Gm6177	1	0	1.006	1.005	1.011	0	1.038	3.066	3.162	2.014	1.014	2.015	1.004	0	1.006	0	0
ENSMUSG00000032698	Lmo2	2	197.822	314.314	196.311	303.21	152.975	254.606	150.382	202.847	348.791	229.152	167.434	247.444	98.694	147.426	132.035	88.398
ENSMUSG00000000131	Xpo6	7	2510.78	2417.76	2815.68	2484.13	2559.09	2518.5	2529.09	2662.09	3033.1	2645.94	2398.91	2282.56	1853.88	2072.88	1729.55	2164.99
ENSMUSG00000002844	Adprh	16	516.078	531.719	716.086	596.199	518.222	593.441	577.351	561.223	693.284	638.272	527.735	569.67	417.713	485.12	293.032	477.717
ENSMUSG00000035759	Bbs10	10	26	34.437	23.983	17.066	28.895	21.985	10.944	30.939	26.601	31.007	15.045	24.701	16	13.75	7.02	7.001
ENSMUSG00000048482	Bdnf	2	13	0	23.644	15.04	20.017	4.009	16.327	16.301	6	7.386	8.032	4.017	19.001	27.241	10.01	17.067
ENSMUSG00000044147	Arf6	12	3522.75	2772.47	3947.46	2462.01	3580.43	3398.98	3329.74	3312	3805.07	2974.93	3487.06	2993.25	2152.89	2616.38	2162.56	2848.47
ENSMUSG00000019813	Cep57l1	10	110.63	117.46	136.745	129.859	119.719	141.361	81.366	110.612	142.307	142.718	114.513	120.216	82.17	102.725	113.035	91.287
ENSMUSG00000064128	Cenpj	14	314.001	308.011	360.554	231.961	276.165	326.752	219.416	318.262	460.964	309.634	313.835	318.509	225.03	236.88	234.217	222.654
ENSMUSG00000028760	Eif4g3	4	3553.49	2976.8	4243.26	2980.91	3281.7	3583.41	3582.74	4081.96	4131.72	3671.81	3645.37	3157.96	2774.63	3030.36	2445.68	3103.21
ENSMUSG00000028898	Trnau1ap	4	285.776	348.65	372.278	317.838	289.303	355.264	276.024	363.211	360.591	310.476	254.022	273.901	221.03	222.895	206.483	233.472
ENSMUSG00000022401	Xpnpep3	15	399.206	328.749	460.967	367.035	376.069	411.652	323.074	381.815	522.562	452.398	353.92	398.009	294.173	337.764	305.055	295.292
ENSMUSG00000020857	Nme2	11	1866.98	1195.3	1956.18	920.873	1949.07	1922.39	1573.65	1693.21	2368.6	1519.09	1896.27	1687.02	1150.42	1427.17	1157.96	1172.98
ENSMUSG00000057191	AB124611	9	121	95.705	33.107	46.541	117.784	82.69	60.279	58.077	139.913	46.144	125.361	98.828	41.946	36.657	26.687	31.246
ENSMUSG00000050737	Ptges	2	213	261.756	400.736	202.821	293.392	223.174	336.326	375.078	230.129	322.039	283.666	281.569	183.061	247.676	168.62	169.834
ENSMUSG00000067156	Gm7337	5	3	0	1	0	0	0	0	2	1	1	2	2	1	0	0	0
ENSMUSG00000060679	Mrps9	1	831.914	660.417	967.074	730.929	889.484	899.403	747.572	782.685	1150.02	821.233	848.504	776.934	526.6	709.642	554.273	573.601
ENSMUSG00000102972	Gm37348	3	0	0	0	3	1	0	2.142	0	1.002	2	2	1	0	0	1.002	0
ENSMUSG00000001555	Fkbp10	11	315.968	221.031	324.54	239.543	246.427	251.533	251.735	376.856	315.93	341.969	290.335	298.46	202	262.743	100.984	212.761
ENSMUSG00000042043	Tbca	13	523.783	477.311	709.222	492.258	667.031	683.249	573.794	607.273	701.201	612.265	732.517	485.954	429.783	472.701	326.662	460.132
ENSMUSG00000029017	Pmpcb	5	1161.38	1047.66	1426.1	886.855	1257.12	1505.4	1149.05	1106.09	1571.38	1116.9	1239.44	1226	797.792	1081.86	838.905	910.888
ENSMUSG00000085627	Gm11222	4	7.943	0	0	0	0	24.116	21.036	25.054	0	0	0	0	2.035	13.256	15.117	20.628
ENSMUSG00000071650	Ganab	19	3769.96	4067.3	5252.91	3766.05	4632.71	5133.74	3878.02	4385.09	5840.9	4656.28	4084.57	4265.58	2888.38	3717.45	2696.48	3489.74
ENSMUSG00000021144	Mta1	12	1066.69	815.994	1265.58	952.234	937.97	935.725	823.482	960.051	1114.57	1114.8	908.015	816.25	673.056	823.912	614.151	701.409
ENSMUSG00000062006	Rpl34	3	1682.68	1236.67	1497.6	1366.69	1622.82	1458.27	1274.65	1712.9	1966.88	1476.62	1604.03	1358.79	1066.55	1301.24	947.473	1119.33
ENSMUSG00000059273	Zc3h4	7	2400.35	2202.91	2799.88	2215.89	2628.93	2723.96	2034.67	2909.71	3005.55	2472.28	2312.45	2215.51	1723.78	2021.44	1573.19	1989.39
ENSMUSG00000032946	Rasgrp2	19	318.19	558.556	436.317	758.405	278.484	544.875	290.74	387.879	547.231	583.729	272.209	559.504	250.537	278.023	233.353	234.609
ENSMUSG00000066839	Ecsit	9	569.089	345.499	620.263	398.708	609.73	522.137	452.842	491.039	688.731	495.184	598.978	474.951	403.443	409.35	343.374	417.848
ENSMUSG00000069607	Cd300ld3	11	7.985	0	0	1.317	1.338	2.296	2.34	3	7.917	3.659	2.843	5	0	1.055	0	2.241
ENSMUSG00000101279	Gm18342	1	4.657	5.017	3.785	14.639	2.615	14.065	13.079	5.26	3.626	10.401	12.393	7.56	2.171	0	0	3.983
ENSMUSG00000024300	Myo1f	17	686.694	339.537	258.229	284.398	389.026	356.815	269.93	279.383	563.161	248.962	537.853	356.712	212.383	183.316	171.696	143.572
ENSMUSG00000038564	Ift172	5	561.039	492.808	745.262	588.168	527.188	667.582	496.6	598.58	712.1	728.041	584.116	539.696	403.998	541.311	380.277	468.624
ENSMUSG00000078440	Dohh	10	642.747	480.524	667.468	329.721	589.499	586.349	508.061	515.112	801.725	562.15	588.189	503.195	356.675	443.787	388.256	384.607
ENSMUSG00000023078	Cxcl13	5	296	729.08	513.028	492.81	796.03	708.452	686.633	825.883	622.568	540.943	444.634	715.548	365.379	354.133	413.334	174.97
ENSMUSG00000055214	Pld5	1	27.006	39.478	36.877	23.996	30.616	22.01	31.015	29.006	36.497	54.006	40.812	36.345	27.657	30.017	22.568	29.016
ENSMUSG00000032199	Polr2m	9	2162.51	1786.76	2716.36	1649.68	2318.83	2211.15	1954.55	2096.28	2682.61	2430.53	2019.72	1906.73	1565.14	1760.14	1518.43	1722.09
ENSMUSG00000033760	Rbm4b	19	204.056	200.463	289.127	272.995	180.235	184.296	197.888	214.438	262.307	273.974	198.461	207.521	179.175	138.71	152.248	185.245
ENSMUSG00000059070	Rpl18	7	6652.11	6195.91	8178.45	5668.52	7659.66	8343.5	6671.02	6977.74	9593.74	7142.27	7267.69	6442.18	4042.94	6013.96	4709.18	5228.25
ENSMUSG00000025279	Dnase1l3	14	1074.08	683.859	479.77	457.881	617.181	472.741	454.505	508.862	787.014	413.27	997.906	587.944	287.321	280.562	266.522	304.426
ENSMUSG00000113690	Gm36501	13	19.343	22.482	29.524	20.038	10.248	11.722	11.927	10.616	14.181	12.38	10.976	13.293	8.217	2.456	3.681	10.431
ENSMUSG00000068328	Aup1	6	2110.5	1776.21	2331.33	1641.54	2243.24	2293.95	1944.75	2060.51	2608.9	1995.41	2051.66	1904.06	1273.68	1700.29	1446.85	1679.11
ENSMUSG00000073409	H2-Q6	17	848.513	859.963	570.356	506.676	649.689	594.245	488.702	557.333	1383.91	553.719	967.096	1075.39	337.702	371.187	434.244	533.118
ENSMUSG00000041645	Ddx24	12	1713.08	1492.08	2043.42	1560.11	1838.36	1622.44	1830.11	1760.99	2214.43	1831.48	1951.84	1541.94	1127.25	1397.29	1007.18	1560.9
ENSMUSG00000038544	Inip	4	484.625	483.078	639.367	409.079	554.61	535.348	486.421	526.003	586.844	487.486	545.274	439.559	381.136	443.299	393.402	346.46
ENSMUSG00000020823	Sec14l1	11	1486.1	1398.96	1829.9	1742.12	1263.07	1587.43	1066.44	1280.44	2002.03	1752.62	1312.95	1679.4	994.43	1376.02	907.648	1175.02
ENSMUSG00000073902	Gvin3	7	1408.23	1614.99	566.79	759.692	880.234	1274.57	783.913	862.155	1590.55	521.443	1192.94	1157.17	315.887	339.879	540.879	296.266
ENSMUSG00000071654	Uqcc3	19	125.046	145.032	223.82	168.202	146.156	147.426	124.483	192.425	193.498	154.04	165.795	159.483	98	153.82	106.984	118.085
ENSMUSG00000037972	Snn	16	180.105	415.717	166.108	461.431	146.821	310.485	169.125	291.272	408.001	261.311	173.175	315.133	91.184	155.135	133.753	113.402
ENSMUSG00000001229	Dpp9	17	1383.28	1321.42	1699.8	1014.05	1311.23	1591.32	1203.5	1218.12	1915.05	1279.32	1303.37	1498.19	957.732	1015.59	1057.82	1031.93
ENSMUSG00000020496	Rnf187	11	1448.31	1107.22	1617.22	912.713	1319.43	1319.03	1100.18	1240.46	1686.57	1237.71	1145.4	1182.16	846.302	1012.36	709.993	858.516
ENSMUSG00000073678	Pgap1	1	758.288	824.693	1008.41	1096.56	874.919	1590.42	801.859	965.991	1427.67	1216.88	811.85	964.565	616.349	717.629	681.08	600.772
ENSMUSG00000019897	Ccdc59	10	424.497	284.972	478.233	371.74	403.04	407.549	477.201	543.744	472.203	438.223	435.065	390.304	361.311	400.351	345.994	363.228
ENSMUSG00000030411	Nova2	7	102.03	109.238	129.321	130.134	85.161	57.943	83.018	102.984	101.083	139.35	87.261	111.095	69.777	83.105	69.675	62.131
ENSMUSG00000034175	Rhbdd3	11	195	116.077	174.436	127.261	184.46	162.064	120.732	175.277	193.249	163.828	127.576	122.669	84	105.523	89.384	102.755
ENSMUSG00000027255	Arfgap2	2	1330.4	1155.56	1569.46	1170.61	1455.52	1460.39	1305.85	1431.5	1634.63	1374.63	1364.89	1113.07	847.705	1132.58	818.955	1008.94
ENSMUSG00000028982	Slc25a33	4	90	39.811	74.342	67.703	73.962	54.163	74.394	81.309	74.838	91.757	69.421	69.27	55	36.582	38.319	64.363
ENSMUSG00000036661	Dennd3	15	466.046	631.319	460.753	682.557	384.295	621.294	387.231	390.265	648.788	524.933	418.798	464.375	269.198	406.98	318.087	315.367
ENSMUSG00000049871	Nlrc3	16	230.714	252.025	227.334	334.303	196.162	228.19	189.259	221.414	311.916	255.813	184.097	267.093	162.861	180.24	144.816	173.154
ENSMUSG00000036931	Nfkbid	7	196	192.907	191.11	153.582	155.444	188.16	125.635	165.329	270.513	153.944	159.407	198.547	78.001	125.75	102.392	105.274
ENSMUSG00000026648	Dclre1c	2	415.122	490.798	618.008	601.481	414.799	511.115	384.983	529.144	632.35	647.722	454.105	508.505	385.913	375.683	348.263	454.102
ENSMUSG00000032712	Resf1	6	2856.07	2166.22	3647.24	1870.25	3146.55	2998.34	2851.2	3272.11	3556.15	2629.73	3283.58	2650.43	2146.05	2156.77	2506.14	1972.24
ENSMUSG00000029056	Pank4	4	490.087	449.067	508.589	479.281	484.333	505.732	428.428	522.772	555.612	501.72	422.071	404.75	321.001	382.849	279.984	358.601
ENSMUSG00000061759	Armt1	10	492.849	536.773	621.011	605.082	566.538	572.536	477.596	525.187	672.683	602.654	520.779	483.327	360.175	446.812	357.129	460.256
ENSMUSG00000024737	Slc15a3	19	476.652	421.009	397.961	211.234	471.705	261.185	478.076	467.88	347.508	210.707	422.289	347.639	222.002	182.884	160.77	161.213
ENSMUSG00000001281	Itgb7	15	388.591	399.254	185.977	308.66	172.843	349.321	160.038	185.175	430.219	191.89	264.203	335.33	114.147	125.135	172.517	130.107
ENSMUSG00000018287	Spag7	11	309.716	273.954	361.91	300.997	305.341	328.95	284.928	339.324	454.733	345.954	324.784	367.69	228.895	279.833	304.138	255.635
ENSMUSG00000032212	Sltm	9	1448.07	1659.08	2029.98	1726.26	1590.73	1785.13	1610.74	1829.38	1927.53	2065.33	1621.75	1631.24	1358.49	1455.11	1526.43	1399.08
ENSMUSG00000019564	Arid3a	10	463.265	290.469	537.778	307.799	661.41	447.047	446.919	697.041	478.004	356.841	559.206	434.174	320.07	337.24	304.853	310.918
ENSMUSG00000031805	Jak3	8	1318.45	2050.01	1705.46	1158.13	1270.31	2048.29	1307.23	1592.55	1791.41	1359.88	1317.07	1914.83	1038.31	1230.87	985.987	1055.04
ENSMUSG00000010911	Apip	2	160.96	87.847	147.568	97.581	124.829	92.458	111.387	131.298	163.313	118.839	136.604	119.123	65.125	114.021	82.317	87.71
ENSMUSG00000021277	Traf3	12	1045.86	1129.59	1225.57	1202.71	1095.99	1052.44	1002.54	1169.54	1361.92	1144.59	987.527	973.025	753.318	863.919	654.659	858.47
ENSMUSG00000037190	Cyb561d2	9	88.35	67.884	96.146	62.765	59.066	89.8	74.95	58.76	104.945	88.386	85.509	67.676	55	66.627	57.6	62.841
ENSMUSG00000001666	Ddt	10	274	191.109	356.53	277.227	267.946	393.015	220.922	365.038	422.078	261.073	284.738	297.567	200	223.503	176.013	177.152
ENSMUSG00000063236	1110038F14Rik	15	576.374	482.373	584.202	317.913	513.881	447.348	466.698	511.48	462.277	490.091	549.832	358.728	347.312	348.541	284.631	328.712
ENSMUSG00000028744	Slc66a1	4	268.24	202.003	279.552	232.594	222.663	241.111	180.501	208.345	305.293	243.372	201.852	250.113	160	197.003	158.608	184.237
ENSMUSG00000014852	Adamts13	2	179.183	165.644	179.933	194.64	126.905	180.866	166.337	170.12	220.422	192.203	183.575	159.422	98.12	147.55	155.335	102.661
ENSMUSG00000113642	Gm49329	12	26.311	31.067	24.65	39.829	28.111	30.824	16.141	31.457	57.651	39.706	39.433	42.81	24.402	35.679	9.068	19.894
ENSMUSG00000113902	Ndufb1	12	744.929	772.549	1027.61	708.49	946.621	1049.64	822.943	959.289	1141.84	873.638	970.129	841.138	586.01	760.453	455.12	745.634
ENSMUSG00000028034	Fubp1	3	3996.3	4484.57	5450.81	3871.37	4512.72	4655.5	4347.36	4732	5369.48	4787.29	4260.62	4057.02	3224.34	3923.62	3376.16	3656.08
ENSMUSG00000020601	Trib2	12	125.189	316.986	108.018	325.912	103.781	288.522	116.602	183.945	282.693	219.331	110.783	255.062	74	95.125	111.779	89.124
ENSMUSG00000098112	Bin2	15	255.363	265.514	110.325	222.554	147.723	239.786	117.277	157.886	343.972	125.49	263.835	274.949	93.349	88.133	133.755	82.289
ENSMUSG00000033439	Trmt13	3	211.001	200.073	283.268	265.716	212.504	337.758	228.262	263.09	306.351	305.631	222.161	276.661	181.073	220.004	133.992	214.411
ENSMUSG00000048779	P2ry6	7	725.112	531.24	934.778	653.399	607.322	924.073	609.94	661.267	1123.18	786.846	692.498	829.236	473.472	610.199	465.288	587.194
ENSMUSG00000003970	Rpl8	15	10183.7	8777.63	12478.1	8377.37	12229.5	12323.9	9909.13	11164.9	14159	10567.6	11030.7	9665.11	6584.63	9308.97	7315.43	7553.63
ENSMUSG00000033767	Tmem131l	3	857.547	1197.97	870.532	1454.96	773.531	1266.67	690.703	959.372	1357.53	1023.15	708.315	1050.27	510.036	681.09	575.279	599.338
ENSMUSG00000068011	Mkrn2os	6	908.751	572.616	1249.6	551.284	1085.86	1208.95	1038.93	1128.79	1215.65	1114.08	1095.44	962.591	736.243	1002.81	692.04	840.156
ENSMUSG00000028868	Wasf2	4	4516.46	4180.65	5646.51	4431.65	4764.36	5154.79	4244.14	5216.34	5786.81	5200.01	4562.24	4782.47	3236.26	4478.13	3421.9	4089.37
ENSMUSG00000025862	Stag2	X	2118.66	2675.62	3030.75	2607.49	2545.49	3059.09	2293.83	2809.78	3333.89	3115.34	2477.59	2593.3	1701.46	2459.77	1998.89	2029.52
ENSMUSG00000054400	Cklf	8	358.863	301.192	331.68	356.078	336.209	322.251	277.347	338.392	402.656	379.723	320.308	274.826	255.34	251.295	197.829	256.6
ENSMUSG00000032101	Ddx25	9	7	9	2.001	3.022	0	5.007	3.014	7.464	8.002	7.005	7.12	6.495	2	4.066	0	5.807
ENSMUSG00000046330	Rpl37a	1	4074.63	4031.39	5550.61	3981.64	4868.03	5087.18	3944.79	4671.3	6061.26	5036.3	4497.27	4019.49	2686.32	3930.42	2479.18	3405.57
ENSMUSG00000071005	Ccl19	4	82.987	296.885	35.6	217.335	41.519	164.292	56.179	82.518	201.429	85.386	69.433	155.067	16.651	24.784	40.929	26.207
ENSMUSG00000031264	Btk	X	149.102	256.615	64.53	230.654	122.561	242.879	101.464	116.473	224.121	126.692	131.971	259.377	49	81.879	101.929	46.459
ENSMUSG00000027533	Fabp5	3	150.281	160.994	414.596	244.014	163.06	174.933	459.321	751.64	203.837	135.02	118.587	149.232	70.355	110.938	63.659	87.202
ENSMUSG00000027423	Snx5	2	2394.66	2295.91	2895.87	2245.53	2816.82	2939.84	2487.76	2653.38	3603.59	2661.1	2539.25	2593.01	1765.38	2132.18	1749.19	2172.05
ENSMUSG00000006930	Hap1	11	297.894	279.399	281.317	272.26	233.342	185.484	207.243	266.974	319.804	271.118	287.254	177.188	140.202	164.052	138.126	189.083
ENSMUSG00000067786	Nnat	2	16	11.352	17.005	13.064	5.002	1	8.983	8.914	7	17.001	14.081	13.893	8	3.927	2	6
ENSMUSG00000052423	B4galt3	1	703.974	758.275	987.33	540.424	814.129	757.555	761.095	967.711	754.062	711.662	706.892	695.659	583.555	590.986	513.906	688.534
ENSMUSG00000029407	Uso1	5	2323.34	2188.24	3224.99	1903.76	2869.52	2652.34	2561.63	2942.51	3362.36	2518.61	2585.24	2593.55	1974.58	2300.53	1879.59	2079.21
ENSMUSG00000032489	Kif9	9	70.068	37.105	52.814	101.182	60.894	73.337	52.016	61.255	81.681	79.787	68.096	60.263	44	56.31	35.678	58.65
ENSMUSG00000046110	Serinc4	2	3	3.004	8.191	7.842	2	1.043	0	5.008	3	3.001	3.003	6.004	2	1.001	0	1.001
ENSMUSG00000040824	Snrpd2	7	731.193	553.745	797.71	345.486	781.482	698.674	573.687	665.802	857.092	617.788	718.286	601.678	416.94	568.487	444.989	495.306
ENSMUSG00000051735	Rinl	7	134	205.155	87.197	158.746	66.81	179.882	69.423	115.608	205.241	119.653	138.242	131.196	68	49.863	111.316	64.046
ENSMUSG00000031392	Irak1	X	1745.23	1620.99	2273.46	1718.56	1839.13	2054.77	1686.5	2030.51	2451.03	2106.25	1679.73	1814.25	1307.65	1633.31	1302.86	1389.67
ENSMUSG00000003360	Ddx23	15	1298.18	1098.81	1545.79	1070.07	1319.94	1250.06	1169.33	1396.18	1483.4	1255.02	1326.21	1104.86	910.163	1074.12	975.005	1073.75
ENSMUSG00000007035	Msh5	17	146.001	111.597	159.297	70.079	110.502	149.159	178.066	235.889	128.822	101.279	105.127	84.63	151	155.082	145.175	121.19
ENSMUSG00000112449	Srp54b	12	426.139	426.05	444.277	292.409	369.625	494.988	442.545	395.572	465.195	446.633	368.243	348.466	263.084	314.51	160.014	304.941
ENSMUSG00000111613	Gm4977	9	0	1.319	0	9.444	0	1.141	1.273	6.516	4.208	6.783	2.721	8.597	0	1.171	1.055	2.23
ENSMUSG00000051695	Pcbp1	6	5501.99	4467.37	5910.5	3689.35	5055.54	5942.69	4708.16	5124.28	6965.22	4731.48	5202.89	5323.85	3228.61	4326.59	3208.12	4135.56
ENSMUSG00000026816	Gtf3c5	2	589.12	421.615	640.468	403.455	526.438	546.179	496.062	570.926	693.09	629.147	525.026	484.946	361.637	419.138	411.296	467.252
ENSMUSG00000032094	Cd3d	9	28.937	52.157	26.539	49.435	18.036	54.746	19.864	32.403	56.723	31.721	38.599	51.485	30.737	25.806	17.1	22.212
ENSMUSG00000020922	Lsm12	11	1630.34	1360.71	2374.96	1287.37	1989.02	1918.17	1996.78	1893.24	2275.3	1851.37	1934.03	1743.02	1433.81	1706.31	1463.84	1525.31
ENSMUSG00000003429	Rps11	7	6019.65	5795.12	7943.9	5845.93	6676.06	7943.07	6150.95	5960.8	9169.98	6421.51	6378.14	6566.35	3922.05	5474.39	4772.32	4717.24
ENSMUSG00000032002	Dcun1d5	9	622.037	624.971	770.172	449.885	652.081	771.047	627.177	651.773	854.97	655.936	673.356	616.484	476.026	515.991	557.11	535.639
ENSMUSG00000040331	Nsmce4a	7	1060.06	641.589	913.134	638.958	781.159	798.58	725.875	839.351	995.494	781.109	874.999	790.737	528.188	751.871	495.964	666.29
ENSMUSG00000028232	Tmem68	4	256.534	281.193	412.519	305.07	363.752	376.814	340.233	431.659	374.491	401.169	287.415	387.123	243.64	279.114	259.596	301.375
ENSMUSG00000051124	Gimap9	6	111	174.454	123.643	122.249	125.797	185.673	110.173	128.162	202.55	130.68	112.83	164.435	70.997	88.691	94.499	92.723
ENSMUSG00000021532	Fastkd3	13	220	169.967	276.829	196.458	279.438	251.525	238.416	261.585	303.119	272.196	187.135	244.808	159	194.882	147.448	163.634
ENSMUSG00000027840	Wnt2b	3	166.155	301.879	207.044	226.162	68.678	146.44	94.349	104.648	196.914	239.802	108.09	156.475	80	84.842	80.503	92.548
ENSMUSG00000030847	Bag3	7	1706.92	1575.39	2113.87	1199.84	1868.58	1863.84	1712.07	1829.4	2598.26	1846.22	1864.74	2183.72	1315.41	1724.92	1398.15	1518.58
ENSMUSG00000074361	C5ar2	7	77.023	74.887	79.717	76.773	44.464	80.706	58.499	62.232	78.181	55.72	88.479	74.537	51.085	47.498	58.172	40.987
ENSMUSG00000111333	Gm48670	10	2	0	5	7.008	2.006	5.001	0	5.001	8.003	7.95	4	4.228	1	3.024	3	1
ENSMUSG00000031730	Dhodh	8	282.942	223.86	386.754	287.432	334.818	298.059	251.548	323.22	387.077	398.598	313.445	273.097	229.104	269.691	171.71	236.404
ENSMUSG00000058407	Txndc9	1	1386.61	1175.23	1684.89	1183.79	1592.23	1634.6	1309.74	1681.14	1700.13	1549.72	1576.92	1199.56	1149.79	1212.13	1037.02	1167.6
ENSMUSG00000037761	Actr5	2	230.041	212.339	291.803	265.043	212.245	266.304	186.844	245.662	322.913	243.046	198.483	260.384	177.852	153.549	144.473	190.793
ENSMUSG00000003363	Pld3	7	541.832	670.264	797.279	893.375	498.498	736.245	515.825	692.854	802.528	882.809	636.465	717.913	452.525	657.649	369.347	521.689
ENSMUSG00000031820	Babam1	8	1057.92	849.802	1282.37	859.419	990.805	1128.05	911.081	1035.25	1358.57	1058.9	948.855	977.856	702.873	857.514	711.379	782.923
ENSMUSG00000106918	Mrpl33	5	578.203	524.434	865.785	478.696	630.656	784.858	564.445	690.681	875.635	670.895	643.403	616.24	475.969	547.468	523.933	435.112
ENSMUSG00000041831	Sytl3	17	42.177	25.716	29.529	58.046	35.526	29.601	46.144	24.687	40.89	34.03	59.623	50.889	26.915	8.411	20.433	32.177
ENSMUSG00000031570	Plpp5	8	899.879	846.541	1097.7	951.244	944.662	1286.95	834.335	994.824	1411.54	1041.12	911.414	1094.71	716.19	774.438	773.721	810.153
ENSMUSG00000011096	Akt1s1	7	1256.57	856.669	1304.12	808.323	1206.76	1247.97	1030.16	1090.57	1411.31	1102.73	1159.61	908.036	727.259	879.416	706.259	834.848
ENSMUSG00000090059	Olfr1062	2	2	1	3	0	2	2	1.001	5.002	3.929	5	4	2	2	0	0	2
ENSMUSG00000021190	Lgmn	12	1700.04	1367.22	2232.91	1354.05	1820.3	1782.51	1676.83	2190.41	2078.62	1795.7	1812.42	1898.13	1291.22	1688.51	860.928	1395.57
ENSMUSG00000118663	SPATA5L1	2	291.432	319.016	384.488	300.204	361.279	271.158	308.929	331.485	370.968	372.428	259.4	291.489	243.269	231.518	190.011	233.605
ENSMUSG00000020167	Tcf3	10	1388.46	1163.93	1328.84	1338.26	1208.86	1267.76	1082.29	1357.54	1514.51	1258.97	1174.3	1036.89	736.865	1039.94	758.191	882.816
ENSMUSG00000003484	Cyp4f18	8	112	185.329	37.05	196.835	53.533	153.972	60.332	46.643	161.668	80.55	70.911	180.643	32	32.424	43.505	25.302
ENSMUSG00000094796	BC147527	13	42	13.55	11.656	16.366	29.473	16.018	19.174	22.049	49.355	13.245	44.125	26.643	9	4.015	6	7.486
ENSMUSG00000030207	Fam234b	6	87	138.13	93.94	157.29	89.592	99.114	96.17	110.285	125.849	109.202	62.217	109.603	59	59.39	38.086	61.159
ENSMUSG00000003068	Stk11	10	1540.47	1515.4	1944.9	1358.12	1634.94	1796.39	1506.17	1603.93	2053.76	1648.17	1618.57	1679.78	1097.21	1525.36	1167.78	1390.23
ENSMUSG00000031504	Rab20	8	179.043	226.394	213.279	196.919	136.384	170.56	130.232	158.612	264.514	186.063	163.823	224.129	106	167.148	100.247	121.816
ENSMUSG00000031770	Herpud1	8	1866.15	1803.53	2483.45	1789.59	2105.08	2156.16	1813.26	2372.89	3295.97	2335.28	2105.85	3572.42	1411.75	1822.81	1729.32	1629.48
ENSMUSG00000097352	C920009B18Rik	10	89.92	191.555	107.511	167.904	125.507	141.67	138.304	120.609	161.583	123.453	96.052	156.723	48.485	68.405	103.391	73.385
ENSMUSG00000046080	Clec9a	6	56.598	42.967	11.042	42.98	11.01	30.65	17	13.921	52.997	37.85	34.664	26.447	9	27.615	15.21	12.009
ENSMUSG00000045679	Pqlc3	12	403.657	306.123	362.586	356.624	461.703	540.397	370.167	344.332	619.26	416.947	483.46	373.386	267.54	333.018	313.378	248.513
ENSMUSG00000046229	Scand1	2	880.577	691.229	1173.75	740.068	835.079	1088.41	697.74	823.775	1221.52	921.994	828.726	908.062	531.003	666.903	434.704	779.837
ENSMUSG00000075122	Cd80	16	43	60.016	21.047	34.956	26.52	31.543	53.386	40.544	47.069	25.286	47.814	56.414	26.999	24.152	15.112	19.056
ENSMUSG00000046404	Yod1	1	515.533	523.228	768.534	560.718	633.292	585.466	514.539	644.711	711.95	623.943	626.363	500.13	389.542	505.811	376.411	489.278
ENSMUSG00000002778	Kdelr1	7	2086.27	2207.22	3035.21	2029.92	2263.33	3130.38	2046.57	2371.83	3338.04	2573.38	2263.37	2531.28	1535.44	2188.11	1584.94	1874.61
ENSMUSG00000042010	Acacb	5	955.732	370.046	719.7	349.372	472.587	286.861	519.55	511.442	431.876	473.38	436.901	387.818	323.011	357.82	179.035	318.125
ENSMUSG00000024235	Map3k8	18	202.031	224.072	224.044	153.257	193.876	157.531	173.989	238.98	210.305	178.003	152.82	199.006	121.999	153.694	83.846	133.196
ENSMUSG00000020717	Pecam1	11	897.77	1256.51	1083.1	1291.48	850.855	961.902	963.267	1022.87	1257.62	1381.48	726.797	1065.39	633.269	699.049	587.138	664.251
ENSMUSG00000020744	Slc25a19	11	305.165	256.72	270.606	300.418	217.718	287.283	237.503	226.985	353.265	247.949	199.717	322.67	171	186.922	145.751	159.96
ENSMUSG00000113234	Gm49330	12	0	1.001	0	1.005	2.712	3.29	0	0	1.517	2.208	1.829	3.82	1.42	0	0	0
ENSMUSG00000028689	Ccdc163	4	118.015	122.576	185.921	111.693	116.606	129.339	88.044	112.146	175.377	114.816	110.376	139.814	99.447	83.501	74.413	81.036
ENSMUSG00000031360	Ctps2	X	479.041	486.366	630.76	566.758	559.871	534.467	534.996	517.78	718.19	585.974	539.451	449.59	318.319	447.772	334.396	386.84
ENSMUSG00000071054	Safb	17	2015.67	1795.95	2434.7	2176.5	1970.68	1986.88	1855.55	2261.41	2338.81	2294.34	1909.24	2024.01	1529.53	1794.84	1843.87	1790.22
ENSMUSG00000020831	0610010K14Rik	11	299.085	223.732	396.13	194.407	339.219	319.894	285.879	281.767	418.117	307.175	294.27	256.812	214.033	228.239	182.181	188.317
ENSMUSG00000004945	Tmem242	17	520.717	450.058	720.357	469.385	644.272	740.357	527.779	608.846	816.091	611.018	559.934	549.361	370.524	476.348	420.49	429.717
ENSMUSG00000030232	Aebp2	6	1330.33	1407.28	1893.75	1454.4	1525.9	1424.55	1457.55	1635.38	1757.74	1647.02	1314.61	1370.82	1083.34	1212.39	1121.25	1234.64
ENSMUSG00000021069	Pygl	12	343	162.692	200.36	192.552	122.887	149.656	137.085	115.539	252.881	157.708	132.108	177.016	101.001	88.939	87.845	105.776
ENSMUSG00000018012	Rac3	11	69	44.746	73.859	32.266	47.447	83.486	37.877	69.851	65.523	78.97	56.655	78.831	32.973	59.102	28.55	46.86
ENSMUSG00000044339	Alkbh2	5	61.98	74.655	60.342	68.687	59.784	77.763	62.104	30.872	89.694	52.63	70.225	61.273	39	42.84	49.015	31.172
ENSMUSG00000037461	Ints7	1	902.117	786.548	973.421	759.743	848.659	881.125	712.351	837.723	1240.78	919.186	826.086	806.073	586.168	709.158	580.986	565.422
ENSMUSG00000033732	Sf3b3	8	3785.32	3348.26	4563.17	2509.38	4564.03	3667.97	3618.15	3972.33	4527.46	3420.11	3792.22	3409.78	2662.21	3149.88	2828.46	2925.01
ENSMUSG00000071068	Treml2	17	82.999	203.882	38.407	119.711	79.43	126.412	89.146	58.714	212.686	71.079	115.76	187.352	27	32.075	69.784	20.612
ENSMUSG00000063856	Gpx1	9	2901.56	2570.98	3860.79	2117.7	3265.15	4234.79	2789.63	3118.57	4616.93	2898.91	3714.85	3645.01	1995.64	2820.92	2563.45	2505.98
ENSMUSG00000032942	Ucp3	7	22	3	4	1	0	6	14.988	6.005	6.147	2	5	3.474	2	1	0	1
ENSMUSG00000070738	Dgkd	1	1965.4	2287.42	2331.93	2750.54	2168.75	2741.37	1877.17	2354.96	2978.53	2807.73	1974.91	2371.63	1346.81	2041.59	1337.9	1785.62
ENSMUSG00000079641	Rpl39	X	2714.1	2905.13	3961.06	2920.39	3470.81	3774.2	3079.59	3326.75	4273.87	3530.4	3128.96	2960.63	1873.8	2923.04	1415.17	2192.98
ENSMUSG00000025200	Cwf19l1	19	322.082	201.523	289.483	216.729	287.587	275.161	272.939	285.802	335.128	254.415	298.163	215.97	193.989	199.505	197.88	174.659
ENSMUSG00000071714	Csf2rb2	15	553.753	630.892	468.755	454.257	487.745	401.357	475.418	629.762	586.683	390.553	610.726	409.537	378.128	295.351	210.625	246.597
ENSMUSG00000037337	Map4k1	7	259.049	504.225	137.44	541.661	148.536	393.674	205.794	229.556	445.334	251.105	223.684	352.805	123.1	151.6	197.44	112.88
ENSMUSG00000079563	Pglyrp2	17	29	97.515	17.472	48.253	15.287	55.576	25.958	24.996	77.873	36.434	25.449	64.152	9	6.028	18.136	13.111
ENSMUSG00000037649	H2-DMa	17	928.245	664.699	469.446	403.761	516.114	491.229	364.418	275.517	904.955	336.872	807.403	555.031	211	259.268	282.652	204.746
ENSMUSG00000024446	Rpp21	17	255.004	264.845	283.257	207.712	291.191	304.689	255.691	238.382	334.273	290.867	266.724	256.9	246.133	231.167	191.814	215.236
ENSMUSG00000030744	Rps3	7	8565.11	8058.56	10622.3	7687.92	9863.36	10408.3	8235.75	9364.67	11935.8	9561.86	8589.87	8341.41	5627.62	7907.12	6225.11	6573.86
ENSMUSG00000015340	Cybb	X	1395.1	980.761	884.875	683.105	1328.86	932.562	947.117	1004.6	1564.39	689.455	1592.95	1062.33	620.259	574.58	385.096	497.321
ENSMUSG00000032011	Thy1	9	202.942	336.102	227.108	356.351	178.118	281.5	236.552	207.137	309.648	310.151	206.963	265.827	170	183.027	218.503	184.247
ENSMUSG00000024516	Sec11c	18	1363.3	1248.65	1711.62	1269.41	1348.71	1701.54	1327.9	1610.64	2244.04	1589.38	1431.4	1554.78	980.648	1185.4	1193.61	1038.99
ENSMUSG00000071757	Zhx2	15	496.999	710.989	805.289	775.019	534.35	715.989	615.311	687.396	711.548	718.855	504.269	689.166	443.724	527.647	445.973	505.322
ENSMUSG00000069516	Lyz2	10	3637.18	5085.45	3867.2	4578.94	5301.26	5125.25	3872.98	5464.66	6500.95	3360.58	4306.89	5043.17	2889.17	2920.35	1215.58	2365.34
ENSMUSG00000029204	Rhoh	5	245.033	498.485	145.488	580.865	185.493	334.749	206.38	234.615	470.085	252.258	229.696	459.361	98.194	148.146	193.457	99.05
ENSMUSG00000041528	Rnf123	9	1134.75	1293.77	1502.15	1143.38	1191.39	1256.37	1122.66	1294.65	1361.59	1354.74	1072.26	1080.85	806.433	1024.92	757.925	968.065
ENSMUSG00000079737	3110001I22Rik	16	130.055	123.956	158.149	161.93	106.962	165.415	106.335	115.039	179.444	159.103	145.55	123.463	79.197	124.675	98.324	111.661
ENSMUSG00000038521	C1s1	6	4829.65	2265.67	2931.27	1499.02	3020.23	2214.19	2332.6	2388.02	3393.99	2307.85	4466.39	2572.49	1482.48	1533.69	1967.55	1370.95
ENSMUSG00000024474	Ik	18	1025.48	835.737	1203.64	985.607	933.555	1102.11	886.048	1021.34	1354.54	1166.17	994.701	1149.37	671.013	900.513	987.682	842.633
ENSMUSG00000096856	Gm10778	10	130.986	139.511	150.761	94.391	96.317	128.437	94.276	174.348	210.226	174.797	157.928	130.606	119.351	88.128	71.064	126.407
ENSMUSG00000012405	Rpl15	14	8560.08	7491.88	11021	7035.35	9756.54	10662.7	8403.59	8733.8	12663.7	8561.17	9506.89	8837.28	5399.28	7952.86	6342.18	6041.27
ENSMUSG00000046908	Ltb4r1	14	52.364	31.583	28.915	4.004	39.929	12.815	26.993	32.38	34.336	27.017	39.16	28.617	24	8.511	22.082	18.336
ENSMUSG00000031158	Timm17b	X	420.721	441.801	577.967	471.786	454.297	494.436	423.096	534.323	574.573	529.969	445.306	471.066	353.62	450.931	289.796	366.682
ENSMUSG00000030031	Kbtbd8	6	249.435	257.157	291.136	201.619	328.618	288.908	228.066	290.09	359.834	246.086	274.228	301.892	227.959	213.115	220.057	207.816
ENSMUSG00000034118	Tpst1	5	358.706	321.172	437.306	319.978	292.185	261.355	285.808	385.753	305.462	420.59	422.412	271.06	184.606	260.859	121.295	226.915
ENSMUSG00000021384	Susd3	13	42	35.522	14.987	67.56	27.395	46.108	18.779	22.999	70.401	24.194	47.259	54.809	15	15.038	26.394	11.44
ENSMUSG00000055782	Abcd2	15	73.827	47.319	71.694	44.167	28.752	37.351	40.132	57.53	70.244	64.058	31.773	49.239	32.324	25.041	16.516	25.264
ENSMUSG00000081049	Rps24-ps3	X	6.174	47.659	57.66	40.018	33.758	39.761	47.74	42.772	50.631	31.008	45.231	34.081	0	34.91	0	3.911
ENSMUSG00000022637	Cblb	16	908.166	1253.65	1278.49	1489.23	854.041	1157.82	931.055	1149.53	1168.22	1285.88	887.645	1186.1	645.054	936.815	754.922	848.194
ENSMUSG00000032518	Rpsa	9	11893.1	9765.18	12947.9	9709.61	13067.2	15021.6	10537.9	10862.9	17861.6	11720.3	11762.9	13538.3	7249.45	10223.6	9054.72	8437.37
ENSMUSG00000031875	Cmtm3	8	243	198.7	266.232	192.301	216.636	177.795	191.816	267.811	251.394	244.033	242.121	174.337	141	171.048	89.184	173.422
ENSMUSG00000039810	Zc3h10	10	284.989	278.204	305.839	300.726	271.9	287.412	236.392	323.03	364.908	313.925	248.552	327.675	179.999	253.779	164.524	241.103
ENSMUSG00000030872	Gga2	7	378.556	543.886	346.359	634.16	302.723	478.669	329.27	405.72	522.409	500.612	297.189	395.584	249.423	288.283	261.189	248.977
ENSMUSG00000053510	Nrd1	4	2255.6	2100.18	2925.4	2060.89	2551	2773.2	2331.55	2465.57	3222.59	2639.28	2407.35	2181.53	1693	2061.2	1855.44	1850.51
ENSMUSG00000027173	Depdc7	2	18	33.358	15.15	27.421	25.974	9.059	16.035	37.635	36.738	26.43	32.995	27.579	12	26.392	19.976	15.996
ENSMUSG00000027018	Hat1	2	685.578	381.46	598.856	296.843	658.532	449.776	484.21	629.646	789.241	531.589	623.991	438.074	394.652	344.109	310.543	360.319
ENSMUSG00000003123	Lipe	7	597.751	544.281	376.82	326.739	324.352	357.7	255.748	276.705	448.474	275.07	275.392	339.433	172.077	249.417	151.268	182.617
ENSMUSG00000026655	Fam107b	2	641.928	1110.07	835.094	1534.36	753.338	1217.52	722.38	849.701	1231.74	1313.01	751.381	1154.8	513	808.997	666.683	703.288
ENSMUSG00000025157	Zdhhc16	19	502.976	395.347	640.126	423.846	527.254	551.83	424.552	543.896	650.499	532.983	526.995	433.65	355.213	435.973	319.194	389.537
ENSMUSG00000034028	Cd226	18	28.001	52.099	40.043	27.41	12.647	49.968	31.506	40.223	62.715	52.606	27.515	46.83	22	22.572	11.008	29.105
ENSMUSG00000055809	Dnaaf3	7	64.998	68.796	41.186	41.559	53.827	25.911	53.896	35.717	73.917	51.38	60.528	37.218	27	36.359	31.097	26.92
ENSMUSG00000030741	Spns1	7	550.874	443.82	557.372	507.038	594.568	620.957	505.801	549.61	833.458	608.463	508.094	565.253	378.019	444.184	320.685	411.684
ENSMUSG00000118171	Gm50390	18	56.949	65.57	139.814	81.233	79.682	71.348	96.171	117.175	84.579	80.945	109.556	87.413	45.666	76.269	61.944	64.577
ENSMUSG00000042594	Sh2b3	5	702.676	954.942	725.615	917.8	683.276	942.535	540.589	737.947	975.488	899.542	596.643	881.111	407.367	686.733	446.44	503.511
ENSMUSG00000080990	Olfr118	17	66.316	68.816	71.091	53.639	44.703	72.67	55.639	82.794	75.075	64.756	74.307	80.974	37.723	65.965	44.531	56.766
ENSMUSG00000030284	Creld1	6	302.11	267.429	287.668	265.986	208.924	289.589	240.696	255.175	407.032	320.681	240.175	329.299	185.996	192.078	187.674	253.636
ENSMUSG00000032023	Jhy	9	18	38.244	1	52.864	14.432	45.193	9.797	17.12	39.064	27.398	10.719	26.193	5	8.003	10.778	3.002
ENSMUSG00000022828	Gtf2e1	16	260	251.392	241.646	284.039	294.128	271.507	250.682	277.576	318.35	284.211	213.147	254.154	171	176.609	178.909	222.94
ENSMUSG00000000861	Bcl11a	11	715.027	1172.49	821.705	1286.89	733.179	1154.66	656.515	801.574	1313.53	958.617	720.249	1097.85	416.098	688.732	698.8	401.159
ENSMUSG00000012126	Ubxn11	4	69.001	122.77	54.188	134.611	58.858	81.136	56.341	56.774	101.722	105.484	67.056	71.494	56	54.113	57.332	51.113
ENSMUSG00000028496	Mllt3	4	1096.62	1080.02	1419.73	1210.09	1078.04	1399.57	1017.56	1211.35	1691.8	1511.73	1067.28	1324.06	756.1	1037.86	917.554	1013.65
ENSMUSG00000007670	Khsrp	17	5238.01	4049.43	5921.74	3855.04	4915.16	4570.41	4099.95	4922.55	6281.03	4704.89	4787.34	4156.99	3053.02	3905.36	3062.36	3588.25
ENSMUSG00000049517	Rps23	13	3489.57	2564.22	3606.07	2887.87	3288.45	3557.22	3183.5	3467.09	4486.97	3374.45	3401.76	2978.57	2672.55	2550.85	2364.86	2488.83
ENSMUSG00000026048	Ercc5	1	346	326.712	506.977	426.566	393.488	409.463	338.209	457.734	493.562	508.41	377.667	396.131	315.002	362.025	282.912	342.888
ENSMUSG00000000959	Oxa1l	14	941.703	711.368	1090.94	871.09	827.51	1161.36	792.41	786.966	1204.95	881.321	813.608	913.805	623.171	755.863	626.659	648.759
ENSMUSG00000043004	Gng2	14	281.237	298.014	390.171	389.428	282.791	377.959	286.88	410.565	411.104	435.852	315.572	290.14	222	276.322	169.103	250.911
ENSMUSG00000024422	Dhx16	17	1291.03	1124.62	1438.58	952.606	1312.44	1373.89	1076.26	1226.39	1698.87	1106.72	1227.51	1230.56	822.982	965.306	874.893	907.8
ENSMUSG00000063193	Cd300lb	11	72	18.451	33.391	20.528	77.87	27.369	28.408	43.035	69.79	39.965	64.944	28.084	24	16.062	5.011	21.264
ENSMUSG00000002343	Armc6	8	292.585	194.895	253.035	130.411	247.867	151.881	196.939	297.165	237.986	222.334	225.191	185.624	179.107	153.605	147.712	193.83
ENSMUSG00000027508	Pag1	3	1904.72	2562.08	2764.03	1934.35	2406.51	2905.72	2235.25	2766.71	3303.61	2905.66	2301.47	2986.28	1726.44	2401.43	2114.7	2090.74
ENSMUSG00000033276	Stk36	1	41	42.549	31.45	43.28	23.806	33.871	22.942	38.55	37.81	44.139	29.912	45.199	19	31.451	27.235	24.014
ENSMUSG00000083754	Gm7803	X	18.965	26.83	57.74	17.567	27.203	29.026	40.307	35.709	19.597	36.225	45.387	35.302	4.17	26.106	3.543	7.48
ENSMUSG00000083209	Gm11969	11	11	15.808	26.244	9.743	17.455	10.971	15.706	13.669	18.049	19.209	21.955	14.064	11	14.923	11.48	12.478
ENSMUSG00000032294	Pkm	9	24750.8	14502.5	26422.9	14994.2	25643.6	27054.6	21076.4	22261.5	36054.2	22445.9	27162	24250	14012.5	19124	17057	18875.1
ENSMUSG00000003134	Tbc1d8	1	461.931	583.164	671.318	538.786	361.701	404.481	369.37	467.5	539.702	633.698	433.788	464.259	345.271	400.845	223.623	361.777
ENSMUSG00000001761	Smo	6	793.159	757.345	1031.37	698.738	760.277	921.834	640.76	798.113	1057.87	851.029	724.954	766.288	537.996	690.488	587.172	558.268
ENSMUSG00000021374	Nup153	13	2192.8	2391.22	3026.57	2019.13	2628.83	2377.34	2485.24	2814.28	2852.71	2638.68	2292.01	2211.65	1810.95	2056.04	1647.43	2129.28
ENSMUSG00000047676	Rpsa-ps10	3	7326.49	7641.35	10223	6887.57	9590.47	10989.1	7647.67	8029.68	12809.1	8510.51	8163.23	9673.99	4382.82	7069.96	6574.11	5916.48
ENSMUSG00000015023	Ddx19a	8	839.468	656.916	977.282	662.249	908.405	803.705	855.13	921.934	1112.88	892.959	911.406	811.389	542.99	803.343	632.42	690.575
ENSMUSG00000030816	Rnf40	7	1543.83	1348.41	1894.59	1466.5	1544.35	1730.22	1507.3	1708.55	1927.24	1660.18	1604.16	1486.53	1133.59	1494.37	1099.31	1310.98
ENSMUSG00000024797	Vps51	19	656.363	660.007	821.551	596.852	679.303	860.749	572.988	686.969	915.737	739.696	641.704	665.496	461.78	601.69	440.086	546.666
ENSMUSG00000008301	Phax	18	368.581	314.381	465.405	391.924	393.978	414.46	405.108	425.396	466.358	424.11	382.363	420.774	311.614	366.128	284.541	378.241
ENSMUSG00000038179	Slamf7	1	163.06	240.846	116.471	184.734	97.55	132.338	121.928	175.225	226.259	143.884	107.455	167.667	82	81.705	84.264	83.787
ENSMUSG00000011267	Zfp296	7	47	56.819	36.961	41.186	36.602	26.021	37.174	28.572	46.241	36.948	30.09	41.552	21	29.137	28.699	26.749
ENSMUSG00000022336	Eif3e	15	2001.33	1963.24	2978.97	2129.68	2754.96	2721.82	2410.23	2340.98	2929.58	2469.83	2208.18	2098.49	1525.6	2083.03	1449.36	1722
ENSMUSG00000021975	Ints9	14	620.22	516.824	716.798	519.941	564.211	651.973	539.72	534.234	807.515	673.439	571.798	576.799	414.35	500.788	464.937	506.186
ENSMUSG00000015335	Zdhhc12	2	314.374	239.658	265.784	206.919	247.685	255.471	259.248	245.204	385.159	272.117	310.503	244.496	166.008	221.436	195.312	215.177
ENSMUSG00000050410	Tcf19	17	459.038	324.012	476.735	229.449	499.323	339.574	318.712	439.039	567.174	386.42	415.253	295.506	224	258.747	214.86	246.242
ENSMUSG00000062480	Acat3	17	8.891	5.408	9.721	11.737	3.336	14.922	19.271	7.993	7.636	7.905	13.053	7.061	4.688	2.45	5.442	3.828
ENSMUSG00000026923	Notch1	2	1994.24	2303.13	2759.2	2049.96	1811.47	1926.09	1736.34	2032.11	2453.91	2579.81	1712.23	2017.07	1211.04	1798.61	1259.74	1471.82
ENSMUSG00000038046	Mrm3	11	173	94.419	160.903	93.112	143.654	123.604	93.093	129.125	179.873	142.432	134.271	131.257	104	107.951	100.499	122.212
ENSMUSG00000000355	Mcts1	X	275.221	323.774	411.974	300.432	283.344	333.9	277.462	329.405	451.478	378.258	311.15	365.047	248.556	311.842	156.774	247.985
ENSMUSG00000019920	Lims1	10	1748.83	1715.62	2471.7	2001.8	2170.33	2525.76	1976.17	2155.2	2787.53	2509.7	2043.54	1884.33	1293.53	1849.54	1443.46	1622.18
ENSMUSG00000057841	Rpl32	6	3743.4	3122.46	4647.66	3310.58	4156.38	4573.49	3799.27	3996.97	5245.33	3968.18	4076.88	3702.91	2444.21	3405.73	3245.25	2818.4
ENSMUSG00000024862	Klc2	19	531.166	472.611	669.494	506.526	464.566	524.689	481.147	522.531	617.537	522.627	484.694	455.268	360.403	440.466	307.931	402.267
ENSMUSG00000068396	Rpl34-ps1	6	1883.76	2114.84	2881.68	2281.18	2682.19	2963.29	2082.04	2467.33	3419.94	2674.45	2457.51	2549.03	1325.64	2363.82	1741.29	1829.07
ENSMUSG00000042203	Tbc1d22b	17	705.522	621.55	891.248	734.931	790.527	825.264	615.594	809.741	901.5	822.204	777.449	669.161	540.364	632.221	517.167	689.898
ENSMUSG00000074825	Itpripl1	2	238.178	217.167	249.186	160.094	221.045	211.936	206.951	244.44	270.67	238.998	241.07	175.798	155.517	158.874	154.66	187.907
ENSMUSG00000118428	Gm5038	11	0	1	5.007	0	1	1	0	1.073	3	2	2.006	3	0	1	0	2
ENSMUSG00000028076	Cd1d1	3	92.902	130.346	66.728	141.154	56.849	190.541	47.401	79.563	228.095	131.623	89.081	206.074	53.554	68.448	68.097	56.444
ENSMUSG00000039156	Stim2	5	881.671	1007.54	1178.72	1063.86	986.817	1117.55	982.481	1079.98	1192.6	1077.84	920.024	981.522	769.394	839.344	773.855	920.757
ENSMUSG00000024371	C2	17	476.231	351.027	271.123	181.962	266.806	273.201	187.592	178.422	475.651	258.906	376.231	324.344	155.955	129.678	136.458	282.971
ENSMUSG00000031320	Rps4x	X	6618.95	6806.57	9533.4	7133.48	8625.71	8780.22	6963.1	8211.84	10002.1	9156.73	7169.1	6994.41	4325.93	6937.26	4810.57	5524.97
ENSMUSG00000031367	Ap1s2	X	162.001	219.599	202.276	321.513	181.307	221.491	170.777	212.041	263.05	310.162	172.941	194.676	119.001	137.351	93.436	159.117
ENSMUSG00000032997	Chpf	1	318.464	321.05	393.158	251.733	249.181	275.265	221.843	319.925	412.975	421.088	251.542	354.964	171	234.416	137.497	274.227
ENSMUSG00000036427	Gpi1	7	6632.18	4747.86	8078.62	5966.17	6268.52	8707.08	5776.58	6208.06	10539.1	7147.18	6705.61	8036.02	4468.25	5838.01	5514.32	5264.62
ENSMUSG00000062937	Mtap	4	332.08	263.858	321.31	151.257	290.722	299.62	313.21	284.08	378.462	261.662	328.07	255.652	202.096	218.82	225.87	203.94
ENSMUSG00000021147	Wdr37	13	580.393	658.279	912.865	809.107	653.847	744.406	696.801	742.814	868.337	816.483	602.114	686.633	456.786	626.661	483.57	514.21
ENSMUSG00000024830	Rps6kb2	19	497.314	435.022	569.457	491.757	439.786	495.412	472.877	563.596	556.283	540.483	469.441	477.214	343.673	436.654	297.551	441.988
ENSMUSG00000032436	Cmtm7	9	277.645	257.875	248.79	283.605	239.999	294.206	167.455	211.111	385.555	239.612	205.497	280.642	143.599	161.098	126.788	173.898
ENSMUSG00000025782	Taf3	2	460.543	465.62	578.109	408.121	440.213	445.391	437.636	581.769	540.267	594.771	417.006	482.287	360.769	408.741	342.439	402.918
ENSMUSG00000025239	Limd1	9	1697.3	1565.74	2033.23	1492.72	1642.36	1998.87	1667.71	1592.79	2439.26	1967.79	1513.82	1629.53	1085.22	1363.43	1126.86	1256.29
ENSMUSG00000030980	Knop1	7	884.611	776.91	1031.62	566.213	886.956	869.781	848.73	920.058	1081.1	848.637	809.96	827.503	650.601	701.483	655.453	729.042
ENSMUSG00000028029	Aimp1	3	581.673	400.896	620.34	344.054	626.211	527.869	519.808	563.486	682.275	553.947	546.864	460.195	399.876	384.093	453.962	401.651
ENSMUSG00000078931	Pdf	8	186.161	103.421	170.68	113.333	209.118	159.416	113.17	141.528	204.765	161.67	131.142	173.906	123.564	127.06	102.463	73.954
ENSMUSG00000099663	Gm29201	18	0	0	1	4	1	1.999	2	1	3	2	4	4.001	2.001	2	1	1
ENSMUSG00000001419	Mef2d	3	3098.41	2554.98	3829.72	3235.1	2976.06	3436.79	3086.05	3294.33	3845.58	3565.09	3178.67	3573.75	2044.31	3257.78	2325.27	2786
ENSMUSG00000030982	Vps35l	7	988.093	961.724	1414.36	1031.64	1082.72	1275.18	908.52	1141.42	1501.46	1307.98	993.628	1047.28	680.391	946.043	667.034	851.165
ENSMUSG00000032258	Lca5	9	51.029	38.996	35.905	73.887	60.764	52.664	42.587	48.983	61.485	56.606	67.45	47.867	33.999	35.458	41.772	51.102
ENSMUSG00000023994	Nfya	17	986.313	992.171	1206.15	923.652	967.212	1015.04	904.43	1171.84	1139.32	1017.62	867.755	961.811	750.029	828.841	627.984	841.42
ENSMUSG00000025156	Gps1	11	1211.52	1032.32	1588.85	797.18	1453.24	1162.54	1168.15	1342.43	1479.87	1256.56	1223.62	981.148	817.766	1033.96	762.872	854.251
ENSMUSG00000015133	Lrrk1	7	2612.74	2429.26	3136.56	2218.28	2609.05	3181.81	2339.36	2678.71	3064.45	2523.95	2388.41	2508.27	1798.77	2235.05	1885.26	2216.07
ENSMUSG00000031242	2610002M06Rik	X	702.265	745.08	953.277	628.642	763.577	876.713	746.682	824.813	993.21	837.189	820.564	722.597	571.238	705.18	636.498	674.231
ENSMUSG00000043866	Taf10	7	1454.74	1057.35	1427.45	856.022	1192.04	1400.24	959.203	1225.51	1561.39	943.547	1212.06	1268.9	792.092	912.994	784.015	867.811
ENSMUSG00000053565	Eif3k	7	1020.86	859.329	1201.6	812.374	1015.02	1162.85	893.576	952.516	1411.17	958.709	956.802	1036.48	572.326	859.786	658.863	721.794
ENSMUSG00000040247	Tbc1d10c	19	193.069	419.49	77.739	492.384	132.975	344.971	137.33	185.929	382.047	208.244	168.412	365.374	85.765	115.228	143.317	77.102
ENSMUSG00000061607	Mdc1	17	1252.33	1318.87	1416.01	1242.89	1273.6	1313.34	1173.66	1478.62	1815.84	1600.53	1182.92	1222.17	1004.65	1019.17	884.8	970.587
ENSMUSG00000024807	Syvn1	19	1539.79	1544.4	1678.99	1446.28	1424.65	1639.62	1365.04	1553.05	2188.81	1512.15	1490.97	2052.24	1002.32	1262.93	1261.22	1301.96
ENSMUSG00000020495	Smg8	11	432.483	451.824	595.545	331.229	446.886	492.205	437.23	435.873	584.184	506.442	415.785	523.623	362.09	413.308	313.083	413.581
ENSMUSG00000028081	Rps3a1	3	8549.15	8781.08	11894	8598.64	10392.4	11730.1	9170.17	10341.6	12799.5	10681.4	9649.49	9276.64	5886.36	8994.82	7748.3	6989.44
ENSMUSG00000106037	Gm4332	3	379.702	807.998	1163.67	863.048	1121.96	1228.88	737.693	848.013	1350.89	909.948	890.275	868.608	183.747	690.671	527.535	613.23
ENSMUSG00000083116	Gm13410	2	20.55	35.394	78.861	54.166	43.856	54.457	49.408	42.478	68.111	68.113	43.473	56.782	5.148	30.012	42.252	34.96
ENSMUSG00000034617	Mtrr	13	349.261	371.187	399.238	227.375	374.947	307.539	380.392	374.297	369.602	376.112	321.166	329.323	305.325	251.69	246.049	313.54
ENSMUSG00000026866	Kynu	2	65.997	144.875	47.34	112.293	46.849	72.414	33.454	60.284	112.491	47.221	60.427	84.83	30.039	33.008	32.34	30.176
ENSMUSG00000034957	Cebpa	7	807.627	853.059	953.145	668.837	601.648	848.694	575.019	758.576	955.117	757.535	661.628	988.436	420.266	651.671	315.392	597.268
ENSMUSG00000060591	Ifitm2	7	1991.34	1594.76	2607.59	1197.62	2103.37	1939.77	2111.78	2352.88	2146.08	1641.01	2319.05	1882.38	1288.77	1690.98	1175.51	1496.78
ENSMUSG00000028125	Abca4	3	12.999	4	6	6.002	5	3	5.001	7.001	6	5	4.006	7.723	3	3.076	0	3
ENSMUSG00000099660	Gm2316	Y	16.29	14.789	15.805	20.58	16.917	21.436	15.313	28.774	33.378	25.949	16.752	25.281	10.515	19.12	11.787	10.03
ENSMUSG00000078495	Zfp984	4	180.704	169.93	147.994	213.044	158.389	260.302	130.528	156.354	278.513	164.666	168.798	217.353	128.592	128.91	112.159	125.09
ENSMUSG00000023084	Lrrc71	3	13.357	12.795	18.517	14.587	5.866	8.911	8.614	21.465	20.547	11.708	9.763	16.594	8.207	6.345	2.814	7.485
ENSMUSG00000053080	2700081O15Rik	19	316.15	400.502	386.243	400.895	218.334	253.625	266.514	355.739	327.526	477.355	340.601	291.736	226.999	246.937	128.355	228.424
ENSMUSG00000025875	Tspan17	13	80	92.472	206.728	89.961	81.724	152.826	85.724	150.556	125.759	140.372	100.363	87.29	59.972	89.388	33.928	64.726
ENSMUSG00000024097	Srsf7	17	1434.96	1883.54	1900.49	1490.8	1701.14	1792.9	1458.01	1711.51	2122.68	1717.35	1416.18	1538.28	1144.33	1292.78	1143.01	1240.46
ENSMUSG00000020022	Ndufa12	10	1043.3	869.486	1184.98	774.443	1118.77	1319.84	1114.03	1085.91	1425.72	1036.24	1035.54	1162.26	828.84	973.911	764.799	822.33
ENSMUSG00000049969	Plekhf2	4	1135.24	947.985	1533.48	1368.62	1506.21	1254.77	1196.51	1264.6	1520.49	1506.62	1410.24	1101.48	748.832	1091.19	718.827	1141.62
ENSMUSG00000079334	Naa80	9	173.445	210.119	294.006	281.097	183.342	201.855	174.636	195.045	246.641	209.981	174.361	198.502	121.153	172.861	137.218	161.43
ENSMUSG00000025743	Sdc3	4	2270.29	1325.74	1880.64	1260.32	1546.83	1084.72	1313.2	1869.33	1759.3	1828.7	2151.16	1357.07	1005.89	1268.82	562.726	1311.45
ENSMUSG00000047260	Emc6	11	755.17	704.806	1271.58	556.241	1023.56	835.599	780.424	949.101	946.54	839.333	791.391	657.829	553.625	678.473	428.043	589.96
ENSMUSG00000033751	Gadd45gip1	8	483.506	305.143	450.376	235.527	368.695	329.957	333.01	319.705	521.216	339.682	399.532	311.67	268.204	263.93	224.947	210.437
ENSMUSG00000036561	Ppp6r2	15	846.453	791.127	1164.04	1011.72	817.566	964.218	877.314	981.414	980.094	1140.38	866.271	849.63	650.602	784.089	553.149	772.81
ENSMUSG00000029366	Dck	5	495.919	425.951	592.837	366.434	595.557	482.54	382.48	570.595	694.016	451.652	530.181	435.98	308.449	383.908	346.613	301.955
ENSMUSG00000021895	Arhgef3	14	773.888	843.133	1008.64	987.553	897.528	1001.99	760.288	981.613	1080.53	1021.25	833.798	863.807	612.719	829.457	570.923	739.845
ENSMUSG00000038000	Acd	8	279.076	266.76	392.82	285.137	320.887	366.161	251.121	264.857	398.701	338.677	275.327	292.246	213	277.5	205.8	195.463
ENSMUSG00000019528	Gyg	3	427.482	378.304	549.635	430.293	527.178	506.414	450.856	413.386	633.241	474.544	419.816	461.69	329.692	403.545	236.759	294.491
ENSMUSG00000078970	Wdr92	11	220.927	161.105	242.04	233.828	237.743	290.61	230.546	159.428	281.931	230.881	214.909	216.504	193	193.116	163.765	181.173
ENSMUSG00000038733	Wdr26	1	3777.59	3608.84	5613.14	4505.7	4328.39	4841.13	4094.66	5161.36	5069.42	5058.48	4253.68	4437.95	2928.67	4373.61	3044.73	3609.89
ENSMUSG00000043263	Ifi209	1	199.388	274.063	123.865	152.397	157.626	111.959	132.957	215.715	300.527	75.81	219.625	227.5	60.03	61.047	59.644	59.002
ENSMUSG00000108506	Gm44705	7	2.618	4.536	8.673	0	12.989	5.865	6.235	16.074	9.253	8.407	5.843	9.949	4.796	4.133	0	5.535
ENSMUSG00000031378	Abcd1	X	929.933	846.708	1026.52	851.87	806.476	1102.77	689.485	887.862	1351.26	935.856	896.134	958.993	559.242	791.791	606.245	715.588
ENSMUSG00000036887	C1qa	4	829.793	931.806	1066.78	1038.86	781.858	854.262	731.717	1142.69	943.868	992.095	963.724	1049.83	611.523	799.357	274.384	757.917
ENSMUSG00000114999	Gm7962	15	0	0	2.573	1.179	0	2.664	4.895	1.263	1.205	1.273	1.509	1.342	0	1.279	0	0
ENSMUSG00000090671	Gm5067	5	6.596	30.374	23.584	21.717	13.543	7.289	11.8	32.987	16.195	27.306	21.703	9.677	8.028	4.749	7.156	7.307
ENSMUSG00000038074	Fkbp14	6	87.299	60.112	183.622	125.5	128.409	145.352	110.242	173.531	177.906	150.958	113.907	185.349	113.045	115.841	63.635	80.328
ENSMUSG00000004846	Plod3	5	1568.39	1216.86	1491.9	870.841	1360.52	1388.25	1048.83	1136.9	1752.03	1043.27	1497.81	1186.29	874.838	938.602	819.537	852.26
ENSMUSG00000035181	Heatr5a	12	3815.26	3364.11	5477.6	2849.74	4579.21	4770.39	3639.78	4507.59	4951.82	4092.88	4286.96	3886.78	2963.72	3925.26	3177.74	3314.7
ENSMUSG00000020918	Kat2a	11	1070.99	870.396	1197.97	677.061	917.186	891.05	984.709	966.579	1073.94	925.007	910.171	859.387	701.338	752.126	545.725	830.411
ENSMUSG00000025935	Tram1	1	2523.93	2316.19	3582.78	2229.67	3125.08	3517.34	2919.66	2911.98	4375.98	2941.42	3084.72	2846.35	1993.72	2455.65	2224.35	1807.88
ENSMUSG00000043505	Gimap5	6	59.377	133.819	92.517	123.844	44.685	113.99	50.927	59.774	95.861	97.69	64.648	143.627	24.986	52.727	60.691	39.86
ENSMUSG00000047675	Rps8	4	6944.95	6487.02	8908.31	6183.99	8450.38	9190.11	6831.02	7970.31	9955.33	7707.53	7360.25	6431.38	4251.97	6417.12	4544.38	5227.12
ENSMUSG00000054309	Cpsf3	12	1156.98	1063.19	1430.61	860.612	1208.79	1316.8	1017.3	1076.63	1549.63	1188.74	1078.03	1017.13	841.143	922.967	746.665	765.556
ENSMUSG00000027242	Wdr76	2	508.989	501.059	624.909	464.349	513.279	575.368	424.097	521.492	667.702	570.032	491.36	449.47	369.279	424.512	376.548	394.396
ENSMUSG00000069830	Nlrp1a	11	62.944	68	26.097	26.276	55.832	60.009	39.003	26.017	78.97	27.955	64.203	71.882	20	16.992	32.98	26.023
ENSMUSG00000036352	Ubac1	2	577.76	376.888	585.631	429.1	508.321	535.943	462.482	448.219	696.25	526.36	509.419	419.57	360.377	373.583	314.999	368.902
ENSMUSG00000032053	Pou2af1	9	438.82	1309.99	461.913	1138.2	717.568	943.152	683.972	986.745	970.315	635.267	617.252	944.055	456.04	522.596	530.872	298.985
ENSMUSG00000031059	Ndufb11	X	657.797	699.879	1008.13	727.272	808.824	992.64	763.57	880.093	1063.22	955.565	743.99	840.131	500.653	761.24	487.377	666.345
ENSMUSG00000074473	A230072I06Rik	8	0	2	3.617	2	14.366	3	4.002	10.142	1	1	1	0	4	8.009	3.026	3.001
ENSMUSG00000037936	Scarb1	5	523.682	449.05	639.557	430.953	479.319	466.828	471.846	530.656	689.065	563.633	500.441	445.534	329.096	418.404	279.469	406.673
ENSMUSG00000040455	Usp45	4	776.604	701.356	940.79	739.738	789.997	821.207	688.511	702.501	1077.36	785.618	735.145	746.435	522.907	637.446	580.745	556.65
ENSMUSG00000047454	Gphn	12	663.592	567.333	811.637	532.374	662.18	594.411	622.959	768.011	694.648	702.61	636.379	566.033	494.897	558.53	438.114	567.327
ENSMUSG00000033487	Fndc3a	14	3639.7	4499.95	6505.26	3867.36	4944.03	5905.63	5020.17	5603.06	5822.73	5762.26	4618.68	5117.09	3709.56	4750.99	3778.11	4386.2
ENSMUSG00000000247	Lhx2	2	1	4.005	5.001	8.908	3.003	2.019	4.002	6.014	5	6	9.407	7.005	3	3.312	5	3
ENSMUSG00000032359	Ctsh	9	598.93	695.884	623.298	1153.77	563.736	721.238	525.212	634.805	825.971	823.161	611.229	704.679	368.013	584.509	286.763	586.158
ENSMUSG00000043068	Fam89a	8	14	13.123	16.935	2	6	4.026	5.022	15.308	7.957	12	5	8.942	3	3.14	4.03	5
ENSMUSG00000040212	Emp3	7	432.493	247.724	431.228	287.988	384.587	343.925	310.32	428.736	325.826	391.21	361.973	294.951	254.203	255.822	146.169	274.023
ENSMUSG00000025616	Usp16	16	959.693	952.875	1420.58	1209.9	1088.75	1235.19	1207.16	1338.58	1398.79	1294.41	1140.96	1105.11	888.011	1062.87	854.914	1054.08
ENSMUSG00000038797	Zscan2	7	83.005	83.895	134.098	100.382	52.673	75.889	75.536	66.959	96.156	113.075	67.508	82.96	60.188	58.36	46.779	65.326
ENSMUSG00000029434	Vps33a	5	892.841	705.505	969.082	711.669	926.839	954.797	709.026	809.858	1221.87	937.926	805.355	939.017	594.918	707.432	673.661	761.744
ENSMUSG00000023764	Sfi1	11	663.319	874.887	808.844	1023	500.912	905.685	592.669	1031.85	980.9	833.56	558.697	901.335	535.856	517.901	400.905	587.143
ENSMUSG00000072941	Sod3	5	676.441	492.466	554.247	459.733	401.841	459.206	422.156	466.268	496.134	458.215	540.837	404.421	261.992	340.783	424.37	327.158
ENSMUSG00000096806	Olfr312	11	7	3	3	6	2	1	2	5	6	9	4	5	2	0	4	1
ENSMUSG00000025019	Lcor	19	1860.16	1915.89	2671.5	2100	2019.14	2458.59	2075.78	2291.68	2631.09	2465.47	1964.6	2024.21	1505.37	1903	1579.43	1782
ENSMUSG00000053094	Tmem248	5	1320.94	1039.05	1769.72	1111.45	1398.23	1323.49	1337.14	1527.61	1676.87	1419.67	1289.41	1340.76	951.201	1267.26	983.582	1133.38
ENSMUSG00000039497	Dse	10	323.004	294.941	409.64	256.898	346.908	217.64	347.225	377.668	282.158	351.702	365.458	249.689	224.66	229.29	124.684	212.911
ENSMUSG00000025077	Dclre1a	19	380.413	303.965	425.833	315.996	406.587	354.63	372.524	377.235	439.157	367.901	383.4	379.226	308.104	360.981	264.627	321.774
ENSMUSG00000028086	Fbxw7	3	589.302	585.926	823.771	638.696	739.063	698.358	635.789	810.195	680.99	806.791	601.379	635.867	488.944	583.17	464.813	543.496
ENSMUSG00000091304	Speer6-ps1	13	59.96	64.503	57.949	54.191	49.871	54.199	45.12	69.268	57.203	61.635	49.616	53.586	42.269	40.456	52.068	41.102
ENSMUSG00000009292	Trpm2	10	467.617	343.709	350.089	368.427	343.725	358.955	235.135	250.572	586.936	274.078	393.021	358.315	216.398	193.769	187.816	194.366
ENSMUSG00000051674	Dcun1d4	5	432.95	405.718	480.825	408.193	439.767	479.621	349.999	336.664	427.64	479.837	473.629	307.206	262.27	337.008	287.648	261.69
ENSMUSG00000040270	Bach2	4	383.681	821.391	257.606	880.165	262.861	596.623	294.163	360.124	694.986	413.461	334.393	634.807	180.018	225.048	335.167	180.339
ENSMUSG00000034845	Plvap	8	708.743	705.673	680.569	619.416	561.618	433.413	576.983	543.366	705.857	742.866	566.168	490.671	406.444	481.822	360.961	456.002
ENSMUSG00000035021	Baz1a	12	1484.5	1708.65	1778.67	1247.49	1635.56	1794.98	1603.74	1587.8	2020.39	1436.7	1557.86	1927.61	1174.94	1297.53	1408.94	1203.92
ENSMUSG00000028597	Gpx7	4	44	29.108	44.119	26.022	24.139	26.222	34.547	38.024	41.903	68.34	34.08	41.79	23	22.262	26.296	21.119
ENSMUSG00000029403	Cdkl2	5	179.093	186.438	305.264	179.409	229.824	301.51	202.581	263.51	308.696	229.403	210.088	233.831	170.304	196.472	172.091	158.161
ENSMUSG00000003873	Bax	7	692.431	414.203	612.828	430.228	546.195	585.962	510.475	718.345	702.007	497.662	608.982	516.151	390.155	466.892	320.417	442.825
ENSMUSG00000053334	Ficd	5	177.148	144.794	246.254	151.922	216.007	167.361	168.321	231.48	219.887	228.333	173.819	161.957	134	155.315	101.385	144.451
ENSMUSG00000099571	Gm18182	1	9	2	3	0	1	2	3.001	4	7	8	8	4	5	3	2	3
ENSMUSG00000024121	Atp6v0c	17	3079.71	2346.3	3688.26	2122.51	3242.43	3294.08	3078.76	3169.08	3878.06	2845.8	3081.14	3019.33	2162.9	2744.68	2283.38	2412.19
ENSMUSG00000037805	Rpl10a	17	5266.84	5035.58	7525.32	5266.57	5790.98	6774.27	5336.21	5925.18	7222.15	5489.82	5437.68	5569.56	3519.12	5019.07	3972.72	4537.52
ENSMUSG00000003234	Abcf3	16	776.433	690.601	859.959	723.874	801.131	934.546	695.763	785.347	995.351	930.639	721.851	747.513	614	662.604	566.518	670.404
ENSMUSG00000020964	Sel1l	12	3679.32	3299.41	4996.73	3312.17	3986.56	4264.02	3679.16	4366.33	5543.82	4572.11	3770.46	4085.66	2936.68	3690.02	2955.57	3154.02
ENSMUSG00000035964	Tmem59l	8	12	6.02	8.797	5.996	5.006	5.972	4.006	5.219	13.002	9.524	8.026	8.851	3	8	0	4
ENSMUSG00000004070	Hmox2	16	588.922	411.886	640.433	561.595	634.378	558.702	485.452	528.953	665.505	594.974	510.085	500.04	380.161	505.305	315.417	386.184
ENSMUSG00000026240	Cops7b	1	382.019	305.65	479.327	402.227	375.068	381.926	332.185	395.598	429.869	398.684	349.128	326.637	248.896	294.385	227.628	329.915
ENSMUSG00000024683	Mrpl16	19	322.56	187.815	363.39	229.656	359.829	292.774	312.659	314.177	417.758	353.438	366.596	271.579	253.683	280.234	252.102	229.499
ENSMUSG00000057069	Ero1b	13	412.074	501.537	333.855	614.666	455.001	511.492	367.551	405.425	699.443	405.927	390.936	574.436	239.049	346.713	279.124	256.225
ENSMUSG00000038774	Ascc3	10	2133.76	2358.42	2811.02	2341.59	2621.94	2670.23	2621.65	2782.48	3032.54	2833.51	2378.5	2332.86	1829.09	2094.9	1769.47	2294.24
ENSMUSG00000029270	Dipk1a	5	310.676	288.096	354.416	357.546	297.016	346.543	308.422	256.236	404.915	277.813	354.333	290.794	182.425	231.544	234.893	262.469
ENSMUSG00000035354	Uvrag	7	891.061	1103.3	1148.64	1320.19	944.251	1202.85	855.202	1108.92	1338.43	1270.65	866.033	1047.55	631.404	885.188	584.471	822.132
ENSMUSG00000026356	Dars	1	1148.48	1223.88	1417.21	808.358	1510.11	1427.89	1225.37	1282.64	1386.61	1190.19	1185.02	1050.6	908.912	1050.42	907.087	993.669
ENSMUSG00000021115	Vrk1	12	642.354	438.047	594.555	368.049	587.91	551.287	471.384	513.476	757.351	566.746	553.411	456.383	411.038	375.618	386.199	381.571
ENSMUSG00000038828	Tmem214	5	1713.53	1435.81	1983.97	1262.86	1729.48	1755.63	1519.45	1677.55	2217.93	1545.61	1645.21	1597.77	1137.31	1336.74	1103.5	1347.2
ENSMUSG00000035711	Dok3	13	287.516	438.303	102.917	380.549	179.42	305.608	185.779	237.613	442.499	193.642	221.78	358.683	108	105.458	167.552	83.079
ENSMUSG00000026360	Rgs2	1	401.125	431.445	443.007	444.436	446.972	351.405	364.123	477.339	471.944	665.435	440.978	394.577	295.125	311.108	182.695	339.557
ENSMUSG00000041187	Prkd2	7	839.527	1072.57	889.926	1094.61	751.868	1135.44	746.967	854.057	1245.55	918.851	824.288	1053.36	528.014	831.503	687.827	629.665
ENSMUSG00000049300	Prmt6	3	220.364	226.903	313.266	243.029	234.285	230.405	233.706	279.836	291.332	281.733	199.695	246.89	165	191.328	163.746	210.31
ENSMUSG00000024260	Sap130	18	1814.43	1413.81	2333.75	1813.92	1746.96	1784.11	1711.86	1739.59	2340.67	2080.48	1813.26	1714.74	1232.89	1639.94	1515.71	1530.76
ENSMUSG00000030029	Lrig1	6	2753.35	2246.52	3654.23	2440.15	2747.65	3486.27	2249.2	2785.72	4066.59	3141.59	2828.64	2827.32	1791.71	2531.81	1853.98	2409.61
ENSMUSG00000004837	Grap	11	58.994	213.448	84.179	226.679	67.485	107.426	77.706	84.666	167.674	112.129	68.953	141.66	30	64.391	69.839	42.317
ENSMUSG00000043716	Rpl7	1	7641.94	7510.18	10803.2	7834.79	9127.16	10752.2	8361.93	9437.22	11621	9439.74	8675.1	8492.49	5455.82	7938.03	7199.15	6760.77
ENSMUSG00000015950	Ncf1	5	562.097	529.187	306.352	470.85	318.639	584.885	281.309	295.881	773.919	357.826	356.296	632.89	194.878	248.089	226.16	149.897
ENSMUSG00000018923	Med11	11	210.057	153.557	212.219	221.009	206.141	192.242	169.718	246.368	250.663	220.173	178.657	182.719	113	111.029	137.028	181.576
ENSMUSG00000036860	Mrpl55	11	235.408	147.73	240.24	144.113	194.356	202.434	196.711	202.998	214.121	167.454	218.043	171.439	130.216	168.973	106.258	136.479
ENSMUSG00000027170	Eif3m	2	964.47	824.524	1204.6	822.932	1182.39	1090.04	1104.3	1069.08	1257.72	1112.31	1012.93	863.579	741.622	854.879	651.85	832.949
ENSMUSG00000032739	Pram1	17	63	30.021	37.345	33.809	64.157	32.161	38.492	48.356	66.76	36.221	64.333	45.952	35.109	25.281	32.946	23.006
ENSMUSG00000062761	Zfp512	5	571.348	585.865	689.475	649.821	643.19	642.776	601.028	725.267	761.821	801.116	626.86	556.756	463.227	566.389	441.806	499.478
ENSMUSG00000113817	Gm21056	12	84.711	59.029	124.264	69.909	69.763	70.876	65.106	117.341	47.915	98.284	42.1	42.178	148.798	99.624	182.437	99.149
ENSMUSG00000022472	Desi1	15	988.404	705.601	1051.45	563.448	957.771	838.292	813.012	832.057	1055.88	747.894	1002.86	717.996	506.274	671.678	598.075	610.577
ENSMUSG00000002028	Kmt2a	9	3799.58	5590.36	5583.45	5690.35	3945.43	5235.33	4006.93	4865.12	6050.48	5650.98	3830.95	5244.31	3100.33	4194.4	3505.49	3424.85
ENSMUSG00000039911	Spsb1	4	374.009	443.079	533.07	319.803	347.854	378.823	345.29	411.06	382.225	486.714	402.439	473.705	329.447	392.034	252.027	281.484
ENSMUSG00000025278	Flnb	14	21523.9	20647.9	27487.3	16414.4	24087.4	31306.1	20754	21391.9	32994.9	21930.9	24284.5	25583.3	16444.5	20712.7	18776.6	17574
ENSMUSG00000038611	Phrf1	7	2229.17	1943.52	2700.23	1975.74	2164.2	2136.38	2142.49	2366.09	2610.14	2502.33	2171.99	2076.82	1620.91	1956.52	1595.49	2060.67
ENSMUSG00000046574	Prr12	7	1349.88	1440.41	1940.86	1974.06	1071.11	1304.06	1110.82	1488.6	1808.54	1945.9	1374.43	1330.53	921.757	1245.42	784.91	1191.63
ENSMUSG00000095661	Gm8935	3	3.143	0	2.002	2.377	3.764	0	1.193	0	0	2.299	0	0	2.871	5.044	2	6.269
ENSMUSG00000076754	Trgv2	13	11.991	16.379	5	9.798	6.626	8.098	4.106	8.028	9.798	10.459	4.017	7.001	4.439	1	2.873	3.001
ENSMUSG00000028745	Capzb	4	3558.62	2952.52	4578.1	3048.92	4093.54	4489.5	3886.72	4461.01	4964.24	3936.73	4025.46	3937.3	2726.22	3788.5	3045.46	3207.72
ENSMUSG00000021624	Cd180	13	304.223	291.175	117.196	380.725	130.743	241.132	111.136	155.067	403.323	144.184	266.133	197.147	74	72.747	111.071	50.277
ENSMUSG00000001444	Tbx21	11	44.03	44.677	24.306	21.637	9.001	20.324	8.968	12.855	20.12	25.404	29.357	21.172	7	10.003	21.814	7.765
ENSMUSG00000027763	Mbnl1	3	6654.83	8001.43	10378.8	7799.67	8800.88	8425.97	8486.55	9396.67	9419.02	9889.19	7704.25	6989.41	5513.44	6981.66	5511.17	6466.75
ENSMUSG00000037353	Letmd1	15	524.42	426.328	638.978	616.144	425.858	533.858	361.389	506.53	675.31	582.287	384.055	533.464	317.118	414.9	314.797	329.723
ENSMUSG00000006519	Cyba	8	1009.08	787.497	872.162	660.655	853.927	1098.42	792.068	828.774	1510.57	701.16	1139.2	1017.86	484.139	596.808	631.199	576.409
ENSMUSG00000042520	Ubap2l	3	3985.79	4128.61	5219.87	4071.36	4371.02	4468.13	4029.8	4716.42	5228.42	4673.55	3897.11	4250.94	3149.29	3972.38	3206.33	3527.66
ENSMUSG00000039680	Mrps6	16	1185.72	1051.98	1346.34	795.815	1328.55	1414.41	1085.62	1177.1	1542.81	1276.66	1149.8	1233.82	870.297	1037.35	1017.29	1091.58
ENSMUSG00000021917	Spcs1	14	795.338	814.843	1114.63	671.204	1037.53	1217.91	887.005	1011.78	1377.16	980.511	957.68	887.892	589.265	788.49	666.255	715.706
ENSMUSG00000044626	Liph	16	951.006	921.523	1595.68	911.892	1188.42	1303.71	1123.88	1390.79	1451.71	1148.48	1283.19	1082.23	924.243	1063.79	820.256	981.358
ENSMUSG00000075099	Olfr1224-ps1	2	2	4	5	1	1	4	1	5	1	0.878	0	1	1	4	3	4
ENSMUSG00000020982	Nemf	12	1029.75	971.029	1299.65	1192.23	1011.04	1124.09	1102.65	1228.83	1276.66	1316.35	1031.07	1021.41	832.626	1003.6	890.327	855.317
ENSMUSG00000021417	Eci2	13	699.975	578.071	894.6	706.142	718.957	687.822	681.866	775.58	835.471	791.774	680.101	640.729	531.122	644.57	385.017	530.702
ENSMUSG00000036611	Eepd1	9	151.881	133.219	139.384	101.128	99.414	97.584	81.177	105.301	116.222	126.222	124.248	91.141	61	104.825	56.259	69.368
ENSMUSG00000028886	Eya3	4	1038.09	1078.54	1358.34	1031.27	998.682	1268.11	1018.64	1051.7	1550.74	1129.81	1037.43	1217.27	764.271	947.316	891.285	888.586
ENSMUSG00000035898	Uba6	5	792.07	840.89	1010.08	697.793	885.714	987.942	828.802	832.125	1208.52	892.962	824.912	912.307	617.115	638.712	664.752	784.76
ENSMUSG00000062545	Tlr12	4	299.965	121.759	122.77	120.593	117.692	77.108	70.557	108.166	203.383	128.165	213.102	97.669	63	91.354	49.89	76.432
ENSMUSG00000023572	Ccndbp1	2	330.423	373.817	516.711	430.151	401.077	484.77	318.265	397.715	533.933	493.25	390.742	382.791	281.361	388.004	288.033	290.076
ENSMUSG00000029616	Erp29	5	1182.65	897.585	1235.52	893.799	1043.96	1029.85	970.227	1123.34	1573.09	1078.28	1053.67	999.745	699.181	793.232	585.831	852.857
ENSMUSG00000041459	Tardbp	4	4237.74	4141.42	5287.82	3759.33	5174.76	4873.32	4326.26	4754.13	6305.75	4976.87	4837.55	4144.61	3070.28	3993.73	3641.14	3587.86
ENSMUSG00000036985	Zdhhc9	X	1216.02	1295.69	1791.99	1038.35	1300.38	1719.55	1180.38	1614.05	1606.34	1420.39	1376.53	1344.89	991.457	1316.36	988.342	1218.5
ENSMUSG00000090019	Gimap1	6	85.908	177.549	62.008	152.92	67.905	134.977	65.436	84.323	160.268	100.01	84.979	151.341	41.567	70.404	80.643	53.541
ENSMUSG00000033111	3830406C13Rik	14	453.933	584.675	652.286	528.605	594.658	778.249	573.025	627.859	733.99	603.271	484.348	616.928	420.383	490.2	420.175	453.559
ENSMUSG00000031387	Renbp	X	132.143	80.652	83.796	107.565	80.732	68.081	66.662	86.14	96.349	100.789	65.983	103.015	49.001	73.993	41.434	63.864
ENSMUSG00000028136	Snx27	3	1030.61	1096.33	1350.25	1026.09	1086.32	1154.92	975.945	1186.16	1421.91	1313.94	966.31	1137.59	770.908	998.501	738.409	906.553
ENSMUSG00000027775	Mfsd1	3	977.538	947.057	1270.58	878.56	1093.67	1286.29	938.051	1012.02	1424.93	977.349	1035.4	991.231	651.09	883.988	736.421	730.167
ENSMUSG00000094433	Igkv5-43	6	228.738	735.755	148.484	235.356	96.555	860.77	296.609	957.866	580.427	847.351	189.005	816.371	213.744	138.341	70.4	126.533
ENSMUSG00000029720	Gm20605	5	660.507	863.458	771.43	978.051	658.508	758.175	586.358	851.162	1009.91	995.195	594.135	801.346	431.705	566.091	437.533	632.814
ENSMUSG00000041836	Ptpre	7	508.2	523.444	595.276	555.994	504.852	469.379	493.588	656.091	552.796	626.896	579.388	407.411	404.23	411.174	364.411	397.643
ENSMUSG00000028159	Dapp1	3	320.917	321.501	254.006	372.463	275.853	385.175	241.462	194.656	534.987	311.47	273.868	403.717	154.75	233.364	203.006	199.065
ENSMUSG00000026728	Vim	2	3666.13	2873.65	4948.08	3622.71	3739.05	3139.32	3764.99	3977.2	3933.13	4654	4570.68	3127.07	2664.6	3310.22	1838.52	2794.51
ENSMUSG00000024002	Brd4	17	3532.06	3267.95	4457.43	3486.66	3191.21	3484.89	3286.78	3917.39	4303.35	3775.43	3517.27	3376.19	2605.07	3214.1	2992.92	3163.31
ENSMUSG00000074420	Gm10693	7	41.617	3.055	21.152	23.193	26.88	51.931	16.167	35.747	43.957	23.636	30.744	31.519	19.526	14.416	17.906	22.629
ENSMUSG00000035666	Gtf3c4	2	955.649	944.728	1256.75	908.457	921.68	1060.67	909.672	1075.78	1233.55	1162.43	955.665	928.322	690.759	891.609	708.865	870.106
ENSMUSG00000053192	Mllt11	3	170.997	150.273	212.864	184.992	164.635	163.436	161.493	184.472	242.69	222.141	178.715	180.313	97	170.786	91.795	154.302
ENSMUSG00000004642	Slbp	5	1030.01	841.828	1157.75	944.261	1103.37	973.16	945.662	1053.35	1376.95	1084.87	950.016	920.834	709.211	834.285	771.913	688.475
ENSMUSG00000012296	Tjap1	17	485.812	436.263	604.201	457.768	521.411	461.421	437.364	519.812	593.648	543.468	470.733	438.948	359.806	438.074	305.445	397.233
ENSMUSG00000055541	Lair1	7	431.205	186.883	282.563	176.611	255.933	208.67	160.381	218.283	352.604	209.984	456.913	226.248	140	113.235	137.036	145.144
ENSMUSG00000022148	Fyb	15	691.134	514.334	508.398	479.311	516.786	579.964	514.055	472.563	816.397	348.835	633.878	553.653	285.119	307.168	285.1	296.37
ENSMUSG00000022469	Rapgef3	15	278.93	317.863	324.556	312.232	248.875	276.596	226.698	278.331	321.673	328.08	232.952	276.25	180.095	254.868	182.621	198.818
ENSMUSG00000075033	Nxpe3	16	102	168.655	42.72	147.316	49.345	119.839	59.094	84.727	124.58	78.921	59.869	98.202	32	55.397	47.644	48.24
ENSMUSG00000052812	Atad2b	12	1778.98	1872.53	2333.02	1897.68	2070.68	2169.8	1790.81	2164.82	2803.85	2219.22	1915.73	1960.31	1444.79	1696.42	1455.69	1682.53
ENSMUSG00000103847	Gm20056	16	5.319	24.644	23.146	19.93	10.498	12.545	10.432	14.727	33.148	16.012	20.573	15.168	6.21	10.6	8.331	8.222
ENSMUSG00000032812	Arap1	7	2168.84	2216.03	2486.78	2340.8	2014.89	2539.12	1886.53	2412.98	3150.82	2335.59	2052.62	2760.63	1456.36	2126.68	1483.21	1751.88
ENSMUSG00000072596	Ear2	14	10	10.214	9.006	2.792	11.377	4.051	9.015	15.111	7.615	8.965	12.224	6.118	4	5.842	1	4.119
ENSMUSG00000021356	Irf4	13	323.952	600.293	372.269	644.979	426.706	518.357	464.993	789.887	543.684	573.473	427.656	501.446	332.153	474.872	323.367	299.253
ENSMUSG00000038500	Prr3	17	119.961	182.701	145.156	152.582	146.567	118.925	132.599	180.716	154.995	168.31	113.138	125.439	97	112.775	85.926	97.308
ENSMUSG00000051256	Jagn1	6	448.637	332.192	544.092	346.208	444.195	397.805	360.007	407.472	504.944	442.803	398.123	399.468	277.876	373.042	253.624	364.369
ENSMUSG00000043301	Kcnj6	16	1	4.008	0	3.004	0	2.004	1	1.479	6	3.237	2	4.145	1	2.012	0	1.003
ENSMUSG00000030748	Il4ra	7	1823.14	2127.66	2046.58	1106.36	2199.13	2032.82	2046.11	2354.71	1846.87	1386.61	2045.58	1707.78	1306.68	1408.16	1118.25	1317.22
ENSMUSG00000025192	Entpd7	19	1175.51	972.3	1407.14	1106.78	1124.48	1322.99	1023	1030.28	1828.83	1278.7	1137.74	1299.72	785.096	997.153	965.373	863.692
ENSMUSG00000022300	Dcaf13	15	1020.85	929.101	1265.38	964.366	1186.93	1104.02	1153.26	1212.16	1229.79	1192.37	1057.25	984.464	851.669	973.539	818.192	970.589
ENSMUSG00000033706	Smyd5	6	493.276	436.016	475.127	274.401	544.828	395.31	429.168	514.778	430.26	359.244	470.646	313.045	310.242	267.127	267.967	282.643
ENSMUSG00000013663	Pten	19	4217.16	4708.46	6514.1	5403.96	5497.86	5861.39	4948.41	5929.52	6525.04	6024.16	4974.36	4973.4	3593.86	4942.1	3872.38	4195.52
ENSMUSG00000021773	Comtd1	14	272.03	221.818	338.28	233.114	239.778	333.473	250.509	261.401	381.47	294.801	241.349	262.814	194.001	198.435	160.766	222.809
ENSMUSG00000067847	Romo1	2	185.99	148.369	253.27	152.678	166.767	230.994	174.189	207.685	229.065	229.761	201.065	197.119	129.054	198.51	118.226	165.339
ENSMUSG00000051721	Wdcp	12	331.284	379.591	405.766	312.679	288.618	294.031	267.37	360.356	363.471	349.643	286.463	293.792	272.627	267.675	182.447	221.251
ENSMUSG00000031823	Zdhhc7	8	1083.37	856.698	1433.49	1007.86	996.431	1289.14	889.098	1100.96	1521.86	1270.09	1048.93	1113.4	716.314	1006.82	830.052	920.157
ENSMUSG00000019518	Ap4m1	5	627.794	558.055	667.945	691.722	584.625	734.239	406.066	569.831	824.938	671.947	536.062	582.43	406.686	504.103	392.536	475.703
ENSMUSG00000029066	Mrpl20	4	678.318	398.061	593.458	323.707	597.878	507.668	590.952	610.088	632.284	510.4	547.298	444.547	433.386	420.296	405.236	385.305
ENSMUSG00000042625	Safb2	17	1742.48	1754.61	2073.74	1987.11	1675.8	1848.35	1493.77	1991.92	2051.2	2064.75	1619.97	1812.45	1324.8	1534.1	1489.48	1662.21
ENSMUSG00000040522	Tlr8	X	66	61.104	45.756	29.327	68.668	94.339	37.817	47.862	113.923	57.385	60.062	84.011	27	40.412	43.147	39.982
ENSMUSG00000097532	Gm4349	3	50.55	48.297	79.136	68.303	54.183	62.361	46.541	42.879	70.154	59.61	56.867	49.534	35.838	48.149	47.394	42.806
ENSMUSG00000029687	Ezh2	6	714.409	776.994	917.673	648.849	797.966	810.14	689.632	883.724	963.481	795.138	732.973	682.877	560.908	663.263	581.667	580.045
ENSMUSG00000031060	Rbm10	X	1385.67	1308.13	1553.9	1149.84	1389.69	1463.16	1228.42	1383.43	1896.14	1394.56	1319.46	1321.99	1019.85	1146.13	974.604	1056.36
ENSMUSG00000026573	Xcl1	1	20.021	40.093	19.345	12.555	15.016	26.571	10.082	7.819	17.365	15.963	18.688	23.432	14.067	5.024	12.892	12
ENSMUSG00000020516	Rps6kb1	11	1166.36	1104.28	1658.58	1140.29	1354.34	1368.35	1250.69	1408.33	1426.9	1408.29	1140.63	1220.01	1075.95	1139.42	1022.42	1055.07
ENSMUSG00000026317	Cln8	8	355.06	301.883	443.454	272.585	361.488	360.839	324.21	281.731	432.252	357.583	331.957	284.194	212.673	286.134	157.835	250.094
ENSMUSG00000118423	Lrrc70	13	28.043	32.616	37.368	48.262	36.308	34.933	38.591	46.037	38.323	44.765	32.769	39.732	25.812	25.329	34.431	30.499
ENSMUSG00000003062	Stard3nl	13	243.257	216.861	356.556	296.621	347.966	302.999	239.069	285.951	339.63	309.764	242.079	333.053	171.094	268.263	125.293	206.761
ENSMUSG00000032198	Dock6	9	1923.99	1766.75	2549.79	2353.61	2095.99	2008.55	1841.56	2163.82	2354.43	2578.27	1883.03	1972.4	1379.59	1808.14	1349.71	1777
ENSMUSG00000040390	Map3k10	7	318.355	244.873	395.846	296.746	245.81	288.746	194.104	264.299	350.581	341.908	248.477	277.445	203.119	236.18	143.473	236.16
ENSMUSG00000054304	D130007C19Rik	4	49.414	65.9	77.863	82.165	54.974	72.062	67.484	63.547	73.223	65.778	56.176	59.476	56.677	44.988	48.2	50.479
ENSMUSG00000039062	Anpep	7	602.362	1831.83	547.986	787.3	380.133	383.307	349.019	460.374	520.436	661.099	553.792	473.88	331	437.805	223.647	435.702
ENSMUSG00000020919	Stat5b	11	787.033	805.379	904.576	868.477	705.947	803.636	734.378	807.593	786.507	930.465	703.887	660.888	475.287	611.023	371.204	615.242
ENSMUSG00000054008	Ndst1	18	3393.21	2268.03	4369.52	2812.98	3702.35	3881.5	3519.69	4215.68	4038.76	3323.75	3500.91	2994.65	2396.95	3138.69	2273.05	2541.63
ENSMUSG00000099980	Gm5619	9	58.094	42.007	27.765	23.075	62.574	50.885	80.865	47.815	67.968	35.339	51.515	79.201	23.032	41.262	0	13.802
ENSMUSG00000024667	Tmem216	19	76.999	75.716	107.482	93.672	71.363	76.979	67.869	59.427	98.688	88.441	61.465	79.572	53.645	63.212	57.889	54.723
ENSMUSG00000042842	Serpinb6b	13	41	103.064	73.577	85.06	51.781	67.598	43.601	55.544	112.422	56.586	67.452	64.696	26	51.845	25.934	27.081
ENSMUSG00000040952	Rps19	7	5266.53	4722.66	6354.78	4541.57	6024.42	6317.74	4932.36	5783.63	7812.75	5590.13	5214.81	5067.74	3161.59	4620.66	3083.18	3948.15
ENSMUSG00000025184	R3hcc1l	19	533.405	554.782	652.701	607.428	566.76	627.962	541.654	656.671	743.467	699.106	545.009	619.162	487.858	526.362	478.789	548.819
ENSMUSG00000027804	Ppid	3	859.479	989.759	1038.03	704.491	912.882	858.204	894.445	904.208	1094.3	848.15	780.613	897.597	671.952	654.833	734.996	715.434
ENSMUSG00000020372	Rack1	11	9129.21	8977.66	12519.3	8292.71	11160.6	11713.9	9085.02	9918.17	13434.1	10356.5	9469.72	9066.04	5849.11	8652.73	6629.77	7295.47
ENSMUSG00000028514	Usp24	4	3052.46	3137.29	3964.09	3236.07	3422.35	3437.54	3060.73	3373.82	3750.28	3712.96	2950.61	2926.25	2215.9	2836.82	2272.81	2691.14
ENSMUSG00000033075	Senp1	15	1773.93	1517.44	2101.78	1473.63	1795.42	1565.98	1614.6	1740.96	1964.39	1762.74	1574.25	1458.41	1472.52	1330.71	1174.89	1230.33
ENSMUSG00000041625	Ggact	14	506.68	552.835	859.475	747.01	677.717	816.951	581.674	719.983	905.317	737.007	644.438	692.078	421.883	657.531	463.315	513.5
ENSMUSG00000080797	Gm15760	16	9.004	20.971	24.058	14.042	16.203	15.893	21.642	21.011	22.507	20.218	12.007	11.676	8.423	10.648	4.046	1.7
ENSMUSG00000040481	Bptf	11	3463.84	3897.25	4556.51	4455.54	3289.96	4228.42	3648.08	4278.89	4716.42	4702.4	3453.27	4008.57	2850.38	3480.29	2928.1	3444.32
ENSMUSG00000040618	Pck2	14	722.516	703.105	861.65	812.157	681.824	942.982	656.006	693.56	1009.42	969.524	704.315	728.893	512.602	653.72	469.73	657.489
ENSMUSG00000079359	Gm9006	12	0	1.887	0	0.941	0	3.971	0	2.38	2.11	1.052	1	1.353	0	0	1.066	0
ENSMUSG00000000290	Itgb2	10	1045.73	637.777	568.212	627.107	687.548	648.375	548.612	620.162	887.816	450.465	1087.43	716.646	438.109	419.916	246.014	326.913
ENSMUSG00000033940	Brk1	6	936.399	908.951	1294.84	1016.68	1066.11	1102.14	979.891	1084.31	1195.31	1151.03	949.345	931.526	697.926	947.777	598.149	775.444
ENSMUSG00000024750	Zfand5	19	2187.85	1639.01	2919.83	1480.8	2821.67	2599.37	2457.76	3102.76	2516.4	2099.06	2428.69	2132.82	1854.34	2104.72	1846.63	1917.4
ENSMUSG00000001855	Nup214	2	1930.04	1616.64	2440.71	1529.41	1886.02	1886.25	1773	1932.39	2361.42	2008.41	1687.52	1701.33	1422.06	1567.78	1307.65	1444.02
ENSMUSG00000021548	Ccnh	13	276.311	308.569	378.2	269.315	335.884	288.304	361.625	292.218	297.952	329.015	316.584	263.058	201	286.263	216.959	213.087
ENSMUSG00000025804	Ccr1	9	241.976	150.803	276.785	126.791	279.155	151.907	188.269	246.798	236.967	149.16	271.306	223.587	131.112	159.024	78.687	139.865
ENSMUSG00000064262	Gimap8	6	250.568	531.323	203.868	445.984	257.247	466.184	241.354	289.062	478.544	316.91	270.97	379.632	196.462	214.064	268.846	174.541
ENSMUSG00000062647	Rpl7a	2	9702.8	7656.45	11403.2	7487.21	10455.3	10877.2	9358.46	9856.22	13257.5	9144.67	10575.7	9341.49	6120.73	7994.79	8344.57	6938.52
ENSMUSG00000003549	Ercc1	7	261.001	177.911	241.963	147.729	247.51	195.278	172.895	209.023	217.506	195.416	246.674	171.614	157.159	169.259	132.818	158.525
ENSMUSG00000031103	Elf4	X	2516.15	2311.5	3204.86	2740.18	2587.09	2904.41	2461.58	2608.54	3583.56	2869.64	2749.05	2735.78	1738.95	2462.81	2285.14	2346.76
ENSMUSG00000028495	Rps6	4	10022.4	9729.09	11878.6	9056.18	11931.4	12088.8	10567.5	11054.6	13568.1	11157.2	10995.5	9392.78	6659.21	9868.84	7697	7742.64
ENSMUSG00000030703	Gdpd3	7	90.999	77.322	126.628	143.527	101.236	132.085	90.084	128.05	134.673	119.146	96.328	115.88	76	95.211	87.131	96.938
ENSMUSG00000039634	Zfp189	4	43	50.205	67.742	62.105	42.563	43.63	57.292	41.382	79.296	64.854	39.447	62.664	35.002	44.661	21.07	30.148
ENSMUSG00000022337	Emc2	15	556.021	522.585	835.751	569.126	705.243	735.474	710.342	726.205	895.103	758.842	637.303	658.851	517.344	630.938	478.471	511.311
ENSMUSG00000028530	Jak1	4	3520.5	4340.51	5060.79	3941.4	4261.94	4919.06	4043.78	4506.09	5557.12	4580.73	3792.86	4500.41	2839.9	3878.56	3043.5	3494.68
ENSMUSG00000035227	Spcs2	7	1305.82	1091.12	1613.15	878.669	1448.19	1401.06	1279.64	1388.26	1878.04	1204.8	1475.01	1342.84	909.759	1162.82	1009.12	953.459
ENSMUSG00000098203	Gm9568	15	1	0	2	1	0	0	0	1	1	1.002	1	1	0	1	0	0
ENSMUSG00000018819	Lsp1	7	1615.26	1350.86	1629.78	1591.38	1350.08	1146.03	1376.53	1685.8	1400.54	1750.19	1362.1	1299.91	1000.51	1183.69	664.444	1119.6
ENSMUSG00000005763	Cd247	1	23	54.464	23.943	45.623	18.476	59.583	32.791	19.891	61.121	35.59	25.489	44.595	9	11.978	20.997	24.228
ENSMUSG00000112727	Gm17794	10	0	0	0	0.802	0	0	1.096	0	0	0	0	0	1.001	1.038	1.012	3.049
ENSMUSG00000034173	Zbed5	5	28.527	30.746	20.307	48.187	25.553	21.696	22.796	30.674	29.845	30.752	28.247	28.102	19.245	10.8	9.728	27.298
ENSMUSG00000024391	Apom	17	1	0	0	0	1	2	2	5	0	0	0	0	1	1	1.001	3
ENSMUSG00000063931	Pepd	7	482.723	584.953	638.733	490.263	561.466	658.69	437.739	517.089	722.155	539.478	497.675	563.65	349.058	461.554	330.019	458.683
ENSMUSG00000003437	Paf1	7	779.043	713.239	993.31	769.997	765.596	887.449	749.453	841.349	1051.13	939.009	824.219	776.217	630.692	720.361	638.198	765.444
ENSMUSG00000009216	Fam163b	2	0	1	3.001	2	1	1	4.023	2	3	3	2	6	2	0	0	0
ENSMUSG00000034450	Gulo	14	1	2	0	4.001	0	1	0	1.001	0	0	0	0	1	1	0	1
ENSMUSG00000082169	Gm12369	4	0	0	0	0	0	0	1	0	0	0	0	0	1	1	0	1
ENSMUSG00000111396	Gm7333	10	0	0	1	0	0	0	0	0	1	1	1	0	0	0	0	0
ENSMUSG00000118593	Gm52976	2	0	0	0	0	0	0	0	1	1	1	1	0	0	0	0	0
ENSMUSG00000042250	Pglyrp4	3	0	0	0	0	0	0	15	37.522	0	1	1	1	0	0	0	0
ENSMUSG00000113221	Gm18880	13	0	0	0.968	0	0	0	1	0	0	0	0	0	1	1	1	0
ENSMUSG00000026818	Cel	2	0	0	1	0	0	0	0	1	0	0	0	0	1	1	1	0
ENSMUSG00000082076	Gm8659	X	0	0	0	0	0	0	0	0	0	0	0	0	0	1	1	1
ENSMUSG00000099448	Gm18801	1	0	0	0	0	0	0	0	0	1	1	0	1	0	0	0	0
ENSMUSG00000108609	Gm7424	6	0	1.036	0	1	1	0	0	0	1	1.001	1	0	0	0	0	0
ENSMUSG00000109750	Hmgb1-rs17	8	0	0	0	0	0	1.061	0	0	1.007	1.007	1.009	0	0	0	0	0
ENSMUSG00000046248	Krtap5-3	7	0	1	2.004	0	0	5.917	1	1	0	0	0	0	1	1	1.004	0
ENSMUSG00000074221	Zfp568	7	469.124	419.188	598.133	453.511	522.695	461.565	490.358	488.766	584.117	558.733	416.118	459.819	368.002	408.692	377.447	373.705
ENSMUSG00000081674	Gm6184	X	3.015	0	2.058	2.095	3.049	1.014	0	0	0	0	0	0	1	1.008	0	1
ENSMUSG00000109586	Gm6853	8	0	0	0	0	0	0	0	0	0	0	0	0	1.011	1	1	0
ENSMUSG00000058613	Cyp2d41-ps	15	2.019	1.015	0	1.017	0	0	1.016	0	0	0	0	0	0	2.037	2.079	2.054
ENSMUSG00000005656	Snx6	12	842.388	924.135	1150.59	864.099	1007.91	1151.72	907.669	1008.11	1308.82	1025.77	966.768	870.532	647.605	806.584	612.782	812.507
ENSMUSG00000070000	Fcho1	8	147	279.475	70.372	312.62	106.381	223.975	134.892	129.751	295.723	160.293	121.854	232.674	51.999	94.226	103.845	77.849
ENSMUSG00000091831	Gm4707	17	79.313	99.832	122.145	83.778	88.697	84.985	76.815	115.897	114.164	102.5	76.536	103.508	57.209	65.286	36.287	84.519
ENSMUSG00000027291	Vps39	2	780.745	713.852	917.198	856.666	762.733	904.681	670.888	736.916	996.914	907.348	677.717	765.549	592.14	645.366	479.747	651.473
ENSMUSG00000032932	Hspa13	16	978.084	739.556	1224.43	671.435	1143.98	850.702	1014.17	1060.06	1226.85	909.877	953.705	914.837	714.912	870.996	540.65	648.808
ENSMUSG00000082879	Gm13525	2	0	2	0	1	0	0	0	0	1	1.001	1	1	0	0	0	1.001
ENSMUSG00000081494	Gm14130	2	0	1.356	0	0	0	3.063	0	1.265	1.383	1.462	1.42	0	0	0	0	0
ENSMUSG00000032966	Fkbp1a	2	2552.68	2423.49	3464.35	2109.69	2907.39	2924.76	2699.69	2895.87	3249.3	2942.24	2824.09	2386.26	1917.45	2569.35	2004.96	2154.48
ENSMUSG00000073002	Vamp5	6	50	57.976	51.973	66.882	45.427	38.428	24.853	52.634	51.145	67.358	37.298	49.926	33	30.21	20.863	37.054
ENSMUSG00000113814	Gm9255	12	0	1.001	1.072	0	1	0	0	2	0	0	0	0	0.942	1	0	1
ENSMUSG00000040133	Gpr176	2	33	35.989	34.791	27.489	12.577	33.347	14.047	21.791	27.228	29.691	33.184	28.011	16	25.575	4	17.059
ENSMUSG00000020074	Ccar1	10	2048.31	1952.39	2966.12	2232.9	2341.72	2520.18	2455.25	2506.23	2931.59	2557.93	2274.4	2234.89	1855.16	2172.63	1868.73	1983.28
ENSMUSG00000022012	Enox1	14	37.821	30.265	63.556	57.142	28.3	32.581	38.607	47.83	38.704	64.423	40.517	46.234	29	29.34	19.009	33.292
ENSMUSG00000026786	Apbb1ip	2	492.177	539.006	421.925	606.617	435.872	541.859	331.757	481.623	751.96	366.551	533.136	609.953	269.546	372.837	348.826	211.418
ENSMUSG00000112239	Gm17823	10	9.021	5.024	6.031	8.723	5.449	8.073	11.874	7.803	12.07	17.905	13.514	8.579	5	9.264	5.049	6.709
ENSMUSG00000104699	Rps4x-ps	5	0	0	1.239	0	2.199	1.103	0	0	1.051	0	1.093	1.142	0	0	0	0
ENSMUSG00000050621	Rps27rt	9	2601.76	3664.22	4097.22	4406.86	3613.37	4674.38	3104.99	4146.86	5206.02	4439.38	3717.67	3798.64	837.315	3340.21	1990.16	3040.56
ENSMUSG00000013539	Tango2	16	778.05	750.576	1049.83	1116.29	689.017	1109.74	619.917	763.852	1030.62	902.285	739.305	839.493	653.288	770.842	618.947	624.282
ENSMUSG00000032553	Srprb	9	832.163	630.092	957.48	472.238	865.156	680.828	637.236	753.007	949.823	717.147	760.1	683.345	630.343	630.146	522.202	476.481
ENSMUSG00000031347	Cetn2	X	232.323	220.048	330.077	243.414	346.02	356.761	270.372	302.518	374.146	345.443	264.89	306.814	222.903	260.736	259.181	245.826
ENSMUSG00000020277	Pfkl	10	2459.5	1892.6	3300.32	2582.72	2364.41	2866.29	2062.6	2471.45	3281.33	3259.56	2423.37	2394.5	1871.55	2207.82	1775.96	2225.09
ENSMUSG00000034854	Mfsd12	10	420.506	376.193	463.312	492.457	338.316	481.454	288.783	343.211	602.935	407.687	367.204	397.089	222.945	339.53	189.698	271.579
ENSMUSG00000094936	Rbm4	19	1148.15	1374.68	1521.31	1487.51	1206.96	1567.09	1223.62	1452.46	1666.49	1614.24	1189.37	1413.03	987.517	1265.22	1005.31	1118.8
ENSMUSG00000029007	Agtrap	4	1063.08	755.615	975.505	696.558	973.23	1023.81	819.947	855.414	1145.29	832.393	972.924	813.73	577.322	792.539	668.562	666.983
ENSMUSG00000008318	Relt	7	112	97.227	46.008	108.305	70.049	72.519	49.585	68.122	96.632	52.81	72.132	80.801	56.001	24.741	49.973	29.256
ENSMUSG00000073403	Gm10499	17	209.086	193.726	196.968	205.195	186.809	170.426	171.187	204.329	224.454	198.527	179.256	217.831	131.833	165.693	109.122	182.148
ENSMUSG00000041733	Coq5	5	720.454	560.581	921.113	477.686	797.586	769.622	659.629	676.207	1035.26	733.973	750.105	659.683	523.599	553.903	503.741	587.791
ENSMUSG00000060063	Alox5ap	5	128.451	79.477	116.789	52.229	142.558	73.927	97.006	115.821	153.654	88.606	130.939	85.864	76.057	61.624	25.097	59.977
ENSMUSG00000093674	Rpl41	10	9745.48	8715.57	12445.4	7436.61	10871	13610	9632.83	10417	14981.4	9025.03	11014.9	10492.2	5983.53	8546.23	7307.5	7245.74
ENSMUSG00000054435	Gimap4	6	311.898	638.461	213.092	388.099	255.771	498.539	220.345	297.76	597.406	288.473	313.834	394.871	107.969	164.455	268.007	94.761
ENSMUSG00000006215	Zbtb17	4	355	287.021	413.961	309.417	329.318	355.665	307.216	386.666	423.899	380.41	331.337	306.552	229.001	280.951	198.284	306.477
ENSMUSG00000062203	Gspt1	16	3970.28	3333.52	4801.05	2324.69	4273.44	3548.95	3894.49	3958	4412.45	3376.21	3898.13	3086.51	2570.47	3050.25	2732.61	2724.99
ENSMUSG00000063480	Snu13	15	1387.53	1154.42	1662.49	782.708	1624.9	1244.48	1426.22	1384.18	1466.72	1172.64	1431.25	1043.49	1051.62	966.067	890.137	914.909
ENSMUSG00000037868	Egr2	10	22	46.338	74.729	44.771	44.506	32.239	62.738	86.502	31.354	37.055	50.01	48.992	33	12.405	26.859	17.972
ENSMUSG00000033885	Pxk	14	1429.38	1851.32	2010.87	1586.36	1834.91	2392.98	1599.96	1962.41	2205.37	1823	1663.4	2089.15	1236.16	1694.98	1369.42	1569.66
ENSMUSG00000001588	Acap1	11	237.087	610.769	129.668	615.224	189.379	535.956	177.336	187.685	537.076	283.841	223.29	538.13	93.054	116.153	209.741	129.579
ENSMUSG00000061374	Fiz1	7	653.174	644.231	802.297	595.855	729.658	614.693	537.04	750.393	807.203	654.359	637.08	640.777	469.777	525.087	396.462	614.375
ENSMUSG00000069208	Zfp825	13	163.755	218.681	252.085	187.31	193.33	197.181	168.883	195.063	245.291	219.966	171.914	178.345	140.612	155.838	112.828	161.353
ENSMUSG00000058267	Mrps14	1	388.101	288.484	440.746	353.914	430.58	477.879	366.6	414.348	528.03	398.571	358.612	344.029	277.733	310.702	231.862	274.086
ENSMUSG00000023262	Acy1	9	280.981	248.774	339.666	244.685	300.229	322.931	227.994	306.956	377.665	294.535	235.474	266.708	189.999	224.554	166.179	202.141
ENSMUSG00000026849	Tor1a	2	501.442	425.883	586.622	442.028	583.973	529.649	419.57	459.063	596.472	507.63	469.135	452.989	350.787	435.509	301.175	412.199
ENSMUSG00000030742	Lat	7	58	123.746	41.859	63.929	42.734	90.386	35.968	42.315	98.308	45.214	62.91	139.192	14	30.928	26.803	22.731
ENSMUSG00000028433	Ubap2	4	2379.32	1936.74	2701.05	1446.6	2156.4	2140.13	2136.95	2072.64	2896.1	2153.71	2211.6	2034.92	1584.58	1738.05	1881.58	1658.84
ENSMUSG00000092277	Gm19684	17	47.538	41.367	21.7	25.698	30.987	20.145	28.987	21.884	41.055	24.125	35.556	28.021	21.783	22.055	20.669	14.85
ENSMUSG00000078671	Chd2	7	2376.2	3080.73	3683.59	3316.7	2847.8	3523.83	2784.6	3444.96	3526.67	3642.23	2667.69	3074.21	2175.46	2792.58	2317.73	2524.36
ENSMUSG00000031023	Akip1	7	160.029	100.349	177.845	110.804	148.891	128.1	123.424	159.569	193.323	127.359	133.299	148.134	93.958	124.778	92.588	82.871
ENSMUSG00000008333	Snrpb2	2	474.478	420.849	611.194	393.998	608.626	556.071	541.577	549.488	623.722	506.599	574.821	484.125	447.45	482.592	382.54	420.73
ENSMUSG00000032537	Ephb1	9	13	22.01	18.054	33.134	17.19	14.001	27.857	18.007	25.045	31.032	14.132	21.403	8	14.707	6.048	13.764
ENSMUSG00000018931	Natd1	11	185.983	228.814	182.733	272.738	145.999	236.69	123.125	167.776	323.68	255.449	170.506	239.946	137.077	173.275	117.269	159.963
ENSMUSG00000022982	Sod1	16	2717.53	2337.93	3397.3	2452.24	3104.93	3282.04	2516.59	2755.55	3996.77	2849.13	2762.01	2877.01	1832.81	2641	1814.31	2018.17
ENSMUSG00000071646	Mta2	19	2990.3	2499.43	3619.04	2490.44	3300.83	3217.82	3015.72	3100.3	3763.47	2815.31	3052.25	2733.94	2091.02	2541.98	2027.65	2496.71
ENSMUSG00000019818	Cd164	10	5934.53	6382.02	8641.43	5496.78	7061.14	6851.28	6945	6784.69	7677.24	6610.29	7004.35	5716.69	4203.64	5814.67	4832.12	5599.84
ENSMUSG00000061947	Serpina10	12	46.878	76.118	48.929	11.853	44.964	40.086	56.21	35.029	51.135	24.801	52.672	46.481	22.816	22.999	26.926	24.678
ENSMUSG00000038342	Mlxip	5	2319.51	2732.65	3336.01	2811.89	2327.33	2764.59	2238.09	2834.64	3201.02	3092.45	2300.05	2843.75	1788.2	2268.9	1908.29	2454.95
ENSMUSG00000023367	Tmem176a	6	1696.28	1833.72	1945.63	1575.13	1874.62	1995.52	1696.31	2008.6	2287.85	1827.3	1540.57	1971.85	1183.52	1642.77	1284.35	1325.22
ENSMUSG00000020818	Mfsd11	11	422.345	371.242	558.871	542.55	387.797	451.495	334.783	426.249	561.823	568.172	385.888	386.818	325.134	308.609	247.448	353.158
ENSMUSG00000005054	Cstb	10	604.868	427.568	627.308	398.359	602.657	704.972	515.541	622.941	724.595	539.218	695.426	528.284	360.053	539.296	409.375	420.08
ENSMUSG00000046793	Gpr61	3	3	1	7.004	1	1	2	1.007	3	4	7	4.002	1.542	2	0	0	0
ENSMUSG00000027080	Med19	2	401.096	383.519	559.266	360.844	472.945	470.453	468.909	447.953	589.624	464.812	459.664	423.285	293.161	406.307	327.569	382.031
ENSMUSG00000020458	Rtn4	11	2409.41	2083.84	2920.12	2260.13	2358.24	2193.38	2341.2	2375.15	2370.18	2658.01	2744.51	2090.92	1458.87	2213.2	1370.74	1894.77
ENSMUSG00000003348	Mob3a	10	611.829	718.705	528.915	605.568	461.008	678.925	488.437	615.311	787.349	683.03	506.27	633.869	433.95	478.434	348.049	524.895
ENSMUSG00000056313	Tcim	8	608.846	687.836	1000.79	931.763	751.96	1226.19	636.966	829.808	1237.34	989.571	775.588	871.343	458.972	767.153	583.022	653.266
ENSMUSG00000074647	Fam83c	2	78.674	118.078	128.886	79.513	58.627	172.029	76.878	104.74	198.415	155.713	75.5	115.401	56.214	70.945	45.202	52.395
ENSMUSG00000051998	Lax1	1	214	372.449	128.198	275.777	154.127	319.628	142.185	232.475	336.215	203.07	176.428	349.502	128	137.592	131.529	137.459
ENSMUSG00000029462	Vps29	5	833.88	778.623	1118.12	758.078	864.392	971.799	810.373	936.042	1009.98	884.306	815.359	816.454	625.944	812.962	591.463	699.591
ENSMUSG00000080268	Brms1	19	601.863	379.929	611.596	443.442	522.847	483.161	518.225	632.541	685.807	568.03	577.253	502.977	423.163	490.295	361.488	484.012
ENSMUSG00000029184	Olfr109	17	17.362	13.561	9.526	14.07	14.974	11.006	5.5	17.253	14.205	16.279	12.864	15.128	11.376	13.063	7.171	7.271
ENSMUSG00000057177	Gsk3a	7	1751.03	1408.19	2055.93	1510.3	1850.03	1878.1	1636.64	1788.74	2245.41	1741.58	1776.1	1657.95	1299.23	1573.26	1358.07	1462.83
ENSMUSG00000031540	Kat6a	8	3240.12	4145.43	4647.84	4002.17	3838.36	4099.85	3825.88	4376.91	4816.92	4504.65	3678.16	4086.38	2942.1	3671.91	3137.12	3660.3
ENSMUSG00000113510	Gm7239	12	3.003	0	0	0	0	1.025	0	0	1.03	0	1.187	1.009	0	0	0	0
ENSMUSG00000000278	Scpep1	11	832.578	554.616	679.87	589.734	598.628	778.473	452.387	657.376	1064.15	664.901	734.527	621.912	397	518.856	412.964	508.303
ENSMUSG00000030822	Prr14	7	1178.39	1100.82	1464.86	1275.4	1233.63	1267.28	1153.83	1290.19	1431.21	1463.84	1132.81	1140.72	854.82	1097.9	792.114	1044.82
ENSMUSG00000027611	Procr	2	257.313	175.305	234.978	258.148	168.066	213.41	181.232	161.148	244.984	238.885	165.354	198.51	117.999	186.34	129.48	123.71
ENSMUSG00000025956	Mettl21a	1	104.358	103.804	169.228	106.308	137.887	182.757	107.365	148.903	145.411	171.602	111.706	129.229	86.988	101.812	60.351	109.943
ENSMUSG00000078503	Zfp990	4	7.208	1.991	3.715	5.645	3.499	8.007	9.574	5.38	5.735	6.56	8.599	6.239	2.316	4.839	1.129	5.114
ENSMUSG00000031557	Plekha2	8	2100.72	2032.9	2372.15	1720.84	1980.38	2642.28	1939.65	2054.12	3097.98	2008.25	2259.85	2291.61	1322.09	1712.29	1683.08	1839.65
ENSMUSG00000007613	Tgfbr1	4	1193.36	1184.12	1610.85	1676.02	1298.35	1208.12	1201.25	1421.58	1541.02	1734.59	1202.9	1257.14	948.594	1190.09	821.41	1034.45
ENSMUSG00000037548	H2-DMb2	17	915.836	950.481	434.825	926.31	504.989	795.614	439.245	474.254	1036.14	502.408	562.808	696.473	294.542	318.624	422.02	304.517
ENSMUSG00000024246	Thumpd2	17	79	92.257	87.454	99.554	83.121	86.745	62.697	73.62	123.688	95.634	74.323	69.904	51	58.581	37.534	58.984
ENSMUSG00000023032	Slc4a8	15	106	154.532	114.445	133.318	100.281	103.836	70.759	142.974	140.232	155.304	98.136	135.516	71.002	114.351	55.818	82.118
ENSMUSG00000045503	Sys1	2	687.49	512.718	733.33	432.239	717.037	593.09	584.735	649.752	866.507	608.654	624.748	488.328	389.383	443.047	351.499	432.306
ENSMUSG00000041303	Gtf3c3	1	471.154	447.196	686.656	496.901	591.25	583.826	578.23	652.258	641.408	603.699	509.975	535.842	413.875	531.585	376.528	437.755
ENSMUSG00000014686	Ceacam16	7	10	15.049	1	18.041	4	5	4.026	2	12.219	6.211	8.454	5	1	0	5	2.954
ENSMUSG00000078480	Mrpl48-ps	4	42.909	49.264	71.871	49.723	58.431	66.448	63.702	45.751	101.047	60.521	60.945	81.101	33.638	33.035	61.788	32.436
ENSMUSG00000092556	Olfr755-ps1	17	18	8	6.078	16.944	5	11.957	10.029	11.901	14.999	6.244	11.373	13.133	5	6	7.093	4
ENSMUSG00000038312	Edem2	2	1001.14	1078.8	1279.8	835.069	1038.42	1344.8	912.878	1049.54	1762.01	1150.86	976.314	1222.49	735.489	759.337	781.112	817.697
ENSMUSG00000019301	Hsd17b1	11	3	3.003	1	5.016	1	2	0	5.002	3	7	4.015	4.813	3.078	1	0	2
ENSMUSG00000117699	Gm8222	19	3	2	7.184	0	1.006	4	2.082	0	0	1	0	2	2	9.067	5	5.025
ENSMUSG00000046204	Pnma2	14	3	14.843	12.002	6.004	7.089	13.953	11.029	3.001	12	10.059	5	7	5	1	3	4.001
ENSMUSG00000029169	Dhx15	5	3481.32	3346.05	4639.23	3060.67	4550.5	3807.15	3805.91	3979.85	4552.6	3810.2	3641.94	3387.56	2744.58	3410.93	2850.2	2948.77
ENSMUSG00000015575	Atp6v0e	17	730.447	662.344	919.511	663.183	790.612	926.665	701.819	897.343	1012.94	854.808	745.107	774.063	536.024	731.152	491.389	661.152
ENSMUSG00000035754	Wdr18	10	1026.53	761.757	998.068	544.573	939.56	774.366	774.205	845.214	1108.4	731.412	874.33	740.218	573.206	606.431	560.401	647.94
ENSMUSG00000030695	Aldoa	7	16096.2	11878.4	22391.8	14390.2	16819.9	22287.2	17606	17577.4	26090.5	18107.4	18194	18634.3	10752.2	15708.9	13173.6	14921.6
ENSMUSG00000029505	Ep400	5	4409.85	4244.53	5951.67	4523.56	4833.84	4863.82	4497.89	5114.82	5680.1	5377.33	4404.5	4292.24	3282.62	3984.92	3321.42	4209.78
ENSMUSG00000015937	Macroh2a1	13	2328.99	2127.87	2522.09	1630.44	2203.41	2284.41	1963.83	2242.07	2930.98	1926.91	2294.61	2094.73	1460.3	1842.86	1494.53	1652.1
ENSMUSG00000030780	Rusf1	7	587.503	604.589	828.438	590.622	601.108	745.506	556.776	677.641	778.471	646.895	586.641	564.126	438.307	546.92	410.662	503.641
ENSMUSG00000033460	Armcx1	X	90	115.795	122.412	98.447	73.765	92.685	92.278	86.449	101.51	146.773	94.98	93.001	59.082	80.223	69.847	68.386
ENSMUSG00000034379	Wdr5b	16	106	76.892	119.772	109.32	109.618	163.204	95.115	137.602	165.491	137.367	119.667	94.848	86	92.656	54.266	82.12
ENSMUSG00000033721	Vav3	3	208.1	226.206	222.755	166.6	230.315	190.414	182.075	260.908	257.743	227.435	226.902	174.12	132.012	165.295	82.264	179.203
ENSMUSG00000002833	Hdgfl2	17	800.274	675.093	936.552	759.161	757.821	805.481	612.203	823.764	952.414	929.88	675.345	683.06	524.744	614.063	501.987	628.666
ENSMUSG00000036676	Tmtc3	10	1016.96	793.282	1425.58	807.712	1207.51	1040.11	1111.67	1168.03	1201.95	1145.26	1109.93	819.133	752.634	828.797	831.414	827.792
ENSMUSG00000034730	Adgrb1	15	34	43.367	28.662	37.33	20.016	37.862	21.401	39.3	53.18	46.363	24.537	45.05	22	25.54	4.003	23.688
ENSMUSG00000026439	Rbbp5	1	728.696	643.004	928.263	614.82	832.376	826.902	716.763	784.646	924.031	776.605	684.264	699.224	519.375	633.295	564.034	636.688
ENSMUSG00000026096	Osgepl1	1	211.142	168.585	264.723	211.54	233.357	226.99	159.535	235.065	282.451	292.396	183.035	193.626	149.998	168.842	147.501	135.509
ENSMUSG00000063439	B9d2	7	102	81.638	83.963	55.553	117.966	88.937	77.548	127.553	135.061	90.587	126.847	70.209	69.001	53.168	56.603	59.043
ENSMUSG00000081382	Rpl18-ps1	1	0	0	0	0	0	2.643	0	0	1.28	0	1.16	1.438	0	0	0	0
ENSMUSG00000046402	Rbp1	9	80	44.293	74.4	38.585	61.443	50.951	67.72	111.945	81.993	79.848	65.695	69.431	48	71.056	43.547	44.314
ENSMUSG00000070471	Erich6	3	0	1	6.005	0	2	0	2	2	0	1	0	0	2	1	2	4.002
ENSMUSG00000003882	Il7r	15	69.999	140.573	66.405	162.501	44.091	87.431	62.572	88.729	123.358	119.069	63.711	132.3	60.046	56.703	75.775	53.006
ENSMUSG00000038375	Trp53inp2	2	2688.84	2831.59	3969.31	3568.85	2607.34	4652.58	2866.92	3462.32	4761.52	3778.86	2906.28	4220.12	2261.45	3007.68	2290.29	2915.02
ENSMUSG00000038095	Sbno1	5	3284.14	3494.94	4607.58	3919.78	4023.95	4179.71	3579.3	4053.16	4944.65	4300.54	3664.69	4204.67	2704.42	3826.73	3151.9	3300.8
ENSMUSG00000021816	Ppp3cb	14	1337.93	1464.22	2112.86	1482.69	1772.95	1784.38	1827.82	1792.2	1744.85	1819.82	1468.92	1455.94	1179.73	1436.72	1089.5	1342.58
ENSMUSG00000035047	Kri1	9	539.196	524.058	681.866	455.45	496.21	519.131	557.577	667.572	610.374	597.032	565.976	475.361	468.211	487.557	467.671	459.737
ENSMUSG00000040272	Accs	2	141.111	131.146	181.996	142.566	133.414	149.439	95.701	141.846	165.483	168.509	112.485	147.598	110.951	113.266	90.2	113.78
ENSMUSG00000029419	Ajm1	2	6	17.131	14.521	33.742	9.03	16.867	4.003	13.013	17.101	21.872	13.15	24.339	11	6	6.004	14.767
ENSMUSG00000030315	Vgll4	6	1157.6	1287.61	1628.11	1304.94	1154.41	1474.5	924.292	1303.44	1615.26	1411.12	1129.6	1230.04	893.288	1124.8	781.646	1038.05
ENSMUSG00000033545	Znrf1	8	962.83	1036.21	1246.48	1105.8	840.616	897.088	837.188	1063.6	899.29	1287.18	891.941	815.421	593.042	626.837	432.64	758.598
ENSMUSG00000062585	Cnr2	4	181.964	370.302	114.004	258.76	161.456	305.136	113.388	124.579	330.05	162.552	159.675	299.172	84.444	98.416	137.831	80.392
ENSMUSG00000117666	Gm550	19	18.003	6.714	18.6	7.144	9.035	13.782	7.78	15.207	14.274	9	19.003	9.001	5	6.02	3	7.071
ENSMUSG00000029810	Tmem176b	6	2138.27	2280.67	2682.32	1994.89	2556.86	2671.45	2277.48	2682.96	3013.33	2433.65	2028.05	2315.51	1562.55	2104.78	1677.15	1583.12
ENSMUSG00000056493	Foxk1	5	2348.48	2555.51	3149.1	2384.88	2523.56	2801.73	2269.26	2671.96	3238.52	2759.32	2539.82	2637.39	1728.87	2561.46	1718.1	2166.5
ENSMUSG00000025194	Abcc2	19	13.015	263.88	10.013	80.349	14.23	12.032	4	6	31.813	19.161	11.97	14.972	7	4.005	4.007	9.249
ENSMUSG00000061577	Adgrg5	8	313.064	148.769	106.419	141.451	134.123	155.206	94.345	135.564	253.544	102.332	175.398	154.658	85	66.986	40.93	96.521
ENSMUSG00000026924	Sec16a	2	4248.67	4053.33	5556.68	3899.98	4689.02	5271.39	4544.78	4915.07	6256.16	4869.31	4463.27	4987.74	3375.17	4402.3	3529.3	3955.19
ENSMUSG00000030720	Cln3	7	301.363	269.927	300.564	405.659	218.446	306.939	230.424	278.255	336.776	359.639	249.704	255.246	183.357	231.928	150.246	230.912
ENSMUSG00000015652	Steap1	5	90.022	66.65	101.944	34.642	108.121	75.601	85.822	104.45	103.956	67.913	70.207	89.012	65.016	54.025	44.178	55.814
ENSMUSG00000066442	Mthfs	9	165.117	218.299	211.108	251.337	136.202	194.098	130.872	241.82	215.242	235.928	170.058	176.327	157.18	162.486	104.643	129.702
ENSMUSG00000063785	Utp14a	X	730.715	603.62	752.23	601.224	836.211	706.659	769.649	763.56	859.854	735.98	700.204	635.996	615.457	539.637	602.338	586.875
ENSMUSG00000024382	Ercc3	18	859.98	607.446	992.258	676.87	936.832	851.624	794.601	899.278	1083.94	831.443	811.463	762.982	638.35	678.279	591.973	693.233
ENSMUSG00000090164	BC035044	6	55.024	63.398	29.554	45.841	39.88	75.165	52.778	55.649	100.507	36.329	65.579	96.893	28	34.936	35.134	18.042
ENSMUSG00000016481	Cr1l	1	1331.46	1683.05	1908.75	1727.96	1518.16	1610.4	1585.24	1595.95	2158.75	2000.94	1504.8	1641.76	1184.59	1476.16	975.893	1422.13
ENSMUSG00000030669	Calca	7	0	1	4	0	0	1	0	3	1.231	0	1.004	1	0	0	0	0
ENSMUSG00000026116	Tmem131	1	4745.71	4898.5	6290.99	5566.1	4969.37	6619.37	4661.57	5273.26	6404.6	5872.84	4855.71	5418.95	3696.86	4642.33	4250.56	4949.02
ENSMUSG00000078502	Zfp268	4	28.204	35.995	49.848	40.534	31.563	32.327	27.131	41.379	44.855	45.875	46.656	41.677	22.378	12.452	36.961	36.427
ENSMUSG00000030275	Etnk1	6	2662.62	3370.09	3602.63	2889.59	2903.13	3223.06	3014.09	3413.35	3757.04	3126.67	2979.2	2865.76	2300.67	2844.63	2213.01	2507.32
ENSMUSG00000010057	Nprl2	9	157	165.574	179.34	214.112	104.989	188.162	113.068	168.186	254.543	217.318	132.409	184.293	120	121.148	123.258	119.31
ENSMUSG00000042670	Immp1l	2	144.225	213.157	290.34	218.264	218.814	240.59	222.496	246.28	299.311	255.75	175.762	209.046	149.252	164.626	141.417	160.964
ENSMUSG00000017631	Abr	11	3485.53	2582.27	3485.83	3702.52	3013.14	4123.16	2554.47	3129.87	5079.28	3794.03	3314.7	3630.58	2089.78	3057.71	2437.23	2953.91
ENSMUSG00000029009	Mthfr	4	508.016	375.463	521.621	395.957	497.311	424.957	369.536	481.379	564.048	473.843	506.208	364.714	284.119	406.242	237.972	331.907
ENSMUSG00000061479	Snrpa	7	1304.85	926.485	1315.91	663.664	1228.91	1181.48	1101.17	1206.01	1530.65	950.31	1238.03	1134	819.231	879.041	815.195	893.573
ENSMUSG00000032740	Ccdc88a	11	430.803	575.631	574.734	678.428	490.553	568.41	543.918	602.864	717.816	816.409	475.387	558.769	416.361	468.362	348.39	384.04
ENSMUSG00000050891	Tatdn1	15	230.546	229.103	330.496	260.138	273.308	266.791	277.703	282.645	348.961	312.386	210.5	299.846	197.188	217.637	173.914	217.05
ENSMUSG00000020973	Dnaaf2	12	146.582	55.975	123.498	100.381	109.034	89.972	81.947	109.032	115.536	110.95	102.116	121.851	105.039	96.72	78.794	80.181
ENSMUSG00000020807	4933427D14Rik	11	261.023	117.462	274.593	267.534	291.183	259.44	242.178	247.337	312.829	307.805	246.084	202.09	204.141	163.919	152.8	201.306
ENSMUSG00000031365	Zfp275	X	513.013	516.024	633.916	433.784	455.41	535.819	405.906	445.125	659.705	595.597	446.147	466	350.829	434.539	332.873	389.933
ENSMUSG00000025231	Sufu	19	510.863	459.518	639.267	560.891	413.552	476.076	409.948	521.637	660.06	568.166	423.584	449.027	317.501	355.418	317.71	413.2
ENSMUSG00000022540	Rogdi	16	211.626	296.634	228.057	353.49	183.192	220.787	176.011	222.677	342.786	304.71	204.328	227.515	134.419	204.684	139.772	174.179
ENSMUSG00000023932	Cdc5l	17	1387.62	1292.15	1896.96	1072.2	1512.07	1898.85	1368.89	1509.54	1968.45	1441.78	1529.03	1596.6	1113.68	1340.32	1260.38	1330.03
ENSMUSG00000063362	Alg11	8	567.374	520.316	729.921	597.111	668.164	634.348	542.619	675.005	726.088	733.967	564.808	610.52	473.053	549.234	411.107	559.842
ENSMUSG00000003778	Brd8	18	1703.62	1643	2282.11	1675.17	1835.53	1916.6	1680.64	1963.35	2249.11	2098.69	1812.45	1574.14	1432.9	1554.92	1421.85	1521.6
ENSMUSG00000037197	Rbm17	2	903.359	707.637	1056.7	669.922	909.291	876.68	854.879	951.753	1001.03	837.786	981.739	720.727	663.552	728.815	641.431	701.975
ENSMUSG00000005609	Ctr9	7	1372.44	1151.48	1662.38	1324.42	1450.75	1716.25	1411.56	1464.06	1884.89	1681.2	1398.94	1416.67	989.321	1421.47	1029.18	1163.28
ENSMUSG00000035367	Rmi1	13	485.925	596.623	601.559	545.178	506.99	620.816	457.498	622.781	636.502	612.335	449.775	534.916	355.206	467.224	348.921	449.113
ENSMUSG00000003184	Irf3	7	978.124	1206.14	1294.47	1072.37	1138.59	1212.85	985.057	1140.97	1387.05	1180.9	935.713	1214.5	776.621	976.381	781.684	935.811
ENSMUSG00000080776	Gm12174	11	0	0	5.283	7.385	4.999	0	2.497	10.984	6.136	1.792	2.931	2.868	0	0	1.677	0
ENSMUSG00000020576	Nbas	12	1683.06	1457.45	1942.29	1077.77	1750.91	1733	1622.87	1900.86	2291.66	1741.1	1638.96	1449.92	1203.53	1377.81	1127.65	1205
ENSMUSG00000044496	2510039O18Rik	4	1651.74	1317.68	2065.16	1384.83	1758.2	1742.48	1483.43	1605.48	1942.89	1702.73	1457.95	1594.71	1105.64	1390.06	1104.66	1465.35
ENSMUSG00000051212	Gpr183	14	89	172.926	52.346	148.888	68.46	153.259	47.5	87.743	192.585	103.413	88.531	198.235	44	61.121	70.26	62.771
ENSMUSG00000024944	Arl2	19	272.278	257.913	358.861	265.576	263.086	261.62	234.046	269.546	274.977	282.049	225.849	200.731	161.999	213.195	147.485	178.271
ENSMUSG00000034889	Cactin	10	766.632	494.371	794.481	538.665	742.869	676.546	630.536	745.044	911.44	637.765	706.575	632.202	446	556.271	533.85	534.689
ENSMUSG00000040712	Camta2	11	2041.7	1819.03	2785.49	2790.41	1879.42	2673.74	2056.79	2322.27	2832.02	2715.13	2067.35	2508.93	1381.97	2225.89	1561.39	1969.13
ENSMUSG00000024104	Washc2	6	1328.46	1248.88	1541.83	1394.6	1311.89	1716.68	1110.17	1500.37	2006.49	1587.03	1326.41	1355.02	863.909	1234.15	1088.53	1044.58
ENSMUSG00000044811	Cd300c2	11	110.476	33.8	24.612	41.7	72.46	63.928	40.36	42.558	131.436	24.345	90.451	107.751	28.808	18.702	18.355	17.52
ENSMUSG00000042508	Dmtf1	5	646.219	809.516	895.467	798.174	772.895	905.737	802.592	942.627	971.676	915.795	678.568	838.518	612.864	704.86	559.225	685.431
ENSMUSG00000064326	Siva1	12	183.358	132.483	163.776	98.364	193.19	174.286	150.933	153.024	160.48	186.845	157.111	128.821	134.932	111.061	93.271	121.307
ENSMUSG00000027673	Ndufb5	3	1206.25	1146.51	1789.35	1119.55	1471.12	1894.38	1301.4	1407.66	2087.98	1539.15	1285.02	1622.85	983.562	1273.99	1049.06	1135.64
ENSMUSG00000040907	Atp1a3	7	141.179	76.91	64.488	80.258	105.474	84.021	55.257	79.362	161.799	87.664	90.747	97.862	57.323	43.221	23.404	73.778
ENSMUSG00000047361	Gm973	1	4.999	3	0	1	0	1	7	9.001	1	0	1.001	0	4	7.002	1	5
ENSMUSG00000024231	Cul2	18	865.797	903.45	1207.43	757.964	1131.68	1038.25	938.173	1060.44	1099.12	992.621	963.142	834.387	691.627	882.89	664.347	788.27
ENSMUSG00000005774	Rfx5	3	556.222	688.631	625.311	623.581	494.519	721.199	482.617	716.705	793.465	515.533	565.897	476.403	374.162	395.306	368.303	381.456
ENSMUSG00000083305	Gm13315	2	39	24.877	35.786	19.389	5.004	22.333	27.087	31.909	17.667	39.097	20.895	26.038	13.349	9.281	7.444	14.894
ENSMUSG00000030393	Zik1	7	36.018	27.066	45.584	48.07	29.586	26.322	33.446	34.581	48.271	58.121	40.357	32.001	27	31.342	12.402	26.907
ENSMUSG00000029536	Gatc	5	303.292	222.051	408.553	252.479	254.519	298.492	260.09	304.673	346.932	310.137	286.894	267.879	223	271.419	207.347	250.677
ENSMUSG00000031386	Hcfc1	X	5855.27	4491.38	6881.5	3929.2	5875.04	5320.04	5138.16	5571.11	6742.92	5399.67	5465.23	4666.19	3937.25	4684.5	4005.4	4236.28
ENSMUSG00000024393	Prrc2a	17	11476	10646.8	14712.7	10161.6	10589	11688.5	10824.8	12902.9	14027.6	12084.2	11401.4	10477.1	8141.25	10434.1	8341.56	9991.5
ENSMUSG00000024402	Lta	17	23	44.161	15	67.606	13.777	27.717	22.876	29.867	44.653	31.066	14.933	35.046	10.005	15.89	16.051	6
ENSMUSG00000036698	Ago2	15	6757.38	6137.77	9277.73	5402.06	7677.65	7472.21	7744.75	7928.91	8125.66	7714.1	6630.64	6728.61	5652.69	6771.75	5346.1	5825.65
ENSMUSG00000039959	Hip1	5	435.318	472.38	631.342	507.588	356.577	376.597	432.461	488.251	448.221	652.171	446.224	431.893	289.431	349.195	176.767	368.3
ENSMUSG00000055720	Ubl7	9	460.136	469.485	517.332	450.683	393.088	571.237	425.017	509.027	625.787	605.107	435.655	539.098	313.48	429.385	391.891	454.959
ENSMUSG00000075611	Gm11545	11	225.936	139.068	273.169	83.435	245.624	163.576	296.814	272.772	197.064	161.77	215.678	228.161	252.947	260.474	224.001	267.487
ENSMUSG00000024853	Sf3b2	19	3896.21	3538.71	4756.51	3370.84	4232.3	4548.89	4011.92	4200.14	5325.83	4166.94	3975.41	3916.95	2850.22	3754.59	3105.79	3218.76
ENSMUSG00000074203	G430095P16Rik	8	4	0	2	6.136	0	1	0	3.175	8.015	4	3.653	6	3	3	1	0
ENSMUSG00000006585	Cdt1	8	701.48	517.582	668.637	325.592	616.905	582.504	433.069	464.189	772.384	452.174	599.951	470.72	340.07	392.161	315.611	364.094
ENSMUSG00000038128	Camk4	18	28	35.363	17.527	61.545	25.372	31.656	20.734	38.002	36.883	42.754	20.338	34.003	24	20.102	12.813	13.003
ENSMUSG00000024669	Cd5	19	41	70.441	15.382	68.114	8.085	62.03	13.037	19.014	94.318	33.701	47.463	52.666	8	17.661	19.656	25
ENSMUSG00000041765	Ubac2	14	506.532	500.779	671.089	512.958	681.599	631.86	509.4	652.978	731.248	569.242	633.576	508.905	422.532	500.478	335.074	481.074
ENSMUSG00000022521	Crebbp	16	4948.88	5196	6909.89	5539.8	5051.93	5513.34	5041.47	6212.88	6216.96	6498.39	4725.2	5447.57	4161.43	4928.21	3837.16	4546.98
ENSMUSG00000044505	Lingo4	3	20	22.826	17.063	29.731	17.019	24.173	20.154	16.888	36.854	33.75	31.255	21.214	15	26.783	13.04	9.853
ENSMUSG00000021326	Trim27	13	1544.85	1133.84	1893.33	969.92	1394.17	1505.76	1157.79	1325.47	1920.52	1349.95	1508.05	1356.2	1059.14	1172.75	1011.15	1225.87
ENSMUSG00000024392	Bag6	17	4034.72	3570.67	5219.79	3683.01	4253.85	4425.57	3623.21	4612.03	5394.42	4672.53	4104.49	3787.88	2871.18	3757.83	2573.66	3530.22
ENSMUSG00000030811	Fbxl19	7	924.48	773.168	1049.82	777.25	795.872	1097.84	706.942	821.445	1307.91	864.21	828.843	913.565	502.303	663.173	631.63	717.206
ENSMUSG00000060862	Zbtb40	4	581.178	531.713	557.311	473.086	380.157	649.079	426.67	488.088	863.142	683.737	481.714	715.738	465.999	404.293	449.059	487.092
ENSMUSG00000030410	Dmwd	7	181.001	216.406	232.772	209.619	136.622	186.449	158.294	183.414	186.23	254.16	156.887	168.557	137	116.434	82.188	135.99
ENSMUSG00000006095	Tbcb	7	678.073	389.285	702.943	400.928	721.878	678.316	625.497	752.85	858.866	634.041	750.947	563.266	464.378	582.908	448.945	472.27
ENSMUSG00000010205	Raver1	9	3119.51	2487.6	3779.6	2378.85	3015.95	2896.28	2729.71	3223.61	3859.23	2796.11	3145.15	2630.32	2113.32	2503.91	2077.05	2349.95
ENSMUSG00000034974	Dapk3	10	536.079	469.572	728.381	492.86	550.498	715.779	520.618	576.662	845.948	530.972	577.864	741.406	424.547	486.101	464.698	458.419
ENSMUSG00000025967	Eef1b2	1	2950.88	3099.52	3782.84	3291.24	3074.31	4229.45	2768	3144.74	4752.48	3296.51	3133.94	3468.03	1714.77	2685.44	2807.92	2264.68
ENSMUSG00000028708	Mknk1	4	498.027	471.389	505.62	513.051	442.491	497.808	380.974	495.933	631.971	556.444	402.632	458.962	318.913	403.099	233.021	364.453
ENSMUSG00000024442	Dele1	18	805.871	785.201	976.631	860.998	828.347	850.612	698.791	823.357	1155.95	1067.3	700.64	848.003	645.081	672.608	568.29	651.501
ENSMUSG00000039637	Coro7	16	872.359	870.166	984.063	1100.35	869.601	1086.2	759.462	977.312	1124.37	971.935	824.406	882.561	566.175	816.979	535.762	765.63
ENSMUSG00000032312	Csk	9	2412.84	2529.72	2451.67	2668.51	2037.22	3157.3	1807.77	1996.13	3787.39	2344.13	2203.56	2814.11	1273.27	1941.49	1652.85	1791.83
ENSMUSG00000015597	Zfp318	17	805.255	1337.84	1066.96	1535.06	861.833	1247.97	803.369	968.69	1352.03	1506.07	755.271	1334.32	642.707	825.536	796.953	696.944
ENSMUSG00000036992	Nxt1	2	208.52	167.191	263.765	111.543	195.025	163.824	170.236	251.361	191.113	168.914	192.877	170.506	151.999	166.459	137.106	161.549
ENSMUSG00000021423	Ly86	13	195.004	260.431	100.739	204.332	109.527	232.668	86.852	144.191	336.746	108.918	144.373	257.924	43.939	62.418	73.598	54.51
ENSMUSG00000006010	Odr4	1	453.148	492.495	667.041	438.636	482.345	549.375	486.746	576.368	640.063	594.41	456.132	533.709	396.003	433.993	363.232	481.388
ENSMUSG00000020802	Ube2o	11	631.06	514.148	694.41	451.165	462.569	538.935	488.874	538.216	641.936	733.274	508.208	500.498	408.515	471.99	312.74	429.141
ENSMUSG00000036912	Piwil4	9	21	18.393	46.296	41.764	43.71	20.764	33.803	46.153	36.159	53.174	32.648	40.915	22.926	32.557	25.421	15.147
ENSMUSG00000076490	Trbc1	6	55.41	95.544	42.769	81.211	37.158	53.227	32.602	58.549	77.658	39.536	38.214	81.452	20.867	26.871	23.353	27.569
ENSMUSG00000057036	Gm7536	3	3899.36	4012.18	5535.34	3816.71	5090.01	6230.37	4280.68	4496.78	6851.25	4534.56	4697.48	5065.24	2503.89	4065.71	3859.56	3305.62
ENSMUSG00000091957	Rps2-ps10	18	13459.6	8891.76	13551.2	7486.52	14622.2	15254.3	11463.1	12345	19845.1	10243.6	14537.4	13467.4	7782.51	9247.58	9306.55	8105.51
ENSMUSG00000030842	Lamtor1	7	1335.8	1030.62	1737.68	1118.89	1445.83	1581.71	1267.71	1459.73	1796.78	1518.29	1273.88	1272.49	1006.2	1184.6	984.152	1130.6
ENSMUSG00000050029	Rap2c	X	707.86	655.575	928.463	570.568	944.473	859.806	854.546	848.147	1024.39	747.611	805.513	685.565	500.105	650.626	573.493	605.31
ENSMUSG00000052310	Slc39a1	3	3196.87	3225.3	5169.36	2526.57	4418.31	4383.45	3618.75	4648.02	4429.12	3721.68	3728.67	3477.23	2672.47	3625.68	2355.11	2735.44
ENSMUSG00000023132	Gzma	13	54	25.924	20.068	6	20.951	16.764	18.455	6	30.138	19.094	54.523	28.057	9	6	17	7.013
ENSMUSG00000030091	Nup210	6	2279.91	1977.27	2079.91	1670.61	2208.34	1728.75	1821.41	1752.11	2449.66	1716.83	1884.66	1490.35	1117.92	1441.12	1031.88	1330.01
ENSMUSG00000039686	Zer1	2	629.753	734.783	852.021	848.909	628.708	693.824	520.723	735.427	769.849	873.745	590.337	613.972	444.137	570.492	346.513	521.835
ENSMUSG00000048621	Gm6377	X	31	39.279	54.077	19.807	46.25	34.066	41.532	55.841	40.388	35.269	40.389	58.303	37	19.656	8.917	19.123
ENSMUSG00000020409	Slu7	11	690.735	691.025	858.09	755.116	781.92	754.307	703.989	787.025	866.771	848.456	662.787	786.867	565.411	677.588	633.114	673.442
ENSMUSG00000027678	Ncoa3	2	3028.68	3026.35	3432.99	3378.89	3102.11	3239.74	2946.51	3044.07	3749.68	3562	3212.14	2703.51	1903.82	2767.24	2093.91	2745.63
ENSMUSG00000024696	Lpxn	19	106.554	150.002	51.338	165.794	88.599	159.189	68.9	85.907	223.838	109.071	92.355	145.891	49	66.578	57.358	55.693
ENSMUSG00000037295	Ldlrap1	4	594.481	421.311	642.863	507.21	628.682	539.67	436.4	689.35	691.071	716.526	591.641	476.791	384.358	543.706	355.506	388.83
ENSMUSG00000083104	Gm12917	4	20	18.537	14.663	13.367	13.421	12.993	12.349	25.621	24.296	26.267	14.292	17.361	12	9.882	9	14.99
ENSMUSG00000026942	Traf2	2	623.186	712.022	823.721	692.222	644.825	711.647	570.195	690.997	834.158	704.208	658.729	623.655	474.272	526.541	430.57	639.823
ENSMUSG00000022841	Ap2m1	16	4195.66	3425.06	5270.73	3068.46	4576.6	4894.49	4095.68	4367.22	6268.85	4202.08	4526.83	4100.74	2894.88	3634.62	3111.97	3298.87
ENSMUSG00000011427	Zfp790	7	319.813	304.339	455.075	393.567	301.972	355.785	306.599	403.394	446.808	456.23	296.154	406.347	253.068	278.513	300.311	317.459
ENSMUSG00000041168	Lonp1	17	1418.59	1127.83	1797.85	975.04	1474.74	1483.57	1429.19	1524.56	1997.13	1453.87	1509.36	1340.6	1050.15	1249.01	1081.07	1159.35
ENSMUSG00000062210	Tnfaip8	18	1454.56	1912.8	2227.73	1300.8	1981.04	1982.43	1961.45	2002.44	1715.75	1615.34	1543.18	1522.89	1474.63	1470.09	1447.58	1293.97
ENSMUSG00000027465	Tbc1d20	2	1873.81	1617.89	2672.86	1821.97	2053.23	2180.54	1975.62	2176.4	2373.53	2345.62	1929.24	1950.77	1517.66	1791.17	1245.85	1872.67
ENSMUSG00000021478	Drd1	13	0	6.015	1.077	0	1	0	0	3.148	0	0	0	0	1	0	1.304	1
ENSMUSG00000034863	Ano8	8	399.425	322.894	451.54	483.49	290.298	445.462	252.319	358.685	452.683	527.758	289.059	392.24	216.324	305.291	208.781	282.98
ENSMUSG00000061983	Rps12	10	4225.33	3482.95	4562.65	3409.76	3696.73	5210.76	4063.64	4649.26	5861.72	3828.28	4724.75	3744.18	2758.31	3137.58	3349.24	3011.53
ENSMUSG00000022312	Eif3h	15	2213.74	2218.85	3203	2555.09	2708.87	3203.55	2196.98	2796.73	3543.49	2883.09	2395.27	2812.13	1648.45	2548.92	1678.32	2073.71
ENSMUSG00000041390	Mdfic	6	396.793	448.482	499.774	498.415	392.723	388.371	360.964	409.257	441.254	526.027	431.008	278.99	278.128	252.285	202.657	300.113
ENSMUSG00000001053	N4bp3	11	261.383	280.652	207.972	246.343	210.038	255.599	177.558	174.391	282.303	211.567	211.942	186.929	120	184.389	125.966	164.187
ENSMUSG00000052406	Rexo4	2	666.759	653.517	790.901	654.746	643.941	770.81	683.172	781.818	893.735	659.039	654.978	717.567	504.97	608.164	501.042	586.691
ENSMUSG00000001755	Coasy	11	569.812	390.19	683.328	434.363	525.298	539.312	478.966	579.582	622.263	529.012	491.406	471.273	373.614	474.127	371.266	416.364
ENSMUSG00000025261	Huwe1	X	13666.4	14085.4	20106.3	13509.6	16503.5	16844.7	15258.2	17383.1	18705.3	17314.5	14410.1	14765.6	11231.5	14554.8	12063.7	12841.6
ENSMUSG00000100794	Gm29667	1	1.348	18.94	0	6.024	23.088	6.655	30.836	0	26.218	16.214	16.572	15.005	0	16.785	0	0
ENSMUSG00000042121	Ssh1	5	1267.38	1098.13	1878.24	1337.01	1407.78	1262.28	1292.98	1669.28	1435.4	1409.7	1365.11	1362.53	961.341	1339.12	795.916	1118.6
ENSMUSG00000073982	Rhog	7	853.089	648.466	869.064	675.846	733.109	838.986	713.773	798.415	1078.19	749.18	903.33	758.714	484.547	694.91	520.81	689.124
ENSMUSG00000041351	Rap1gap	4	792.452	935.628	1046.51	1185.22	718.856	1063.62	666.514	896.959	1364.15	1124.18	804.968	1062.74	645.453	874.969	631.338	723.159
ENSMUSG00000115662	Gm7232	14	2.862	2.985	1.58	0	0	1.398	1.426	1.387	1.365	2.923	1.309	1.479	0	1.273	0	0
ENSMUSG00000094430	Smbd1	16	4	4.053	8.933	9.009	4.024	7.143	1	1	5	6	1	5	2	0	0	1
ENSMUSG00000039208	Metrnl	11	770.398	450.668	711.535	464.061	731.436	821.901	636.799	642.363	945.319	515.125	883.645	684.277	415.226	450.843	469.098	526.08
ENSMUSG00000019857	Asf1a	10	304.668	185.505	278.122	205.596	265.379	211.291	199.339	225.618	344.177	318.001	284.526	214.598	169	224.179	138.086	222.918
ENSMUSG00000042719	Naa25	5	1514.53	1206.06	1761.16	828.214	1546.62	1293.8	1482.83	1481.69	1474.56	1216.24	1573.2	1096.56	1005.87	1033.59	829.041	1068.48
ENSMUSG00000078193	Gm2000	1	2300.88	3179.15	4561.88	3102.63	4304.03	4230.46	3646.05	4041.89	5335.05	3808.18	3856.49	3686.99	1573.53	3388.94	2773.85	2666.78
ENSMUSG00000071657	Bscl2	19	830.795	761.089	1112.35	751.899	872.534	1024	816.818	923.56	1033.89	1000.29	738.044	833.127	601.237	758.412	515.092	705.523
ENSMUSG00000029156	Sgcb	5	241.264	217.979	375.101	169.536	207.681	233.227	216.669	258.392	292.195	325.015	266.605	198.961	159.003	208.368	135.624	206.495
ENSMUSG00000029528	Pxn	5	3652.23	3117.09	4429.5	3677.82	3761.28	4358.17	3453.55	3802.33	5255.34	4015.14	3843.71	3895.14	2430.47	3465.52	2616.87	3467.91
ENSMUSG00000026180	Cxcr2	1	387.153	236.826	387.804	223.283	424.804	272.671	376.475	353.432	319.067	317.665	370.982	259.819	282.734	217.011	224.521	227.641
ENSMUSG00000003119	Cdk12	11	2698.14	2816.36	4154.24	3132.55	3215.6	3186.72	3151.74	3663.31	3668.67	3524.41	2935.91	2963.26	2483.84	2921.53	2311.95	2702.42
ENSMUSG00000026864	Hspa5	2	14619.7	10413	15861.1	5766.05	15947.2	13463.2	13433.8	13464.3	22799.7	11674.1	16639.5	15980.2	9088.15	11043.7	10366.4	9622.06
ENSMUSG00000025794	Rpl14	9	6389.16	4847.28	7151.83	5000.34	6514.82	6560.95	5635.6	6601.8	8473.9	6555.52	6368.81	5987.27	4121.74	5601.52	5430.52	4673.44
ENSMUSG00000025779	Ly96	1	44.111	48.57	69.049	41.239	49.169	59.871	28.275	76.504	76.937	58.939	68.392	64.879	45	46.697	34.493	62.708
ENSMUSG00000064272	Gpbar1	1	3	18.364	9.325	12.06	5	10.026	5.825	8.955	12.156	7.001	8.003	13.51	4	8	0	1
ENSMUSG00000039195	1110008P14Rik	2	243.319	180.449	274.595	167.04	226.064	252.984	223.462	227.332	288.482	174.731	210.439	263.028	153.906	169.45	156.538	157.582
ENSMUSG00000026803	Ttf1	2	529.867	677.766	683.368	723.59	586.86	726.304	562.061	649.156	861.945	750.898	535.354	716.411	501.73	521.438	516.113	536.742
ENSMUSG00000043430	Psapl1	5	1	4	375	2	0	7.023	74.159	332.417	1.075	1	2	4	0	0	0	0
ENSMUSG00000028811	Yars	4	1807.13	1428.28	2101.54	991.136	1803.53	1340.89	1643.48	1922.87	1882.59	1750.8	1628.81	1351.95	1307.65	1445.69	1090.02	1192.26
ENSMUSG00000005973	Rcn1	2	383.307	376.858	462.497	285.762	369.833	301.389	343.805	349.496	393.443	307.093	414.732	251.214	234.976	235.601	196.785	242.899
ENSMUSG00000003955	Fam162a	16	515.729	441.499	802.342	412.134	614.591	782.483	617.295	620.756	854.844	603.638	639.307	535.519	454.885	471.414	483.297	395.927
ENSMUSG00000068335	Dok1	6	176.155	178.556	159.201	162.578	146.15	199.634	127.227	178.945	234.293	130.951	140.265	153.845	84	114.096	84.933	91.494
ENSMUSG00000094724	Rnaset2b	17	1600.03	1626.19	2422.04	1205.47	2316.36	1859.96	2084.43	2033.97	2228.56	1443.03	2302.41	1677.88	1170.43	1443.36	1168.62	1327.28
ENSMUSG00000004317	Clcn5	X	1084.43	774.719	1332.08	1205.46	1165.13	1411.2	1072.69	1114.16	1693.6	1364.54	1101.05	1092.81	788.833	917.701	862.876	979.645
ENSMUSG00000039057	Myo16	8	40	31.55	32.962	48.939	32.486	21.325	26.285	53.998	36.829	44.639	30.603	27.553	26	22.926	23.877	22.178
ENSMUSG00000020189	Osbpl8	10	945.57	1104.32	1371.21	1171.24	1097.14	1161.54	907.845	1284.25	1267.22	1383.77	943.541	1074.46	842.534	958.887	731.672	878.507
ENSMUSG00000051000	Fam160a1	3	541.152	489.487	729.297	604.96	645.714	669.804	609.911	574.948	740.289	688.682	579.381	568.146	435.387	522.258	450.881	566.512
ENSMUSG00000036180	Gatad2a	8	3274.98	2270.95	3626.7	2286.61	3344.39	2967.36	3020.38	3168.49	3672.54	2960	3046.99	2630.91	2099.99	2632.32	2076.02	2505.82
ENSMUSG00000020740	Gga3	11	1101.12	1055.13	1324.47	1032.6	989.003	974.313	875.101	1039.31	1128.04	1271.1	951.272	951.723	747.519	824.164	644.29	939.589
ENSMUSG00000004069	Dnaja3	16	1265.66	1029.18	1623.63	909.648	1528.33	1393.31	1231.28	1306.86	1739.17	1370.01	1266.93	1085.82	922.048	1058.86	880.333	951.379
ENSMUSG00000019806	Aig1	10	604.216	708.928	842.399	776.907	626.565	748.192	607.682	691.85	851.796	838.441	722.357	666.797	501.814	664.771	464.728	656.409
ENSMUSG00000061650	Med9	11	533.461	445.174	577.756	354.257	526.668	569.36	413.603	486.338	586.676	519.041	463.314	437.074	339.322	442.932	253.435	375.638
ENSMUSG00000072572	Slc39a2	14	17.914	10.343	20.516	43.827	11.091	22.351	16.823	16.703	17.224	26.439	17.117	23.346	11.036	5.396	12.366	16.971
ENSMUSG00000018678	Sp2	11	633.908	438.596	618.896	480.714	544.604	610.437	515.765	636.018	730.902	581.086	557.365	510.042	370.691	478.039	455.046	459.981
ENSMUSG00000075224	Lrrc55	2	43	56.821	60.45	79.911	57.144	43.591	36.696	51.047	48.247	50.916	27.053	49.056	24	26.125	28.781	29.822
ENSMUSG00000035376	Hacd2	16	422.175	422.103	776.125	382.695	418.686	426.422	478.528	550.517	487.992	479.261	447.188	409.661	363.097	424.982	366.565	402.309
ENSMUSG00000023143	Nagpa	16	418.121	383.22	363.296	307.236	356.542	454.3	250.89	350.644	524.684	333.747	343.762	396.364	236	249.909	264.691	309.428
ENSMUSG00000100755	Rps23-ps1	3	2826.69	3324.89	4626.54	3444.88	4240.66	4777.52	3684.37	4184.27	5041.62	4121.1	3788.92	4346.54	1702.14	3733.84	3228.58	2783.31
ENSMUSG00000037058	Paip2	18	802.97	1151.91	1144.61	1082.95	847.934	1264.73	895.35	1110.29	1366.24	1177.06	885.199	1119.3	672.938	964.217	774.98	797.759
ENSMUSG00000021681	Aggf1	13	1016.11	866.626	1297.16	838.638	1096.42	1106.99	993.362	1124.58	1258.37	1160.73	1022.73	977.71	809.237	996.073	855.031	887.736
ENSMUSG00000047843	Bri3	5	681.457	487.876	776.502	563.488	529.281	690.101	453.404	581.47	686.938	693.338	621.582	812.926	349.973	624.383	298.916	540.572
ENSMUSG00000038116	Phf20	2	673.283	741.046	938.165	800.663	651.216	667.114	614.851	754.044	893.235	1010.19	640.853	715.647	500.674	615.289	458.916	614.377
ENSMUSG00000057667	Bloc1s3	7	269.707	207.091	313.763	203.818	240.427	285.714	196.951	297.23	310.585	288.589	225.484	242.31	194.47	184.453	152.046	234.835
ENSMUSG00000118125	Gm50387	19	178.58	230.372	226.81	141.174	160.248	245.723	191.018	198.615	189.234	181.79	200.203	178.034	109.833	139.988	118.643	183.408
ENSMUSG00000048832	Vps37c	19	691.372	630.206	1014.65	706.181	708.883	787.154	634.983	888.72	874.206	860.497	639.384	790.773	548.018	653.545	406.075	647.089
ENSMUSG00000063550	Nup98	7	3613.29	3047.61	4565.89	2882.8	3973.73	3810.82	3651.01	4019.5	4432.77	3920.34	3763.36	3222.8	2780.82	3364.2	2467.89	3090.73
ENSMUSG00000056148	Rdh9	10	751.198	506.577	1134.98	124.589	1307.61	760.329	1406.67	1614.96	645.617	692.358	678.47	504.553	1111.16	1371.87	684.344	1060.04
ENSMUSG00000030814	Bcl7c	7	468.525	364.684	492.726	318.049	398.194	344.652	388.76	476.827	473.793	404.473	366.215	297.701	270.341	295.172	190.497	282.626
ENSMUSG00000030930	Chst15	7	605.285	1054.87	1054.03	918.28	600.802	743.042	574.767	776.763	799.864	1071	592.428	783.805	495.254	584.715	442.51	538.222
ENSMUSG00000053931	Cnn3	3	1396.41	1470.9	1564.6	1202.47	1292.33	1247.81	1171.96	1232.73	1789.33	1394.02	1379.86	1017.91	784.817	1044.15	792.651	988.84
ENSMUSG00000038058	Nod1	6	1132.85	1125.08	1095.58	531.22	953.787	801.287	901.851	931.59	1054.74	846.679	1117.03	589.264	530.221	572.316	455.498	620.107
ENSMUSG00000022913	Psmg1	16	311.141	179.52	346.057	183.7	265.673	319.253	300.235	287.779	417.244	285.838	265.607	270.394	181.001	207.631	222.468	200.946
ENSMUSG00000078768	Zfp566	7	52	57.03	81.088	76.492	50.187	48.346	41.986	64.277	57.426	60.615	41.895	58.712	40.665	47.555	28.382	29.475
ENSMUSG00000003660	Snrnp200	2	4078.01	3622.84	4988.55	2923.81	4588	4131.34	3865.23	3959.19	5103.65	3855.98	4008.69	3506.64	2686.23	3498.99	2773.52	3029.95
ENSMUSG00000022416	Cacna1i	15	63.754	193.101	16.009	243.546	47.042	152.587	51.522	73.158	177.45	128.203	52.055	197.793	23.884	51.848	66.332	17.811
ENSMUSG00000045576	St7l	3	599.349	684.242	953.461	755.767	603.258	798.52	668.22	838.132	859.27	907.658	596.999	818.152	524.995	666.439	489.575	592.798
ENSMUSG00000031201	Brcc3	X	558.871	583.569	988.644	578.092	773.163	717.517	713.44	772	758.396	757.051	656.343	591.115	517.527	628.029	481.134	544.397
ENSMUSG00000031783	Polr2c	8	768.311	612.61	896.578	605.977	742.248	806.645	789.373	804.816	822.632	727.7	689.727	615.895	541.552	615.54	454.612	597.819
ENSMUSG00000095597	Rps7-ps3	X	2051.96	2783.91	3654.45	3107.95	3132.63	3928.9	2673.66	2919.51	4308.93	3395.3	2659.84	3122.69	1427.69	2715.1	2141.43	2185.01
ENSMUSG00000036459	Wtip	7	146.157	138.92	213.195	129.578	119.332	175.748	160.588	174.743	129.096	195.599	142.421	171.758	104	130.032	64.581	108.059
ENSMUSG00000025024	Smndc1	19	634.84	617.309	865.443	552.739	784.458	707.475	689.052	846.405	860.929	687.594	695.285	666.447	486.739	623.138	494.684	625.393
ENSMUSG00000001289	Pfdn5	15	864.192	883.58	1220.02	1029.91	828.151	1086.59	973.082	1118.06	1090.28	1142.9	953.478	1005.88	680.384	957.022	832.133	889.164
ENSMUSG00000032103	Pus3	9	180.595	202.991	238.104	226.938	214.802	200.625	184.781	216.021	194.164	235.445	175.946	195.071	156.879	148.491	127.805	178.844
ENSMUSG00000030718	Ppme1	7	766.017	726.543	1083.28	752.557	853.951	1022.12	803.686	929.017	1023.58	841.898	800.032	954.907	584.58	814.014	515.315	729.456
ENSMUSG00000032092	Mpzl2	9	860.502	1043.82	1129.86	1755.93	961.889	1237.97	740.207	928.928	1687.59	1264.38	971.047	1220.6	580.913	961.868	780.187	872.199
ENSMUSG00000097919	Gm27021	8	0	0	0	0	0	0	3.841	7.281	5.326	7.218	5.309	0	0	0	0	0
ENSMUSG00000029632	Ndufa4	6	1541.35	1122.74	1529.03	815.675	1365.92	1938.73	1304.94	1355.81	2334.18	1144.76	1640.24	1528.16	758.033	1037.54	1012.62	897.832
ENSMUSG00000028641	P3h1	4	190.008	137.743	211.091	188.011	163.686	133.889	110.846	155.621	212.583	178.509	188.148	132.554	120	144.12	81.974	122.737
ENSMUSG00000020876	Snx11	11	517.286	489.364	587.963	513.737	586.285	537.898	396.185	561.852	633.961	513.081	572.333	470.468	358	484.533	364.703	442.402
ENSMUSG00000003039	Fam32a	8	1121.94	962.647	1250.97	973.833	1080.99	1188.44	854.475	1108.77	1429.96	1120.39	1045.83	1111.29	833.152	1042.87	798.856	864.367
ENSMUSG00000036943	Rab8b	9	823.533	1103.15	1401.44	837.469	1211.48	1494.26	1045.26	1390.68	1371.65	1038.13	1136.39	1273.98	883.874	1056.08	965.854	698.998
ENSMUSG00000035278	Plekhj1	10	536.965	462.236	723.391	505.176	559.647	568.711	487.069	532.287	703.265	539.747	516.962	465.674	335.305	446.808	373.099	417.44
ENSMUSG00000020949	Fkbp3	12	590.814	553.917	797.166	579.608	602.994	659.277	585.131	657.894	795.658	669.39	526.274	521.491	419.717	461.943	398.037	460.113
ENSMUSG00000061306	Slc38a10	11	2253.28	2234.16	2541.74	2056.7	2284.93	2630.27	1948.31	2388.49	3363.06	2424.8	2241.49	2243.86	1599.28	2008.36	1518.89	1817.16
ENSMUSG00000020077	Srgn	10	676.953	701.009	478.139	421.716	682.217	480.683	732.207	643.114	682.728	376.51	942.105	710.9	295.912	351.538	403.635	297.606
ENSMUSG00000017670	Elmo2	2	726.45	797.803	748.348	510.289	671.416	594.519	612.071	726.263	657.811	799.991	620.569	524.825	456.59	521.273	364.622	496.674
ENSMUSG00000029438	Bcl7a	5	411.101	602.032	500.86	610.91	329.672	527.067	341.802	394.722	554.265	497.474	339.357	462.041	313.01	348.365	352.156	294.071
ENSMUSG00000011257	Pabpc4	4	2117.7	1966.85	2363.77	1188.29	2245.69	2085.16	1681.21	1835.03	2602.92	1661.49	1880.01	1750.65	1288.54	1397.35	1467.57	1178.35
ENSMUSG00000030435	U2af2	7	4204.7	3494.8	4641.95	2902.42	4400.61	3771.84	3645.22	4020.93	4890.19	3684.75	4109.81	3219.44	2747.28	3137.65	2778.21	3029.87
ENSMUSG00000039531	Zup1	10	754.88	1175.98	1025.94	983.017	823.676	981.922	971.689	1039.18	1239.4	980.874	946.21	893.118	622.902	749.056	607.823	901.565
ENSMUSG00000017664	Slc35c2	2	589.832	543.291	598.956	409.756	581.475	598.555	431.544	532.259	639.314	476.73	518.801	415.718	323.315	402.066	367.98	383.001
ENSMUSG00000021868	Ppif	14	1732.24	1265.86	2325.4	1503.5	1932.27	2042.03	1606.3	1487.87	2472.99	1846.97	1761.04	1522.84	1162.74	1404.88	1274.65	1361.03
ENSMUSG00000079457	Gm7609	1	19.597	54.391	15.801	38.279	23.449	27.251	22.68	22.504	35.342	30.25	18.666	43.088	17.684	12.973	15.12	20.204
ENSMUSG00000038542	Pcid2	8	482.209	342.211	645.958	356.756	488.51	397.698	450.807	521.403	567.198	503.527	433.521	419.094	361	353.305	268.098	415.913
ENSMUSG00000082049	Gm12105	11	3	6.091	5.006	4	1	6	2	4.002	3.831	4	3	6.001	2	2	2	3
ENSMUSG00000036885	Arhgef26	3	1008.19	969.827	1362.25	928.291	1118.39	1124.26	983.907	1056.89	1168.01	1201.16	1042.28	977.362	808.344	1024.86	803.768	904.829
ENSMUSG00000021108	Prkch	12	403.122	425.011	495.353	475.086	361.57	523.098	347.397	522.754	550.886	469.488	357.512	491.902	285.3	393.59	290.588	350.427
ENSMUSG00000070808	Bicra	7	1101.37	1144.77	1203.54	1549.69	880.358	1249.22	1001.59	1252.53	1479.65	1355.97	1012.97	1309.52	802.254	1046	1070.13	891.846
ENSMUSG00000031864	Ints10	8	691.61	616.14	800.982	558.607	712.648	749.358	596.723	735.97	923.61	764.978	631.191	648.399	542.167	599.01	498.178	517.081
ENSMUSG00000024081	Cebpz	17	787.787	742.291	968.989	675.59	792.364	813.066	712.84	779.173	916.377	759.287	704.425	680.975	577.28	653.441	511.103	618.73
ENSMUSG00000071644	Eef1g	19	8478.91	7268.76	10101	5253.91	9467.55	10147.9	7751.65	7775.6	11919.5	7177.22	8832.33	8015.79	5218.95	6567.52	6049.74	5840.49
ENSMUSG00000001435	Col18a1	10	1605.31	1565.2	1644.78	1435.71	1409.08	1418.78	1445.55	1717.22	1732.85	1603.69	1418.43	1412.93	1047.66	1421.3	985.642	1262.96
ENSMUSG00000026927	Entr1	2	1103.17	974.146	1273.32	952.723	1022.06	1197.24	1081.3	1173.07	1303.13	1252.16	997.289	1135.16	824.072	1092.18	709.803	857.46
ENSMUSG00000024955	Esrra	19	2229.88	1884.22	2831.48	2041.48	2426.28	2618.49	2193.24	2610.46	2981.83	2439.67	2338.93	2257.05	1517.6	2162.64	1390.58	2057.3
ENSMUSG00000059248	Septin9	11	3142.59	2756.81	4439.23	2499.14	3619.66	3987.51	3249.89	3873.74	4280.86	3333.5	3403.09	3624.22	2401.05	3330.26	2253.84	2909.41
ENSMUSG00000024851	Pitpnm1	19	1276.34	1007.54	1224.26	1128.92	1200.55	1283.43	823.31	873.184	1622.56	904.114	1175.08	1213.55	625.686	928.349	804.391	702.709
ENSMUSG00000025133	Ints4	7	766.126	728.896	978.426	797.865	871.519	903.956	778.513	841.706	1051.96	951.021	714.471	756.63	563.859	690.487	669.45	542.893
ENSMUSG00000039546	Ajap1	4	4	0	4.299	6.461	2	5.001	6.499	10.858	6.421	7.497	4.913	2.145	3	2	0	0.619
ENSMUSG00000028893	Sesn2	4	213.96	172.983	263.097	301.35	158.996	204.422	139.52	169.66	320.875	222.148	209.94	179.847	117.032	161.06	141.928	148.068
ENSMUSG00000070816	Vmn1r86	7	22.883	25.062	20.017	12.176	9.447	10.66	16.577	23.884	23.593	17.658	14.99	18	15.212	13.464	10.02	10.651
ENSMUSG00000037995	Igsf9	1	1190.64	1344.01	1259.13	2091.76	1446.05	2206.73	1094.83	1239.46	1994.44	1988.11	1299.61	1636.09	847.919	1178.74	1025.73	1459.82
ENSMUSG00000025583	Rptor	11	1587	1462.09	1965.93	1590.64	1535.38	1753.46	1464.75	1887.41	1960.74	1933.14	1546.5	1487.23	1206.07	1480.65	1055.05	1391.81
ENSMUSG00000005610	Eif4g2	7	19330.5	17379.8	26808.4	17574.5	25899.2	23082.2	22809.3	23334.5	26975.3	22212.9	22058.2	19576.7	14864.8	20184.8	15663.8	17805.1
ENSMUSG00000102524	Ighv1-2	12	1.015	14.187	1.166	2.689	2.015	3.121	1.526	2.166	2.558	1.008	1.565	4.064	0	0	0	1.013
ENSMUSG00000054484	Tmem62	2	354.781	273.418	392.234	256.157	383.377	368.376	273.839	334.203	454.282	356.632	301.467	261.23	215	232.121	208.843	234.64
ENSMUSG00000053137	Mapk11	15	67.011	109.859	57.977	86.717	52.603	101.486	68.25	64.653	115.511	68.177	52.903	119.594	33.157	33.363	52.917	37.958
ENSMUSG00000022426	Josd1	15	639.372	633.364	756.235	649.465	694.822	654.866	581.336	690.689	858.588	776.689	655.904	628.018	454.593	636.775	460.787	571.67
ENSMUSG00000027995	Tlr2	3	701.042	423.545	776.614	253.518	657.083	545.592	598.02	627.056	764.236	414.154	900.053	570.421	374.911	404.59	290.142	325.56
ENSMUSG00000078427	Sarnp	10	508.074	361.525	562.173	401.48	507.937	532.844	534.46	546.258	644.477	515.147	521.418	457.991	368.033	455.219	355.032	433.059
ENSMUSG00000023009	Nckap5l	15	136.03	92.284	123.465	176.914	104.098	78.493	65.121	132.647	132.277	188.743	127.296	94.898	77.999	85.577	53.575	86.758
ENSMUSG00000032803	Cdv3	9	3896.97	2870.96	4068.1	2352.92	3969.23	3254.25	3211.83	3308.5	4163.38	3083.3	3622.87	2988.67	2549.93	2887.95	2409.84	2697.57
ENSMUSG00000026456	Cyb5r1	1	417.516	339.19	536.757	246.252	512.39	351.462	357.723	464.76	458.964	394.809	404.208	300.471	312.183	310.123	271.176	259.298
ENSMUSG00000058126	Tpm3-rs7	14	16.061	42.088	47.911	25.196	44.552	51.494	42.035	46.991	61.063	38.761	57.97	58.133	26.522	19.632	46.532	35.007
ENSMUSG00000019539	Rcn3	7	327.331	395.825	509.856	417.337	294.86	374.094	283.348	415.012	507.545	496.038	309.778	456.879	250	304.657	197.865	361.207
ENSMUSG00000103653	Gstp-ps	1	123.93	115.074	124.022	126.668	93.171	276.228	129.013	85.803	290.116	142.829	169.706	215.852	66.843	107.596	140.174	97.895
ENSMUSG00000046275	Trarg1	11	94	40.553	29.346	30.274	8.418	11.581	18.009	21.234	72.765	37.032	18.102	49.548	7	10.307	18.98	6.276
ENSMUSG00000026922	Agpat2	2	996.086	767.834	838.84	588.351	825.79	998.336	581.185	694.189	1174.26	708.602	764.093	773.57	409.911	564.357	593.908	543.925
ENSMUSG00000026172	Bcs1l	1	228.105	224.302	268.991	153.924	252.797	245.176	168.819	202.241	264.002	224.183	204.707	177.279	156.041	161.98	153.619	179.982
ENSMUSG00000029304	Spp1	5	7	8	13	0	1	8.016	6.002	8.008	11.922	3.238	11	9.004	5	2.002	3	0
ENSMUSG00000032604	Qars	9	2232.21	2053.49	2883.02	1927.41	2490.74	3034.08	2140.05	2229.6	3262.63	2334.92	2200.91	2679.08	1574.43	2205.34	1776.62	1835.29
ENSMUSG00000022462	Slc38a2	15	3968.91	4638.59	6162.83	4312.19	5218.09	4861.42	4714.53	5561.79	5809.83	5959.37	4441.61	4923.45	3586.85	4468.27	3649.72	4457.47
ENSMUSG00000037991	Rmi2	16	453.885	436.991	525.043	274.758	421.01	407.012	329.238	418.242	480.248	361.783	380.712	301.939	296.028	257.542	251.727	281.403
ENSMUSG00000024565	Sall3	18	7	5.011	4.002	23.056	10.053	9.008	4	15	10.442	15.022	13.036	4.275	5	2	1.002	5.412
ENSMUSG00000057606	Colq	14	36.3	85.727	38.081	104.733	31.11	71.823	50.133	47.045	70.792	77.764	33.2	60.273	29	41.467	28.605	23.092
ENSMUSG00000048277	Syngr2	11	3130.31	2459.07	3546.05	2243.53	3296.5	3369.68	2749.45	3184.33	3832.33	2899.33	2887.42	2669.2	2163	2526.17	2071.95	2361.1
ENSMUSG00000033967	Rnf225	7	88.025	83.735	112.407	91.527	100.453	90.724	79.804	94.252	139.824	87.892	83.461	95.423	64	73.553	38.643	60.673
ENSMUSG00000113174	Gm9292	12	7.258	3.014	5.817	0	4.261	8.117	1.306	8.856	2.996	3.665	10.307	5.235	2.293	0	0	0
ENSMUSG00000030213	Atf7ip	6	2741.9	3060.57	3394.2	3400.66	2930.68	3155.73	2681.18	3426.23	3868.66	3068.99	2829.94	3036.59	2398.03	2765.92	2347.71	2481.86
ENSMUSG00000061477	Rps7	12	3500.35	3110.01	4018.5	3065.79	3566.7	3799.35	3060.77	3392.7	4158.31	3540.22	3147.5	2797.93	2210.51	2826.22	1503.82	2494.1
ENSMUSG00000028295	Smim8	4	48	34.48	91.457	88.994	72.501	59.284	67.465	99.405	96.795	99.17	78.285	65.755	63.008	62.558	50.892	65.794
ENSMUSG00000045216	Hs6st1	1	2652.36	2417.18	3928.62	2243.38	2592.75	4167.81	2452.38	3539.25	3697.26	3130.19	2953.53	3498.21	2078.07	3160.81	2242.52	2472.38
ENSMUSG00000014226	Cacybp	1	1206.24	1005.97	1170.98	541.163	1330.77	857.191	1188.83	985.733	1412.1	868.801	1248.95	935.819	706.052	775.754	797.728	692.754
ENSMUSG00000089704	Galnt2	8	1352.91	1142.3	1879.96	1174.36	1009.67	1493.25	1212.67	1554.43	1696.75	1644.23	1318.94	1252.59	980.88	1306.9	827.451	1082.38
ENSMUSG00000040447	Spns2	11	160.537	232.456	205.869	205.897	108.738	151.47	214.646	277.987	187.929	204.879	128.226	192.145	85.351	144.84	80.391	133.26
ENSMUSG00000026237	Nmur1	1	2	11.862	4	8	0	1	0	0	7.188	5.001	3	4	2	2	3	1.001
ENSMUSG00000009293	Ube2g2	10	553.615	499.267	728.51	405.73	559.486	573.098	634.825	658.17	746.226	656.101	527.349	691.694	449.278	545.534	416.314	553.124
ENSMUSG00000034032	Rpap1	2	796.061	623.676	777.672	693.12	723.678	801.651	570.831	756.343	1089.02	841.064	699.494	674.508	523.214	603.946	508.805	561.39
ENSMUSG00000037474	Dtl	1	628.225	537.639	754.943	330.378	757.174	460.607	498.806	665.825	735.763	661.096	563.825	456.561	419.226	483.84	392.969	390.164
ENSMUSG00000050350	Gpr18	14	71.052	119.421	32.385	74.009	47.353	110.277	57.554	41.418	104.459	54.026	54.977	129.624	24	22.819	50.727	13.968
ENSMUSG00000025135	Anapc11	11	327.973	395.091	460.744	303.127	354.293	387.486	305.24	401.34	515.124	396.995	325.242	353.984	255.307	316.264	232.338	271.718
ENSMUSG00000029501	Ankle2	5	1056.27	1029.39	1311.14	1043.4	1109.62	1016.63	1085.17	1258.81	1368.87	1371.6	1049.15	1005.3	789.168	968.33	654.796	963.588
ENSMUSG00000038421	Fcrla	1	76	196.316	28.81	224.116	53.753	171.754	50.531	55.205	242.508	94.636	83.763	186.258	23	31.204	73.1	29.078
ENSMUSG00000027357	Crls1	2	517.982	489.287	689.081	392.835	635.635	624.397	426.875	526.647	689.664	521.321	531.281	485.225	381.874	487.681	378.692	380.496
ENSMUSG00000003299	Mrpl4	9	888.18	717.423	1094.62	632.578	890.7	946.849	791	894.422	1259.7	804.983	884.97	796.552	573.613	707.765	475.272	627.33
ENSMUSG00000040383	Aqr	2	1910.7	1669.7	2429.06	1544.54	2327.43	2106.76	1823.69	1953.59	2474.78	2073.53	1817.48	1809.06	1462.17	1748.26	1402.48	1586.1
ENSMUSG00000002625	Akap8l	17	660.755	955.164	922.709	1111.3	597.332	929.31	487.862	806.174	934.664	1008.8	594.022	722.205	469.532	635.446	424.454	528.716
ENSMUSG00000037916	Ndufv1	19	1721.8	1443.79	2281.35	1570.45	2289.84	2219	1848.86	2098.7	2512.84	1966.38	1852.87	1776.82	1206.94	1721.17	993.85	1538.75
ENSMUSG00000033379	Atp6v0b	4	1241.11	1227.39	1642.56	1316.46	1325.42	1673.32	1142.27	1291.08	1767.68	1466.83	1193.59	1372.63	884.173	1171.27	758.976	1176.25
ENSMUSG00000095681	Gm8281	14	4.46	18.779	9.884	15.217	0	11.048	19.965	13.066	14.285	20.164	15.179	7.401	9.156	3.004	0	7.054
ENSMUSG00000031200	Mtcp1	X	147.143	202.186	261.86	284.436	195.203	237.647	146.489	216.329	275.7	238.99	172.451	189.887	159.762	167.952	126.798	131.703
ENSMUSG00000038717	Atp5l	9	2267.41	2300.75	3582.55	2158.96	2940.84	3251.99	2628	2882.53	3481.51	2863.83	2534.98	2592.22	1777.75	2491.7	1718.58	2241.76
ENSMUSG00000070436	Serpinh1	7	1914.46	1698.21	2273.75	1565.72	1498.26	2054.33	1586.84	2030.83	2958.61	2099.06	1826.85	1988.37	1418.23	1589.03	1068.82	1598.98
ENSMUSG00000023018	Smarcd1	15	621.262	479.241	762.199	546.573	598.297	617.973	574.418	680.814	725.113	652.522	568.372	557.773	438.314	553.675	363.867	503.023
ENSMUSG00000022884	Eif4a2	16	3772.8	5149.38	5922.31	5168.76	4753.43	6250.37	4428.8	5213.85	6298.68	5632.96	4299.18	4945.47	3295.88	4436.5	3712.86	4094.67
ENSMUSG00000046667	Rbm12b1	4	167.615	177.95	180.875	214.427	124.358	192.535	119.521	197.17	226.264	223.705	133.404	147.731	111.716	102.222	67.852	131.982
ENSMUSG00000002111	Spi1	2	458.143	273.942	245.896	222.702	398.908	202.119	270.892	326.622	334.882	164.226	448.696	296.48	169	153.586	96.853	136.342
ENSMUSG00000078578	Ube2d3	3	8145.07	8643.55	11506.6	7464.38	10217	10186.2	9756.79	10620.8	10987.1	9686.52	9169.22	8733.18	6769.45	8736.52	7503.76	8204.81
ENSMUSG00000026616	Cr2	1	471.128	2663.06	156.312	1495.33	444.346	1571.83	537.787	435.509	1355.01	840.564	563.218	1092.72	192.19	305.297	742.153	137.622
ENSMUSG00000029192	Tbc1d14	5	1036.12	1083.42	1400.76	1294.05	1123.91	1504.23	1006.91	1420.87	1619.29	1353.8	1139.25	1141.99	830.085	1130.69	780.006	950.687
ENSMUSG00000018669	Cdk5rap3	11	375.087	447.977	553.289	390.594	466.731	598.083	425.234	519.569	682.848	557.704	389.187	526.548	302.616	406.201	294.481	392.646
ENSMUSG00000024479	Mal2	15	2858.26	2522.04	4005.45	2053.64	4192.98	4892.8	3504.62	3463.3	4912.17	3171.97	3925.61	3510.11	2339.06	2943.14	3052.38	2476.64
ENSMUSG00000109205	Gm44954	7	0	2	0	3.06	0	1.008	1	0	1	6.012	3	5	1	0	0	1
ENSMUSG00000007850	Hnrnph1	11	3479.32	4271.98	5092.92	4560.94	4060.81	4695.33	4044.62	4617.4	5419.94	4832.82	4059.8	4421.09	2884.36	4016.01	3859.97	3612.34
ENSMUSG00000037370	Enpp1	10	458.667	617.366	553.49	645.836	510.04	662.919	446.824	550.901	756.645	621.974	466.335	541.683	391.816	471.45	326.045	415.147
ENSMUSG00000026972	Arrdc1	2	920.879	973.99	1413.08	1302.81	1146.9	1436.68	909.6	1110.51	1555.91	1280.64	1075.17	1234.67	723.795	1125.04	774.754	976.882
ENSMUSG00000027716	Trpc3	3	36	43.501	52.991	35.814	42.917	22.514	42.465	36.662	29.39	47.73	35.225	25.466	23	23.332	11.394	16.012
ENSMUSG00000049744	Arhgap15	2	259.333	406.424	151.845	419.613	149.177	350.29	166.266	184.965	447.161	238.502	163.872	324.443	78	112.818	166.317	93.944
ENSMUSG00000009185	Ccl8	11	284.71	161.914	354.39	75.107	193.887	142.195	148.809	340.607	265.012	180.123	367.98	185.682	94	127.498	60.74	161.493
ENSMUSG00000051703	Tmem198	1	19	18.174	21.669	12.551	22.657	22.986	24.147	21.666	35.556	19.79	11.757	27.691	10	5.252	12.024	7.068
ENSMUSG00000094530	Gm21399	8	0	14.466	39.471	2.909	20.065	17.348	16.452	3.501	27.418	9.359	15.043	18.308	0	12.597	2.98	0
ENSMUSG00000022586	Ly6i	15	145.492	55.098	59.432	7.326	70.029	35.898	45.754	45.237	69.492	39.777	98.281	57.657	40.236	27.581	26.684	26.48
ENSMUSG00000020288	Ahsa2	11	271.051	375.754	352.062	332.148	237.948	406.474	283.208	302.843	507.173	360.331	259.002	528.71	238.125	263.978	223.887	180.794
ENSMUSG00000029920	Smarcad1	6	820.985	934.523	1210.39	905.323	960.626	911.743	945.588	1024.31	1171.27	1159.13	835.389	880.694	721.793	806.228	662.011	782.002
ENSMUSG00000022797	Tfrc	16	4127.58	3082.82	5287.43	3595.22	5540.09	5681.75	3876.1	3573.53	7444.78	5246.66	3983.14	5976.65	2892.66	3947.41	3454.27	3763.01
ENSMUSG00000079071	Slc28a2b	2	56.832	49.069	22.246	20.469	41.488	33.592	37.911	50.609	41.975	35.064	55.89	24.516	27.503	14.283	19.034	14.102
ENSMUSG00000045665	Mfsd5	15	528.775	409.501	688.679	412.719	522.125	586.903	499.357	624.704	597.447	555.293	510.388	473.124	380.429	464.047	302.354	459.431
ENSMUSG00000052013	Btla	16	163	525.435	76.594	417.837	116.267	315.674	116.64	176.517	374.386	216.085	132.674	396.546	51	76.984	157.105	68.454
ENSMUSG00000046679	C87436	6	221.012	230.587	281.061	232.554	237.802	299.519	198.508	244.981	346.449	319.769	206.949	250.232	196.092	208.532	144.217	180.336
ENSMUSG00000059355	Wdr83os	8	361.844	306.729	492.615	289.113	354.361	398.106	361.123	365.152	395.396	383.478	336.823	288.849	257.177	313.203	258.309	260.052
[truncated: 33,688 more rows]
