# Supplementary material for: Diet-driven differential response of Akkermansia muciniphila modulates pathogen susceptibility
Source: bioRxiv. 2023 Dec 15:2023.12.15.571894. Preprint. [Version 1] doi: 10.1101/2023.12.15.571894 (PMC10760068; doi:10.1101/2023.12.15.571894)
Supplement: Supplement 4 [file media-4.xlsx]

## Sheet: Sheet1
Dataset EV3: Differentially expressed genes in mouse colonic tissue.
Summary statistics for differentially expressed genes in mouse colonic tissue for specified group comparisons using DESeq2. Genes were filtered out if they did not appear > 1 time on average across all samples.
			13SM FR v 13SM FF						14SM FR v 14SM FF						13SM FF v 14SM FF
ensembl_gene_id	external_gene_name	chromosome_name	13.lfc	13.lfcSE	13.stat	13.pvalue	13.padj	13.Enriched	14.lfc	14.lfcSE	14.stat	14.pvalue	14.padj	14.Enriched	FF.lfc	FF.lfcSE	FF.stat	FF.pvalue	FF.padj	FF.Enriched
ENSMUSG00000000001	Gnai3	3	-0.360403	0.13292	-2.71144	0.00669925	0.365016	13SM FR	-0.081005	0.132992	-0.609097	0.54246	0.991685	14SM FR	-0.227981	0.13297	-1.71453	0.0864317	1	14SM FF
ENSMUSG00000000028	Cdc45	16	0.0100313	0.369273	0.0271649	0.978328	0.997259	13SM FF	0.065619	0.370006	0.177346	0.859237	0.997045	14SM FF	-0.0557576	0.369097	-0.151065	0.879925	1	14SM FF
ENSMUSG00000000037	Scml2	X	0.104792	0.406399	0.257856	0.796518	0.970806	13SM FF	0.131156	0.411582	0.318664	0.749981	0.996404	14SM FF	0.632259	0.407408	1.55191	0.120685	1	13SM FF
ENSMUSG00000000056	Narf	11	0.0309376	0.199125	0.155368	0.876532	0.983616	13SM FF	0.224857	0.1992	1.1288	0.258983	0.92486	14SM FF	-0.318829	0.198909	-1.60289	0.10896	1	14SM FF
ENSMUSG00000000058	Cav2	6	0.0579006	0.13564	0.426871	0.669474	0.945952	13SM FF	-0.211798	0.136264	-1.55432	0.120108	0.800189	14SM FR	0.126527	0.135628	0.932898	0.350873	1	13SM FF
ENSMUSG00000000078	Klf6	13	-0.553722	0.138606	-3.99494	6.47096e-05	0.0488184	13SM FR	-0.661995	0.138574	-4.77718	1.7777e-06	0.0045604	14SM FR	-0.156778	0.138681	-1.13049	0.258268	1	14SM FF
ENSMUSG00000000085	Scmh1	4	-0.297276	0.127106	-2.3388	0.0193457	0.51141	13SM FR	-0.195806	0.127393	-1.53703	0.124286	0.813012	14SM FR	-0.1177	0.127301	-0.924584	0.355183	1	14SM FF
ENSMUSG00000000088	Cox5a	9	-0.261779	0.175307	-1.49326	0.13537	0.744587	13SM FR	0.185945	0.175399	1.06013	0.289087	0.944651	14SM FF	-0.335027	0.175285	-1.91132	0.0559635	1	14SM FF
ENSMUSG00000000093	Tbx2	11	0.391387	0.255827	1.52989	0.126045	0.739653	13SM FF	0.252747	0.258567	0.977493	0.328325	0.95568	14SM FF	0.182092	0.254883	0.714415	0.474971	1	13SM FF
ENSMUSG00000000094	Tbx4	11	-0.267431	0.47044	-0.568469	0.569716	0.920055	13SM FR	-0.29774	0.467673	-0.636642	0.524358	0.990938	14SM FR	-0.232387	0.470889	-0.493508	0.621654	1	14SM FF
ENSMUSG00000000120	Ngfr	11	0.43388	0.258302	1.67974	0.0930086	0.713144	13SM FF	-0.0619723	0.263476	-0.23521	0.814046	0.997045	14SM FR	0.477602	0.25856	1.84716	0.0647234	1	13SM FF
ENSMUSG00000000125	Wnt3	11	-1.17522	1.41743	-0.829122	0.407036	0.87187	13SM FR	1.37566	1.4607	0.941781	0.346305	NA	14SM FF	-1.30019	1.41199	-0.92082	0.357145	1	14SM FF
ENSMUSG00000000126	Wnt9a	11	0.129307	0.602743	0.214531	0.830133	0.974493	13SM FF	-0.313705	0.609395	-0.514781	0.606706	0.993579	14SM FR	0.339536	0.605151	0.561076	0.574746	1	13SM FF
ENSMUSG00000000127	Fer	17	0.109792	0.104805	1.04758	0.294831	0.833524	13SM FF	-0.0359033	0.106332	-0.337653	0.735625	0.996404	14SM FR	0.13103	0.104915	1.24891	0.211697	1	13SM FF
ENSMUSG00000000131	Xpo6	7	0.01292	0.0858088	0.150567	0.880317	0.984064	13SM FF	0.0141722	0.0861882	0.164433	0.86939	0.997045	14SM FF	0.00522278	0.085814	0.0608617	0.951469	1	13SM FF
ENSMUSG00000000134	Tfe3	X	-0.256149	0.21443	-1.19456	0.232261	0.805053	13SM FR	0.0673884	0.214821	0.313695	0.753753	0.996404	14SM FF	-0.16573	0.214437	-0.772862	0.439604	1	14SM FF
ENSMUSG00000000142	Axin2	11	0.345168	0.176886	1.95136	0.0510144	0.6392	13SM FF	-0.123521	0.177473	-0.695999	0.48643	0.990931	14SM FR	0.257	0.176897	1.45282	0.146273	1	13SM FF
ENSMUSG00000000148	Brat1	5	0.0530141	0.139094	0.38114	0.7031	0.953974	13SM FF	0.178943	0.141369	1.26579	0.205589	0.889305	14SM FF	0.00945188	0.138968	0.0680146	0.945774	1	13SM FF
ENSMUSG00000000149	Gna12	5	0.140939	0.102258	1.37826	0.168121	0.770852	13SM FF	0.197252	0.103463	1.90651	0.0565845	0.666882	14SM FF	-0.013247	0.101904	-0.129995	0.896571	1	14SM FF
ENSMUSG00000000154	Slc22a18	7	-0.197594	0.247228	-0.799235	0.424154	0.87817	13SM FR	0.0192288	0.246983	0.0778548	0.937944	0.998776	14SM FF	-0.420261	0.246957	-1.70175	0.0888014	1	14SM FF
ENSMUSG00000000157	Itgb2l	16	0.345331	0.958689	0.360212	0.718689	0.955037	13SM FF	-0.356586	1.06114	-0.33604	0.736841	NA	14SM FR	0.576228	0.979811	0.588101	0.556465	1	13SM FF
ENSMUSG00000000159	Igsf5	16	-0.174363	0.180551	-0.965729	0.33418	0.847189	13SM FR	-0.114083	0.180676	-0.631426	0.527762	0.990938	14SM FR	-0.112352	0.180606	-0.622083	0.533887	1	14SM FF
ENSMUSG00000000167	Pih1d2	9	-0.381549	0.237013	-1.60982	0.107437	0.725299	13SM FR	-0.267962	0.245333	-1.09224	0.274729	0.936015	14SM FR	0.104659	0.242816	0.43102	0.666454	1	13SM FF
ENSMUSG00000000168	Dlat	9	-0.130021	0.151343	-0.859112	0.390279	0.864531	13SM FR	0.044268	0.151696	0.29182	0.770424	0.996404	14SM FF	-0.0874405	0.151349	-0.577741	0.563439	1	14SM FF
ENSMUSG00000000171	Sdhd	9	-0.269146	0.167733	-1.60461	0.10858	0.726183	13SM FR	0.140359	0.167839	0.836269	0.403004	0.975076	14SM FF	-0.27047	0.167736	-1.61248	0.106857	1	14SM FF
ENSMUSG00000000182	Fgf23	6	-1.39655	0.762754	-1.83093	0.0671109	0.675813	13SM FR	0.990112	0.794611	1.24603	0.212752	NA	14SM FF	-0.666301	0.772177	-0.862886	0.3882	1	14SM FF
ENSMUSG00000000183	Fgf6	6	0.275834	1.60249	0.172129	0.863336	0.982689	13SM FF	-1.09844	1.758	-0.624827	0.532084	NA	14SM FR	1.36392	1.71496	0.795308	0.426434	1	13SM FF
ENSMUSG00000000184	Ccnd2	6	-0.217904	0.182007	-1.19723	0.231218	0.804522	13SM FR	-0.515951	0.182043	-2.83423	0.00459361	0.28217	14SM FR	0.19694	0.182051	1.08179	0.279346	1	13SM FF
ENSMUSG00000000194	Gpr107	2	0.153621	0.129769	1.1838	0.236491	0.807526	13SM FF	-0.184049	0.130044	-1.41528	0.156987	0.843504	14SM FR	0.208059	0.129715	1.60397	0.10872	1	13SM FF
ENSMUSG00000000197	Nalcn	14	-0.108195	0.353771	-0.305832	0.759733	0.964478	13SM FR	-0.539533	0.352064	-1.53248	0.125403	0.814484	14SM FR	0.052138	0.35116	0.148474	0.881969	1	13SM FF
ENSMUSG00000000202	Btbd17	11	0.798771	1.16778	0.684008	0.49397	0.896478	13SM FF	0.801093	1.20025	0.66744	0.504491	NA	14SM FF	1.66286	1.20632	1.37846	0.168061	1	13SM FF
ENSMUSG00000000204	Slfn4	11	-0.110999	0.734421	-0.151138	0.879867	0.984064	13SM FR	-1.10949	0.734411	-1.51073	0.130858	0.818436	14SM FR	0.159504	0.734435	0.21718	0.828068	1	13SM FF
ENSMUSG00000000216	Scnn1g	7	1.8899	0.614576	3.07513	0.00210411	0.257288	13SM FF	0.0680147	0.612704	0.111007	0.911611	0.997045	14SM FF	0.436605	0.611691	0.713766	0.475372	1	13SM FF
ENSMUSG00000000223	Drp2	X	0.15826	0.225573	0.701591	0.482935	0.894169	13SM FF	-0.310059	0.236808	-1.30933	0.190424	0.882453	14SM FR	0.523908	0.229776	2.28008	0.022603	1	13SM FF
ENSMUSG00000000244	Tspan32	7	0.751573	0.589615	1.27468	0.202421	0.791881	13SM FF	1.05971	0.592058	1.78988	0.0734737	0.716711	14SM FF	0.258203	0.588333	0.438871	0.660755	1	13SM FF
ENSMUSG00000000247	Lhx2	2	0.135158	0.945451	0.142956	0.886325	0.984132	13SM FF	1.12364	0.914214	1.22908	0.219041	NA	14SM FF	0.295558	0.899394	0.328619	0.742443	1	13SM FF
ENSMUSG00000000248	Clec2g	6	1.55937	1.13712	1.37133	0.170271	0.771511	13SM FF	-0.387378	1.25199	-0.309411	0.757009	NA	14SM FR	2.0752	1.2182	1.7035	0.0884753	1	13SM FF
ENSMUSG00000000253	Gmpr	13	-0.175281	0.270964	-0.646877	0.517712	0.904347	13SM FR	-0.0907986	0.272793	-0.332848	0.739249	0.996404	14SM FR	0.132769	0.271731	0.488604	0.625122	1	13SM FF
ENSMUSG00000000266	Mid2	X	-0.0618464	0.135796	-0.455437	0.648795	0.940626	13SM FR	0.00835108	0.13578	0.0615046	0.950957	0.998985	14SM FF	-0.213305	0.135649	-1.57247	0.115842	1	14SM FF
ENSMUSG00000000275	Trim25	11	0.0760724	0.168928	0.450325	0.652476	0.943083	13SM FF	-0.0660926	0.168952	-0.391191	0.695656	0.99619	14SM FR	-0.057572	0.168895	-0.340875	0.733198	1	14SM FF
ENSMUSG00000000276	Dgke	11	0.0107439	0.181212	0.0592889	0.952722	0.994257	13SM FF	-0.0304633	0.182441	-0.166976	0.867389	0.997045	14SM FR	-0.00953441	0.181434	-0.0525502	0.95809	1	14SM FF
ENSMUSG00000000278	Scpep1	11	0.142459	0.189087	0.753406	0.451206	0.884401	13SM FF	0.368669	0.189632	1.94413	0.05188	0.644284	14SM FF	-0.155093	0.188668	-0.82204	0.411054	1	14SM FF
ENSMUSG00000000282	Mnt	11	-0.0495741	0.114796	-0.431847	0.665852	0.945225	13SM FR	0.00358952	0.115069	0.0311946	0.975114	1	14SM FF	-0.150689	0.114623	-1.31465	0.188626	1	14SM FF
ENSMUSG00000000290	Itgb2	10	0.197168	0.302484	0.651829	0.514512	0.902709	13SM FF	0.796711	0.303457	2.62545	0.00865341	0.341521	14SM FF	-0.196631	0.302204	-0.650657	0.515268	1	14SM FF
ENSMUSG00000000295	Hddc2	10	-0.0630244	0.24839	-0.253732	0.799703	0.971701	13SM FR	0.0551245	0.249971	0.220523	0.825464	0.997045	14SM FF	-0.0178678	0.248423	-0.0719252	0.942661	1	14SM FF
ENSMUSG00000000296	Tpd52l1	10	-0.202532	0.527494	-0.383951	0.701014	0.953346	13SM FR	0.422757	0.563018	0.750877	0.452727	NA	14SM FF	0.189345	0.538657	0.351512	0.725204	1	13SM FF
ENSMUSG00000000301	Pemt	11	0.790817	0.379009	2.08654	0.0369301	0.605197	13SM FF	0.146211	0.386827	0.377976	0.705448	0.996402	14SM FF	0.418581	0.377426	1.10904	0.267413	1	13SM FF
ENSMUSG00000000303	Cdh1	8	-0.115358	0.122145	-0.944439	0.344946	0.851511	13SM FR	-0.0295998	0.12216	-0.242303	0.808546	0.997045	14SM FR	-0.0850018	0.122146	-0.695901	0.486491	1	14SM FF
ENSMUSG00000000305	Cdh4	2	-0.280724	0.706509	-0.39734	0.691117	0.950959	13SM FR	-0.251779	0.703743	-0.357771	0.720515	0.996402	14SM FR	-0.232903	0.704323	-0.330677	0.740889	1	14SM FF
ENSMUSG00000000308	Ckmt1	2	0.0210112	0.203677	0.103159	0.917837	0.988729	13SM FF	-0.00432943	0.203696	-0.0212544	0.983043	1	14SM FR	-0.0518621	0.203673	-0.254634	0.799005	1	14SM FF
ENSMUSG00000000317	Bcl6b	11	0.241511	0.323222	0.747198	0.454944	0.886134	13SM FF	-0.197414	0.32823	-0.601451	0.54754	0.992197	14SM FR	0.389679	0.323837	1.20332	0.228853	1	13SM FF
ENSMUSG00000000318	Clec10a	11	-0.0561465	0.724538	-0.0774929	0.938231	0.991826	13SM FR	0.614674	0.742451	0.827898	0.407728	0.976679	14SM FF	0.366257	0.722535	0.506906	0.612221	1	13SM FF
ENSMUSG00000000320	Alox12	11	-0.675107	0.363049	-1.85955	0.0629499	0.665979	13SM FR	-0.205792	0.372031	-0.553158	0.580155	0.993579	14SM FR	-0.0315292	0.370866	-0.0850151	0.932249	1	14SM FF
ENSMUSG00000000326	Comt	16	0.0137313	0.119863	0.114558	0.908796	0.987165	13SM FF	0.0706982	0.120408	0.587156	0.557099	0.992288	14SM FF	0.00946296	0.119863	0.0789479	0.937074	1	13SM FF
ENSMUSG00000000339	Rtca	3	-0.22635	0.186632	-1.21282	0.225199	0.80206	13SM FR	0.105804	0.187704	0.563672	0.572977	0.993579	14SM FF	-0.219029	0.186705	-1.17312	0.240746	1	14SM FF
ENSMUSG00000000340	Dbt	3	-0.030476	0.133338	-0.228562	0.81921	0.974493	13SM FR	-0.0999245	0.134614	-0.742303	0.457904	0.987681	14SM FR	0.0797223	0.133739	0.596102	0.551107	1	13SM FF
ENSMUSG00000000346	Dazap2	15	-0.176698	0.0796318	-2.21894	0.0264911	0.559938	13SM FR	-0.0108346	0.0798082	-0.135758	0.892012	0.997045	14SM FR	-0.10421	0.079668	-1.30805	0.190855	1	14SM FF
ENSMUSG00000000355	Mcts1	X	0.112089	0.12609	0.888955	0.374027	0.861754	13SM FF	0.256788	0.127238	2.01816	0.0435742	0.605866	14SM FF	-0.179869	0.124888	-1.44024	0.1498	1	14SM FF
ENSMUSG00000000359	Rem1	2	0.760659	0.459852	1.65414	0.0980992	0.718786	13SM FF	-0.322665	0.462716	-0.697329	0.485597	0.990931	14SM FR	0.600704	0.459367	1.30768	0.190983	1	13SM FF
ENSMUSG00000000365	Rnf17	14	-1.32645	2.33331	-0.568484	0.569706	0.920055	13SM FR	0.184689	2.33493	0.0790987	0.936954	NA	14SM FF	-0.826871	2.34894	-0.35202	0.724824	1	14SM FF
ENSMUSG00000000374	Trappc10	10	-0.396444	0.152214	-2.60452	0.00920039	0.407346	13SM FR	-0.344043	0.152265	-2.2595	0.0238521	0.486902	14SM FR	-0.0855984	0.152299	-0.56204	0.574089	1	14SM FF
ENSMUSG00000000378	Ccm2	11	0.0590398	0.123685	0.477342	0.633119	0.938092	13SM FF	0.174751	0.124974	1.3983	0.162023	0.849864	14SM FF	-0.0103732	0.123706	-0.083853	0.933173	1	14SM FF
ENSMUSG00000000384	Tbrg4	11	-0.0813766	0.130672	-0.622757	0.533444	0.909019	13SM FR	-0.0564791	0.131046	-0.430987	0.666477	0.995645	14SM FR	0.039553	0.130798	0.302398	0.762348	1	13SM FF
ENSMUSG00000000385	Tmprss2	16	-0.0102846	0.1812	-0.0567584	0.954738	0.994822	13SM FR	0.111821	0.18118	0.617181	0.537116	0.990938	14SM FF	-0.320216	0.181172	-1.76746	0.0771505	1	14SM FF
ENSMUSG00000000386	Mx1	16	0.191906	0.559905	0.342748	0.731788	0.957957	13SM FF	-0.256186	0.559561	-0.457833	0.647072	0.995623	14SM FR	-0.175564	0.55969	-0.313681	0.753763	1	14SM FF
ENSMUSG00000000392	Fap	2	0.412822	0.278669	1.48141	0.138498	0.746034	13SM FF	-0.330359	0.279021	-1.18399	0.236415	0.910439	14SM FR	0.0823411	0.278204	0.295974	0.76725	1	13SM FF
ENSMUSG00000000394	Gcg	2	0.24993	0.349905	0.714281	0.475053	0.892456	13SM FF	0.305341	0.34975	0.873027	0.382648	0.970455	14SM FF	-0.270156	0.34924	-0.773555	0.439194	1	14SM FF
ENSMUSG00000000399	Ndufa9	6	-0.255671	0.159577	-1.60218	0.109116	0.726183	13SM FR	0.142157	0.159799	0.889598	0.373682	0.967478	14SM FF	-0.293823	0.159551	-1.84156	0.0655402	1	14SM FF
ENSMUSG00000000402	Egfl6	X	-0.0103147	1.18953	-0.00867124	0.993081	0.999173	13SM FR	0.0175907	1.26218	0.0139367	0.98888	NA	14SM FF	0.627246	1.21588	0.515877	0.60594	1	13SM FF
ENSMUSG00000000409	Lck	4	0.503707	0.43267	1.16418	0.24435	0.810052	13SM FF	0.507664	0.435229	1.16643	0.243441	0.913781	14SM FF	0.108668	0.431579	0.251791	0.801203	1	13SM FF
ENSMUSG00000000416	Cttnbp2	6	0.00758306	0.303732	0.0249663	0.980082	0.997259	13SM FF	0.194715	0.305152	0.638092	0.523414	0.990938	14SM FF	-0.127608	0.304116	-0.419603	0.674776	1	14SM FF
ENSMUSG00000000420	Galnt1	18	-0.130016	0.127028	-1.02352	0.306061	0.839007	13SM FR	0.0572566	0.127194	0.450152	0.652601	0.995623	14SM FF	-0.130723	0.127041	-1.02898	0.303487	1	14SM FF
ENSMUSG00000000439	Mkrn2	6	-0.276307	0.253943	-1.08807	0.276566	0.824816	13SM FR	-0.0309725	0.254858	-0.121528	0.903273	0.997045	14SM FR	-0.116979	0.254028	-0.460495	0.645161	1	14SM FF
ENSMUSG00000000440	Pparg	6	-0.0905156	0.180741	-0.500803	0.61651	0.934459	13SM FR	-0.0324685	0.181077	-0.179307	0.857696	0.997045	14SM FR	-0.17639	0.180883	-0.97516	0.329481	1	14SM FF
ENSMUSG00000000441	Raf1	6	-0.109142	0.0968586	-1.12682	0.259819	0.818043	13SM FR	0.0512951	0.0971615	0.527936	0.597543	0.993579	14SM FF	-0.0211664	0.0968886	-0.218461	0.82707	1	14SM FF
ENSMUSG00000000486	Septin1	7	0.585998	0.368364	1.59081	0.111652	0.730738	13SM FF	0.734317	0.371625	1.97596	0.0481593	0.634194	14SM FF	0.27221	0.367724	0.740257	0.459144	1	13SM FF
ENSMUSG00000000489	Pdgfb	15	-0.0358632	0.256325	-0.139913	0.888729	0.984454	13SM FR	-0.0404964	0.259879	-0.155828	0.876169	0.997045	14SM FR	0.31027	0.256242	1.21085	0.225954	1	13SM FF
ENSMUSG00000000530	Acvrl1	15	0.00989847	0.245089	0.0403873	0.967784	0.996013	13SM FF	-0.371107	0.245871	-1.50935	0.131208	0.81863	14SM FR	0.152798	0.245005	0.623652	0.532856	1	13SM FF
ENSMUSG00000000531	Tamalin	15	0.224155	0.238532	0.939727	0.347358	0.852398	13SM FF	0.367486	0.246232	1.49244	0.135584	0.826456	14SM FF	0.0607744	0.236641	0.256821	0.797317	1	13SM FF
ENSMUSG00000000532	Acvr1b	15	-0.00220055	0.155223	-0.0141767	0.988689	0.998633	13SM FR	-0.0395545	0.155416	-0.254507	0.799104	0.996824	14SM FR	-0.00317984	0.155223	-0.0204856	0.983656	1	14SM FF
ENSMUSG00000000538	Tom1l2	11	-0.111451	0.155618	-0.716181	0.47388	0.891873	13SM FR	-0.10641	0.15587	-0.682688	0.494804	0.990931	14SM FR	0.0472498	0.155691	0.303484	0.761521	1	13SM FF
ENSMUSG00000000544	Gpa33	1	-0.315502	0.16348	-1.92991	0.0536182	0.643111	13SM FR	-0.170192	0.163497	-1.04095	0.297901	0.94847	14SM FR	-0.139942	0.163491	-0.855961	0.392019	1	14SM FF
ENSMUSG00000000552	Zfp385a	15	0.384847	0.273682	1.40618	0.15967	0.767233	13SM FF	0.122887	0.274396	0.447847	0.654263	0.995623	14SM FF	0.0927302	0.272622	0.340142	0.733749	1	13SM FF
ENSMUSG00000000555	Itga5	15	-0.441624	0.391292	-1.12863	0.259054	0.817724	13SM FR	-0.468358	0.391438	-1.19651	0.231499	0.908757	14SM FR	0.154915	0.391437	0.39576	0.692282	1	13SM FF
ENSMUSG00000000560	Gabra2	5	0.455308	0.503562	0.904175	0.365902	0.859737	13SM FF	-1.30348	0.502811	-2.59238	0.0095315	NA	14SM FR	0.551536	0.508056	1.08558	0.277664	1	13SM FF
ENSMUSG00000000561	Wdr77	3	-0.192088	0.19904	-0.965072	0.334509	0.847418	13SM FR	-0.132548	0.199683	-0.66379	0.506825	0.990931	14SM FR	0.0858818	0.199292	0.430935	0.666515	1	13SM FF
ENSMUSG00000000562	Adora3	3	-0.211419	0.280511	-0.753692	0.451034	0.884401	13SM FR	0.0327042	0.302283	0.108191	0.913844	0.997045	14SM FF	0.274194	0.28796	0.952194	0.340999	1	13SM FF
ENSMUSG00000000563	Atp5pb	3	-0.178107	0.162813	-1.09393	0.273984	0.824816	13SM FR	0.219081	0.16287	1.34513	0.178584	0.868123	14SM FF	-0.271347	0.1628	-1.66675	0.0955634	1	14SM FF
ENSMUSG00000000567	Sox9	11	0.175049	0.182246	0.960512	0.336798	0.848591	13SM FF	-0.373755	0.1823	-2.05022	0.0403428	0.592157	14SM FR	0.150289	0.182226	0.824739	0.40952	1	13SM FF
ENSMUSG00000000568	Hnrnpd	5	-0.0185382	0.160397	-0.115577	0.907988	0.987165	13SM FR	-0.271872	0.160524	-1.69366	0.09033	0.751525	14SM FR	0.0669898	0.160453	0.417503	0.67631	1	13SM FF
ENSMUSG00000000579	Dynlt1c	17	0.211058	0.230266	0.916583	0.359361	0.858042	13SM FF	-0.0119948	0.233487	-0.0513724	0.959029	1	14SM FR	0.289702	0.230943	1.25443	0.209686	1	13SM FF
ENSMUSG00000000581	C1d	11	-0.436196	0.138501	-3.14941	0.00163598	0.233643	13SM FR	0.0630769	0.139367	0.452597	0.650839	0.995623	14SM FF	-0.272966	0.138838	-1.96608	0.0492888	1	14SM FF
ENSMUSG00000000594	Gm2a	11	0.275652	0.174531	1.57939	0.114247	0.731709	13SM FF	0.506452	0.17504	2.89334	0.00381167	0.256994	14SM FF	-0.0021192	0.174364	-0.0121539	0.990303	1	14SM FF
ENSMUSG00000000600	Krit1	5	0.0906481	0.0797033	1.13732	0.255405	0.815921	13SM FF	-0.0148956	0.0800035	-0.186187	0.852298	0.997045	14SM FR	0.00736922	0.0796201	0.0925547	0.926257	1	13SM FF
ENSMUSG00000000605	Clcn4	7	-0.0200807	0.0906374	-0.22155	0.824664	0.974493	13SM FR	-0.033468	0.0912869	-0.366624	0.713899	0.996402	14SM FR	0.0364861	0.0907125	0.402216	0.687525	1	13SM FF
ENSMUSG00000000606	Vmn2r88	14	-0.116616	0.380372	-0.306585	0.759159	0.964378	13SM FR	-0.33034	0.378956	-0.871713	0.383365	0.971217	14SM FR	-0.0959228	0.380801	-0.251898	0.80112	1	14SM FF
ENSMUSG00000000617	Grm6	11	0.432498	1.06763	0.405101	0.685404	0.949899	13SM FF	1.59569	1.12019	1.42449	0.154306	NA	14SM FF	0.0453379	1.06244	0.0426735	0.965962	1	13SM FF
ENSMUSG00000000627	Sema4f	6	0.751489	0.621043	1.21004	0.226262	0.80206	13SM FF	0.326531	0.636918	0.512674	0.608179	NA	14SM FF	0.353781	0.61153	0.578517	0.562915	1	13SM FF
ENSMUSG00000000628	Hk2	6	-1.02445	0.449003	-2.28162	0.0225119	0.539196	13SM FR	-0.516009	0.449007	-1.14922	0.250465	0.917738	14SM FR	-0.314801	0.449016	-0.701091	0.483246	1	14SM FF
ENSMUSG00000000631	Myo18a	11	-0.30172	0.140916	-2.14113	0.0322633	0.589767	13SM FR	-0.220044	0.140935	-1.56131	0.118451	0.798597	14SM FR	-0.211305	0.140934	-1.49932	0.13379	1	14SM FF
ENSMUSG00000000632	Sez6	11	0.972956	0.645755	1.5067	0.131889	0.741463	13SM FF	-0.353991	0.649532	-0.544994	0.585757	NA	14SM FR	0.747869	0.643186	1.16276	0.244928	1	13SM FF
ENSMUSG00000000673	Haao	17	0.779739	0.628712	1.24022	0.214895	0.800306	13SM FF	0.473521	0.632467	0.748689	0.454045	0.987256	14SM FF	0.306198	0.626705	0.488584	0.625136	1	13SM FF
ENSMUSG00000000682	Cd52	4	0.350331	0.365187	0.959321	0.337397	0.848694	13SM FF	1.092	0.367037	2.97518	0.0029282	0.235173	14SM FF	-0.0214051	0.364788	-0.0586781	0.953208	1	14SM FF
ENSMUSG00000000686	Abhd15	11	0.324584	0.347958	0.932826	0.35091	0.854238	13SM FF	0.289417	0.360542	0.802726	0.422133	0.982026	14SM FF	0.189057	0.347235	0.544464	0.586123	1	13SM FF
ENSMUSG00000000690	Hoxb6	11	-0.0933363	0.185154	-0.5041	0.614191	0.933687	13SM FR	0.161679	0.185792	0.870218	0.384181	0.971217	14SM FF	-0.234891	0.184405	-1.27378	0.202742	1	14SM FF
ENSMUSG00000000693	Loxl3	6	-0.0155439	0.510177	-0.0304678	0.975694	0.997055	13SM FR	0.37124	0.511694	0.725511	0.468139	0.988177	14SM FF	0.011253	0.509584	0.0220828	0.982382	1	13SM FF
ENSMUSG00000000706	Btn1a1	13	-2.6774	1.39199	-1.92344	0.054425	0.643111	13SM FR	-0.300306	1.14565	-0.262126	0.793224	NA	14SM FR	-2.81476	1.38828	-2.02752	0.0426097	1	14SM FF
ENSMUSG00000000708	Kat2b	17	-0.260376	0.208126	-1.25105	0.210917	0.79883	13SM FR	0.00638768	0.208439	0.0306454	0.975552	1	14SM FF	0.205029	0.208253	0.984516	0.324862	1	13SM FF
ENSMUSG00000000711	Rab5b	10	0.0408642	0.1033	0.395588	0.692409	0.950959	13SM FF	0.0108494	0.103516	0.104809	0.916528	0.997045	14SM FF	-0.0342087	0.103244	-0.331338	0.740389	1	14SM FF
ENSMUSG00000000724	Cryba1	11	-0.222755	0.878395	-0.253593	0.79981	0.971761	13SM FR	-0.396935	0.787615	-0.503971	0.614282	NA	14SM FR	-0.967142	0.843211	-1.14698	0.251392	1	14SM FF
ENSMUSG00000000730	Dnmt3l	10	-1.43406	0.750927	-1.90971	0.0561701	0.645081	13SM FR	-0.213953	0.710356	-0.301191	0.763269	NA	14SM FR	-1.37719	0.744215	-1.85052	0.0642384	1	14SM FF
ENSMUSG00000000731	Aire	10	0.243573	0.731469	0.332991	0.739141	0.961248	13SM FF	1.08814	0.778151	1.39837	0.162001	NA	14SM FF	-0.324168	0.724846	-0.447223	0.654714	1	14SM FF
ENSMUSG00000000732	Icosl	10	0.231699	0.212711	1.08927	0.276035	0.824816	13SM FF	0.390431	0.214103	1.82356	0.0682179	0.705386	14SM FF	0.156138	0.212649	0.734256	0.462793	1	13SM FF
ENSMUSG00000000738	Spg7	8	-0.0752435	0.148823	-0.50559	0.613144	0.933489	13SM FR	0.0539497	0.149375	0.361171	0.717972	0.996402	14SM FF	0.00683733	0.148872	0.0459276	0.963368	1	13SM FF
ENSMUSG00000000739	Sult5a1	8	0.321553	0.24505	1.3122	0.189454	0.782216	13SM FF	0.28256	0.247707	1.1407	0.253993	0.92097	14SM FF	0.0650207	0.244532	0.265898	0.790318	1	13SM FF
ENSMUSG00000000740	Rpl13	8	-0.154172	0.119904	-1.28579	0.198517	0.787292	13SM FR	0.271422	0.119994	2.26196	0.0236999	0.486902	14SM FF	-0.191743	0.119898	-1.59921	0.109773	1	14SM FF
ENSMUSG00000000743	Chmp1a	8	-0.13105	0.104598	-1.25289	0.210244	0.797854	13SM FR	-0.12657	0.104971	-1.20576	0.22791	0.904819	14SM FR	-0.0573163	0.104671	-0.547583	0.583978	1	14SM FF
ENSMUSG00000000751	Rpa1	11	-0.00552532	0.157875	-0.034998	0.972081	0.996497	13SM FR	0.198768	0.158521	1.25389	0.209881	0.889305	14SM FF	0.0600091	0.158019	0.379759	0.704124	1	13SM FF
ENSMUSG00000000753	Serpinf1	11	-0.22481	0.467004	-0.481389	0.63024	0.938092	13SM FR	-0.652128	0.468077	-1.39321	0.163557	0.84996	14SM FR	0.599693	0.467876	1.28173	0.199936	1	13SM FF
ENSMUSG00000000759	Tubgcp3	8	0.0499823	0.137382	0.36382	0.715992	0.955037	13SM FF	0.216061	0.137885	1.56696	0.117123	0.795885	14SM FF	-0.0382542	0.137461	-0.27829	0.78079	1	14SM FF
ENSMUSG00000000766	Oprm1	10	1.40246	1.5249	0.919701	0.357729	0.857596	13SM FF	0.223512	1.52824	0.146254	0.883721	NA	14SM FF	0.362134	1.47848	0.244937	0.806505	1	13SM FF
ENSMUSG00000000776	Polr3d	14	0.0586319	0.221097	0.265187	0.790866	0.9695	13SM FF	-0.192047	0.22166	-0.866405	0.386268	0.971217	14SM FR	0.225366	0.221508	1.01742	0.308955	1	13SM FF
ENSMUSG00000000782	Tcf7	11	0.635481	0.424175	1.49816	0.134093	0.743581	13SM FF	1.05483	0.427196	2.46918	0.0135422	0.400577	14SM FF	0.10267	0.423085	0.24267	0.808261	1	13SM FF
ENSMUSG00000000787	Ddx3x	X	-0.235868	0.13929	-1.69336	0.0903865	0.709676	13SM FR	-0.0295625	0.139321	-0.21219	0.831959	0.997045	14SM FR	-0.22143	0.139309	-1.58949	0.111949	1	14SM FF
ENSMUSG00000000791	Il12rb1	8	0.9321	0.524677	1.77652	0.0756471	0.688473	13SM FF	0.800098	0.530917	1.50701	0.131807	0.820043	14SM FF	0.60279	0.521526	1.15582	0.247755	1	13SM FF
ENSMUSG00000000792	Slc5a5	8	0.557319	0.768085	0.725595	0.468087	0.889941	13SM FF	0.447788	0.759724	0.589409	0.555587	NA	14SM FF	-0.334335	0.748431	-0.446714	0.655081	1	14SM FF
ENSMUSG00000000794	Kcnn3	3	0.365633	0.353433	1.03452	0.300894	0.836432	13SM FF	-0.0139153	0.354464	-0.0392572	0.968685	1	14SM FR	0.382927	0.353431	1.08345	0.278607	1	13SM FF
ENSMUSG00000000804	Usp32	11	-0.0764786	0.0911812	-0.838754	0.401607	0.869473	13SM FR	-0.0861784	0.0917692	-0.939078	0.347691	0.960456	14SM FR	-0.0155774	0.0912219	-0.170763	0.86441	1	14SM FF
ENSMUSG00000000805	Car4	11	-0.209517	0.192567	-1.08802	0.276585	0.824816	13SM FR	-0.68664	0.192608	-3.56497	0.000363904	0.0949358	14SM FR	0.241725	0.192632	1.25486	0.209531	1	13SM FF
ENSMUSG00000000811	Txnrd3	6	-0.0848578	0.258095	-0.328785	0.742318	0.96156	13SM FR	-0.260068	0.260689	-0.997615	0.318466	0.954161	14SM FR	0.244549	0.259334	0.942989	0.345687	1	13SM FF
ENSMUSG00000000817	Fasl	1	1.34667	1.08119	1.24554	0.212933	0.799141	13SM FF	1.80744	1.08329	1.66848	0.0952212	NA	14SM FF	-0.528533	1.05353	-0.50168	0.615893	1	14SM FF
ENSMUSG00000000823	Zfp512b	2	0.079647	0.220921	0.360523	0.718456	0.955037	13SM FF	0.063898	0.221396	0.288614	0.772877	0.996404	14SM FF	0.0769676	0.221019	0.34824	0.72766	1	13SM FF
ENSMUSG00000000826	Dnajc5	2	-0.000312644	0.101588	-0.00307757	0.997544	1	13SM FR	-0.0247859	0.101728	-0.243648	0.807504	0.997045	14SM FR	-0.0460441	0.101578	-0.453289	0.650341	1	14SM FF
ENSMUSG00000000827	Tpd52l2	2	-0.114746	0.102466	-1.11984	0.262781	0.820399	13SM FR	-0.0876383	0.102917	-0.851542	0.394468	0.973463	14SM FR	-0.149192	0.102478	-1.45584	0.145437	1	14SM FF
ENSMUSG00000000838	Fmr1	X	-0.196892	0.132826	-1.48233	0.138254	0.746034	13SM FR	-0.095817	0.132939	-0.720759	0.471058	0.988177	14SM FR	-0.186772	0.132882	-1.40554	0.15986	1	14SM FF
ENSMUSG00000000861	Bcl11a	11	0.341461	0.289639	1.17892	0.238431	0.808342	13SM FF	0.482026	0.290186	1.66109	0.0966953	0.767539	14SM FF	0.0397316	0.289463	0.13726	0.890826	1	13SM FF
ENSMUSG00000000876	Pxmp4	2	0.0657993	0.169265	0.388736	0.697471	0.952464	13SM FF	0.0428281	0.170033	0.251881	0.801133	0.997045	14SM FF	-0.00166092	0.169009	-0.00982742	0.992159	1	14SM FF
ENSMUSG00000000881	Dlg3	X	-0.197673	0.155982	-1.26728	0.205055	0.793777	13SM FR	0.154833	0.156024	0.992367	0.321019	0.955345	14SM FF	-0.345795	0.155913	-2.21787	0.0265636	1	14SM FF
ENSMUSG00000000884	Gnb1l	16	-0.454728	0.435412	-1.04436	0.296318	0.834108	13SM FR	0.279997	0.440119	0.636185	0.524656	0.990938	14SM FF	0.0556135	0.435907	0.127581	0.89848	1	13SM FF
ENSMUSG00000000889	Dbh	2	0.780779	0.337258	2.31508	0.0206087	0.528417	13SM FF	-0.0932124	0.337286	-0.27636	0.782272	0.996404	14SM FR	0.317019	0.332226	0.954228	0.339968	1	13SM FF
ENSMUSG00000000901	Mmp11	10	0.521402	0.660468	0.789444	0.429853	0.879748	13SM FF	1.10204	0.65838	1.67386	0.0941579	0.763137	14SM FF	-0.493611	0.655542	-0.752982	0.451461	1	14SM FF
ENSMUSG00000000902	Smarcb1	10	-0.0962743	0.153671	-0.626496	0.530989	0.909019	13SM FR	0.0295652	0.153933	0.192065	0.847691	0.997045	14SM FF	-0.0749051	0.153682	-0.487403	0.625973	1	14SM FF
ENSMUSG00000000903	Vpreb3	10	0.377561	0.828603	0.455659	0.648635	0.940626	13SM FF	0.776774	0.834016	0.931366	0.351664	NA	14SM FF	-0.242114	0.821824	-0.294606	0.768295	1	14SM FF
ENSMUSG00000000915	Hip1r	5	-0.19049	0.190912	-0.997787	0.318382	0.842525	13SM FR	-0.193439	0.191076	-1.01236	0.311364	0.952296	14SM FR	-0.0407152	0.190963	-0.21321	0.831163	1	14SM FF
ENSMUSG00000000916	Nsun5	5	-0.138623	0.200991	-0.689697	0.490385	0.895679	13SM FR	0.283699	0.203063	1.3971	0.162385	0.849864	14SM FF	-0.108788	0.201501	-0.539886	0.589276	1	14SM FF
ENSMUSG00000000934	Top1mt	15	0.0158936	0.149775	0.106117	0.91549	0.98805	13SM FF	-0.0492716	0.152145	-0.323847	0.746054	0.996404	14SM FR	0.00546165	0.149372	0.0365641	0.970833	1	13SM FF
ENSMUSG00000000938	Hoxa10	6	-0.0569754	0.0994742	-0.572765	0.566804	0.919325	13SM FR	0.0541307	0.100418	0.539051	0.589852	0.993579	14SM FF	-0.186283	0.0991576	-1.87865	0.0602921	1	14SM FF
ENSMUSG00000000942	Hoxa4	6	0.319343	0.255599	1.24939	0.211522	0.798976	13SM FF	-0.141097	0.256016	-0.551126	0.581547	0.993579	14SM FR	0.0823687	0.252442	0.326287	0.744207	1	13SM FF
ENSMUSG00000000948	Gm38393	7	-0.121637	0.161572	-0.752838	0.451547	0.884401	13SM FR	0.111588	0.164646	0.677748	0.497932	0.990931	14SM FF	-0.202893	0.160679	-1.26273	0.206687	1	14SM FF
ENSMUSG00000000957	Mmp14	14	0.154838	0.194314	0.796845	0.425541	0.87863	13SM FF	0.157156	0.194758	0.806934	0.419705	0.982026	14SM FF	0.154706	0.19431	0.796178	0.425929	1	13SM FF
ENSMUSG00000000958	Slc7a7	14	0.138255	0.192032	0.719958	0.471551	0.891109	13SM FF	-0.000592219	0.193355	-0.00306286	0.997556	1	14SM FR	0.208186	0.192121	1.08362	0.278535	1	13SM FF
ENSMUSG00000000959	Oxa1l	14	0.0910482	0.138932	0.655345	0.512246	0.901463	13SM FF	0.288161	0.139546	2.06499	0.0389243	0.584117	14SM FF	-0.130234	0.138817	-0.938172	0.348156	1	14SM FF
ENSMUSG00000000976	Heatr6	11	-0.132764	0.0897792	-1.47879	0.139197	0.746034	13SM FR	-0.17061	0.0909059	-1.87677	0.0605494	0.678788	14SM FR	0.0553212	0.0900036	0.614655	0.538782	1	13SM FF
ENSMUSG00000000982	Ccl3	11	-0.0961823	0.826156	-0.116421	0.907319	0.987165	13SM FR	1.2723	0.874555	1.45479	0.145726	NA	14SM FF	-0.428072	0.817045	-0.523927	0.60033	1	14SM FF
ENSMUSG00000000983	Wfdc18	11	-0.889688	1.06667	-0.834082	0.404235	0.870094	13SM FR	0.01277	1.06731	0.0119646	0.990454	1	14SM FF	-0.232016	1.06724	-0.217397	0.827899	1	14SM FF
ENSMUSG00000001014	Icam4	9	-0.491571	1.21719	-0.403856	0.686319	0.950381	13SM FR	-0.703433	1.34498	-0.523005	0.600971	NA	14SM FR	0.719208	1.31643	0.546333	0.584837	1	13SM FF
ENSMUSG00000001016	Ilf2	3	-0.139799	0.135889	-1.02877	0.303587	0.839007	13SM FR	-0.124606	0.136141	-0.915268	0.360051	0.962815	14SM FR	-0.00403051	0.13597	-0.0296428	0.976352	1	14SM FF
ENSMUSG00000001017	Chtop	3	-0.149127	0.0896288	-1.66383	0.0961467	0.718786	13SM FR	0.0101878	0.0900534	0.11313	0.909927	0.997045	14SM FF	-0.0684793	0.0897006	-0.763421	0.445213	1	14SM FF
ENSMUSG00000001018	Snapin	3	0.0023061	0.103725	0.0222329	0.982262	0.99807	13SM FF	0.0429913	0.106092	0.405227	0.68531	0.99619	14SM FF	0.105	0.103979	1.00982	0.312582	1	13SM FF
ENSMUSG00000001020	S100a4	3	-0.251318	0.337087	-0.745558	0.455934	0.886873	13SM FR	-0.105963	0.338926	-0.312645	0.75455	0.996404	14SM FR	0.173246	0.337955	0.51263	0.60821	1	13SM FF
ENSMUSG00000001021	S100a3	3	-0.102503	1.80866	-0.0566738	0.954805	0.994822	13SM FR	3.69533	2.08104	1.77572	0.0757798	NA	14SM FF	0.790449	1.83567	0.430605	0.666756	1	13SM FF
ENSMUSG00000001025	S100a6	3	-0.233809	0.231867	-1.00838	0.313273	0.841983	13SM FR	-0.0846618	0.231872	-0.365122	0.71502	0.996402	14SM FR	-0.242466	0.231868	-1.04571	0.295696	1	14SM FF
ENSMUSG00000001027	Scn4a	11	-1.50924	1.39816	-1.07945	0.280388	0.825471	13SM FR	0.312947	1.42472	0.219656	0.826139	0.997045	14SM FF	0.690591	1.40993	0.489805	0.624272	1	13SM FF
ENSMUSG00000001029	Icam2	11	0.239562	0.30118	0.795409	0.426375	0.878669	13SM FF	0.67214	0.310797	2.16263	0.0305695	0.535972	14SM FF	-0.0254872	0.298556	-0.0853681	0.931969	1	14SM FF
ENSMUSG00000001034	Mapk7	11	-0.0304354	0.177079	-0.171875	0.863536	0.982689	13SM FR	-0.0936521	0.178323	-0.525182	0.599457	0.993579	14SM FR	-0.00415868	0.177139	-0.0234769	0.98127	1	14SM FF
ENSMUSG00000001036	Epn2	11	-0.00499685	0.171233	-0.0291815	0.97672	0.997055	13SM FR	-0.106054	0.172088	-0.616278	0.537711	0.990938	14SM FR	0.188948	0.171352	1.10269	0.270163	1	13SM FF
ENSMUSG00000001039	B9d1	11	-0.40787	0.305123	-1.33674	0.181308	0.780086	13SM FR	0.0787039	0.306415	0.256854	0.797292	0.996819	14SM FF	-0.549477	0.304524	-1.80438	0.0711719	1	14SM FF
ENSMUSG00000001052	Sec24b	3	0.125579	0.127262	0.986777	0.323752	0.844355	13SM FF	-0.0924735	0.127549	-0.725005	0.468449	0.988177	14SM FR	0.0937618	0.127293	0.73658	0.461378	1	13SM FF
ENSMUSG00000001053	N4bp3	11	0.306548	0.218611	1.40225	0.16084	0.767233	13SM FF	0.249901	0.221672	1.12735	0.259596	0.92508	14SM FF	0.206918	0.218223	0.948195	0.34303	1	13SM FF
ENSMUSG00000001054	Rmnd5b	11	0.111418	0.102571	1.08625	0.277369	0.824816	13SM FF	0.0211164	0.105219	0.200689	0.840942	0.997045	14SM FF	0.00417912	0.102993	0.0405767	0.967633	1	13SM FF
ENSMUSG00000001056	Nhp2	11	-0.245138	0.325831	-0.752348	0.451842	0.884401	13SM FR	-0.127661	0.32625	-0.391298	0.695577	0.99619	14SM FR	0.025837	0.326024	0.0792488	0.936835	1	13SM FF
ENSMUSG00000001062	Vps9d1	8	-0.00717312	0.166917	-0.0429741	0.965722	0.996013	13SM FR	0.0738538	0.16838	0.438614	0.660941	0.995623	14SM FF	0.111492	0.166913	0.667967	0.504155	1	13SM FF
ENSMUSG00000001065	Zfp276	8	0.0747387	0.128824	0.58016	0.561807	0.917267	13SM FF	0.0387639	0.129895	0.298426	0.765378	0.996404	14SM FF	-0.0225553	0.128582	-0.175415	0.860753	1	14SM FF
ENSMUSG00000001082	Mfsd10	5	-0.0240612	0.23021	-0.104519	0.916758	0.988471	13SM FR	0.0227766	0.231095	0.0985595	0.921488	0.997277	14SM FF	0.0925832	0.230525	0.401619	0.687965	1	13SM FF
ENSMUSG00000001089	Luzp1	4	-0.0712799	0.110092	-0.647458	0.517336	0.904118	13SM FR	-0.260335	0.110201	-2.36238	0.0181583	0.446037	14SM FR	-0.0320311	0.110109	-0.290904	0.771124	1	14SM FF
ENSMUSG00000001095	Slc13a2	11	-0.39272	0.336947	-1.16553	0.243806	0.810052	13SM FR	0.267406	0.337136	0.79317	0.427679	0.982026	14SM FF	-0.347698	0.336967	-1.03184	0.302145	1	14SM FF
ENSMUSG00000001098	Kctd10	5	-0.108574	0.0929564	-1.16801	0.242803	0.809635	13SM FR	0.0217284	0.0931967	0.233145	0.815649	0.997045	14SM FF	-0.0772645	0.0929665	-0.8311	0.405917	1	14SM FF
ENSMUSG00000001100	Poldip2	11	-0.0773638	0.10057	-0.769252	0.441744	0.882362	13SM FR	-0.166749	0.101535	-1.64229	0.10053	0.772062	14SM FR	0.156477	0.100923	1.55046	0.121031	1	13SM FF
ENSMUSG00000001105	Ift20	11	0.00177093	0.174257	0.0101627	0.991891	0.999173	13SM FF	0.069165	0.174918	0.395414	0.692537	0.99619	14SM FF	-0.0916964	0.17398	-0.527053	0.598157	1	14SM FF
ENSMUSG00000001119	Col6a1	10	0.17328	0.286688	0.604421	0.545564	0.912012	13SM FF	-0.0770896	0.286768	-0.268822	0.788067	0.996404	14SM FR	0.178363	0.286689	0.622148	0.533845	1	13SM FF
ENSMUSG00000001120	Pcbp3	10	0.0146015	0.411484	0.0354849	0.971693	0.996482	13SM FF	0.16385	0.416045	0.393828	0.693708	0.99619	14SM FF	0.360907	0.412716	0.874469	0.381863	1	13SM FF
ENSMUSG00000001123	Lgals9	11	-0.0139504	0.350872	-0.0397592	0.968285	0.996013	13SM FR	-0.0603376	0.350866	-0.171968	0.863463	0.997045	14SM FR	-0.160511	0.350846	-0.457496	0.647314	1	14SM FF
ENSMUSG00000001127	Araf	X	0.0584216	0.0970279	0.602111	0.5471	0.912012	13SM FF	-0.0101892	0.0976305	-0.104365	0.91688	0.997045	14SM FR	0.0790345	0.0970444	0.814416	0.415407	1	13SM FF
ENSMUSG00000001128	Cfp	X	0.0768797	0.229464	0.33504	0.737595	0.960775	13SM FF	0.461448	0.23198	1.98918	0.0466817	0.631393	14SM FF	-0.0112029	0.22909	-0.048902	0.960997	1	14SM FF
ENSMUSG00000001131	Timp1	X	-0.212474	0.637321	-0.333386	0.738843	0.961248	13SM FR	0.602147	0.63966	0.941355	0.346523	0.960456	14SM FF	-0.342752	0.636993	-0.538079	0.590523	1	14SM FF
ENSMUSG00000001134	Uxt	X	-0.118988	0.223093	-0.533353	0.593789	0.926477	13SM FR	-0.262393	0.223968	-1.17157	0.241371	0.913781	14SM FR	0.0349233	0.223248	0.156432	0.875692	1	13SM FF
ENSMUSG00000001138	Cnnm3	1	0.0582649	0.133221	0.437354	0.661854	0.944765	13SM FF	-0.0570025	0.134274	-0.424525	0.671183	0.99619	14SM FR	0.0522925	0.132889	0.393506	0.693946	1	13SM FF
ENSMUSG00000001143	Lman2l	1	0.168499	0.165658	1.01715	0.30908	0.840754	13SM FF	0.205544	0.16653	1.23428	0.2171	0.895254	14SM FF	0.0269806	0.165326	0.163197	0.870364	1	13SM FF
ENSMUSG00000001150	Mcm3ap	10	-0.0688655	0.182772	-0.376784	0.706334	0.954334	13SM FR	-0.000152064	0.183095	-0.000830523	0.999337	1	14SM FR	0.0858892	0.182778	0.469911	0.638419	1	13SM FF
ENSMUSG00000001151	Pcnt	10	0.125383	0.151109	0.829755	0.406677	0.87146	13SM FF	0.00378468	0.151291	0.0250158	0.980042	1	14SM FF	0.163166	0.151138	1.07958	0.280328	1	13SM FF
ENSMUSG00000001155	Ftcd	10	1.20972	1.43814	0.841168	0.400254	0.869019	13SM FF	-1.15639	1.32495	-0.872782	0.382782	NA	14SM FR	0.531911	1.34532	0.395379	0.692563	1	13SM FF
ENSMUSG00000001156	Mxd1	6	-0.449469	0.184057	-2.44201	0.0146056	0.461335	13SM FR	-0.210822	0.184073	-1.14532	0.252078	0.918467	14SM FR	-0.126219	0.184073	-0.685698	0.492903	1	14SM FF
ENSMUSG00000001157	Gmcl1	6	0.12213	0.144011	0.84806	0.396404	0.868129	13SM FF	-0.0476059	0.144441	-0.329588	0.741712	0.996404	14SM FR	-0.0481627	0.143767	-0.335005	0.737621	1	14SM FF
ENSMUSG00000001158	Snrnp27	6	-0.233966	0.137242	-1.70477	0.0882371	0.705459	13SM FR	0.199714	0.137736	1.44998	0.147065	0.834363	14SM FF	-0.331337	0.136957	-2.41929	0.0155509	1	14SM FF
ENSMUSG00000001166	Oas1c	5	0.301446	0.360799	0.835496	0.403439	0.869711	13SM FF	-0.0320268	0.362482	-0.0883543	0.929595	0.998678	14SM FR	0.110282	0.360797	0.305661	0.759863	1	13SM FF
ENSMUSG00000001173	Ocrl	X	0.150058	0.126674	1.1846	0.236175	0.807526	13SM FF	-0.131537	0.127139	-1.03459	0.30086	0.94847	14SM FR	0.130868	0.126666	1.03317	0.301525	1	13SM FF
ENSMUSG00000001175	Calm1	12	-0.472396	0.23305	-2.02701	0.0426609	0.624939	13SM FR	0.0628693	0.233055	0.269761	0.787344	0.996404	14SM FF	-0.470078	0.233053	-2.01705	0.0436908	1	14SM FF
ENSMUSG00000001211	Agpat3	10	0.0920065	0.152975	0.601448	0.547542	0.912012	13SM FF	0.192368	0.153697	1.2516	0.210715	0.889479	14SM FF	0.199973	0.153074	1.30639	0.191421	1	13SM FF
ENSMUSG00000001225	Slc26a3	12	0.320232	0.449738	0.71204	0.47644	0.893048	13SM FF	-0.304314	0.449699	-0.676707	0.498592	0.990931	14SM FR	-0.118379	0.449705	-0.263237	0.792368	1	14SM FF
ENSMUSG00000001227	Sema6b	17	-0.689364	0.395703	-1.74212	0.0814868	0.700953	13SM FR	-0.2616	0.395984	-0.660631	0.508849	0.990931	14SM FR	-0.197944	0.396085	-0.499751	0.61725	1	14SM FF
ENSMUSG00000001228	Uhrf1	17	-0.180559	0.270688	-0.667037	0.504748	0.900004	13SM FR	0.168374	0.270801	0.621763	0.534097	0.990938	14SM FF	-0.186796	0.270682	-0.690093	0.490136	1	14SM FF
ENSMUSG00000001229	Dpp9	17	0.0187229	0.171578	0.109122	0.913106	0.987625	13SM FF	0.16869	0.171817	0.981802	0.326197	0.95568	14SM FF	-0.134384	0.17146	-0.783762	0.43318	1	14SM FF
ENSMUSG00000001240	Ramp2	11	0.321782	0.208137	1.54601	0.122102	0.735434	13SM FF	0.198801	0.209815	0.947506	0.343381	0.96043	14SM FF	0.042199	0.20519	0.205658	0.837058	1	13SM FF
ENSMUSG00000001247	Lsr	7	-0.0838792	0.0849472	-0.987427	0.323433	0.844355	13SM FR	0.0282337	0.0850966	0.331784	0.740052	0.996404	14SM FF	-0.112093	0.0849281	-1.31986	0.186882	1	14SM FF
ENSMUSG00000001248	Gramd1a	7	0.498272	0.321769	1.54854	0.121492	0.735434	13SM FF	0.717106	0.322409	2.22421	0.0261341	0.505718	14SM FF	-0.106454	0.321278	-0.331346	0.740383	1	14SM FF
ENSMUSG00000001249	Hpn	7	0.240619	0.436043	0.551824	0.581069	0.923825	13SM FF	-0.145568	0.438787	-0.331751	0.740077	0.996404	14SM FR	0.316962	0.436949	0.725399	0.468207	1	13SM FF
ENSMUSG00000001270	Ckb	12	-0.00896085	0.339225	-0.0264156	0.978926	0.997259	13SM FR	0.203692	0.339436	0.600088	0.548447	0.992197	14SM FF	-0.145865	0.339046	-0.430222	0.667034	1	14SM FF
ENSMUSG00000001280	Sp1	15	-0.123162	0.0743979	-1.65545	0.0978342	0.718786	13SM FR	-0.127273	0.074566	-1.70684	0.087851	0.748728	14SM FR	-0.0312645	0.0744544	-0.419914	0.674548	1	14SM FF
ENSMUSG00000001281	Itgb7	15	0.797905	0.441002	1.8093	0.0704041	0.681963	13SM FF	0.823409	0.442832	1.85941	0.0629685	0.691277	14SM FF	-0.124895	0.440144	-0.28376	0.776594	1	14SM FF
ENSMUSG00000001285	Myg1	15	0.0826111	0.149441	0.552802	0.580399	0.923544	13SM FF	-0.176011	0.150728	-1.16774	0.242912	0.913781	14SM FR	0.0918795	0.149848	0.613151	0.539776	1	13SM FF
ENSMUSG00000001288	Rarg	15	0.709923	0.382102	1.85794	0.0631772	0.665979	13SM FF	-0.25734	0.383021	-0.67187	0.501667	0.990931	14SM FR	0.968732	0.382105	2.53525	0.0112367	1	13SM FF
ENSMUSG00000001289	Pfdn5	15	-0.00218508	0.174175	-0.0125453	0.989991	0.998697	13SM FR	-0.0149893	0.174392	-0.0859515	0.931505	0.998678	14SM FR	-0.154488	0.174116	-0.887274	0.374932	1	14SM FF
ENSMUSG00000001300	Efnb2	8	-0.200992	0.100093	-2.00805	0.0446379	0.628563	13SM FR	-0.138686	0.100126	-1.38511	0.166017	0.852834	14SM FR	-0.157901	0.100095	-1.57751	0.114678	1	14SM FF
ENSMUSG00000001305	Rrp15	1	0.0579388	0.260786	0.22217	0.824182	0.974493	13SM FF	-0.179157	0.262134	-0.683457	0.494318	0.990931	14SM FR	0.213967	0.261044	0.819656	0.412412	1	13SM FF
ENSMUSG00000001313	Rnd2	11	0.180766	0.309447	0.584157	0.559115	0.915175	13SM FF	0.0970374	0.312155	0.310862	0.755905	0.996404	14SM FF	-0.0935492	0.306278	-0.305439	0.760032	1	14SM FF
ENSMUSG00000001323	Srr	11	-0.26362	0.170775	-1.54367	0.122668	0.736043	13SM FR	0.020458	0.171116	0.119556	0.904835	0.997045	14SM FF	-0.395382	0.17066	-2.31678	0.0205157	1	14SM FF
ENSMUSG00000001333	Sync	4	0.126463	0.319284	0.396084	0.692043	0.950959	13SM FF	0.0944389	0.329076	0.286982	0.774126	0.996404	14SM FF	0.302391	0.320972	0.942112	0.346135	1	13SM FF
ENSMUSG00000001334	Fndc5	4	0.661441	0.501755	1.31826	0.187418	0.780467	13SM FF	0.594095	0.52774	1.12573	0.260278	NA	14SM FF	0.275036	0.491167	0.559963	0.575504	1	13SM FF
ENSMUSG00000001348	Acp5	9	0.290391	0.257565	1.12745	0.259553	0.818043	13SM FF	0.139454	0.257678	0.541195	0.588373	0.993579	14SM FF	0.012257	0.257444	0.0476102	0.962027	1	13SM FF
ENSMUSG00000001349	Cnn1	9	-0.128915	0.427249	-0.301734	0.762855	0.96514	13SM FR	-0.320591	0.427292	-0.750286	0.453083	0.987256	14SM FR	0.215746	0.427271	0.50494	0.613601	1	13SM FF
ENSMUSG00000001366	Fbxo9	9	0.208871	0.12982	1.60893	0.107632	0.725299	13SM FF	-0.120805	0.130463	-0.925976	0.354459	0.961983	14SM FR	0.171256	0.129961	1.31775	0.187589	1	13SM FF
ENSMUSG00000001376	Vps50	6	-0.114733	0.178762	-0.641822	0.520989	0.906922	13SM FR	-0.125037	0.179079	-0.698224	0.485037	0.990931	14SM FR	-0.116716	0.178808	-0.652745	0.513921	1	14SM FF
ENSMUSG00000001380	Hars	18	-0.20605	0.192601	-1.06983	0.284696	0.827516	13SM FR	-0.0790157	0.192957	-0.409498	0.682174	0.99619	14SM FR	-0.0813074	0.1927	-0.421938	0.67307	1	14SM FF
ENSMUSG00000001383	Zmat2	18	-0.165517	0.126073	-1.31287	0.189227	0.781903	13SM FR	-0.0703687	0.126355	-0.556912	0.577588	0.993579	14SM FR	-0.142969	0.126046	-1.13426	0.256685	1	14SM FF
ENSMUSG00000001403	Ube2c	2	-0.350396	0.363693	-0.963438	0.335328	0.847536	13SM FR	-0.302667	0.363578	-0.832468	0.405145	0.975888	14SM FR	-0.287922	0.363718	-0.791609	0.428589	1	14SM FF
ENSMUSG00000001415	Smg5	3	-0.0400879	0.127477	-0.314472	0.753163	0.964036	13SM FR	-0.0921379	0.127761	-0.721172	0.470803	0.988177	14SM FR	0.0626886	0.127533	0.491548	0.623039	1	13SM FF
ENSMUSG00000001416	Cct3	3	-0.321408	0.240399	-1.33698	0.181229	0.780086	13SM FR	0.155298	0.240529	0.645652	0.518505	0.990938	14SM FF	-0.18014	0.240419	-0.749278	0.453689	1	14SM FF
ENSMUSG00000001418	Glmp	3	-0.0229708	0.195537	-0.117476	0.906483	0.987165	13SM FR	0.0708348	0.195771	0.361824	0.717483	0.996402	14SM FF	-0.136893	0.195495	-0.700237	0.483779	1	14SM FF
ENSMUSG00000001419	Mef2d	3	-0.0775388	0.161599	-0.479821	0.631355	0.938092	13SM FR	0.063163	0.161673	0.390685	0.69603	0.99619	14SM FF	-0.165823	0.161552	-1.02644	0.304685	1	14SM FF
ENSMUSG00000001420	Tmem79	3	-0.170145	0.148157	-1.14841	0.250798	0.812932	13SM FR	-0.0883257	0.149072	-0.592504	0.553513	0.992288	14SM FR	-0.00821257	0.148354	-0.0553578	0.955853	1	14SM FF
ENSMUSG00000001424	Snd1	6	-0.20682	0.225501	-0.917155	0.359061	0.858008	13SM FR	0.105378	0.225552	0.467201	0.640356	0.995623	14SM FF	-0.279757	0.225487	-1.24068	0.214724	1	14SM FF
ENSMUSG00000001435	Col18a1	10	0.165959	0.101685	1.63208	0.102662	0.721942	13SM FF	-0.0163277	0.102213	-0.159743	0.873084	0.997045	14SM FR	0.143024	0.101649	1.40704	0.159416	1	13SM FF
ENSMUSG00000001436	Slc19a1	10	-0.156494	0.255871	-0.61161	0.540796	0.911315	13SM FR	-0.0990838	0.257479	-0.384823	0.700368	0.99619	14SM FR	0.168228	0.256668	0.655427	0.512193	1	13SM FF
ENSMUSG00000001440	Kpnb1	11	-0.164353	0.204516	-0.80362	0.421616	0.877175	13SM FR	-0.151555	0.204551	-0.740915	0.458745	0.987681	14SM FR	-0.0259296	0.20453	-0.126777	0.899117	1	14SM FF
ENSMUSG00000001441	Npepps	11	-0.0773032	0.102725	-0.752527	0.451734	0.884401	13SM FR	-0.0365591	0.102802	-0.355627	0.72212	0.996402	14SM FR	-0.100222	0.102701	-0.975856	0.329136	1	14SM FF
ENSMUSG00000001444	Tbx21	11	1.47792	0.501253	2.94845	0.0031937	0.278324	13SM FF	0.615505	0.509753	1.20746	0.227257	0.904092	14SM FF	0.569651	0.481451	1.1832	0.236731	1	13SM FF
ENSMUSG00000001445	Mrpl10	11	-0.0863214	0.139845	-0.617265	0.53706	0.909926	13SM FR	0.098971	0.140511	0.704365	0.481205	0.990261	14SM FF	-0.0898418	0.139839	-0.642465	0.520572	1	14SM FF
ENSMUSG00000001467	Cyp51	5	-0.550539	0.203806	-2.7013	0.00690698	0.369157	13SM FR	-0.152165	0.203792	-0.746669	0.455263	0.987256	14SM FR	-0.375421	0.203855	-1.8416	0.0655334	1	14SM FF
ENSMUSG00000001472	Tcf25	8	0.0338314	0.243748	0.138797	0.889611	0.984614	13SM FF	0.141703	0.243791	0.581247	0.561074	0.992363	14SM FF	-0.381819	0.243744	-1.56648	0.117237	1	14SM FF
ENSMUSG00000001473	Tubb6	18	-0.278835	0.242127	-1.15161	0.249482	0.81269	13SM FR	-0.0724402	0.242972	-0.298142	0.765595	0.996404	14SM FR	0.0376855	0.242492	0.155409	0.876499	1	13SM FF
ENSMUSG00000001482	Def8	8	0.243943	0.153505	1.58915	0.112026	0.731706	13SM FF	-0.131547	0.155705	-0.844848	0.398196	0.974047	14SM FR	0.364255	0.153913	2.36663	0.0179511	1	13SM FF
ENSMUSG00000001493	Meox1	11	0.00915999	0.209142	0.0437979	0.965065	0.996013	13SM FF	0.0641455	0.222877	0.287807	0.773495	0.996404	14SM FF	0.257282	0.212407	1.21127	0.225794	1	13SM FF
ENSMUSG00000001496	Nkx2-1	12	0.225925	0.362648	0.622987	0.533293	0.909019	13SM FF	-0.286101	0.364949	-0.783947	0.433071	0.982637	14SM FR	0.192443	0.362252	0.53124	0.595252	1	13SM FF
ENSMUSG00000001497	Pax9	12	0.0817043	0.299188	0.273087	0.784786	0.968243	13SM FF	0.260111	0.305647	0.851018	0.39476	0.973463	14SM FF	-0.0666039	0.29704	-0.224226	0.822582	1	14SM FF
ENSMUSG00000001504	Irx2	13	-0.406146	1.42076	-0.285865	0.774982	0.967093	13SM FR	-0.75121	1.585	-0.47395	0.635536	NA	14SM FR	1.32135	1.56995	0.841649	0.399984	1	13SM FF
ENSMUSG00000001506	Col1a1	11	0.163514	0.15127	1.08094	0.279725	0.825386	13SM FF	0.154376	0.151311	1.02025	0.307609	0.950424	14SM FF	-0.0616523	0.15123	-0.407673	0.683514	1	14SM FF
ENSMUSG00000001507	Itga3	11	-0.336722	0.173866	-1.93667	0.0527854	0.643111	13SM FR	-0.072319	0.17389	-0.41589	0.677491	0.99619	14SM FR	-0.350061	0.173889	-2.01313	0.0441014	1	14SM FF
ENSMUSG00000001508	Sgca	11	-0.83273	0.771674	-1.07912	0.280534	0.825606	13SM FR	-0.558345	0.773412	-0.721925	0.470341	0.988177	14SM FR	0.318045	0.774792	0.41049	0.681446	1	13SM FF
ENSMUSG00000001510	Dlx3	11	-0.543599	1.36705	-0.397645	0.690892	0.950887	13SM FR	-0.0579037	1.46924	-0.0394105	0.968563	NA	14SM FR	0.425272	1.41834	0.299837	0.764301	1	13SM FF
ENSMUSG00000001517	Foxm1	6	-0.358224	0.321591	-1.11391	0.265318	0.820534	13SM FR	-0.270221	0.321707	-0.83996	0.400931	0.975076	14SM FR	-0.0706553	0.321699	-0.219631	0.826158	1	14SM FF
ENSMUSG00000001518	Itfg2	6	-0.178743	0.130939	-1.36509	0.172226	0.774033	13SM FR	-0.318719	0.132561	-2.40432	0.0162026	0.428581	14SM FR	0.31582	0.131592	2.39999	0.0163954	1	13SM FF
ENSMUSG00000001520	Nrip2	6	0.320692	0.23166	1.38432	0.166259	0.768344	13SM FF	-0.0320121	0.234474	-0.136527	0.891405	0.997045	14SM FR	0.117511	0.229349	0.512368	0.608393	1	13SM FF
ENSMUSG00000001521	Tulp3	6	0.373259	0.115232	3.23921	0.00119862	0.200949	13SM FF	0.0164985	0.116947	0.141077	0.887809	0.997045	14SM FF	0.249116	0.114736	2.17121	0.029915	1	13SM FF
ENSMUSG00000001524	Gtf2h4	17	-0.0879888	0.258335	-0.340599	0.733405	0.958525	13SM FR	0.316368	0.260448	1.21471	0.224478	0.900042	14SM FF	-0.0590741	0.258531	-0.228499	0.819258	1	14SM FF
ENSMUSG00000001525	Tubb5	17	-0.225786	0.26313	-0.858078	0.390849	0.864857	13SM FR	0.0725378	0.263161	0.275641	0.782824	0.996404	14SM FF	-0.110867	0.263136	-0.42133	0.673514	1	14SM FF
ENSMUSG00000001542	Ell2	13	-0.120515	0.1843	-0.653908	0.513171	0.901958	13SM FR	-0.0728144	0.184454	-0.394755	0.693023	0.99619	14SM FR	-0.205532	0.18431	-1.11514	0.264789	1	14SM FF
ENSMUSG00000001552	Jup	11	-0.249274	0.10734	-2.32228	0.020218	0.524164	13SM FR	0.0643455	0.107398	0.59913	0.549086	0.992197	14SM FF	-0.209481	0.107353	-1.95132	0.0510192	1	14SM FF
ENSMUSG00000001555	Fkbp10	11	0.0494359	0.228347	0.216495	0.828602	0.974493	13SM FF	0.247052	0.229736	1.07537	0.282208	0.942372	14SM FF	-0.0838743	0.227983	-0.367898	0.712949	1	14SM FF
ENSMUSG00000001558	Klhl10	11	1.84318	1.03169	1.78656	0.0740082	0.686205	13SM FF	0.562428	1.09708	0.512659	0.60819	NA	14SM FF	1.03142	0.982902	1.04937	0.294009	1	13SM FF
ENSMUSG00000001566	Mnx1	5	0.81192	0.605388	1.34116	0.179869	0.77901	13SM FF	0.346728	0.611109	0.567374	0.57046	NA	14SM FF	0.229295	0.594624	0.385613	0.699783	1	13SM FF
ENSMUSG00000001569	Nom1	5	0.152896	0.135105	1.13168	0.257768	0.816971	13SM FF	-0.0926683	0.13536	-0.684608	0.493591	0.990931	14SM FR	0.0515104	0.13514	0.381162	0.703083	1	13SM FF
ENSMUSG00000001576	Ergic1	17	0.0274371	0.0856042	0.320511	0.748581	0.963415	13SM FF	-0.0833479	0.086148	-0.967496	0.333296	0.956955	14SM FR	0.10694	0.0857514	1.24709	0.212365	1	13SM FF
ENSMUSG00000001583	Tnk1	11	0.00803715	0.106952	0.0751472	0.940098	0.991863	13SM FF	-0.032141	0.107589	-0.298739	0.765139	0.996404	14SM FR	-0.0317185	0.106907	-0.296693	0.766701	1	14SM FF
ENSMUSG00000001588	Acap1	11	0.748502	0.533535	1.40291	0.160643	0.767233	13SM FF	1.13533	0.535289	2.12096	0.033925	0.554982	14SM FF	0.111724	0.532949	0.209634	0.833954	1	13SM FF
ENSMUSG00000001604	Tcea3	4	0.682726	0.40825	1.67232	0.0944608	0.715673	13SM FF	0.207651	0.40831	0.508563	0.611059	0.993579	14SM FF	0.11339	0.406119	0.279204	0.780088	1	13SM FF
ENSMUSG00000001622	Csn3	5	0.243871	0.320784	0.760236	0.447114	0.883977	13SM FF	-0.226058	0.330411	-0.684171	0.493867	0.990931	14SM FR	0.338508	0.322593	1.04933	0.294025	1	13SM FF
ENSMUSG00000001627	Ifrd1	12	-0.339728	0.239835	-1.41651	0.156627	0.766173	13SM FR	-0.210675	0.239986	-0.877865	0.380017	0.969618	14SM FR	-0.129613	0.23998	-0.540098	0.589129	1	14SM FF
ENSMUSG00000001630	Stk38l	6	0.038412	0.0848454	0.452729	0.650744	0.941933	13SM FF	-0.0678205	0.08554	-0.792851	0.427865	0.982026	14SM FR	0.131516	0.0849913	1.5474	0.121766	1	13SM FF
ENSMUSG00000001632	Brpf1	6	-0.0883777	0.14071	-0.628085	0.529948	0.908973	13SM FR	-0.0608869	0.141155	-0.431347	0.666216	0.995645	14SM FR	0.0211122	0.140775	0.149971	0.880787	1	13SM FF
ENSMUSG00000001642	Akr1b3	6	-0.207191	0.142415	-1.45484	0.145712	0.754779	13SM FR	0.123649	0.142792	0.865938	0.386524	0.971217	14SM FF	-0.21043	0.142381	-1.47794	0.139424	1	14SM FF
ENSMUSG00000001656	Hoxc11	15	-1.26917	2.12157	-0.598222	0.549692	0.912012	13SM FR	-1.35647	2.24926	-0.603075	0.546459	NA	14SM FR	1.09197	2.24484	0.486435	0.626659	1	13SM FF
ENSMUSG00000001657	Hoxc8	15	-0.531444	1.49818	-0.354726	0.722795	0.955892	13SM FR	-3.10294	1.82032	-1.70462	0.0882659	NA	14SM FR	3.65837	1.78675	2.0475	0.0406085	1	13SM FF
ENSMUSG00000001661	Hoxc6	15	-0.450253	1.31841	-0.341512	0.732718	0.958413	13SM FR	1.59739	1.4418	1.10792	0.267898	NA	14SM FF	0.0396318	1.35356	0.0292796	0.976642	1	13SM FF
ENSMUSG00000001663	Gstt1	10	0.0779149	0.348102	0.223828	0.822891	0.974493	13SM FF	0.0544398	0.348094	0.156394	0.875722	0.997045	14SM FF	-0.170183	0.347425	-0.489842	0.624246	1	14SM FF
ENSMUSG00000001665	Gstt3	10	-0.0584858	0.188328	-0.310553	0.75614	0.964036	13SM FR	0.0762981	0.188082	0.405663	0.68499	0.99619	14SM FF	-0.345446	0.187863	-1.83882	0.0659411	1	14SM FF
ENSMUSG00000001666	Ddt	10	-0.187958	0.18622	-1.00933	0.312816	0.841551	13SM FR	0.298401	0.18818	1.58572	0.112802	0.792946	14SM FF	-0.196755	0.186144	-1.05701	0.290509	1	14SM FF
ENSMUSG00000001670	Tat	8	-0.579087	0.440326	-1.31513	0.188466	0.781389	13SM FR	-0.814204	0.440201	-1.84962	0.0643684	0.695681	14SM FR	-0.191043	0.440465	-0.433731	0.664484	1	14SM FF
ENSMUSG00000001672	Marveld3	8	-0.0344888	0.129583	-0.266153	0.790121	0.969379	13SM FR	-0.0594686	0.129575	-0.458953	0.646268	0.995623	14SM FR	-0.171501	0.12945	-1.32484	0.185224	1	14SM FF
ENSMUSG00000001674	Ddx18	1	-0.130905	0.218233	-0.59984	0.548613	0.912012	13SM FR	0.0423051	0.219018	0.193158	0.846835	0.997045	14SM FF	0.0923644	0.218531	0.422661	0.672543	1	13SM FF
ENSMUSG00000001687	Ubl3	5	-0.11008	0.117639	-0.935747	0.349404	0.853478	13SM FR	-0.0630145	0.117896	-0.534493	0.593	0.993579	14SM FR	-0.123385	0.117617	-1.04904	0.294159	1	14SM FF
ENSMUSG00000001700	Gramd3	18	-0.411812	0.237359	-1.73498	0.082745	0.70235	13SM FR	-0.304357	0.237501	-1.2815	0.200019	0.888277	14SM FR	-0.0838401	0.237533	-0.352961	0.724117	1	14SM FF
ENSMUSG00000001707	Eef1e1	13	-0.308125	0.19715	-1.5629	0.118077	0.731709	13SM FR	-0.287084	0.197919	-1.45051	0.146915	0.834127	14SM FR	-0.0332882	0.197875	-0.168228	0.866404	1	14SM FF
ENSMUSG00000001729	Akt1	12	-0.218658	0.174203	-1.25519	0.209411	0.797854	13SM FR	-0.0754262	0.174271	-0.432809	0.665153	0.995645	14SM FR	-0.0820373	0.174223	-0.470876	0.637729	1	14SM FF
ENSMUSG00000001739	Cldn15	5	0.640244	0.424948	1.50664	0.131903	0.741463	13SM FF	0.288487	0.426488	0.676425	0.498771	0.990931	14SM FF	0.334699	0.424243	0.788933	0.430151	1	13SM FF
ENSMUSG00000001741	Il16	7	0.476052	0.382916	1.24323	0.213784	0.799616	13SM FF	0.943653	0.384181	2.45627	0.0140388	0.409252	14SM FF	-0.0373701	0.382281	-0.0977554	0.922126	1	14SM FF
ENSMUSG00000001750	Tcirg1	19	0.0573067	0.1427	0.401587	0.687988	0.950726	13SM FF	0.112495	0.14315	0.785855	0.431952	0.982637	14SM FF	-0.0507732	0.142637	-0.355961	0.721869	1	14SM FF
ENSMUSG00000001751	Naglu	11	0.0567047	0.174981	0.324061	0.745892	0.962945	13SM FF	0.0321916	0.175876	0.183036	0.85477	0.997045	14SM FF	-0.0555701	0.174623	-0.31823	0.750311	1	14SM FF
ENSMUSG00000001755	Coasy	11	-0.0195904	0.119201	-0.164348	0.869457	0.983058	13SM FR	-0.0361591	0.120345	-0.300462	0.763825	0.996404	14SM FR	-0.00245335	0.11924	-0.020575	0.983585	1	14SM FF
ENSMUSG00000001761	Smo	6	0.0782654	0.113761	0.687979	0.491466	0.896048	13SM FF	0.129519	0.114588	1.1303	0.258349	0.924631	14SM FF	-0.032628	0.113545	-0.287358	0.773838	1	14SM FF
ENSMUSG00000001763	Tspan33	6	0.410743	0.207718	1.97741	0.0479956	0.632684	13SM FF	0.0211004	0.209916	0.100518	0.919933	0.997045	14SM FF	0.366157	0.207614	1.76365	0.0777915	1	13SM FF
ENSMUSG00000001767	Crnkl1	2	0.113376	0.144365	0.785343	0.432252	0.880439	13SM FF	-0.0848619	0.144479	-0.587365	0.556958	0.992288	14SM FR	0.0566658	0.144254	0.39282	0.694453	1	13SM FF
ENSMUSG00000001768	Rin2	2	0.0155602	0.151222	0.102897	0.918045	0.988755	13SM FF	-0.230411	0.151389	-1.52198	0.128014	0.815383	14SM FR	0.0493429	0.151247	0.32624	0.744243	1	13SM FF
ENSMUSG00000001774	Chordc1	9	0.128497	0.144567	0.888839	0.37409	0.861754	13SM FF	0.198855	0.144564	1.37555	0.16896	0.857162	14SM FF	-0.154883	0.144228	-1.07388	0.282875	1	14SM FF
ENSMUSG00000001783	Rtcb	10	-0.110981	0.0801577	-1.38453	0.166196	0.768344	13SM FR	-0.0338054	0.0807625	-0.418578	0.675524	0.99619	14SM FR	0.0509756	0.0803448	0.63446	0.525781	1	13SM FF
ENSMUSG00000001785	Pwp1	10	-0.213275	0.218443	-0.976341	0.328896	0.846195	13SM FR	-0.0661078	0.219363	-0.301363	0.763137	0.996404	14SM FR	0.0139272	0.218786	0.0636567	0.949244	1	13SM FF
ENSMUSG00000001786	Fbxo7	10	-0.0685373	0.198364	-0.345512	0.72971	0.957414	13SM FR	0.254546	0.198813	1.28033	0.200428	0.888277	14SM FF	-0.0732241	0.197884	-0.370036	0.711356	1	14SM FF
ENSMUSG00000001794	Capns1	7	-0.174791	0.132677	-1.31742	0.187697	0.780467	13SM FR	-0.194898	0.132729	-1.46839	0.141997	0.832795	14SM FR	-0.141472	0.132694	-1.06615	0.286355	1	14SM FF
ENSMUSG00000001802	Lrp3	7	0.627826	0.37167	1.6892	0.0911805	0.710853	13SM FF	-0.255878	0.373184	-0.685661	0.492927	0.990931	14SM FR	0.360281	0.370267	0.97303	0.330539	1	13SM FF
ENSMUSG00000001804	Dsg4	18	0.181736	1.54426	0.117685	0.906317	0.987165	13SM FF	-0.375068	1.59551	-0.235077	0.814149	NA	14SM FR	0.423288	1.56487	0.270495	0.78678	1	13SM FF
ENSMUSG00000001815	Evx2	2	-0.108393	0.217104	-0.499269	0.61759	0.934869	13SM FR	-0.232573	0.217501	-1.0693	0.284936	0.943957	14SM FR	-0.0439597	0.217246	-0.20235	0.839643	1	14SM FF
ENSMUSG00000001819	Hoxd13	2	-0.146936	0.132617	-1.10797	0.267874	0.820958	13SM FR	-0.0429075	0.132679	-0.323392	0.746398	0.996404	14SM FR	-0.14653	0.132617	-1.10491	0.269197	1	14SM FF
ENSMUSG00000001823	Hoxd12	2	0.132881	0.26452	0.502348	0.615423	0.934224	13SM FF	0.143831	0.2638	0.545229	0.585596	0.993579	14SM FF	-0.288542	0.263064	-1.09685	0.272707	1	14SM FF
ENSMUSG00000001829	Clpb	7	0.0804728	0.257323	0.312731	0.754485	0.964036	13SM FF	-0.0505019	0.257844	-0.195862	0.844718	0.997045	14SM FR	0.179127	0.257469	0.695723	0.486602	1	13SM FF
ENSMUSG00000001833	Septin7	9	-0.130395	0.0864067	-1.50908	0.131277	0.741463	13SM FR	-0.100935	0.0866252	-1.16519	0.24394	0.913781	14SM FR	-0.0468922	0.0864812	-0.542224	0.587664	1	14SM FF
ENSMUSG00000001844	Zdhhc4	5	-0.191825	0.156512	-1.22562	0.22034	0.80113	13SM FR	0.0141801	0.158395	0.089524	0.928665	0.998631	14SM FF	-0.0270103	0.15707	-0.171963	0.863467	1	14SM FF
ENSMUSG00000001847	Rac1	5	-0.280228	0.176708	-1.58583	0.112779	0.731706	13SM FR	-0.0373452	0.17673	-0.211312	0.832644	0.997045	14SM FR	-0.22019	0.176715	-1.24602	0.212757	1	14SM FF
ENSMUSG00000001855	Nup214	2	0.0289865	0.163928	0.176825	0.859646	0.981236	13SM FF	-0.14256	0.164169	-0.868374	0.38519	0.971217	14SM FR	0.0560993	0.163923	0.342229	0.732178	1	13SM FF
ENSMUSG00000001864	Aif1l	2	-0.567261	0.548835	-1.03357	0.301336	0.837397	13SM FR	0.318575	0.574103	0.554909	0.578957	0.993579	14SM FF	-0.0262864	0.548289	-0.0479426	0.961762	1	14SM FF
ENSMUSG00000001865	Cpa3	3	-0.131937	0.529469	-0.249187	0.803216	0.971923	13SM FR	0.235685	0.539217	0.437087	0.662048	NA	14SM FF	-0.143219	0.529396	-0.270532	0.786751	1	14SM FF
ENSMUSG00000001870	Ltbp1	17	0.0413318	0.172091	0.240174	0.810195	0.972557	13SM FF	-0.0785674	0.17266	-0.455041	0.64908	0.995623	14SM FR	0.122475	0.17202	0.711982	0.476476	1	13SM FF
ENSMUSG00000001891	Ugp2	11	-0.285972	0.119616	-2.39075	0.0168138	0.490778	13SM FR	0.0202046	0.119758	0.168713	0.866023	0.997045	14SM FF	-0.245025	0.119648	-2.04789	0.0405703	1	14SM FF
ENSMUSG00000001901	Kcnh6	11	0.671789	0.380471	1.76568	0.0774504	0.693756	13SM FF	0.15864	0.385077	0.411969	0.680362	0.99619	14SM FF	0.493134	0.379363	1.2999	0.193634	1	13SM FF
ENSMUSG00000001909	Trmt1	8	0.330345	0.121303	2.72329	0.00646348	0.360711	13SM FF	-0.160457	0.122573	-1.30908	0.190508	0.882453	14SM FR	0.417162	0.12127	3.43993	0.000581856	0.506088	13SM FF
ENSMUSG00000001910	Nacc1	8	0.0205784	0.117509	0.175122	0.860984	0.981701	13SM FF	0.040217	0.117729	0.341608	0.732646	0.996404	14SM FF	-0.054789	0.117528	-0.466179	0.641087	1	14SM FF
ENSMUSG00000001911	Nfix	8	0.301735	0.186521	1.6177	0.105727	0.724868	13SM FF	0.0526388	0.186675	0.281981	0.777958	0.996404	14SM FF	0.168726	0.18651	0.904653	0.365649	1	13SM FF
ENSMUSG00000001918	Slc1a5	7	0.0738388	0.119825	0.616223	0.537748	0.910132	13SM FF	-0.0630887	0.120446	-0.52379	0.600424	0.993579	14SM FR	0.136725	0.119923	1.14011	0.254239	1	13SM FF
ENSMUSG00000001924	Uba1	X	-0.175053	0.140175	-1.24882	0.21173	0.798976	13SM FR	0.100888	0.140226	0.719468	0.471852	0.988177	14SM FF	-0.215518	0.140173	-1.53752	0.124166	1	14SM FF
ENSMUSG00000001930	Vwf	6	0.242716	0.187484	1.29459	0.19546	0.784064	13SM FF	-0.100729	0.188426	-0.53458	0.59294	0.993579	14SM FR	0.28925	0.187486	1.54278	0.122884	1	13SM FF
ENSMUSG00000001942	Siae	9	0.348514	0.192204	1.81325	0.0697938	0.67907	13SM FF	0.316083	0.192828	1.63919	0.101173	0.772062	14SM FF	0.0659145	0.19167	0.343895	0.730925	1	13SM FF
ENSMUSG00000001943	Vsig2	9	0.145453	0.302654	0.480593	0.630806	0.938092	13SM FF	-0.433444	0.310185	-1.39737	0.162301	0.849864	14SM FR	0.298937	0.304808	0.980738	0.326722	1	13SM FF
ENSMUSG00000001946	Esam	9	0.226268	0.198408	1.14042	0.254113	0.815544	13SM FF	0.102607	0.202091	0.507723	0.611647	0.993579	14SM FF	0.152195	0.198	0.768664	0.442093	1	13SM FF
ENSMUSG00000001948	Spa17	9	-0.556692	0.775199	-0.718128	0.472679	0.891768	13SM FR	-1.35761	0.745701	-1.82058	0.0686707	NA	14SM FR	-0.504378	0.786749	-0.641091	0.521464	1	14SM FF
ENSMUSG00000001962	Fam50a	X	0.0584045	0.110763	0.527293	0.59799	0.92758	13SM FF	0.0198306	0.111287	0.178194	0.858571	0.997045	14SM FF	-0.0316826	0.109897	-0.288293	0.773123	1	14SM FF
ENSMUSG00000001964	Emd	X	-0.0414194	0.175557	-0.235932	0.813485	0.973255	13SM FR	-0.0597043	0.17587	-0.33948	0.734248	0.996404	14SM FR	-0.0621796	0.175534	-0.354231	0.723165	1	14SM FF
ENSMUSG00000001983	Taco1	11	-0.152793	0.203175	-0.752026	0.452036	0.884401	13SM FR	0.112843	0.20496	0.550562	0.581934	0.993579	14SM FF	-0.119387	0.203312	-0.587212	0.557061	1	14SM FF
ENSMUSG00000001985	Grik3	4	0.623506	0.358036	1.74146	0.0816025	0.700953	13SM FF	0.179646	0.358475	0.501141	0.616272	0.993579	14SM FF	0.104871	0.355729	0.294805	0.768143	1	13SM FF
ENSMUSG00000001986	Gria3	X	0.133885	0.460495	0.290743	0.771248	0.966508	13SM FF	-0.256621	0.462342	-0.555046	0.578863	0.993579	14SM FR	0.250178	0.46072	0.543015	0.587119	1	13SM FF
ENSMUSG00000001995	Sipa1l2	8	-0.155541	0.139404	-1.11576	0.264525	0.820534	13SM FR	-0.132381	0.139894	-0.946294	0.343999	0.96043	14SM FR	-0.0208803	0.139562	-0.149613	0.88107	1	14SM FF
ENSMUSG00000001998	Ap4e1	2	-0.0157029	0.100697	-0.155942	0.876079	0.983584	13SM FR	-0.230274	0.101812	-2.26177	0.0237118	0.486902	14SM FR	0.129921	0.101091	1.28518	0.198729	1	13SM FF
ENSMUSG00000001999	Blvra	2	-0.213218	0.210516	-1.01284	0.311139	0.841374	13SM FR	0.0704707	0.211601	0.333036	0.739107	0.996404	14SM FF	-0.163347	0.210462	-0.776138	0.437668	1	14SM FF
ENSMUSG00000002006	Pdzd4	X	0.171727	0.285618	0.601246	0.547676	0.912012	13SM FF	0.144588	0.289897	0.498758	0.61795	0.993579	14SM FF	0.149646	0.285085	0.524917	0.599641	1	13SM FF
ENSMUSG00000002007	Srpk3	X	0.67094	0.508516	1.31941	0.187033	0.780467	13SM FF	1.19611	0.51763	2.31073	0.0208476	0.475541	14SM FF	0.204756	0.504737	0.405669	0.684986	1	13SM FF
ENSMUSG00000002010	Idh3g	X	-0.0371249	0.116529	-0.318588	0.750039	0.963893	13SM FR	0.108626	0.117089	0.927718	0.353554	0.961747	14SM FF	-0.0660924	0.116594	-0.566861	0.570809	1	14SM FF
ENSMUSG00000002012	Pnck	X	0.333975	0.562385	0.593854	0.55261	0.913415	13SM FF	-0.394606	0.56237	-0.701684	0.482876	0.99082	14SM FR	0.214494	0.561535	0.381978	0.702477	1	13SM FF
ENSMUSG00000002014	Ssr4	X	-0.228566	0.136799	-1.67081	0.0947587	0.715673	13SM FR	0.121776	0.137018	0.888762	0.374131	0.967674	14SM FF	-0.249739	0.136801	-1.82556	0.0679171	1	14SM FF
ENSMUSG00000002015	Bcap31	X	-0.090466	0.109424	-0.826745	0.408382	0.872126	13SM FR	0.0936788	0.109778	0.853349	0.393466	0.973137	14SM FF	-0.145138	0.109379	-1.32692	0.184534	1	14SM FF
ENSMUSG00000002017	Fam98a	17	0.670163	0.341892	1.96016	0.0499771	0.63782	13SM FF	0.563149	0.342047	1.64641	0.0996794	0.7706	14SM FF	0.0235495	0.341666	0.0689257	0.945049	1	13SM FF
ENSMUSG00000002020	Ltbp2	12	1.29577	0.416638	3.11006	0.00187051	0.249174	13SM FF	0.411474	0.426415	0.964962	0.334564	0.957716	14SM FF	0.577882	0.413489	1.39758	0.162241	1	13SM FF
ENSMUSG00000002028	Kmt2a	9	0.45391	0.207812	2.18423	0.0289452	0.571918	13SM FF	0.100229	0.207887	0.482131	0.629713	0.993579	14SM FF	0.198703	0.207773	0.956347	0.338897	1	13SM FF
ENSMUSG00000002031	Ift46	9	0.0291292	0.107655	0.270579	0.786715	0.968519	13SM FF	0.0216935	0.108452	0.200027	0.841459	0.997045	14SM FF	-0.0441598	0.107515	-0.410731	0.68127	1	14SM FF
ENSMUSG00000002032	Tmem25	9	0.593556	0.520433	1.1405	0.254076	0.815544	13SM FF	0.0700183	0.518924	0.13493	0.892667	0.997045	14SM FF	-0.0363646	0.516008	-0.070473	0.943817	1	14SM FF
ENSMUSG00000002033	Cd3g	9	0.578551	0.500639	1.15562	0.247835	0.811691	13SM FF	1.12468	0.506571	2.22018	0.0264063	0.506231	14SM FF	-0.342634	0.495727	-0.691175	0.489456	1	14SM FF
ENSMUSG00000002043	Trappc6a	7	-0.20763	0.175377	-1.18391	0.236448	0.807526	13SM FR	0.00228476	0.176453	0.0129483	0.989669	1	14SM FF	-0.088131	0.175691	-0.501625	0.615932	1	14SM FF
ENSMUSG00000002052	Supt6	11	-0.0867508	0.0848199	-1.02277	0.306419	0.839007	13SM FR	-0.0674551	0.0849495	-0.794061	0.42716	0.982026	14SM FR	-0.0526126	0.0848387	-0.620149	0.53516	1	14SM FF
ENSMUSG00000002055	Spag5	11	-0.427744	0.250209	-1.70955	0.0873487	0.705459	13SM FR	-0.31922	0.250359	-1.27505	0.202293	0.888972	14SM FR	-0.116141	0.25059	-0.46347	0.643027	1	14SM FF
ENSMUSG00000002057	Foxn1	11	-0.346862	0.41787	-0.830072	0.406498	0.87146	13SM FR	-0.0459585	0.413788	-0.111068	0.911563	0.997045	14SM FR	-0.448818	0.416419	-1.0778	0.281121	1	14SM FF
ENSMUSG00000002058	Unc119	11	0.00609727	0.240725	0.0253288	0.979793	0.997259	13SM FF	-0.00777783	0.241402	-0.0322194	0.974297	1	14SM FR	-0.0170314	0.240672	-0.070766	0.943584	1	14SM FF
ENSMUSG00000002059	Rab34	11	0.420288	0.212244	1.98021	0.0476799	0.632347	13SM FF	0.00133803	0.21562	0.00620551	0.995049	1	14SM FF	0.372094	0.212042	1.75481	0.0792916	1	13SM FF
ENSMUSG00000002064	Sdf2	11	0.0257989	0.146134	0.176543	0.859867	0.981236	13SM FF	0.237884	0.146694	1.62163	0.104882	0.779131	14SM FF	-0.199735	0.145588	-1.37192	0.170088	1	14SM FF
ENSMUSG00000002068	Ccne1	7	0.113041	0.37436	0.301957	0.762684	0.96514	13SM FF	0.0864096	0.375643	0.230031	0.818067	0.997045	14SM FF	-0.0292511	0.374266	-0.078156	0.937704	1	14SM FF
ENSMUSG00000002076	Hsf2bp	17	-0.577122	0.493139	-1.1703	0.241879	0.809635	13SM FR	-1.00975	0.498259	-2.02656	0.042707	0.599562	14SM FR	0.283812	0.505686	0.561242	0.574633	1	13SM FF
ENSMUSG00000002083	Bbc3	7	0.234497	0.340756	0.688165	0.491349	0.896048	13SM FF	0.145801	0.342404	0.425815	0.670242	0.99619	14SM FF	0.100072	0.338726	0.295435	0.767662	1	13SM FF
ENSMUSG00000002100	Mybpc3	2	-0.857018	1.34075	-0.639209	0.522687	0.90774	13SM FR	-0.593223	1.3748	-0.431499	0.666106	NA	14SM FR	0.189639	1.37708	0.137711	0.890469	1	13SM FF
ENSMUSG00000002102	Psmc3	2	-0.14475	0.263656	-0.54901	0.582999	0.924306	13SM FR	0.228885	0.263718	0.867916	0.38544	0.971217	14SM FF	-0.292435	0.263624	-1.10929	0.267306	1	14SM FF
ENSMUSG00000002103	Acp2	2	0.0645611	0.181837	0.355049	0.722553	0.955892	13SM FF	-0.0581129	0.182267	-0.318834	0.749852	0.996404	14SM FR	0.210054	0.18182	1.15529	0.247973	1	13SM FF
ENSMUSG00000002104	Rapsn	2	-0.429768	0.795692	-0.540118	0.589115	0.925551	13SM FR	3.51329	1.22141	2.87641	0.00402225	NA	14SM FF	-0.661318	0.785106	-0.84233	0.399604	1	14SM FF
ENSMUSG00000002105	Slc39a13	2	0.425605	0.128395	3.3148	0.000917083	0.178105	13SM FF	0.305053	0.130422	2.33896	0.0193374	0.458615	14SM FF	0.176558	0.127033	1.38986	0.164572	1	13SM FF
ENSMUSG00000002107	Celf2	2	0.246841	0.152094	1.62295	0.104601	0.721942	13SM FF	0.105394	0.152898	0.689313	0.490627	0.990931	14SM FF	0.183184	0.151942	1.20562	0.227965	1	13SM FF
ENSMUSG00000002108	Nr1h3	2	0.078763	0.162957	0.483336	0.628857	0.938092	13SM FF	0.241722	0.164894	1.46592	0.142671	0.832795	14SM FF	0.034405	0.162416	0.211832	0.832238	1	13SM FF
ENSMUSG00000002109	Ddb2	2	0.137496	0.189489	0.725615	0.468075	0.889941	13SM FF	-0.00844787	0.19057	-0.0443294	0.964642	1	14SM FR	0.0193798	0.189007	0.102535	0.918332	1	13SM FF
ENSMUSG00000002111	Spi1	2	-0.126473	0.369684	-0.342111	0.732267	0.958137	13SM FR	0.51215	0.372255	1.37581	0.168882	0.857049	14SM FF	0.127662	0.369394	0.345598	0.729644	1	13SM FF
ENSMUSG00000002129	Sf3a1	11	0.0544929	0.143852	0.378812	0.704827	0.954334	13SM FF	0.268296	0.144014	1.86298	0.0624652	0.688236	14SM FF	-0.279107	0.143792	-1.94104	0.0522533	1	14SM FF
ENSMUSG00000002147	Stat6	10	0.196077	0.111098	1.7649	0.0775799	0.693756	13SM FF	0.216663	0.111344	1.9459	0.051667	0.643413	14SM FF	-0.0983084	0.110942	-0.886124	0.37555	1	14SM FF
ENSMUSG00000002190	Clgn	8	0.261453	0.660605	0.395778	0.692269	0.950959	13SM FF	-0.282876	0.667351	-0.423879	0.671654	NA	14SM FR	0.30011	0.651898	0.460363	0.645256	1	13SM FF
ENSMUSG00000002204	Napsa	7	0.641911	0.56691	1.1323	0.257509	0.816971	13SM FF	0.951554	0.569815	1.66994	0.094932	0.765022	14SM FF	0.325774	0.566445	0.575121	0.565209	1	13SM FF
ENSMUSG00000002205	Vrk3	7	0.0510893	0.199431	0.256176	0.797815	0.971393	13SM FF	-0.0570226	0.19958	-0.285713	0.775098	0.996404	14SM FR	-0.119752	0.199339	-0.600744	0.548011	1	14SM FF
ENSMUSG00000002210	Smg9	7	0.0195603	0.142381	0.13738	0.890731	0.9847	13SM FF	-0.0202745	0.14344	-0.141344	0.887598	0.997045	14SM FR	0.0536004	0.142642	0.375769	0.707089	1	13SM FF
ENSMUSG00000002221	Paxip1	5	-0.0349855	0.152813	-0.228943	0.818913	0.974482	13SM FR	0.0779092	0.153217	0.508488	0.611111	0.993579	14SM FF	-0.0628818	0.152877	-0.411324	0.680835	1	14SM FF
ENSMUSG00000002222	Rmnd5a	6	0.170163	0.177491	0.95871	0.337705	0.848694	13SM FF	-0.0253922	0.17764	-0.142941	0.886336	0.997045	14SM FR	-0.0441799	0.177448	-0.248974	0.803381	1	14SM FF
ENSMUSG00000002227	Mov10	3	-0.504646	0.226945	-2.22365	0.0261722	0.557374	13SM FR	0.0271925	0.227092	0.119742	0.904687	0.997045	14SM FF	-0.342692	0.22701	-1.50959	0.131149	1	14SM FF
ENSMUSG00000002228	Ppm1j	3	-0.49097	0.317739	-1.5452	0.122297	0.735434	13SM FR	-0.316934	0.31787	-0.997055	0.318738	0.954387	14SM FR	-0.177422	0.318003	-0.557926	0.576895	1	14SM FF
ENSMUSG00000002233	Rhoc	3	-0.316888	0.115838	-2.73561	0.00622644	0.35711	13SM FR	-0.251021	0.116006	-2.16387	0.0304743	0.535972	14SM FR	-0.0188312	0.115975	-0.162373	0.871012	1	14SM FF
ENSMUSG00000002249	Tead3	17	0.0574224	0.166218	0.345465	0.729744	0.957414	13SM FF	-0.230871	0.166847	-1.38373	0.166441	0.853214	14SM FR	0.0443725	0.166217	0.266955	0.789504	1	13SM FF
ENSMUSG00000002250	Ppard	17	-0.109923	0.148366	-0.740889	0.458761	0.887735	13SM FR	-0.121257	0.148357	-0.817332	0.413739	0.980827	14SM FR	-0.153519	0.148358	-1.03479	0.300768	1	14SM FF
ENSMUSG00000002257	Def6	17	0.749285	0.515883	1.45243	0.146381	0.756032	13SM FF	0.624038	0.517962	1.20479	0.228283	0.905134	14SM FF	-0.104711	0.513591	-0.203881	0.838447	1	14SM FF
ENSMUSG00000002265	Peg3	7	0.260616	0.296199	0.879868	0.378931	0.861766	13SM FF	0.081097	0.296865	0.273178	0.784717	0.996404	14SM FF	0.132295	0.295896	0.447099	0.654804	1	13SM FF
ENSMUSG00000002266	Zim1	7	-0.709476	0.50943	-1.39268	0.163715	0.767233	13SM FR	-0.290056	0.503995	-0.575515	0.564943	NA	14SM FR	-0.187456	0.508481	-0.368659	0.712382	1	14SM FF
ENSMUSG00000002274	Metrn	17	-0.168123	0.241646	-0.695741	0.486591	0.894693	13SM FR	0.2229	0.243412	0.915734	0.359806	0.962815	14SM FF	-0.262154	0.239861	-1.09294	0.274418	1	14SM FF
ENSMUSG00000002279	Lmf1	17	0.174005	0.171771	1.013	0.311059	0.841374	13SM FF	0.200038	0.172509	1.15958	0.246221	0.914259	14SM FF	-0.0647982	0.171212	-0.378467	0.705084	1	14SM FF
ENSMUSG00000002280	Ciao3	17	-0.0799281	0.18468	-0.432791	0.665166	0.945178	13SM FR	0.393259	0.18539	2.12125	0.0339005	0.554982	14SM FF	-0.241384	0.184347	-1.3094	0.190398	1	14SM FF
ENSMUSG00000002289	Angptl4	17	0.745959	0.668214	1.11635	0.264273	0.820534	13SM FF	1.00635	0.674783	1.49137	0.135866	0.826905	14SM FF	0.597407	0.667581	0.894883	0.37085	1	13SM FF
ENSMUSG00000002297	Dbf4	5	-0.211575	0.204725	-1.03346	0.301388	0.837397	13SM FR	-0.19832	0.204836	-0.968191	0.332949	0.956955	14SM FR	-0.0513392	0.204861	-0.250605	0.80212	1	14SM FF
ENSMUSG00000002307	Daxx	17	0.175041	0.352984	0.495888	0.619974	0.936309	13SM FF	-0.0608018	0.353333	-0.172081	0.863374	0.997045	14SM FR	0.138865	0.353064	0.393313	0.694088	1	13SM FF
ENSMUSG00000002308	Cd320	17	0.299834	0.219359	1.36687	0.171667	0.773015	13SM FF	0.583062	0.22042	2.64524	0.0081634	0.33363	14SM FF	-0.162415	0.216365	-0.750651	0.452863	1	14SM FF
ENSMUSG00000002319	Ipo4	14	-0.168942	0.25761	-0.655804	0.51195	0.90135	13SM FR	0.0912544	0.258396	0.353157	0.723971	0.996404	14SM FF	0.214831	0.25779	0.833357	0.404644	1	13SM FF
ENSMUSG00000002320	Tm9sf1	14	-0.11893	0.0917071	-1.29685	0.194683	0.783645	13SM FR	0.0346936	0.0919994	0.377107	0.706094	0.996402	14SM FF	-0.12722	0.0917097	-1.38721	0.165379	1	14SM FF
ENSMUSG00000002324	Rec8	14	4.26225	2.13387	1.99743	0.045779	0.629325	13SM FF	-0.311348	2.1576	-0.144303	0.885262	NA	14SM FR	2.74438	2.02528	1.35506	0.175399	1	13SM FF
ENSMUSG00000002325	Irf9	14	-0.0847398	0.173827	-0.487495	0.625908	0.937773	13SM FR	-0.113536	0.174054	-0.6523	0.514207	0.990931	14SM FR	-0.0112152	0.173876	-0.0645012	0.948571	1	14SM FF
ENSMUSG00000002326	Gmpr2	14	0.473184	0.219392	2.15679	0.0310219	0.583721	13SM FF	0.141255	0.220627	0.640241	0.522016	0.990938	14SM FF	0.0445445	0.219139	0.203271	0.838923	1	13SM FF
ENSMUSG00000002329	Mdp1	14	-0.207273	0.142466	-1.4549	0.145698	0.754779	13SM FR	-0.0290874	0.143232	-0.203079	0.839073	0.997045	14SM FR	-0.0623608	0.142802	-0.436693	0.662334	1	14SM FF
ENSMUSG00000002332	Dhrs1	14	-0.207951	0.169599	-1.22614	0.220147	0.801	13SM FR	-0.122343	0.170108	-0.719206	0.472014	0.988177	14SM FR	-0.0159605	0.169709	-0.0940465	0.925072	1	14SM FF
ENSMUSG00000002341	Ncan	8	0.701082	0.589875	1.18853	0.234626	0.806374	13SM FF	0.103655	0.617465	0.167871	0.866685	NA	14SM FF	0.99265	0.594716	1.66911	0.0950947	1	13SM FF
ENSMUSG00000002342	Tmem161a	8	0.300892	0.169137	1.77899	0.0752416	0.688473	13SM FF	-0.112729	0.170292	-0.66197	0.50799	0.990931	14SM FR	0.296293	0.169317	1.74993	0.08013	1	13SM FF
ENSMUSG00000002343	Armc6	8	-0.0154745	0.238979	-0.0647524	0.948371	0.993606	13SM FR	-0.166387	0.24031	-0.692385	0.488695	0.990931	14SM FR	0.11771	0.239181	0.492139	0.622621	1	13SM FF
ENSMUSG00000002345	Borcs8	8	0.201948	0.191876	1.05249	0.292575	0.83349	13SM FF	-0.0205874	0.192937	-0.106705	0.915023	0.997045	14SM FR	0.0912682	0.191521	0.476544	0.633687	1	13SM FF
ENSMUSG00000002346	Slc25a42	8	0.360317	0.229274	1.57155	0.116054	0.731709	13SM FF	0.171201	0.230288	0.743421	0.457227	0.987681	14SM FF	0.176943	0.228882	0.773078	0.439476	1	13SM FF
ENSMUSG00000002365	Snx9	17	-0.101699	0.12061	-0.843201	0.399116	0.869019	13SM FR	0.0992258	0.120767	0.821629	0.411288	0.978948	14SM FF	-0.163065	0.120564	-1.35252	0.176209	1	14SM FF
ENSMUSG00000002372	Ranbp3	17	0.0368096	0.109372	0.336553	0.736454	0.960028	13SM FF	0.14702	0.110052	1.33592	0.181577	0.872675	14SM FF	0.0289124	0.109383	0.264323	0.791531	1	13SM FF
ENSMUSG00000002379	Ndufa11	17	-0.240016	0.113891	-2.10742	0.0350816	0.599122	13SM FR	0.101599	0.114276	0.889071	0.373965	0.967663	14SM FF	-0.289295	0.113827	-2.54154	0.0110364	1	14SM FF
ENSMUSG00000002384	Bmp8b	4	-0.615718	0.354997	-1.73443	0.0828411	0.70235	13SM FR	-0.449591	0.358012	-1.2558	0.209189	0.889305	14SM FR	-0.135696	0.3651	-0.371668	0.71014	1	14SM FF
ENSMUSG00000002393	Nr2f6	8	-0.00793522	0.15585	-0.0509158	0.959393	0.994998	13SM FR	0.0685413	0.156398	0.438248	0.661207	0.995623	14SM FF	-0.0885474	0.155822	-0.568258	0.56986	1	14SM FF
ENSMUSG00000002395	Use1	8	0.0498198	0.152297	0.327123	0.743575	0.962086	13SM FF	0.0898214	0.153335	0.585785	0.55802	0.992288	14SM FF	-0.00425521	0.152146	-0.027968	0.977688	1	14SM FF
ENSMUSG00000002396	Ocel1	8	-0.268939	0.1507	-1.7846	0.0743265	0.686556	13SM FR	0.0327037	0.151359	0.216067	0.828936	0.997045	14SM FF	-0.207119	0.150813	-1.37335	0.169644	1	14SM FF
ENSMUSG00000002409	Dyrk1b	7	0.287603	0.222148	1.29465	0.195442	0.784064	13SM FF	0.0794668	0.222617	0.356967	0.721116	0.996402	14SM FF	0.0208911	0.221519	0.0943087	0.924864	1	13SM FF
ENSMUSG00000002413	Braf	6	0.017079	0.1346	0.126887	0.899029	0.985779	13SM FF	-0.280927	0.135157	-2.07852	0.0376619	0.579265	14SM FR	0.145794	0.134684	1.08248	0.279037	1	13SM FF
ENSMUSG00000002416	Ndufb2	6	-0.27198	0.137283	-1.98116	0.0475731	0.632347	13SM FR	0.160373	0.138022	1.16194	0.245259	0.914235	14SM FF	-0.307831	0.137228	-2.2432	0.0248837	1	14SM FF
ENSMUSG00000002428	Hltf	3	-0.0945364	0.169057	-0.559197	0.576027	0.921371	13SM FR	-0.0636236	0.169406	-0.375569	0.707238	0.996402	14SM FR	-0.103624	0.168898	-0.613531	0.539525	1	14SM FF
ENSMUSG00000002455	Prpf6	2	0.0619075	0.217251	0.284958	0.775676	0.967209	13SM FF	0.0743696	0.217326	0.342202	0.732199	0.996404	14SM FF	-0.167141	0.217185	-0.76958	0.441549	1	14SM FF
ENSMUSG00000002458	Rgs19	2	0.106343	0.151626	0.701353	0.483083	0.894169	13SM FF	0.532023	0.154258	3.44892	0.00056283	0.11421	14SM FF	-0.134094	0.151375	-0.885839	0.375704	1	14SM FF
ENSMUSG00000002459	Rgs20	1	-0.777148	0.763397	-1.01801	0.308672	0.840679	13SM FR	-0.738019	0.93366	-0.790458	0.429261	NA	14SM FR	0.628176	0.89893	0.698804	0.484675	1	13SM FF
ENSMUSG00000002475	Abhd3	18	0.190908	0.492315	0.387776	0.698182	0.952717	13SM FF	0.154652	0.508891	0.3039	0.761204	0.996404	14SM FF	0.126685	0.490953	0.258039	0.796377	1	13SM FF
ENSMUSG00000002477	Snrpd1	18	-0.247841	0.254407	-0.974192	0.329961	0.846349	13SM FR	-0.0638657	0.254398	-0.251047	0.801778	0.997045	14SM FR	-0.270901	0.254421	-1.06477	0.286979	1	14SM FF
ENSMUSG00000002486	Tchp	5	-0.00717681	0.240549	-0.0298352	0.976199	0.997055	13SM FR	-0.170512	0.241677	-0.705536	0.480476	0.990261	14SM FR	0.0988411	0.24071	0.410623	0.681349	1	13SM FF
ENSMUSG00000002489	Tiam1	16	-0.329111	0.268221	-1.22702	0.219816	0.801	13SM FR	0.253358	0.268952	0.942017	0.346184	0.960456	14SM FF	-0.155814	0.268499	-0.580318	0.5617	1	14SM FF
ENSMUSG00000002496	Tsc2	17	0.273266	0.135291	2.01983	0.043401	0.628422	13SM FF	0.167956	0.135515	1.23939	0.215201	0.892824	14SM FF	-0.0599657	0.135184	-0.443586	0.657342	1	14SM FF
ENSMUSG00000002500	Rpl3l	17	-0.1541	1.34764	-0.114349	0.908961	0.987165	13SM FR	-0.260386	1.39866	-0.186168	0.852313	NA	14SM FR	1.43709	1.37954	1.04172	0.297543	1	13SM FF
ENSMUSG00000002504	Slc9a3r2	17	0.453484	0.211091	2.14828	0.0316912	0.589582	13SM FF	0.216372	0.212749	1.01703	0.309141	0.950962	14SM FF	0.186372	0.210452	0.885577	0.375845	1	13SM FF
ENSMUSG00000002524	Puf60	15	-0.0964221	0.120704	-0.79883	0.424389	0.878237	13SM FR	0.0506208	0.12103	0.418251	0.675764	0.99619	14SM FF	-0.0897299	0.120706	-0.743378	0.457253	1	14SM FF
ENSMUSG00000002546	Golga2	2	-0.212374	0.111575	-1.90342	0.0569852	0.648614	13SM FR	-0.0529059	0.111724	-0.473542	0.635826	0.994962	14SM FR	-0.198773	0.111594	-1.78121	0.0748775	1	14SM FF
ENSMUSG00000002550	Uck1	2	0.132673	0.100275	1.32309	0.185805	0.780448	13SM FF	0.154347	0.101957	1.51384	0.130067	0.818436	14SM FF	0.0736114	0.0997898	0.737665	0.460718	1	13SM FF
ENSMUSG00000002565	Scin	12	0.575008	0.378684	1.51844	0.128904	0.740036	13SM FF	-0.385461	0.378773	-1.01766	0.308842	0.950928	14SM FR	0.428539	0.378608	1.13188	0.257685	1	13SM FF
ENSMUSG00000002578	Ikzf4	10	0.379	0.317332	1.19433	0.232348	0.805072	13SM FF	0.270843	0.321629	0.842098	0.399733	0.974285	14SM FF	0.636197	0.31803	2.00043	0.0454535	1	13SM FF
ENSMUSG00000002580	Mien1	11	-0.222537	0.152735	-1.45702	0.145111	0.754423	13SM FR	0.0240835	0.153427	0.156971	0.875268	0.997045	14SM FF	-0.160217	0.152859	-1.04814	0.294576	1	14SM FF
ENSMUSG00000002588	Pon1	6	0.806395	2.17055	0.371517	0.710253	0.954531	13SM FF	0.216594	2.16188	0.100188	0.920195	NA	14SM FF	0.173095	2.06777	0.0837109	0.933286	1	13SM FF
ENSMUSG00000002602	Axl	7	0.262764	0.27103	0.9695	0.332296	0.846786	13SM FF	0.264967	0.271193	0.977041	0.328549	0.95568	14SM FF	0.106485	0.270989	0.392949	0.694357	1	13SM FF
ENSMUSG00000002603	Tgfb1	7	0.390764	0.178242	2.19232	0.0283565	0.571839	13SM FF	0.681334	0.179457	3.79663	0.000146675	0.0645034	14SM FF	0.065056	0.177939	0.365608	0.714657	1	13SM FF
ENSMUSG00000002608	Ccdc97	7	0.0555258	0.196811	0.282128	0.777845	0.967578	13SM FF	-0.0408607	0.19681	-0.207615	0.83553	0.997045	14SM FR	-0.10015	0.196622	-0.509351	0.610507	1	14SM FF
ENSMUSG00000002617	Zfp40	17	-0.0311304	0.272228	-0.114354	0.908957	0.987165	13SM FR	0.085584	0.273058	0.313428	0.753955	0.996404	14SM FF	-0.0869224	0.271638	-0.319994	0.748973	1	14SM FF
ENSMUSG00000002625	Akap8l	17	0.455558	0.215612	2.11286	0.0346124	0.59595	13SM FF	0.249462	0.216454	1.1525	0.249117	0.916863	14SM FF	0.231869	0.215388	1.07652	0.281695	1	13SM FF
ENSMUSG00000002635	Pdcd2l	7	0.246242	0.164213	1.49953	0.133737	0.742894	13SM FF	-0.445217	0.164315	-2.70954	0.00673773	0.309422	14SM FR	0.182066	0.162954	1.11728	0.263874	1	13SM FF
ENSMUSG00000002658	Gtf2f1	17	-0.195106	0.18279	-1.06738	0.2858	0.827693	13SM FR	-0.115562	0.182665	-0.632645	0.526965	0.990938	14SM FR	-0.236446	0.182735	-1.29393	0.195691	1	14SM FF
ENSMUSG00000002660	Clpp	17	-0.191365	0.128451	-1.48979	0.136279	0.745809	13SM FR	0.115572	0.130683	0.884375	0.376494	0.969207	14SM FF	-0.0152061	0.129009	-0.117868	0.906172	1	14SM FF
ENSMUSG00000002661	Alkbh7	17	0.187553	0.245159	0.765024	0.444258	0.883363	13SM FF	0.328109	0.245724	1.33528	0.181786	0.872675	14SM FF	-0.22212	0.241759	-0.918763	0.358219	1	14SM FF
ENSMUSG00000002668	Dennd1c	17	0.226474	0.33259	0.680943	0.495908	0.896737	13SM FF	0.547691	0.333663	1.64145	0.100703	0.772062	14SM FF	-0.183322	0.33176	-0.552575	0.580555	1	14SM FF
ENSMUSG00000002679	Med6	12	-0.109096	0.15535	-0.702261	0.482517	0.894169	13SM FR	0.144396	0.157824	0.914922	0.360233	0.962815	14SM FF	0.0194524	0.155704	0.124933	0.900577	1	13SM FF
ENSMUSG00000002688	Prkd1	12	0.243732	0.254105	0.959177	0.337469	0.848694	13SM FF	-0.00288192	0.260573	-0.01106	0.991176	1	14SM FR	0.227051	0.253937	0.894123	0.371256	1	13SM FF
ENSMUSG00000002699	Lcp2	11	0.534377	0.300389	1.77895	0.075248	0.688473	13SM FF	1.12058	0.302473	3.70473	0.000211618	0.0729886	14SM FF	-0.186921	0.300249	-0.622552	0.533579	1	14SM FF
ENSMUSG00000002718	Cse1l	2	-0.191981	0.215672	-0.890153	0.373384	0.861754	13SM FR	-0.0783981	0.215877	-0.36316	0.716485	0.996402	14SM FR	-0.0917179	0.21575	-0.425112	0.670755	1	14SM FF
ENSMUSG00000002728	Naa20	2	-0.253013	0.270963	-0.933756	0.35043	0.854061	13SM FR	-0.0309995	0.271201	-0.114305	0.908996	0.997045	14SM FR	-0.120439	0.271042	-0.444357	0.656785	1	14SM FF
ENSMUSG00000002731	Prkra	2	0.0666043	0.124289	0.535884	0.592039	0.926456	13SM FF	-0.0356199	0.124682	-0.285686	0.775118	0.996404	14SM FR	-0.0681675	0.123876	-0.550287	0.582123	1	14SM FF
ENSMUSG00000002732	Fkbp7	2	-0.101713	0.219612	-0.46315	0.643257	0.939091	13SM FR	-0.211597	0.227479	-0.930181	0.352277	0.961747	14SM FR	0.15817	0.22273	0.710143	0.477616	1	13SM FF
ENSMUSG00000002733	Plekha3	2	-0.128001	0.089082	-1.43688	0.150751	0.758774	13SM FR	-0.10107	0.0894207	-1.13028	0.25836	0.924631	14SM FR	-0.0994351	0.0892287	-1.11439	0.265114	1	14SM FF
ENSMUSG00000002741	Ykt6	11	-0.259535	0.1106	-2.3466	0.0189454	0.509061	13SM FR	-0.0733834	0.110778	-0.662436	0.507692	0.990931	14SM FR	-0.158673	0.110658	-1.4339	0.151601	1	14SM FF
ENSMUSG00000002748	Baz1b	5	0.1259	0.102449	1.2289	0.219109	0.801	13SM FF	0.166525	0.102637	1.62246	0.104704	0.77893	14SM FF	-0.00409806	0.102386	-0.0400256	0.968073	1	14SM FF
ENSMUSG00000002763	Pex6	17	0.288468	0.217112	1.32866	0.183959	0.780086	13SM FF	0.227276	0.217249	1.04615	0.29549	0.94847	14SM FF	-0.0625534	0.216521	-0.288903	0.772656	1	14SM FF
ENSMUSG00000002767	Mrpl2	17	-0.155925	0.193343	-0.806468	0.419973	0.876732	13SM FR	-0.00585987	0.194268	-0.0301639	0.975936	1	14SM FR	0.16012	0.193696	0.826654	0.408433	1	13SM FF
ENSMUSG00000002768	Mea1	17	-0.140805	0.113736	-1.23801	0.215714	0.800665	13SM FR	0.186244	0.114428	1.62762	0.103606	0.775535	14SM FF	-0.237914	0.113466	-2.09679	0.0360124	1	14SM FF
ENSMUSG00000002769	Gnmt	17	-0.647601	0.749936	-0.863541	0.38784	0.863675	13SM FR	-0.28331	0.781127	-0.362694	0.716833	NA	14SM FR	-0.227429	0.780224	-0.291492	0.770675	1	14SM FF
ENSMUSG00000002771	Grin2d	7	0.303538	0.29696	1.02215	0.306709	0.839056	13SM FF	0.250067	0.299899	0.833838	0.404372	0.97587	14SM FF	-0.0685422	0.293766	-0.233323	0.815511	1	14SM FF
ENSMUSG00000002778	Kdelr1	7	-0.0568344	0.119764	-0.474552	0.635107	0.938092	13SM FR	0.196603	0.119981	1.63862	0.101293	0.772062	14SM FF	-0.171861	0.119695	-1.43582	0.151053	1	14SM FF
ENSMUSG00000002781	Tmem143	7	0.259868	0.199675	1.30145	0.193103	0.782682	13SM FF	-0.0271112	0.200966	-0.134904	0.892687	0.997045	14SM FR	4.51218e-06	0.199377	2.26314e-05	0.999982	1	13SM FF
ENSMUSG00000002791	Pdxk-ps	17	0.12947	1.41945	0.0912117	0.927324	0.990535	13SM FF	-0.794118	1.40387	-0.565663	0.571623	NA	14SM FR	-0.0385823	1.40008	-0.0275573	0.978015	1	14SM FF
ENSMUSG00000002797	Ggct	6	0.0841936	0.244908	0.343777	0.731014	0.95771	13SM FF	0.234268	0.248386	0.943161	0.345599	0.96043	14SM FF	0.127156	0.244872	0.519277	0.603568	1	13SM FF
ENSMUSG00000002799	Jag2	12	-0.00746804	0.371416	-0.0201069	0.983958	0.998205	13SM FR	-0.22654	0.37329	-0.606873	0.543935	0.991685	14SM FR	0.310971	0.371356	0.837393	0.402372	1	13SM FF
ENSMUSG00000002803	Btbd6	12	0.280099	0.253976	1.10286	0.27009	0.822898	13SM FF	-0.00817823	0.255869	-0.0319626	0.974502	1	14SM FR	0.11909	0.253879	0.469081	0.639011	1	13SM FF
ENSMUSG00000002804	Nudt14	12	-0.0395584	0.165187	-0.239476	0.810736	0.972589	13SM FR	0.0348885	0.166963	0.208959	0.83448	0.997045	14SM FF	-0.0082879	0.165121	-0.0501928	0.959969	1	14SM FF
ENSMUSG00000002808	Epdr1	13	0.613945	0.243075	2.52574	0.0115454	0.429475	13SM FF	0.19848	0.249419	0.795769	0.426167	0.982026	14SM FF	0.37818	0.241926	1.56321	0.118004	1	13SM FF
ENSMUSG00000002812	Flii	11	-0.216945	0.109827	-1.97534	0.04823	0.633221	13SM FR	-0.0690466	0.109921	-0.628144	0.529909	0.990938	14SM FR	-0.163733	0.109857	-1.49042	0.136115	1	14SM FF
ENSMUSG00000002814	Top3a	11	0.326239	0.200725	1.6253	0.104098	0.721942	13SM FF	-0.137223	0.202187	-0.678695	0.497331	0.990931	14SM FR	0.326067	0.200534	1.62599	0.103951	1	13SM FF
ENSMUSG00000002820	Atg4d	9	0.00440039	0.108355	0.0406109	0.967606	0.996013	13SM FF	0.0522793	0.108818	0.480427	0.630923	0.993579	14SM FF	-0.0515109	0.108323	-0.475529	0.63441	1	14SM FF
ENSMUSG00000002825	Qtrt1	9	-0.22748	0.228997	-0.993375	0.320527	0.842628	13SM FR	0.0547784	0.231012	0.237123	0.812561	0.997045	14SM FF	0.13367	0.229629	0.582114	0.56049	1	13SM FF
ENSMUSG00000002831	Plin4	17	0.299141	0.45483	0.657698	0.510732	0.90135	13SM FF	0.254295	0.45523	0.558609	0.576429	0.993579	14SM FF	0.219343	0.454796	0.482289	0.629601	1	13SM FF
ENSMUSG00000002833	Hdgfl2	17	0.349351	0.100555	3.47421	0.000512358	0.147793	13SM FF	0.246928	0.101601	2.43036	0.0150836	0.422911	14SM FF	0.111618	0.100323	1.11259	0.265884	1	13SM FF
ENSMUSG00000002835	Chaf1a	17	0.0578293	0.269321	0.214722	0.829984	0.974493	13SM FF	0.0420294	0.269655	0.155864	0.87614	0.997045	14SM FF	-0.00570673	0.269281	-0.0211925	0.983092	1	14SM FF
ENSMUSG00000002844	Adprh	16	0.024738	0.134054	0.184537	0.853592	0.980761	13SM FF	0.0997854	0.135235	0.737864	0.460597	0.98799	14SM FF	-0.0738208	0.133833	-0.551589	0.58123	1	14SM FF
ENSMUSG00000002845	Tmem39a	16	-0.302255	0.180045	-1.67878	0.0931957	0.713144	13SM FR	0.0192006	0.180428	0.106417	0.915251	0.997045	14SM FF	-0.283985	0.179914	-1.57844	0.114464	1	14SM FF
ENSMUSG00000002846	Timmdc1	16	-0.00589361	0.151687	-0.0388537	0.969007	0.996013	13SM FR	-0.0686064	0.152466	-0.449979	0.652725	0.995623	14SM FR	-0.0187849	0.151677	-0.123848	0.901436	1	14SM FF
ENSMUSG00000002847	Pla1a	16	-0.322164	0.32774	-0.982986	0.325615	0.845503	13SM FR	-0.497002	0.327762	-1.51635	0.129431	0.817584	14SM FR	-0.343743	0.327486	-1.04964	0.293883	1	14SM FF
ENSMUSG00000002870	Mcm2	6	-0.0448499	0.290343	-0.154472	0.877238	0.98362	13SM FR	-0.0403342	0.2906	-0.138797	0.889611	0.997045	14SM FR	0.0670093	0.290343	0.230794	0.817475	1	13SM FF
ENSMUSG00000002871	Tpra1	6	0.362362	0.216966	1.67013	0.0948928	0.715673	13SM FF	0.332411	0.218357	1.52233	0.127926	0.815383	14SM FF	-0.0580329	0.216537	-0.268005	0.788695	1	14SM FF
ENSMUSG00000002881	Nab1	1	-0.353617	0.177809	-1.98874	0.0467298	0.630821	13SM FR	-0.0684033	0.177931	-0.384437	0.700654	0.99619	14SM FR	-0.178998	0.177873	-1.00633	0.314259	1	14SM FF
ENSMUSG00000002885	Adgre5	8	0.268545	0.134208	2.00097	0.0453961	0.628831	13SM FF	0.230267	0.134635	1.7103	0.0872101	0.745764	14SM FF	-0.0130505	0.134092	-0.0973252	0.922468	1	14SM FF
ENSMUSG00000002897	Il17ra	6	-0.193989	0.171437	-1.13155	0.257825	0.816971	13SM FR	0.256542	0.17219	1.48988	0.136257	0.827209	14SM FF	-0.109854	0.171442	-0.640766	0.521675	1	14SM FF
ENSMUSG00000002900	Lamb1	12	-0.0431871	0.194063	-0.222542	0.823892	0.974493	13SM FR	-0.233172	0.194292	-1.20011	0.230098	0.907833	14SM FR	0.142607	0.194095	0.734731	0.462503	1	13SM FF
ENSMUSG00000002908	Kcnn1	8	-0.201568	0.504633	-0.399435	0.689573	0.950887	13SM FR	0.441982	0.510288	0.866142	0.386412	0.971217	14SM FF	-0.766063	0.5029	-1.52329	0.127686	1	14SM FF
ENSMUSG00000002910	Arrdc2	8	-0.0944165	0.169194	-0.558038	0.576819	0.921535	13SM FR	0.155431	0.171165	0.908077	0.363838	0.965062	14SM FF	-0.0956895	0.169064	-0.565996	0.571397	1	14SM FF
ENSMUSG00000002944	Cd36	5	0.725235	0.230291	3.14922	0.00163709	0.233643	13SM FF	0.644791	0.233669	2.75941	0.0057905	0.294818	14SM FF	0.29652	0.229379	1.29271	0.196111	1	13SM FF
ENSMUSG00000002948	Map2k7	8	0.0762594	0.210438	0.362384	0.717065	0.955037	13SM FF	-0.19967	0.210643	-0.94791	0.343175	0.96043	14SM FR	0.0156842	0.21045	0.0745273	0.940591	1	13SM FF
ENSMUSG00000002949	Timm44	8	-0.0488029	0.140909	-0.346343	0.729085	0.957364	13SM FR	-0.0273654	0.14133	-0.193627	0.846468	0.997045	14SM FR	-0.135397	0.140901	-0.960938	0.336583	1	14SM FF
ENSMUSG00000002957	Ap2a2	7	-0.0415621	0.0780267	-0.532666	0.594265	0.926477	13SM FR	0.123075	0.0784362	1.56911	0.116622	0.795821	14SM FF	-0.0977635	0.0779901	-1.25354	0.21001	1	14SM FF
ENSMUSG00000002963	Pnkp	7	-0.210753	0.167697	-1.25675	0.208844	0.797392	13SM FR	0.219745	0.168874	1.30124	0.193176	0.885193	14SM FF	-0.191508	0.167736	-1.14172	0.253571	1	14SM FF
ENSMUSG00000002968	Med25	7	-0.0619297	0.107184	-0.57779	0.563406	0.917895	13SM FR	0.123002	0.107474	1.14448	0.252426	0.918866	14SM FF	-0.0871269	0.107108	-0.813452	0.415959	1	14SM FF
ENSMUSG00000002980	Bcam	7	0.153779	0.24811	0.619804	0.535387	0.909259	13SM FF	0.171078	0.250368	0.683307	0.494413	0.990931	14SM FF	0.264256	0.248137	1.06496	0.286893	1	13SM FF
ENSMUSG00000002981	Clptm1	7	-0.0782047	0.105783	-0.739292	0.45973	0.888033	13SM FR	0.0447548	0.105967	0.422348	0.672771	0.99619	14SM FF	-0.0107905	0.105749	-0.102039	0.918726	1	14SM FF
ENSMUSG00000002983	Relb	7	0.208802	0.158045	1.32116	0.186448	0.780448	13SM FF	0.215131	0.159206	1.35127	0.176609	0.86685	14SM FF	0.125866	0.157991	0.796665	0.425646	1	13SM FF
ENSMUSG00000002984	Tomm40	7	-0.246088	0.280877	-0.876142	0.380953	0.861805	13SM FR	0.0754662	0.281087	0.26848	0.78833	0.996404	14SM FF	-0.0457107	0.280943	-0.162704	0.870751	1	14SM FF
ENSMUSG00000002985	Apoe	7	0.524903	0.389119	1.34895	0.177352	0.776822	13SM FF	0.397114	0.389221	1.02028	0.307596	0.950424	14SM FF	0.265243	0.389088	0.681706	0.495425	1	13SM FF
ENSMUSG00000002992	Apoc2	7	2.49905	0.984139	2.53933	0.0111065	0.424186	13SM FF	0.206598	0.983587	0.210045	0.833632	0.997045	14SM FF	1.35133	0.975336	1.3855	0.165901	1	13SM FF
ENSMUSG00000002996	Hbp1	12	0.155819	0.161673	0.963791	0.33515	0.847494	13SM FF	0.190578	0.162103	1.17566	0.239729	0.913571	14SM FF	0.018509	0.161546	0.114574	0.908783	1	13SM FF
ENSMUSG00000002997	Prkar2b	12	0.786843	0.318207	2.47274	0.0134083	0.45304	13SM FF	0.114859	0.321783	0.356945	0.721133	0.996402	14SM FF	0.5866	0.316787	1.85172	0.0640663	1	13SM FF
ENSMUSG00000003031	Cdkn1b	6	0.0479719	0.141074	0.340047	0.733821	0.958525	13SM FF	0.0476925	0.141318	0.337483	0.735753	0.996404	14SM FF	-0.0326245	0.140966	-0.231435	0.816977	1	14SM FF
ENSMUSG00000003032	Klf4	4	-0.326227	0.209521	-1.55702	0.119467	0.731709	13SM FR	-0.275954	0.209528	-1.31703	0.187829	0.879372	14SM FR	-0.134877	0.209533	-0.643704	0.519767	1	14SM FF
ENSMUSG00000003033	Ap1m1	8	0.0642869	0.14449	0.444921	0.656377	0.94367	13SM FF	0.336853	0.14609	2.3058	0.0211221	0.475541	14SM FF	0.0378648	0.144611	0.261839	0.793446	1	13SM FF
ENSMUSG00000003037	Rab8a	8	-0.0774658	0.227877	-0.339946	0.733897	0.958525	13SM FR	-0.0299035	0.227947	-0.131186	0.895628	0.997045	14SM FR	-0.270856	0.227834	-1.18883	0.234506	1	14SM FF
ENSMUSG00000003038	Hmgn2	4	-0.249702	0.199569	-1.2512	0.210861	0.79877	13SM FR	0.101527	0.199703	0.508391	0.611179	0.993579	14SM FF	-0.234684	0.199573	-1.17593	0.239623	1	14SM FF
ENSMUSG00000003039	Fam32a	8	0.0545229	0.115156	0.473472	0.635876	0.938092	13SM FF	0.0241441	0.115419	0.209187	0.834302	0.997045	14SM FF	-0.100242	0.114951	-0.87204	0.383187	1	14SM FF
ENSMUSG00000003051	Elf3	1	-0.208345	0.168296	-1.23797	0.215728	0.800665	13SM FR	-0.12879	0.168286	-0.765305	0.44409	0.985565	14SM FR	-0.22601	0.168293	-1.34296	0.179286	1	14SM FF
ENSMUSG00000003053	Cyp2c29	19	1.48319	2.01517	0.736012	0.461723	NA	13SM FF	0.0995756	2.10872	0.047221	0.962337	NA	14SM FF	1.17497	1.98246	0.592684	0.553393	1	13SM FF
ENSMUSG00000003062	Stard3nl	13	-0.191921	0.186143	-1.03104	0.302521	0.837993	13SM FR	0.24524	0.188437	1.30144	0.193107	0.885139	14SM FF	-0.181629	0.186035	-0.976313	0.32891	1	14SM FF
ENSMUSG00000003068	Stk11	10	-0.0587478	0.0950909	-0.617807	0.536703	0.909575	13SM FR	0.00938965	0.0954001	0.0984239	0.921596	0.997277	14SM FF	-0.148487	0.0949969	-1.56307	0.118035	1	14SM FF
ENSMUSG00000003070	Efna2	10	-0.286099	0.766854	-0.373081	0.709088	0.954531	13SM FR	0.406782	0.766075	0.530995	0.595422	NA	14SM FF	-0.572317	0.76105	-0.75201	0.452045	1	14SM FF
ENSMUSG00000003072	Atp5d	10	-0.196036	0.170968	-1.14662	0.251538	0.813422	13SM FR	0.21354	0.171018	1.24864	0.211795	0.889584	14SM FF	-0.32386	0.170941	-1.89458	0.0581484	1	14SM FF
ENSMUSG00000003099	Ppp5c	7	-0.0105176	0.0974107	-0.107971	0.914018	0.987625	13SM FR	0.159763	0.0977321	1.6347	0.102112	0.772062	14SM FF	-0.116963	0.0973955	-1.2009	0.229788	1	14SM FF
ENSMUSG00000003119	Cdk12	11	-0.0384386	0.0594062	-0.647046	0.517602	0.904317	13SM FR	-0.0591338	0.0597261	-0.990083	0.322133	0.955345	14SM FR	-0.000875921	0.0594305	-0.0147386	0.988241	1	14SM FF
ENSMUSG00000003123	Lipe	7	0.684196	0.251905	2.71609	0.00660583	0.36397	13SM FF	0.709869	0.255006	2.78373	0.00537371	0.286891	14SM FF	0.634523	0.251602	2.52194	0.0116711	1	13SM FF
ENSMUSG00000003131	Pafah1b2	9	-0.0911654	0.192419	-0.473785	0.635653	0.938092	13SM FR	-0.12635	0.19267	-0.655784	0.511963	0.990931	14SM FR	0.0916792	0.192519	0.476207	0.633927	1	13SM FF
ENSMUSG00000003134	Tbc1d8	1	0.867252	0.223585	3.87884	0.000104954	0.0522077	13SM FF	0.207499	0.224518	0.9242	0.355382	0.96212	14SM FF	0.302225	0.222997	1.35529	0.175327	1	13SM FF
ENSMUSG00000003135	Cnot11	1	-0.0868615	0.169198	-0.513373	0.60769	0.930645	13SM FR	0.153633	0.170028	0.903571	0.366223	0.965664	14SM FF	-0.187887	0.169257	-1.11007	0.266968	1	14SM FF
ENSMUSG00000003153	Slc2a3	6	0.351028	0.23724	1.47963	0.138971	0.746034	13SM FF	0.404709	0.240657	1.68168	0.092631	0.757797	14SM FF	0.0724863	0.237007	0.305841	0.759726	1	13SM FF
ENSMUSG00000003154	Foxj2	6	0.00718675	0.097415	0.0737746	0.94119	0.992138	13SM FF	0.109302	0.0980329	1.11495	0.26487	0.928669	14SM FF	-0.00835878	0.0973135	-0.0858953	0.93155	1	14SM FF
ENSMUSG00000003161	Sri	5	-0.173899	0.180913	-0.961234	0.336435	0.848427	13SM FR	0.0938022	0.180934	0.518434	0.604156	0.993579	14SM FF	-0.299274	0.180901	-1.65435	0.0980565	1	14SM FF
ENSMUSG00000003166	Dgcr2	16	-0.00419248	0.0599279	-0.0699588	0.944226	0.992579	13SM FR	0.00201244	0.0603033	0.033372	0.973378	1	14SM FF	-0.0305655	0.0599168	-0.510132	0.609959	1	14SM FF
ENSMUSG00000003184	Irf3	7	0.0542808	0.124345	0.436533	0.66245	0.944765	13SM FF	0.040346	0.124857	0.323138	0.746591	0.996404	14SM FF	0.0454904	0.124275	0.366047	0.71433	1	13SM FF
ENSMUSG00000003190	Bcl2l12	7	-0.163968	0.14752	-1.1115	0.266355	0.820534	13SM FR	0.24278	0.149859	1.62006	0.10522	0.779131	14SM FF	-0.162547	0.147346	-1.10316	0.269957	1	14SM FF
ENSMUSG00000003198	Zfp959	17	-0.0562876	0.194999	-0.288656	0.772845	0.966563	13SM FR	-0.144941	0.198282	-0.730984	0.464789	0.988177	14SM FR	0.0350955	0.196243	0.178838	0.858065	1	13SM FF
ENSMUSG00000003199	Mpnd	17	0.0396787	0.12776	0.310572	0.756126	0.964036	13SM FF	0.0312722	0.128415	0.243525	0.807599	0.997045	14SM FF	-0.0450667	0.127753	-0.352764	0.724265	1	14SM FF
ENSMUSG00000003200	Sh3gl1	17	-0.0555965	0.125807	-0.44192	0.658547	0.943958	13SM FR	0.0504474	0.126576	0.398556	0.69022	0.99619	14SM FF	-0.019086	0.125864	-0.15164	0.879471	1	14SM FF
ENSMUSG00000003206	Ebi3	17	-0.0499872	0.374493	-0.13348	0.893814	0.9847	13SM FR	-0.0840974	0.390508	-0.215354	0.829492	0.997045	14SM FR	0.307351	0.38011	0.808583	0.418755	1	13SM FF
ENSMUSG00000003208	Yju2	17	-0.202459	0.183292	-1.10457	0.269345	0.821469	13SM FR	-0.0197434	0.184644	-0.106927	0.914847	0.997045	14SM FR	-0.219183	0.183514	-1.19437	0.232334	1	14SM FF
ENSMUSG00000003226	Ranbp2	10	-0.0553217	0.0968539	-0.571187	0.567873	0.91958	13SM FR	-0.0492602	0.0969622	-0.508035	0.611429	0.993579	14SM FR	-0.0147859	0.0968708	-0.152635	0.878686	1	14SM FF
ENSMUSG00000003227	Edar	10	1.30002	0.626203	2.07604	0.0378904	0.607892	13SM FF	0.0208072	0.65107	0.0319585	0.974505	NA	14SM FF	1.03636	0.618069	1.67677	0.0935867	1	13SM FF
ENSMUSG00000003228	Grk5	19	0.0749026	0.234857	0.318929	0.74978	0.963893	13SM FF	-0.0204021	0.235189	-0.0867479	0.930872	0.998678	14SM FR	-0.00780783	0.234625	-0.0332779	0.973453	1	14SM FF
ENSMUSG00000003233	Dvl3	16	0.0764693	0.0830441	0.920827	0.357141	0.857179	13SM FF	0.000521891	0.0832991	0.00626527	0.995001	1	14SM FF	-0.042321	0.0828722	-0.510678	0.609577	1	14SM FF
ENSMUSG00000003234	Abcf3	16	-0.171462	0.205741	-0.833384	0.404628	0.870452	13SM FR	0.0994541	0.20607	0.482623	0.629364	0.993579	14SM FF	-0.184465	0.205691	-0.896803	0.369824	1	14SM FF
ENSMUSG00000003235	Eif2b5	16	-0.147208	0.215974	-0.6816	0.495492	0.896682	13SM FR	0.0453523	0.216341	0.209633	0.833954	0.997045	14SM FF	-0.0870976	0.216027	-0.403179	0.686816	1	14SM FF
ENSMUSG00000003269	Cyth2	7	-0.239952	0.069405	-3.45728	0.000545659	0.147846	13SM FR	0.0179605	0.0698075	0.257287	0.796958	0.996819	14SM FF	-0.231515	0.0691955	-3.34581	0.000820415	0.607867	14SM FF
ENSMUSG00000003271	Sult2b1	7	0.261491	0.367785	0.710989	0.477091	0.893461	13SM FF	-0.311506	0.366882	-0.849064	0.395846	0.974047	14SM FR	-0.0251787	0.36644	-0.0687116	0.945219	1	14SM FF
ENSMUSG00000003273	Car11	7	0.723072	0.824799	0.876664	0.380669	0.861766	13SM FF	0.24546	0.829367	0.295961	0.76726	0.996404	14SM FF	0.606383	0.818352	0.740981	0.458705	1	13SM FF
ENSMUSG00000003279	Dlgap1	17	0.0910698	0.456891	0.199325	0.842009	0.976411	13SM FF	0.525116	0.463907	1.13194	0.257658	0.924631	14SM FF	-0.165407	0.454827	-0.36367	0.716104	1	14SM FF
ENSMUSG00000003282	Plag1	4	-0.508334	0.507439	-1.00176	0.316457	0.842525	13SM FR	0.127278	0.514382	0.247438	0.804569	0.997045	14SM FF	0.0845186	0.508169	0.16632	0.867905	1	13SM FF
ENSMUSG00000003283	Hck	2	-0.10252	0.394066	-0.260159	0.794741	0.970331	13SM FR	0.833378	0.396057	2.10419	0.035362	0.566294	14SM FF	-0.222557	0.393891	-0.565022	0.572059	1	14SM FF
ENSMUSG00000003299	Mrpl4	9	-0.0714434	0.153145	-0.466507	0.640853	0.938533	13SM FR	0.279547	0.153864	1.81684	0.0692413	0.708147	14SM FF	-0.148932	0.153044	-0.97313	0.330489	1	14SM FF
ENSMUSG00000003308	Keap1	9	0.00582748	0.129969	0.0448375	0.964237	0.996013	13SM FF	0.128887	0.13023	0.989688	0.322327	0.955345	14SM FF	-0.00753208	0.129948	-0.0579621	0.953779	1	14SM FF
ENSMUSG00000003309	Ap1m2	9	-0.244199	0.149638	-1.63193	0.102695	0.721942	13SM FR	-0.0100256	0.149813	-0.0669207	0.946645	0.998776	14SM FR	-0.238998	0.149672	-1.59682	0.110307	1	14SM FF
ENSMUSG00000003316	Glg1	8	-0.0532155	0.064021	-0.831218	0.40585	0.8714	13SM FR	0.00810797	0.0642139	0.126265	0.899522	0.997045	14SM FF	-0.0735908	0.0640077	-1.14972	0.25026	1	14SM FF
ENSMUSG00000003344	Btbd2	10	0.252652	0.252217	1.00173	0.316476	0.842525	13SM FF	0.115767	0.252737	0.458054	0.646914	0.995623	14SM FF	-0.00670963	0.251985	-0.0266271	0.978757	1	14SM FF
ENSMUSG00000003345	Csnk1g2	10	-0.161375	0.131954	-1.22296	0.221345	0.80113	13SM FR	-0.0829108	0.132131	-0.627489	0.530339	0.990938	14SM FR	-0.11936	0.131992	-0.904303	0.365835	1	14SM FF
ENSMUSG00000003346	Abhd17a	10	-0.148746	0.137146	-1.08458	0.278108	0.824816	13SM FR	0.208487	0.137904	1.51182	0.130579	0.818436	14SM FF	-0.12407	0.137144	-0.904672	0.365639	1	14SM FF
ENSMUSG00000003348	Mob3a	10	0.375339	0.18913	1.98456	0.0471935	0.631015	13SM FF	0.465514	0.189785	2.45285	0.0141728	0.409282	14SM FF	-0.0378576	0.188809	-0.200507	0.841084	1	14SM FF
ENSMUSG00000003352	Cacnb3	15	0.587662	0.260028	2.25999	0.0238219	0.543483	13SM FF	0.277278	0.260435	1.06468	0.287022	0.943957	14SM FF	0.151376	0.259587	0.583141	0.559798	1	13SM FF
ENSMUSG00000003354	Ccdc65	15	-0.628845	1.00587	-0.625178	0.531854	0.909019	13SM FR	-0.844212	1.03197	-0.818061	0.413322	NA	14SM FR	0.260869	1.0363	0.251732	0.801248	1	13SM FF
ENSMUSG00000003355	Fkbp11	15	-0.0827764	0.334598	-0.247391	0.804606	0.972219	13SM FR	0.148877	0.336326	0.442658	0.658013	0.995623	14SM FF	-0.179604	0.334072	-0.537621	0.590838	1	14SM FF
ENSMUSG00000003360	Ddx23	15	0.0705375	0.103554	0.681166	0.495766	0.896737	13SM FF	-0.0659465	0.104014	-0.634016	0.52607	0.990938	14SM FR	0.0686506	0.103547	0.662989	0.507337	1	13SM FF
ENSMUSG00000003363	Pld3	7	0.347596	0.173448	2.00403	0.0450664	0.628563	13SM FF	0.221986	0.174013	1.27569	0.202065	0.888972	14SM FF	-0.0452276	0.172974	-0.26147	0.79373	1	14SM FF
ENSMUSG00000003378	Grik5	7	0.304022	0.267188	1.13786	0.255179	0.815921	13SM FF	-0.0511123	0.269026	-0.18999	0.849317	0.997045	14SM FR	0.262015	0.267089	0.981001	0.326592	1	13SM FF
ENSMUSG00000003379	Cd79a	7	0.620763	0.717183	0.865557	0.386733	0.863264	13SM FF	1.02707	0.717793	1.43087	0.152468	0.839611	14SM FF	0.123105	0.716978	0.171699	0.863674	1	13SM FF
ENSMUSG00000003380	Rabac1	7	0.0452774	0.149324	0.303216	0.761725	0.96514	13SM FF	0.198627	0.151456	1.31145	0.189707	0.881399	14SM FF	0.119755	0.149495	0.801065	0.423094	1	13SM FF
ENSMUSG00000003382	Etv3	3	-0.170808	0.121698	-1.40354	0.160455	0.767233	13SM FR	-0.0600422	0.121838	-0.492802	0.622152	0.993579	14SM FR	-0.0854505	0.121749	-0.70186	0.482767	1	14SM FF
ENSMUSG00000003402	Prkcsh	9	-0.0777977	0.148538	-0.523755	0.600449	0.928611	13SM FR	0.250564	0.14878	1.68413	0.0921575	0.757739	14SM FF	-0.230384	0.148491	-1.5515	0.120783	1	14SM FF
ENSMUSG00000003410	Elavl3	9	0.5449	0.369841	1.47334	0.14066	0.748318	13SM FF	0.085296	0.373505	0.228366	0.819362	0.997045	14SM FF	0.350721	0.368442	0.951902	0.341146	1	13SM FF
ENSMUSG00000003411	Rab3b	4	0.0420016	0.299945	0.140031	0.888635	0.984454	13SM FF	-0.523395	0.30084	-1.73978	0.0818979	0.735456	14SM FR	0.180143	0.300768	0.598942	0.549211	1	13SM FF
ENSMUSG00000003418	St8sia6	2	0.377402	0.325415	1.15976	0.246148	0.810371	13SM FF	-0.000511306	0.327914	-0.00155927	0.998756	1	14SM FR	0.44088	0.325317	1.35523	0.175343	1	13SM FF
ENSMUSG00000003420	Fcgrt	7	0.506106	0.294875	1.71634	0.0860992	0.705459	13SM FF	0.134747	0.295222	0.456426	0.648084	0.995623	14SM FF	0.163893	0.294399	0.556704	0.577729	1	13SM FF
ENSMUSG00000003421	Nosip	7	-0.0675604	0.141483	-0.477515	0.632995	0.938092	13SM FR	0.0117968	0.141583	0.083321	0.933596	0.998776	14SM FF	-0.123526	0.141259	-0.874467	0.381864	1	14SM FF
ENSMUSG00000003423	Pih1d1	7	-0.167646	0.142981	-1.17251	0.240994	0.809241	13SM FR	0.117355	0.144577	0.811714	0.416956	0.981613	14SM FF	-0.231202	0.142871	-1.61826	0.105607	1	14SM FF
ENSMUSG00000003429	Rps11	7	-0.0443427	0.140603	-0.315375	0.752477	0.964036	13SM FR	0.188498	0.14069	1.33981	0.180306	0.870539	14SM FF	-0.125485	0.140589	-0.892571	0.372087	1	14SM FF
ENSMUSG00000003435	Supt5	7	-0.0439441	0.0776764	-0.565733	0.571575	0.920632	13SM FR	0.0182655	0.0779975	0.23418	0.814845	0.997045	14SM FF	-0.00533216	0.0776898	-0.068634	0.945281	1	14SM FF
ENSMUSG00000003436	Dll3	7	-1.23207	1.33555	-0.922521	0.356257	0.85637	13SM FR	1.17898	1.371	0.859947	0.389818	NA	14SM FF	-0.675576	1.35775	-0.497572	0.618786	1	14SM FF
ENSMUSG00000003437	Paf1	7	0.132549	0.0961952	1.37792	0.168228	0.770969	13SM FF	-0.0331797	0.0964968	-0.343843	0.730964	0.996404	14SM FR	0.0492738	0.0958948	0.513832	0.607369	1	13SM FF
ENSMUSG00000003438	Timm50	7	-0.310101	0.225429	-1.3756	0.168945	0.771403	13SM FR	0.0133868	0.225985	0.0592373	0.952763	0.999241	14SM FF	-0.169934	0.225668	-0.753026	0.451434	1	14SM FF
ENSMUSG00000003444	Med29	7	-0.0457643	0.201787	-0.226795	0.820583	0.974493	13SM FR	0.05894	0.203015	0.290324	0.771569	0.996404	14SM FF	-0.120344	0.201417	-0.597489	0.550181	1	14SM FF
ENSMUSG00000003452	Bicd1	6	-0.0338222	0.0996758	-0.339322	0.734367	0.95861	13SM FR	-0.0220621	0.100771	-0.218933	0.826702	0.997045	14SM FR	0.0387542	0.0998368	0.388176	0.697886	1	13SM FF
ENSMUSG00000003458	Ncstn	1	-0.0779539	0.0985909	-0.79068	0.429131	0.879305	13SM FR	-0.174856	0.0988027	-1.76975	0.0767689	0.724358	14SM FR	0.0422932	0.098642	0.428755	0.668101	1	13SM FF
ENSMUSG00000003464	Pex19	1	0.0119264	0.090879	0.131234	0.89559	0.985005	13SM FF	0.362194	0.0919588	3.93865	8.194e-05	0.0485085	14SM FF	-0.142014	0.0907188	-1.56543	0.117482	1	14SM FF
ENSMUSG00000003469	Phyhip	14	0.59344	1.68715	0.351741	0.725033	0.956277	13SM FF	3.00887	1.80502	1.66694	0.0955255	NA	14SM FF	-0.420498	1.69419	-0.2482	0.80398	1	14SM FF
ENSMUSG00000003476	Crhr2	6	-1.51637	0.927238	-1.63536	0.101974	0.721942	13SM FR	0.270593	1.02328	0.264437	0.791443	NA	14SM FF	-0.0866662	0.941365	-0.0920644	0.926647	1	14SM FF
ENSMUSG00000003477	Inmt	6	0.634266	0.917067	0.691624	0.489174	0.895187	13SM FF	0.386759	0.918692	0.420989	0.673763	0.99619	14SM FF	0.153692	0.91531	0.167912	0.866652	1	13SM FF
ENSMUSG00000003484	Cyp4f18	8	0.787605	0.561135	1.40359	0.16044	0.767233	13SM FF	1.41278	0.569002	2.48291	0.0130313	0.397494	14SM FF	0.153312	0.558624	0.274446	0.783742	1	13SM FF
ENSMUSG00000003500	Impdh1	6	0.0729615	0.264628	0.275714	0.782768	0.968243	13SM FF	-0.298526	0.2657	-1.12355	0.261206	0.926378	14SM FR	0.362838	0.26498	1.36931	0.170904	1	13SM FF
ENSMUSG00000003518	Dusp3	11	-0.0394794	0.265228	-0.148851	0.881671	0.984064	13SM FR	-0.273011	0.265556	-1.02807	0.303916	0.949705	14SM FR	0.230702	0.265363	0.869383	0.384638	1	13SM FF
ENSMUSG00000003526	Prodh	16	-0.107405	0.197893	-0.542744	0.587306	0.924895	13SM FR	-0.353173	0.200609	-1.7605	0.0783233	0.729572	14SM FR	0.3005	0.198882	1.51094	0.130802	1	13SM FF
ENSMUSG00000003527	Ess2	16	0.0414279	0.158828	0.260835	0.79422	0.970294	13SM FF	0.065145	0.159942	0.407305	0.683784	0.99619	14SM FF	-0.0136666	0.158677	-0.0861285	0.931364	1	14SM FF
ENSMUSG00000003528	Slc25a1	16	-0.31273	0.14922	-2.09577	0.0361029	0.603614	13SM FR	-0.0432157	0.149339	-0.28938	0.772291	0.996404	14SM FR	-0.209761	0.149265	-1.40529	0.159934	1	14SM FF
ENSMUSG00000003531	Dgcr6	16	-0.119504	0.267141	-0.447343	0.654628	0.94367	13SM FR	0.12931	0.268236	0.482075	0.629753	0.993579	14SM FF	-0.102474	0.267303	-0.383362	0.701451	1	14SM FF
ENSMUSG00000003534	Ddr1	17	0.116268	0.177303	0.655759	0.511979	0.90135	13SM FF	0.0849463	0.177534	0.478478	0.63231	0.993579	14SM FF	0.0732482	0.177253	0.41324	0.679431	1	13SM FF
ENSMUSG00000003541	Ier3	17	-0.741467	0.27802	-2.66695	0.00765421	0.381959	13SM FR	-0.488908	0.280071	-1.74566	0.0808701	0.733366	14SM FR	0.14634	0.280088	0.522478	0.601338	1	13SM FF
ENSMUSG00000003545	Fosb	7	-0.848674	0.403452	-2.10353	0.0354191	0.601511	13SM FR	-0.404244	0.401928	-1.00576	0.31453	0.952296	14SM FR	-1.078	0.403381	-2.67241	0.00753089	1	14SM FF
ENSMUSG00000003546	Klc4	17	-0.17777	0.154665	-1.14939	0.250397	0.812726	13SM FR	0.0309826	0.154611	0.20039	0.841176	0.997045	14SM FF	-0.320826	0.154566	-2.07566	0.0379254	1	14SM FF
ENSMUSG00000003549	Ercc1	7	-0.0349071	0.235448	-0.148258	0.882139	0.984064	13SM FR	-0.0244258	0.237144	-0.103	0.917963	0.997045	14SM FR	0.0302928	0.235343	0.128718	0.897581	1	13SM FF
ENSMUSG00000003559	As3mt	19	-0.00822573	0.150423	-0.0546841	0.95639	0.994998	13SM FR	0.0686465	0.151071	0.454399	0.649542	0.995623	14SM FF	-0.168033	0.150183	-1.11885	0.263203	1	14SM FF
ENSMUSG00000003573	Homer3	8	0.548561	0.314133	1.74627	0.0807637	0.700036	13SM FF	0.299856	0.316957	0.946047	0.344125	0.96043	14SM FF	0.13862	0.310745	0.446088	0.655533	1	13SM FF
ENSMUSG00000003575	Crtc1	8	0.133508	0.211814	0.63031	0.528491	0.908214	13SM FF	0.0466435	0.212951	0.219034	0.826623	0.997045	14SM FF	0.0430778	0.211683	0.203501	0.838743	1	13SM FF
ENSMUSG00000003581	Rnf215	11	0.29657	0.180073	1.64694	0.0995706	0.719631	13SM FF	0.141667	0.180911	0.783079	0.433581	0.982637	14SM FF	-0.124017	0.179336	-0.691536	0.489229	1	14SM FF
ENSMUSG00000003585	Sec14l2	11	0.286007	0.283469	1.00895	0.312997	0.841594	13SM FF	0.507003	0.292633	1.73255	0.0831752	0.741131	14SM FF	0.0509693	0.283909	0.179527	0.857524	1	13SM FF
ENSMUSG00000003604	Aven	2	0.0172082	0.188864	0.0911147	0.927401	0.990535	13SM FF	0.189222	0.190385	0.993892	0.320275	0.954556	14SM FF	-0.0535238	0.188823	-0.283461	0.776824	1	14SM FF
ENSMUSG00000003617	Cp	3	-0.686312	0.352333	-1.94791	0.0514258	0.641631	13SM FR	0.333481	0.352707	0.94549	0.344409	0.96043	14SM FF	-0.362997	0.352346	-1.03023	0.302903	1	14SM FF
ENSMUSG00000003623	Crot	5	0.0731671	0.110319	0.663231	0.507183	0.900578	13SM FF	-0.118182	0.110703	-1.06756	0.285721	0.943957	14SM FR	0.0719556	0.110336	0.652153	0.514303	1	13SM FF
ENSMUSG00000003644	Rps6ka1	4	-0.0514008	0.109614	-0.468923	0.639124	0.938533	13SM FR	-0.0430304	0.109674	-0.392348	0.694801	0.99619	14SM FR	-0.107027	0.109604	-0.976495	0.328819	1	14SM FF
ENSMUSG00000003657	Calb2	8	0.321092	0.472867	0.679033	0.497117	0.897231	13SM FF	-0.342842	0.473749	-0.723678	0.469264	0.988177	14SM FR	0.28069	0.472721	0.593775	0.552663	1	13SM FF
ENSMUSG00000003660	Snrnp200	2	-0.0852663	0.133833	-0.637111	0.524053	0.90774	13SM FR	-0.0395836	0.133996	-0.295408	0.767682	0.996404	14SM FR	0.00233851	0.133844	0.0174719	0.98606	1	13SM FF
ENSMUSG00000003662	Ciao1	2	0.0443571	0.236625	0.187458	0.851302	0.979722	13SM FF	0.0864953	0.236981	0.364989	0.71512	0.996402	14SM FF	-0.116057	0.236352	-0.491033	0.623403	1	14SM FF
ENSMUSG00000003665	Has1	17	-0.655322	0.803971	-0.815106	0.415012	0.875281	13SM FR	-0.336977	0.860875	-0.391436	0.695475	NA	14SM FR	1.14902	0.836211	1.37408	0.169418	1	13SM FF
ENSMUSG00000003680	Taf6l	19	0.0261739	0.235914	0.110947	0.911659	0.987625	13SM FF	0.00518952	0.238609	0.0217491	0.982648	1	14SM FF	0.0167837	0.235274	0.0713368	0.94313	1	13SM FF
ENSMUSG00000003721	Insig2	1	-0.176962	0.149193	-1.18613	0.235573	0.807526	13SM FR	-0.0785035	0.149407	-0.525433	0.599282	0.993579	14SM FR	-0.291651	0.149256	-1.95404	0.0506971	1	14SM FF
ENSMUSG00000003731	Kpna6	4	0.0177071	0.0964091	0.183666	0.854276	0.980761	13SM FF	-0.0696487	0.0966136	-0.720899	0.470971	0.988177	14SM FR	-0.00228744	0.0964154	-0.0237248	0.981072	1	14SM FF
ENSMUSG00000003746	Man1a	10	0.196983	0.214956	0.916385	0.359465	0.858042	13SM FF	0.151549	0.215099	0.704555	0.481087	0.990261	14SM FF	0.0161099	0.214896	0.0749661	0.940242	1	13SM FF
ENSMUSG00000003752	Itpkc	7	0.0114687	0.153919	0.0745115	0.940603	0.99204	13SM FF	-0.144946	0.154505	-0.93813	0.348177	0.961048	14SM FR	0.0202861	0.1541	0.131643	0.895267	1	13SM FF
ENSMUSG00000003762	Coq8b	7	-0.190123	0.135475	-1.40338	0.160504	0.767233	13SM FR	0.324888	0.136822	2.37452	0.0175716	0.442262	14SM FF	-0.24166	0.135374	-1.78513	0.0742398	1	14SM FF
ENSMUSG00000003778	Brd8	18	-0.0306504	0.143122	-0.214155	0.830426	0.974493	13SM FR	-0.0344889	0.143317	-0.240647	0.809829	0.997045	14SM FR	-0.108329	0.1431	-0.757016	0.44904	1	14SM FF
ENSMUSG00000003779	Kif20a	18	-0.398359	0.330643	-1.2048	0.22828	0.80342	13SM FR	-0.104796	0.330679	-0.316911	0.751311	0.996404	14SM FR	-0.219281	0.330745	-0.66299	0.507337	1	14SM FF
ENSMUSG00000003808	Farsa	8	-0.081708	0.197446	-0.413824	0.679003	0.949032	13SM FR	0.0417575	0.198067	0.210825	0.833024	0.997045	14SM FF	0.0355667	0.197571	0.18002	0.857137	1	13SM FF
ENSMUSG00000003809	Gcdh	8	-0.134005	0.122336	-1.09539	0.273346	0.824816	13SM FR	0.043093	0.122719	0.351153	0.725474	0.996404	14SM FF	-0.133522	0.121803	-1.09622	0.272984	1	14SM FF
ENSMUSG00000003810	Mast2	4	0.0377006	0.137972	0.273247	0.784663	0.968243	13SM FF	0.04892	0.138068	0.354318	0.723101	0.996404	14SM FF	-0.0513827	0.137946	-0.372485	0.709532	1	14SM FF
ENSMUSG00000003812	Dnase2a	8	0.259567	0.21069	1.23199	0.217954	0.801	13SM FF	0.0231594	0.211641	0.109428	0.912863	0.997045	14SM FF	-0.0200846	0.209975	-0.0956526	0.923796	1	14SM FF
ENSMUSG00000003813	Rad23a	8	-0.103715	0.171524	-0.604665	0.545401	0.912012	13SM FR	-0.101711	0.172001	-0.591341	0.554292	0.992288	14SM FR	-0.0259727	0.171626	-0.151333	0.879713	1	14SM FF
ENSMUSG00000003814	Calr	8	-0.222687	0.242835	-0.91703	0.359127	0.858008	13SM FR	0.279837	0.242842	1.15234	0.24918	0.916863	14SM FF	-0.360671	0.24283	-1.48528	0.13747	1	14SM FF
ENSMUSG00000003824	Syce2	8	-0.0764676	0.374413	-0.204233	0.838171	0.975879	13SM FR	-0.0333296	0.375165	-0.0888397	0.929209	0.998631	14SM FR	-0.138168	0.374897	-0.368549	0.712464	1	14SM FF
ENSMUSG00000003847	Nfat5	8	0.157465	0.152456	1.03285	0.301674	0.837397	13SM FF	-0.003185	0.152569	-0.0208758	0.983345	1	14SM FR	0.0705748	0.152441	0.462964	0.64339	1	13SM FF
ENSMUSG00000003848	Nob1	8	-0.263154	0.171303	-1.53619	0.124492	0.739055	13SM FR	0.0534529	0.172888	0.309177	0.757187	0.996404	14SM FF	-0.0839092	0.171347	-0.489703	0.624344	1	14SM FF
ENSMUSG00000003849	Nqo1	8	-0.38559	0.364532	-1.05777	0.290162	0.832094	13SM FR	0.411383	0.364199	1.12956	0.258663	0.924631	14SM FF	-0.642818	0.363586	-1.768	0.0770617	1	14SM FF
ENSMUSG00000003863	Ppfia3	7	1.34711	0.752768	1.78954	0.0735276	0.686205	13SM FF	0.563627	0.756239	0.745303	0.456088	0.987256	14SM FF	0.435973	0.750889	0.580609	0.561504	1	13SM FF
ENSMUSG00000003865	Gys1	7	0.172195	0.115593	1.48967	0.13631	0.745809	13SM FF	-0.0279525	0.116271	-0.240408	0.810014	0.997045	14SM FR	0.099872	0.115496	0.864725	0.38719	1	13SM FF
ENSMUSG00000003868	Ruvbl2	7	-0.125494	0.283784	-0.442217	0.658332	0.943958	13SM FR	0.21455	0.284176	0.75499	0.450255	0.987056	14SM FF	-0.383226	0.283854	-1.35008	0.17699	1	14SM FF
ENSMUSG00000003872	Lin7b	7	-1.54699	1.09375	-1.41439	0.157248	0.766173	13SM FR	0.534323	1.08513	0.492406	0.622433	NA	14SM FF	-1.74407	1.1044	-1.57919	0.114292	1	14SM FF
ENSMUSG00000003873	Bax	7	-0.151563	0.173966	-0.871224	0.383632	0.862149	13SM FR	0.0839209	0.174978	0.479609	0.631506	0.993579	14SM FF	-0.0965739	0.173996	-0.555036	0.57887	1	14SM FF
ENSMUSG00000003882	Il7r	15	0.451879	0.372331	1.21365	0.224881	0.80206	13SM FF	0.249309	0.373883	0.666812	0.504893	0.990931	14SM FF	0.140456	0.368392	0.381267	0.703005	1	13SM FF
ENSMUSG00000003923	Tfam	10	0.0823477	0.168826	0.487767	0.625715	0.937773	13SM FF	0.433072	0.169704	2.55193	0.0107129	0.375612	14SM FF	-0.0313328	0.168915	-0.185495	0.852841	1	14SM FF
ENSMUSG00000003929	Zfp81	17	0.0970655	0.182124	0.532965	0.594058	0.926477	13SM FF	-0.0878358	0.183036	-0.479883	0.631311	0.993579	14SM FR	-0.0435918	0.182042	-0.239461	0.810749	1	14SM FF
ENSMUSG00000003934	Efnb3	11	0.424217	0.336319	1.26135	0.207182	0.795435	13SM FF	-0.0352708	0.362676	-0.0972514	0.922527	0.997667	14SM FR	0.60113	0.340533	1.76526	0.0775201	1	13SM FF
ENSMUSG00000003948	Mmd	11	0.439945	0.249589	1.76268	0.0779546	0.694457	13SM FF	0.141729	0.251325	0.563927	0.572804	0.993579	14SM FF	0.268825	0.249123	1.07909	0.280549	1	13SM FF
ENSMUSG00000003949	Hlf	11	0.863677	0.582419	1.48291	0.138097	0.746034	13SM FF	0.726405	0.583485	1.24494	0.213153	0.891378	14SM FF	0.0886031	0.580072	0.152745	0.878599	1	13SM FF
ENSMUSG00000003955	Fam162a	16	-0.27164	0.174226	-1.55913	0.118966	0.731709	13SM FR	0.177655	0.174721	1.01679	0.309252	0.950962	14SM FF	-0.256237	0.174252	-1.47049	0.141428	1	14SM FF
ENSMUSG00000003970	Rpl8	15	-0.196299	0.120273	-1.63211	0.102656	0.721942	13SM FR	0.188332	0.120339	1.56501	0.117581	0.797272	14SM FF	-0.169152	0.120276	-1.40637	0.159614	1	14SM FF
ENSMUSG00000003974	Grm3	5	1.38097	2.7634	0.499735	0.617261	NA	13SM FF	1.12298	2.75306	0.407903	0.683345	NA	14SM FF	-0.0917944	2.64557	-0.0346974	0.972321	1	14SM FF
ENSMUSG00000003992	Ssbp2	13	-0.0267604	0.156504	-0.170988	0.864233	0.982888	13SM FR	-0.194089	0.157549	-1.23193	0.217975	0.896599	14SM FR	0.0427718	0.156647	0.273046	0.784818	1	13SM FF
ENSMUSG00000004018	Fancl	11	-0.267676	0.253813	-1.05462	0.2916	0.833004	13SM FR	0.299536	0.256285	1.16876	0.242499	0.913781	14SM FF	-0.289584	0.254012	-1.14004	0.25427	1	14SM FF
ENSMUSG00000004031	Brinp2	1	-0.10728	0.48372	-0.221781	0.824484	0.974493	13SM FR	0.0956451	0.484278	0.197501	0.843436	0.997045	14SM FF	-0.295007	0.483644	-0.609967	0.541884	1	14SM FF
ENSMUSG00000004032	Gstm5	3	-0.10509	0.21581	-0.486956	0.62629	0.937773	13SM FR	0.102945	0.216209	0.476137	0.633977	0.994819	14SM FF	-0.216687	0.215565	-1.0052	0.314798	1	14SM FF
ENSMUSG00000004035	Gstm7	3	0.385091	0.581024	0.66278	0.507471	0.900656	13SM FF	-0.216943	0.581439	-0.373114	0.709064	0.996402	14SM FR	0.166474	0.579912	0.287068	0.77406	1	13SM FF
ENSMUSG00000004038	Gstm3	3	0.367944	0.452961	0.81231	0.416614	0.875306	13SM FF	-0.00987132	0.45393	-0.0217464	0.98265	1	14SM FR	0.22238	0.452607	0.491331	0.623192	1	13SM FF
ENSMUSG00000004040	Stat3	11	-0.280916	0.195827	-1.43451	0.151427	0.759445	13SM FR	-0.259785	0.195882	-1.32623	0.184762	0.87605	14SM FR	-0.00155886	0.19587	-0.00795866	0.99365	1	14SM FF
ENSMUSG00000004043	Stat5a	11	-0.0073352	0.171114	-0.0428674	0.965807	0.996013	13SM FR	0.202585	0.172557	1.17402	0.240389	0.913781	14SM FF	-0.1235	0.171048	-0.722017	0.470284	1	14SM FF
ENSMUSG00000004044	Cavin1	11	0.00840182	0.367025	0.0228917	0.981737	0.99776	13SM FF	-0.191515	0.367089	-0.521714	0.60187	0.993579	14SM FR	0.16645	0.367045	0.453487	0.650198	1	13SM FF
ENSMUSG00000004054	Map3k11	19	-0.014925	0.0835509	-0.178634	0.858225	0.981223	13SM FR	0.126483	0.0839559	1.50654	0.131928	0.820043	14SM FF	-0.0551534	0.0834728	-0.660735	0.508782	1	14SM FF
ENSMUSG00000004056	Akt2	7	-0.11493	0.162458	-0.707444	0.479291	0.893784	13SM FR	-0.0645109	0.162787	-0.39629	0.691891	0.99619	14SM FR	-0.150054	0.162509	-0.923356	0.355821	1	14SM FF
ENSMUSG00000004069	Dnaja3	16	-0.171138	0.135037	-1.26734	0.205035	0.793777	13SM FR	0.104259	0.135471	0.769606	0.441534	0.984797	14SM FF	-0.142854	0.135063	-1.05769	0.290198	1	14SM FF
ENSMUSG00000004070	Hmox2	16	-8.72361e-05	0.140547	-0.000620691	0.999505	1	13SM FR	0.225228	0.141841	1.58789	0.112311	0.791565	14SM FF	-0.0649221	0.140501	-0.462077	0.644026	1	14SM FF
ENSMUSG00000004071	Cdip1	16	0.0770434	0.146339	0.526473	0.59856	0.927854	13SM FF	-0.0893414	0.146919	-0.608098	0.543122	0.991685	14SM FR	0.140271	0.146379	0.95827	0.337927	1	13SM FF
ENSMUSG00000004085	Map3k20	2	-0.080848	0.200792	-0.402646	0.687209	0.950726	13SM FR	0.0662455	0.200962	0.329642	0.74167	0.996404	14SM FF	-0.0337483	0.200814	-0.168057	0.866538	1	14SM FF
ENSMUSG00000004096	Cwc15	9	-0.0289962	0.201062	-0.144215	0.885331	0.984132	13SM FR	-0.0329794	0.200944	-0.164122	0.869635	0.997045	14SM FR	-0.151089	0.20089	-0.752101	0.45199	1	14SM FF
ENSMUSG00000004098	Col5a3	9	0.357515	0.241071	1.48303	0.138067	0.746034	13SM FF	-0.0254138	0.241683	-0.105153	0.916254	0.997045	14SM FR	0.257581	0.24084	1.06951	0.284839	1	13SM FF
ENSMUSG00000004099	Dnmt1	9	-0.032702	0.113229	-0.288812	0.772725	0.966563	13SM FR	0.0317982	0.113476	0.280219	0.779309	0.996404	14SM FF	0.0327313	0.11325	0.289018	0.772567	1	13SM FF
ENSMUSG00000004100	Ppan	9	-0.0957674	0.202243	-0.473527	0.635838	0.938092	13SM FR	-0.257863	0.202969	-1.27045	0.203924	0.888972	14SM FR	0.258122	0.20259	1.27411	0.202624	1	13SM FF
ENSMUSG00000004105	Angptl2	2	0.468037	0.395148	1.18446	0.236231	0.807526	13SM FF	0.0344587	0.395369	0.0871558	0.930548	0.998678	14SM FF	0.163952	0.394905	0.415169	0.678018	1	13SM FF
ENSMUSG00000004110	Cacna1e	1	0.491501	0.2551	1.9267	0.0540172	0.643111	13SM FF	-0.0459405	0.255871	-0.179545	0.85751	0.997045	14SM FR	0.308118	0.254992	1.20834	0.226915	1	13SM FF
ENSMUSG00000004113	Cacna1b	2	0.127584	0.281497	0.453233	0.650381	0.941752	13SM FF	-0.594027	0.282985	-2.09915	0.0358039	0.566416	14SM FR	0.328218	0.281787	1.16478	0.24411	1	13SM FF
ENSMUSG00000004127	Trmt10a	3	0.0413065	0.247623	0.166812	0.867518	0.983058	13SM FF	-0.0773408	0.249481	-0.310006	0.756556	0.996404	14SM FR	0.0466046	0.247794	0.188078	0.850816	1	13SM FF
ENSMUSG00000004151	Etv1	12	0.360522	0.194114	1.85727	0.0632729	0.665979	13SM FF	0.00486339	0.19481	0.0249648	0.980083	1	14SM FF	0.152961	0.193544	0.790314	0.429344	1	13SM FF
ENSMUSG00000004187	Kifc2	15	0.59509	0.409041	1.45484	0.145713	0.754779	13SM FF	0.599756	0.411362	1.45798	0.144847	0.833204	14SM FF	-0.324853	0.406093	-0.799947	0.423741	1	14SM FF
ENSMUSG00000004207	Psap	10	0.193604	0.0930906	2.07974	0.0375494	0.607332	13SM FF	0.421347	0.0931829	4.52172	6.13402e-06	0.0102664	14SM FF	-0.0959792	0.093045	-1.03154	0.30229	1	14SM FF
ENSMUSG00000004221	Ikbkg	X	0.0403352	0.182508	0.221006	0.825088	0.974493	13SM FF	0.144561	0.183014	0.78989	0.429592	0.982026	14SM FF	-0.111377	0.18248	-0.610351	0.54163	1	14SM FF
ENSMUSG00000004231	Pax2	19	-2.5164	2.67374	-0.941155	0.346625	0.852398	13SM FR	-3.44725	2.68949	-1.28175	0.199931	NA	14SM FR	0.846458	2.83008	0.299093	0.764869	1	13SM FF
ENSMUSG00000004233	Wars2	3	0.13656	0.166147	0.821921	0.411122	0.873941	13SM FF	0.0824277	0.167308	0.492669	0.622246	0.993579	14SM FF	-0.176328	0.165947	-1.06255	0.287984	1	14SM FF
ENSMUSG00000004263	Atn1	6	-0.00218754	0.167901	-0.0130287	0.989605	0.998697	13SM FR	-0.183	0.167978	-1.08943	0.275964	0.936015	14SM FR	-0.0962724	0.167904	-0.573379	0.566388	1	14SM FF
ENSMUSG00000004264	Phb2	6	0.0114239	0.114549	0.0997295	0.920559	0.989249	13SM FF	0.207125	0.114731	1.80531	0.0710259	0.711298	14SM FF	-0.0609249	0.114557	-0.531831	0.594843	1	14SM FF
ENSMUSG00000004266	Ptpn6	6	0.876445	0.423042	2.07177	0.0382872	0.607892	13SM FF	0.877641	0.423655	2.07159	0.0383034	0.581426	14SM FF	0.197781	0.422875	0.467704	0.639996	1	13SM FF
ENSMUSG00000004267	Eno2	6	0.467934	0.371304	1.26024	0.207581	0.795689	13SM FF	0.373949	0.372942	1.0027	0.316006	0.9524	14SM FF	0.253138	0.37111	0.68211	0.495169	1	13SM FF
ENSMUSG00000004268	Emg1	6	-0.222179	0.233874	-0.949998	0.342113	0.850945	13SM FR	0.185332	0.234255	0.791154	0.428854	0.982026	14SM FF	-0.203959	0.233937	-0.871854	0.383288	1	14SM FF
ENSMUSG00000004270	Lpcat3	6	-0.0877312	0.186724	-0.469844	0.638466	0.938533	13SM FR	-0.0425822	0.186834	-0.227914	0.819713	0.997045	14SM FR	-0.134151	0.186723	-0.718451	0.472479	1	14SM FF
ENSMUSG00000004285	Atp6v1f	6	-0.160087	0.0998525	-1.60323	0.108883	0.726183	13SM FR	0.138549	0.101631	1.36326	0.172801	0.86293	14SM FF	-0.0578183	0.100135	-0.577404	0.563667	1	14SM FF
ENSMUSG00000004296	Il12b	11	0.866188	0.631699	1.3712	0.170312	0.771517	13SM FF	0.431633	0.645519	0.668661	0.503712	0.990931	14SM FF	0.659973	0.629558	1.04831	0.294495	1	13SM FF
ENSMUSG00000004317	Clcn5	X	-0.206651	0.139788	-1.47832	0.139323	0.746034	13SM FR	0.292085	0.140045	2.08565	0.0370099	0.573095	14SM FF	-0.366403	0.139653	-2.62367	0.00869875	1	14SM FF
ENSMUSG00000004319	Clcn3	8	-0.276418	0.088753	-3.11447	0.00184276	0.249174	13SM FR	-0.14609	0.0888347	-1.64452	0.100069	0.771993	14SM FR	-0.182999	0.0888153	-2.06045	0.039356	1	14SM FF
ENSMUSG00000004328	Hif3a	7	0.526472	0.363777	1.44724	0.14783	0.756093	13SM FF	-0.44092	0.362246	-1.21718	0.223534	0.899206	14SM FR	-0.249131	0.361618	-0.688934	0.490865	1	14SM FF
ENSMUSG00000004347	Pde1c	6	0.317591	0.318623	0.996761	0.318881	0.842525	13SM FF	-0.103253	0.323665	-0.319013	0.749717	0.996404	14SM FR	0.228905	0.319991	0.71535	0.474393	1	13SM FF
ENSMUSG00000004356	Utp20	10	-0.0983431	0.122669	-0.801697	0.422728	0.8772	13SM FR	0.0712667	0.122898	0.579884	0.561993	0.992363	14SM FF	-0.072313	0.122758	-0.589072	0.555813	1	14SM FF
ENSMUSG00000004359	Spic	10	0.125126	0.152675	0.819558	0.412468	0.874159	13SM FF	0.285442	0.159359	1.79118	0.0732637	0.716711	14SM FF	0.039664	0.151897	0.261124	0.793997	1	13SM FF
ENSMUSG00000004360	9330159F19Rik	10	0.263446	0.508279	0.51831	0.604242	0.929468	13SM FF	0.372227	0.515717	0.721766	0.470438	0.988177	14SM FF	0.130816	0.508171	0.257426	0.79685	1	13SM FF
ENSMUSG00000004364	Cul3	1	-0.0787382	0.121778	-0.646572	0.517909	0.904424	13SM FR	-0.167998	0.121943	-1.37768	0.168301	0.855896	14SM FR	-0.0371609	0.121793	-0.305115	0.760278	1	14SM FF
ENSMUSG00000004366	Sst	16	0.813669	0.542663	1.4994	0.13377	0.742894	13SM FF	-0.911592	0.544959	-1.67277	0.0943722	NA	14SM FR	0.765202	0.541605	1.41284	0.157702	1	13SM FF
ENSMUSG00000004371	Il11	7	-0.287604	0.295363	-0.973731	0.33019	0.846349	13SM FR	0.035203	0.30107	0.116927	0.906918	0.997045	14SM FF	-0.0745979	0.297521	-0.250732	0.802022	1	14SM FF
ENSMUSG00000004383	Large1	8	0.134603	0.225355	0.597292	0.550313	0.912349	13SM FF	-0.0864231	0.225987	-0.382425	0.702146	0.996249	14SM FR	0.14144	0.22536	0.62762	0.530253	1	13SM FF
ENSMUSG00000004393	Ddx56	11	0.0181648	0.196337	0.0925188	0.926286	0.990498	13SM FF	-0.0827927	0.197041	-0.420179	0.674354	0.99619	14SM FR	0.0205432	0.196471	0.104561	0.916724	1	13SM FF
ENSMUSG00000004394	Tmed4	11	-0.122375	0.0853825	-1.43326	0.151784	0.75945	13SM FR	-0.0193127	0.0863757	-0.22359	0.823077	0.997045	14SM FR	-0.0501299	0.0856206	-0.585489	0.558219	1	14SM FF
ENSMUSG00000004415	Col26a1	5	0.23738	0.299049	0.793785	0.427321	0.878669	13SM FF	0.0317631	0.303096	0.104796	0.916538	0.997045	14SM FF	0.175044	0.298569	0.586276	0.55769	1	13SM FF
ENSMUSG00000004446	Bid	6	-0.080285	0.180424	-0.444979	0.656335	0.94367	13SM FR	-0.167883	0.182645	-0.919173	0.358005	0.96212	14SM FR	0.0660542	0.181442	0.364052	0.715819	1	13SM FF
ENSMUSG00000004451	Ralb	1	-0.405826	0.116272	-3.49032	0.000482445	0.146229	13SM FR	0.0197912	0.116462	0.169936	0.86506	0.997045	14SM FF	-0.284411	0.116355	-2.44434	0.0145117	1	14SM FF
ENSMUSG00000004455	Ppp1cc	5	-0.146775	0.102414	-1.43316	0.151813	0.75945	13SM FR	0.0511082	0.102569	0.498283	0.618285	0.993579	14SM FF	-0.137026	0.102437	-1.33767	0.181005	1	14SM FF
ENSMUSG00000004460	Dnajb11	16	-0.199996	0.226045	-0.884759	0.376287	0.861766	13SM FR	0.0905618	0.226064	0.400603	0.688713	0.99619	14SM FF	-0.299734	0.226016	-1.32617	0.184784	1	14SM FF
ENSMUSG00000004462	Tbccd1	16	0.0430917	0.168827	0.255242	0.798536	0.971402	13SM FF	-0.282732	0.169476	-1.66827	0.0952617	0.766055	14SM FR	0.182343	0.169088	1.07839	0.280858	1	13SM FF
ENSMUSG00000004473	Clec11a	7	0.322583	0.280094	1.1517	0.249446	0.81269	13SM FF	0.719156	0.298482	2.40938	0.0159796	0.42748	14SM FF	0.141431	0.27765	0.509387	0.610481	1	13SM FF
ENSMUSG00000004500	Zfp324	7	0.0287112	0.131434	0.218446	0.827082	0.974493	13SM FF	0.36672	0.132967	2.75797	0.00581607	0.294818	14SM FF	-0.106724	0.130131	-0.820126	0.412144	1	14SM FF
ENSMUSG00000004508	Gab2	7	0.114253	0.156902	0.728186	0.4665	0.889185	13SM FF	0.0913005	0.15797	0.577961	0.56329	0.99287	14SM FF	0.114818	0.156959	0.73152	0.464462	1	13SM FF
ENSMUSG00000004530	Coro1c	5	-0.340534	0.186328	-1.82761	0.0676088	0.675813	13SM FR	-0.0623452	0.186349	-0.33456	0.737957	0.996404	14SM FR	-0.330397	0.186348	-1.77301	0.0762277	1	14SM FF
ENSMUSG00000004535	Tax1bp1	6	-0.152967	0.202271	-0.756248	0.4495	0.883979	13SM FR	0.150607	0.202279	0.744553	0.456542	0.987256	14SM FF	-0.290138	0.202264	-1.43445	0.151444	1	14SM FF
ENSMUSG00000004540	Psg17	7	-0.163173	0.603033	-0.270588	0.786708	0.968519	13SM FR	-0.101151	0.583403	-0.173381	0.862352	NA	14SM FR	-0.503585	0.592731	-0.849601	0.395547	1	14SM FF
ENSMUSG00000004542	Psg19	7	0.410503	0.556483	0.737675	0.460712	0.888625	13SM FF	-0.466391	0.547068	-0.852529	0.39392	NA	14SM FR	0.253446	0.548385	0.462167	0.643961	1	13SM FF
ENSMUSG00000004552	Ctse	1	0.31133	0.393728	0.790723	0.429106	0.879305	13SM FF	-0.534758	0.394097	-1.35692	0.174807	0.864597	14SM FR	0.520949	0.393888	1.32258	0.185974	1	13SM FF
ENSMUSG00000004558	Ndrg2	14	0.159829	0.245204	0.651818	0.514519	0.902709	13SM FF	0.101443	0.24534	0.413479	0.679256	0.99619	14SM FF	0.0773039	0.245075	0.31543	0.752435	1	13SM FF
ENSMUSG00000004561	Mettl17	14	0.0789051	0.225337	0.350165	0.726215	0.956434	13SM FF	0.468503	0.225906	2.07388	0.0380903	0.579334	14SM FF	-0.383771	0.225025	-1.70546	0.0881087	1	14SM FF
ENSMUSG00000004562	Arhgef40	14	0.257025	0.209081	1.22931	0.218955	0.801	13SM FF	-0.0538398	0.209531	-0.256954	0.797215	0.996819	14SM FR	0.0845588	0.209063	0.404465	0.685871	1	13SM FF
ENSMUSG00000004565	Pnpla6	8	0.108075	0.188581	0.573095	0.56658	0.919305	13SM FF	0.180443	0.188963	0.954912	0.339622	0.958974	14SM FF	0.089852	0.188373	0.476991	0.633369	1	13SM FF
ENSMUSG00000004567	Mcoln1	8	0.27468	0.175801	1.56245	0.118183	0.731709	13SM FF	0.120246	0.176344	0.681887	0.495311	0.990931	14SM FF	-0.0536358	0.175714	-0.305246	0.760179	1	14SM FF
ENSMUSG00000004568	Arhgef18	8	0.151447	0.192286	0.787614	0.430922	0.879851	13SM FF	0.151932	0.192491	0.789296	0.429939	0.982026	14SM FF	0.0339481	0.192183	0.176644	0.859788	1	13SM FF
ENSMUSG00000004591	Pkn2	3	-0.0739418	0.0843309	-0.876806	0.380592	0.861766	13SM FR	-0.131985	0.0846095	-1.55993	0.118777	0.799428	14SM FR	0.0177499	0.0843986	0.21031	0.833425	1	13SM FF
ENSMUSG00000004609	Cd33	7	0.541937	0.330532	1.63959	0.10109	0.72039	13SM FF	-0.112534	0.332061	-0.338895	0.734689	0.996404	14SM FR	0.488469	0.330426	1.4783	0.139328	1	13SM FF
ENSMUSG00000004610	Etfb	7	-0.184725	0.138455	-1.33419	0.182143	0.780086	13SM FR	0.163861	0.138554	1.18266	0.236946	0.910629	14SM FF	-0.319673	0.138351	-2.31059	0.0208557	1	14SM FF
ENSMUSG00000004612	Nkg7	7	0.529022	0.567542	0.932128	0.351271	0.854238	13SM FF	0.826527	0.586743	1.40867	0.158933	0.844423	14SM FF	0.272342	0.564284	0.482632	0.629357	1	13SM FF
ENSMUSG00000004626	Stxbp2	8	-0.106583	0.172226	-0.618854	0.536012	0.909294	13SM FR	-0.0165105	0.172383	-0.0957782	0.923697	0.998056	14SM FR	-0.120285	0.172216	-0.698454	0.484893	1	14SM FF
ENSMUSG00000004631	Sgce	6	0.248069	0.270882	0.915783	0.359781	0.858057	13SM FF	-0.0447931	0.272906	-0.164134	0.869626	0.997045	14SM FR	0.190405	0.270795	0.703134	0.481972	1	13SM FF
ENSMUSG00000004633	Chn2	6	0.28291	0.305363	0.92647	0.354202	0.85623	13SM FF	-0.37231	0.311281	-1.19606	0.231674	0.908981	14SM FR	0.302267	0.308151	0.980907	0.326639	1	13SM FF
ENSMUSG00000004637	Wwox	8	0.0917116	0.200898	0.456507	0.648025	0.940613	13SM FF	-0.169611	0.202633	-0.837037	0.402572	0.975076	14SM FR	0.188957	0.201257	0.938885	0.34779	1	13SM FF
ENSMUSG00000004642	Slbp	5	0.00841182	0.131205	0.0641119	0.948881	0.993789	13SM FF	0.13363	0.131746	1.0143	0.310442	0.951666	14SM FF	-0.0411883	0.131118	-0.314132	0.753421	1	14SM FF
ENSMUSG00000004651	Tyr	7	0.0537273	0.157335	0.341482	0.73274	0.958413	13SM FF	-0.348276	0.159458	-2.18412	0.0289531	0.525889	14SM FR	0.259099	0.158304	1.63671	0.10169	1	13SM FF
ENSMUSG00000004654	Ghrhr	6	0.0484514	2.0014	0.0242087	0.980686	NA	13SM FF	-2.73706	2.01958	-1.35526	0.175334	NA	14SM FR	1.1179	2.10315	0.531534	0.595049	1	13SM FF
ENSMUSG00000004655	Aqp1	6	0.174374	0.382173	0.456271	0.648195	0.940613	13SM FF	-0.0259946	0.382926	-0.0678841	0.945878	0.998776	14SM FR	0.269639	0.382278	0.705349	0.480593	1	13SM FF
ENSMUSG00000004661	Arid3b	9	0.474531	0.205183	2.31272	0.0207379	0.529655	13SM FF	0.285921	0.207085	1.38069	0.167374	0.854727	14SM FF	0.0863604	0.204891	0.421495	0.673394	1	13SM FF
ENSMUSG00000004665	Cnn2	10	0.136712	0.110566	1.23647	0.216282	0.801	13SM FF	0.284792	0.111834	2.54656	0.0108791	0.376498	14SM FF	0.0616604	0.11044	0.558317	0.576628	1	13SM FF
ENSMUSG00000004667	Polr2e	10	-0.0558516	0.134916	-0.413975	0.678893	0.949032	13SM FR	-0.00913071	0.13538	-0.0674451	0.946227	0.998776	14SM FR	-0.0588219	0.134936	-0.435926	0.662891	1	14SM FF
ENSMUSG00000004668	Abca13	11	-0.0790632	0.606547	-0.13035	0.89629	0.985005	13SM FR	-0.621753	0.606817	-1.02461	0.305546	0.94971	14SM FR	-0.125997	0.606638	-0.207696	0.835466	1	14SM FF
ENSMUSG00000004677	Myo9b	8	0.177123	0.138381	1.27996	0.200558	0.788946	13SM FF	-0.0997347	0.138716	-0.718984	0.472151	0.988177	14SM FR	0.281975	0.138392	2.03751	0.0415987	1	13SM FF
ENSMUSG00000004698	Hdac9	12	0.249298	0.212367	1.1739	0.240434	0.808524	13SM FF	0.517934	0.215155	2.40727	0.0160725	0.42748	14SM FF	0.111762	0.212055	0.527044	0.598163	1	13SM FF
ENSMUSG00000004707	Ly9	1	0.928839	0.516463	1.79846	0.0721038	0.684808	13SM FF	1.09432	0.519679	2.10577	0.0352245	0.564766	14SM FF	0.0161965	0.513382	0.0315487	0.974832	1	13SM FF
ENSMUSG00000004709	Cd244a	1	0.29807	0.321437	0.927306	0.353768	0.85623	13SM FF	0.484305	0.326793	1.48199	0.138342	0.829801	14SM FF	0.259313	0.321124	0.807516	0.419369	1	13SM FF
ENSMUSG00000004730	Adgre1	17	-0.160325	0.338069	-0.474237	0.635331	0.938092	13SM FR	0.732608	0.338978	2.16123	0.0306777	0.535972	14SM FF	-0.459606	0.337881	-1.36026	0.173747	1	14SM FF
ENSMUSG00000004748	Mtfp1	11	0.079465	0.254702	0.311992	0.755046	0.964036	13SM FF	0.0620519	0.257187	0.241272	0.809344	0.997045	14SM FF	0.149285	0.254685	0.586156	0.557771	1	13SM FF
ENSMUSG00000004768	Rab23	1	0.159005	0.181073	0.878126	0.379876	0.861766	13SM FF	0.202396	0.182842	1.10694	0.268318	0.930188	14SM FF	-0.22256	0.181013	-1.22953	0.218874	1	14SM FF
ENSMUSG00000004771	Rab11a	9	-0.576555	0.171603	-3.35981	0.000779958	0.172615	13SM FR	-0.0827198	0.171687	-0.481805	0.629944	0.993579	14SM FR	-0.360258	0.171705	-2.09813	0.0358937	1	14SM FF
ENSMUSG00000004788	Eif2b2	12	-0.163422	0.245274	-0.666286	0.505228	0.900281	13SM FR	0.0596204	0.245846	0.242511	0.808384	0.997045	14SM FF	-0.108597	0.245206	-0.442879	0.657853	1	14SM FF
ENSMUSG00000004789	Dlst	12	-0.120048	0.110388	-1.08751	0.276811	0.824816	13SM FR	0.0137444	0.110518	0.124364	0.901027	0.997045	14SM FF	-0.118725	0.110398	-1.07543	0.282183	1	14SM FF
ENSMUSG00000004791	Pgf	12	1.12428	0.555147	2.02519	0.0428479	0.625343	13SM FF	0.684843	0.5667	1.20847	0.226865	NA	14SM FF	0.224689	0.51277	0.438185	0.661252	1	13SM FF
ENSMUSG00000004798	Ulk2	11	0.097432	0.148401	0.656546	0.511473	0.90135	13SM FF	-0.237858	0.148964	-1.59675	0.110321	0.787597	14SM FR	0.0489789	0.148426	0.329989	0.741408	1	13SM FF
ENSMUSG00000004814	Ccl24	5	0.842415	0.784535	1.07378	0.282923	0.827405	13SM FF	-0.342809	0.814175	-0.42105	0.673718	NA	14SM FR	0.98255	0.792367	1.24002	0.214969	1	13SM FF
ENSMUSG00000004815	Dgkq	5	0.281567	0.134237	2.09754	0.0359455	0.603614	13SM FF	-0.0722871	0.135221	-0.534583	0.592938	0.993579	14SM FR	0.290125	0.134068	2.16401	0.0304637	1	13SM FF
ENSMUSG00000004837	Grap	11	0.866579	0.550981	1.57279	0.115766	0.731709	13SM FF	0.126622	0.553987	0.228565	0.819207	0.997045	14SM FF	0.143572	0.549011	0.261511	0.793698	1	13SM FF
ENSMUSG00000004842	Pou1f1	16	0.137779	0.468007	0.294395	0.768456	0.966318	13SM FF	-0.4897	0.451875	-1.08371	0.278495	NA	14SM FR	-0.193431	0.459647	-0.420826	0.673882	1	14SM FF
ENSMUSG00000004843	Chmp2b	16	-0.302118	0.109758	-2.75259	0.00591252	0.35358	13SM FR	-0.146697	0.109895	-1.33488	0.181915	0.872675	14SM FR	-0.163376	0.109856	-1.48719	0.136966	1	14SM FF
ENSMUSG00000004846	Plod3	5	0.155567	0.227674	0.683288	0.494425	0.896478	13SM FF	0.19912	0.228017	0.873271	0.382515	0.970455	14SM FF	0.000877829	0.22758	0.00385723	0.996922	1	13SM FF
ENSMUSG00000004849	Ap1s1	5	-0.47579	0.197053	-2.41452	0.0157559	0.475464	13SM FR	0.125505	0.197255	0.636259	0.524608	0.990938	14SM FF	-0.412583	0.197119	-2.09307	0.0363431	1	14SM FF
ENSMUSG00000004864	Mapk13	17	-0.533356	0.25663	-2.0783	0.0376815	0.607332	13SM FR	-0.19933	0.256664	-0.77662	0.437383	0.982803	14SM FR	-0.219097	0.25667	-0.853616	0.393318	1	14SM FF
ENSMUSG00000004865	Srpk1	17	0.00507262	0.109593	0.0462858	0.963082	0.995776	13SM FF	-0.109202	0.109756	-0.99495	0.319761	0.954556	14SM FR	0.0323318	0.109615	0.294959	0.768025	1	13SM FF
ENSMUSG00000004872	Pax3	1	0.263824	0.728082	0.362355	0.717086	0.955037	13SM FF	-0.717062	0.802565	-0.893463	0.371609	NA	14SM FR	1.04554	0.771055	1.35598	0.175105	1	13SM FF
ENSMUSG00000004880	Lbr	1	-0.248416	0.157791	-1.57434	0.11541	0.731709	13SM FR	-0.135608	0.15798	-0.858386	0.390679	0.972252	14SM FR	-0.0297862	0.157895	-0.188645	0.850371	1	14SM FF
ENSMUSG00000004885	Crabp2	3	-2.25985	1.70705	-1.32383	0.185558	0.780448	13SM FR	1.41717	2.08165	0.68079	0.496005	NA	14SM FF	1.78713	1.85354	0.964167	0.334962	1	13SM FF
ENSMUSG00000004891	Nes	3	0.269766	0.328744	0.820596	0.411876	0.874093	13SM FF	-0.119242	0.329049	-0.362385	0.717065	0.996402	14SM FR	0.133966	0.32813	0.408271	0.683075	1	13SM FF
ENSMUSG00000004892	Bcan	3	-1.10637	0.877483	-1.26084	0.207366	0.795569	13SM FR	-0.509551	0.917076	-0.555625	0.578467	NA	14SM FR	0.115618	0.903345	0.127989	0.898158	1	13SM FF
ENSMUSG00000004895	Prcc	3	-0.0476922	0.0910309	-0.523912	0.60034	0.928607	13SM FR	0.0726129	0.0918105	0.7909	0.429002	0.982026	14SM FF	-0.0673489	0.0909831	-0.740236	0.459157	1	14SM FF
ENSMUSG00000004896	Rrnad1	3	0.121687	0.140153	0.868245	0.38526	0.862751	13SM FF	0.178869	0.140891	1.26956	0.204241	0.888972	14SM FF	-0.104887	0.139481	-0.751975	0.452066	1	14SM FF
ENSMUSG00000004897	Hdgf	3	-0.0183001	0.187016	-0.0978532	0.922049	0.989763	13SM FR	0.0157671	0.18713	0.0842575	0.932852	0.998776	14SM FF	-0.0209594	0.187021	-0.11207	0.910768	1	14SM FF
ENSMUSG00000004902	Slc25a18	6	-1.24904	1.74463	-0.715933	0.474033	NA	13SM FR	-0.86734	1.93004	-0.449389	0.653151	NA	14SM FR	0.52677	1.92723	0.273329	0.7846	1	13SM FF
ENSMUSG00000004929	Thop1	10	-0.163417	0.195101	-0.837602	0.402254	0.869711	13SM FR	-0.0716777	0.195355	-0.36691	0.713686	0.996402	14SM FR	-0.120254	0.195166	-0.616161	0.537788	1	14SM FF
ENSMUSG00000004931	Apba3	10	0.116378	0.118656	0.980805	0.326689	0.846104	13SM FF	0.397321	0.119967	3.31192	0.000926575	0.143416	14SM FF	-0.0625267	0.118637	-0.527044	0.598163	1	14SM FF
ENSMUSG00000004933	Matk	10	0.573387	0.474055	1.20954	0.226456	0.802084	13SM FF	-0.219279	0.479466	-0.45734	0.647427	0.995623	14SM FR	0.127627	0.466375	0.273658	0.784347	1	13SM FF
ENSMUSG00000004934	Pias4	10	0.149231	0.0952345	1.56698	0.117119	0.731709	13SM FF	0.140074	0.0969071	1.44545	0.148332	0.837419	14SM FF	0.0542225	0.0952877	0.56904	0.569329	1	13SM FF
ENSMUSG00000004936	Map2k1	9	0.0391864	0.129456	0.302701	0.762118	0.96514	13SM FF	-0.0275414	0.129607	-0.212499	0.831718	0.997045	14SM FR	-0.0485978	0.129413	-0.375525	0.70727	1	14SM FF
ENSMUSG00000004937	Sgta	10	0.0174744	0.130427	0.133978	0.89342	0.9847	13SM FF	0.114979	0.130785	0.879142	0.379324	0.969567	14SM FF	0.00207701	0.130404	0.0159275	0.987292	1	13SM FF
ENSMUSG00000004939	Nmrk2	10	0.216809	0.347436	0.624027	0.53261	0.909019	13SM FF	-0.537623	0.345624	-1.55551	0.119824	0.800189	14SM FR	0.159491	0.346293	0.460567	0.645109	1	13SM FF
ENSMUSG00000004945	Tmem242	17	-0.233196	0.123202	-1.8928	0.058385	0.654307	13SM FR	0.250487	0.12424	2.01615	0.0437838	0.606589	14SM FF	-0.222112	0.123219	-1.80258	0.071454	1	14SM FF
ENSMUSG00000004947	Dtx2	5	0.132362	0.151816	0.871854	0.383288	0.862149	13SM FF	0.23086	0.153999	1.4991	0.133847	0.82275	14SM FF	0.0697199	0.151225	0.461034	0.644774	1	13SM FF
ENSMUSG00000004951	Hspb1	5	0.229789	0.299986	0.765998	0.443677	0.883257	13SM FF	-0.150142	0.300791	-0.499156	0.617669	0.993579	14SM FR	0.37967	0.300134	1.265	0.205871	1	13SM FF
ENSMUSG00000004952	Rasa4	5	0.417265	0.220274	1.8943	0.0581851	0.653842	13SM FF	0.228069	0.220738	1.03321	0.301504	0.94847	14SM FF	0.213158	0.220043	0.96871	0.33269	1	13SM FF
ENSMUSG00000004961	Syt5	7	-0.0981625	0.322881	-0.30402	0.761112	0.96514	13SM FR	-0.268263	0.327992	-0.817895	0.413417	0.980368	14SM FR	0.0422338	0.324431	0.130178	0.896426	1	13SM FF
ENSMUSG00000004980	Hnrnpa2b1	6	-0.131495	0.176073	-0.746825	0.455169	0.886256	13SM FR	-0.136181	0.176069	-0.773452	0.439255	0.984034	14SM FR	-0.155952	0.17607	-0.885738	0.375759	1	14SM FF
ENSMUSG00000004988	Fxyd4	6	0.569574	0.349892	1.62785	0.103556	0.721942	13SM FF	0.334724	0.35	0.956352	0.338894	0.958974	14SM FF	-0.0390029	0.34898	-0.111763	0.911012	1	14SM FF
ENSMUSG00000004994	Ccdc130	8	0.484027	0.263338	1.83804	0.0660559	0.672734	13SM FF	0.670056	0.265339	2.52528	0.0115605	0.383489	14SM FF	-0.171045	0.263375	-0.649433	0.516059	1	14SM FF
ENSMUSG00000004996	Mri1	8	-0.0123962	0.13742	-0.0902064	0.928123	0.990648	13SM FR	0.128081	0.139953	0.915175	0.3601	0.962815	14SM FF	-0.0369238	0.137301	-0.268926	0.787987	1	14SM FF
ENSMUSG00000005034	Prkacb	3	-0.00706572	0.143304	-0.0493057	0.960676	0.995247	13SM FR	0.000280363	0.143431	0.00195469	0.99844	1	14SM FF	0.0136426	0.143304	0.0952001	0.924156	1	13SM FF
ENSMUSG00000005043	Sgsh	11	0.395629	0.215131	1.83902	0.0659125	0.671972	13SM FF	0.082842	0.215921	0.383668	0.701224	0.99619	14SM FF	0.108823	0.214643	0.506996	0.612157	1	13SM FF
ENSMUSG00000005045	Chd5	4	0.0767917	0.390348	0.196726	0.844042	0.976874	13SM FF	-0.387005	0.391996	-0.987267	0.323512	0.955345	14SM FR	0.351068	0.390999	0.897873	0.369253	1	13SM FF
ENSMUSG00000005054	Cstb	10	-0.231242	0.176161	-1.31267	0.189293	0.782011	13SM FR	0.154222	0.176675	0.872915	0.382709	0.970455	14SM FF	-0.259657	0.176115	-1.47436	0.140385	1	14SM FF
ENSMUSG00000005057	Sh2b2	5	0.415954	0.492598	0.844409	0.398441	0.869019	13SM FF	0.370764	0.497816	0.744781	0.456404	0.987256	14SM FF	0.50554	0.492454	1.02657	0.304621	1	13SM FF
ENSMUSG00000005069	Pex5	6	0.0978185	0.155167	0.630407	0.528428	0.908185	13SM FF	-0.0996418	0.156043	-0.638555	0.523113	0.990938	14SM FR	0.126205	0.155404	0.81211	0.416728	1	13SM FF
ENSMUSG00000005078	Jkamp	12	-0.147928	0.114298	-1.29423	0.195586	0.784064	13SM FR	-0.172099	0.116587	-1.47615	0.139905	0.832057	14SM FR	0.0847237	0.115481	0.733661	0.463155	1	13SM FF
ENSMUSG00000005087	Cd44	2	-0.214825	0.22276	-0.964379	0.334856	0.847494	13SM FR	-0.00593549	0.223025	-0.0266135	0.978768	1	14SM FR	0.0302956	0.222854	0.135943	0.891866	1	13SM FF
ENSMUSG00000005089	Slc1a2	2	-0.0789357	0.611018	-0.129187	0.897209	0.985092	13SM FR	1.59396	0.615761	2.5886	0.00963682	0.354827	14SM FF	-0.777717	0.609668	-1.27564	0.202083	1	14SM FF
ENSMUSG00000005102	Eif2ak4	2	0.175655	0.228083	0.770137	0.441219	0.882136	13SM FF	0.0208618	0.228695	0.0912212	0.927317	0.998479	14SM FF	0.176782	0.227984	0.775414	0.438095	1	13SM FF
ENSMUSG00000005103	Wdr1	5	-0.192881	0.125164	-1.54102	0.123311	0.737423	13SM FR	0.0939229	0.125208	0.750138	0.453172	0.987256	14SM FF	-0.196945	0.125164	-1.57349	0.115604	1	14SM FF
ENSMUSG00000005107	Slc2a9	5	0.088182	0.205686	0.428721	0.668126	0.945593	13SM FF	0.154205	0.20656	0.74654	0.455341	0.987256	14SM FF	-0.153529	0.204741	-0.749869	0.453334	1	14SM FF
ENSMUSG00000005124	Ccn4	15	-0.186821	0.264111	-0.707356	0.479346	0.893784	13SM FR	0.153904	0.266566	0.577358	0.563698	0.993068	14SM FF	-0.271981	0.264461	-1.02844	0.303744	1	14SM FF
ENSMUSG00000005125	Ndrg1	15	0.46889	0.25947	1.80711	0.0707448	0.682934	13SM FF	0.0548772	0.259588	0.211401	0.832574	0.997045	14SM FF	0.193156	0.25938	0.744682	0.456464	1	13SM FF
ENSMUSG00000005131	4930550C14Rik	9	1.30489	0.809839	1.61129	0.107117	0.725299	13SM FF	0.277131	0.840766	0.329617	0.74169	NA	14SM FF	0.318072	0.804351	0.395439	0.692519	1	13SM FF
ENSMUSG00000005142	Man2b1	8	0.24147	0.118503	2.03768	0.0415824	0.622564	13SM FF	0.235345	0.118869	1.97987	0.0477185	0.634194	14SM FF	0.00698068	0.118346	0.0589851	0.952964	1	13SM FF
ENSMUSG00000005148	Klf5	14	0.0394259	0.167555	0.2353	0.813976	0.973357	13SM FF	-0.000510376	0.167555	-0.00304603	0.99757	1	14SM FR	-0.176365	0.16754	-1.05267	0.292492	1	14SM FF
ENSMUSG00000005150	Wdr83	8	-0.303012	0.169238	-1.79046	0.0733808	0.686205	13SM FR	-0.0429434	0.170427	-0.251975	0.80106	0.997045	14SM FR	-0.218346	0.169234	-1.2902	0.196981	1	14SM FF
ENSMUSG00000005161	Prdx2	8	-0.219878	0.191116	-1.15049	0.249941	0.812726	13SM FR	0.148694	0.191229	0.777572	0.436821	0.982637	14SM FF	-0.317355	0.191078	-1.66086	0.0967412	1	14SM FF
ENSMUSG00000005198	Polr2a	11	-0.0701939	0.0853933	-0.822007	0.411073	0.873941	13SM FR	-0.0923062	0.0855403	-1.0791	0.280545	0.940398	14SM FR	-0.0877578	0.0853853	-1.02779	0.304051	1	14SM FF
ENSMUSG00000005204	Senp3	11	0.0715771	0.155463	0.460412	0.645221	0.939871	13SM FF	-0.318278	0.155993	-2.04033	0.0413171	0.595462	14SM FR	0.101755	0.155607	0.65392	0.513163	1	13SM FF
ENSMUSG00000005220	Corin	5	-0.541051	1.35215	-0.40014	0.689053	0.950887	13SM FR	0.669494	1.33221	0.502544	0.615285	NA	14SM FF	-0.856406	1.3346	-0.641694	0.521072	1	14SM FF
ENSMUSG00000005225	Plekha8	6	-0.340749	0.170138	-2.00278	0.0452004	0.628707	13SM FR	-0.14969	0.170135	-0.879832	0.37895	0.969405	14SM FR	-0.293051	0.170171	-1.7221	0.0850521	1	14SM FF
ENSMUSG00000005233	Spc25	2	-0.517889	0.292469	-1.77074	0.0766031	0.690285	13SM FR	-0.405441	0.292562	-1.38583	0.165799	0.852834	14SM FR	-0.195881	0.293147	-0.668201	0.504005	1	14SM FF
ENSMUSG00000005237	Dnah2	11	0.301992	0.318634	0.947769	0.343247	0.851232	13SM FF	-0.577794	0.321112	-1.79936	0.0719625	0.714677	14SM FR	0.560128	0.319935	1.75075	0.0799882	1	13SM FF
ENSMUSG00000005251	Ripk4	16	-0.142788	0.188743	-0.75652	0.449337	0.883979	13SM FR	-0.440268	0.189008	-2.32937	0.0198396	0.466286	14SM FR	0.0304439	0.189134	0.160964	0.872122	1	13SM FF
ENSMUSG00000005262	Ufd1	16	-0.167901	0.118581	-1.41591	0.156801	0.766173	13SM FR	0.135051	0.119386	1.13122	0.257964	0.924631	14SM FF	-0.169042	0.118737	-1.42366	0.154544	1	14SM FF
ENSMUSG00000005267	Zfp287	11	0.121375	0.130165	0.932464	0.351097	0.854238	13SM FF	-0.119392	0.133053	-0.897324	0.369546	0.966236	14SM FR	0.191667	0.130543	1.46823	0.142042	1	13SM FF
ENSMUSG00000005268	Prlr	15	1.11446	0.585833	1.90235	0.0571256	0.648614	13SM FF	0.812312	0.586016	1.38616	0.165698	0.852834	14SM FF	0.332886	0.58241	0.571567	0.567615	1	13SM FF
ENSMUSG00000005299	Letm1	5	-0.106244	0.148083	-0.717465	0.473088	0.891768	13SM FR	0.223313	0.148167	1.50716	0.131769	0.820043	14SM FF	-0.216511	0.148023	-1.46269	0.143553	1	14SM FF
ENSMUSG00000005312	Ubqln1	13	-0.0457501	0.119818	-0.381831	0.702587	0.953907	13SM FR	0.0787436	0.119909	0.656695	0.511377	0.990931	14SM FF	-0.156984	0.119773	-1.31069	0.189964	1	14SM FF
ENSMUSG00000005320	Fgfr4	13	0.263405	0.347361	0.758304	0.448269	0.883977	13SM FF	-0.204909	0.347787	-0.58918	0.555741	0.992288	14SM FR	0.044779	0.347127	0.128999	0.897359	1	13SM FF
ENSMUSG00000005338	Cadm3	1	0.022658	0.340425	0.0665581	0.946934	0.992949	13SM FF	-0.142302	0.342116	-0.415948	0.677448	0.99619	14SM FR	0.202733	0.340763	0.594939	0.551884	1	13SM FF
ENSMUSG00000005339	Fcer1a	1	-2.32456	1.86715	-1.24497	0.213141	NA	13SM FR	-2.25699	1.94058	-1.16305	0.244808	NA	14SM FR	0.769737	2.08205	0.369701	0.711605	1	13SM FF
ENSMUSG00000005354	Txn2	15	-0.0848558	0.147762	-0.574272	0.565784	0.919115	13SM FR	0.0351417	0.14794	0.23754	0.812238	0.997045	14SM FF	-0.128275	0.147735	-0.868272	0.385245	1	14SM FF
ENSMUSG00000005355	Casp14	10	0.0689433	0.480057	0.143615	0.885805	0.984132	13SM FF	-0.530939	0.480021	-1.10607	0.268695	0.930668	14SM FR	0.105822	0.480096	0.220418	0.825546	1	13SM FF
ENSMUSG00000005357	Slc1a6	10	1.04116	0.957004	1.08794	0.276621	0.824816	13SM FF	1.43675	1.02596	1.40039	0.161397	NA	14SM FF	0.0236909	0.900181	0.0263179	0.979004	1	13SM FF
ENSMUSG00000005360	Slc1a3	15	0.705077	0.243908	2.89075	0.00384319	0.297961	13SM FF	0.130051	0.250141	0.519912	0.603125	0.993579	14SM FF	0.42457	0.241551	1.75768	0.0788015	1	13SM FF
ENSMUSG00000005362	Crbn	6	0.11254	0.123464	0.911525	0.362019	0.858141	13SM FF	0.100488	0.124825	0.805031	0.420802	0.982026	14SM FF	0.0340054	0.123312	0.275768	0.782726	1	13SM FF
ENSMUSG00000005364	Il5ra	6	0.14218	0.22923	0.62025	0.535093	0.909259	13SM FF	-0.226176	0.233684	-0.967873	0.333108	0.956955	14SM FR	0.245453	0.230256	1.066	0.286422	1	13SM FF
ENSMUSG00000005370	Msh6	17	0.103005	0.164066	0.62783	0.530115	0.908973	13SM FF	0.147301	0.164671	0.894513	0.371047	0.966454	14SM FF	-0.0225839	0.163991	-0.137714	0.890467	1	14SM FF
ENSMUSG00000005371	Fbxo11	17	0.0145641	0.111138	0.131045	0.89574	0.985005	13SM FF	-0.179421	0.111498	-1.60918	0.107577	0.783263	14SM FR	0.120373	0.111223	1.08227	0.279133	1	13SM FF
ENSMUSG00000005373	Mlxipl	5	0.617339	0.179427	3.44062	0.000580378	0.147846	13SM FF	0.086694	0.180427	0.480493	0.630877	0.993579	14SM FF	0.368894	0.17885	2.06259	0.0391514	1	13SM FF
ENSMUSG00000005374	Tbl2	5	-0.149288	0.133993	-1.11415	0.265215	0.820534	13SM FR	-0.0544464	0.134305	-0.405393	0.685189	0.99619	14SM FR	-0.173755	0.13398	-1.29687	0.194677	1	14SM FF
ENSMUSG00000005378	Bud23	5	-0.0520322	0.146721	-0.354633	0.722865	0.955892	13SM FR	-0.166618	0.147601	-1.12884	0.258965	0.92486	14SM FR	-0.035818	0.146859	-0.243894	0.807313	1	14SM FF
ENSMUSG00000005397	Nid1	13	0.234567	0.215826	1.08684	0.277109	0.824816	13SM FF	-0.14758	0.215941	-0.683427	0.494337	0.990931	14SM FR	0.183682	0.215808	0.851136	0.394694	1	13SM FF
ENSMUSG00000005410	Mcm5	8	-0.0616975	0.320659	-0.192408	0.847422	0.978251	13SM FR	0.352052	0.320857	1.09722	0.272544	0.934297	14SM FF	-0.164107	0.320618	-0.511844	0.60876	1	14SM FF
ENSMUSG00000005413	Hmox1	8	-0.585866	0.319138	-1.83577	0.066391	0.674397	13SM FR	0.219913	0.319879	0.687488	0.491775	0.990931	14SM FF	-0.428791	0.31948	-1.34215	0.179546	1	14SM FF
ENSMUSG00000005417	Mprip	11	0.0459946	0.112327	0.409472	0.682194	0.949111	13SM FF	-0.0784987	0.112467	-0.697973	0.485194	0.990931	14SM FR	0.106772	0.112344	0.9504	0.341909	1	13SM FF
ENSMUSG00000005442	Cic	7	0.0045362	0.154904	0.0292841	0.976638	0.997055	13SM FF	0.0126801	0.155018	0.0817977	0.934808	0.998776	14SM FF	-0.180822	0.154894	-1.16739	0.243052	1	14SM FF
ENSMUSG00000005447	Pafah1b3	7	-0.265855	0.144919	-1.83451	0.0665789	0.674558	13SM FR	0.000721423	0.14535	0.00496334	0.99604	1	14SM FF	-0.140213	0.145059	-0.966596	0.333746	1	14SM FF
ENSMUSG00000005465	Il27ra	8	1.12924	0.619718	1.82219	0.0684267	0.675813	13SM FF	0.816103	0.62499	1.30579	0.191626	0.88282	14SM FF	0.277706	0.615994	0.450826	0.652115	1	13SM FF
ENSMUSG00000005469	Prkaca	8	-0.0392377	0.111733	-0.351176	0.725457	0.956277	13SM FR	0.18463	0.1121	1.64701	0.0995552	0.770414	14SM FF	-0.177307	0.111537	-1.58967	0.11191	1	14SM FF
ENSMUSG00000005470	Asf1b	8	-0.173405	0.432242	-0.401175	0.688291	0.950726	13SM FR	0.264926	0.432796	0.612127	0.540454	0.990938	14SM FF	-0.117229	0.43244	-0.271087	0.786324	1	14SM FF
ENSMUSG00000005481	Ddx39a	8	-0.178945	0.319415	-0.560226	0.575326	0.9212	13SM FR	0.123925	0.319572	0.387783	0.698176	0.99619	14SM FF	-0.159391	0.319429	-0.498988	0.617788	1	14SM FF
ENSMUSG00000005483	Dnajb1	8	-0.126513	0.243102	-0.520411	0.602777	0.929014	13SM FR	0.0393698	0.243074	0.161966	0.871333	0.997045	14SM FF	-0.285285	0.243021	-1.17391	0.240431	1	14SM FF
ENSMUSG00000005493	Msh4	3	0.0774209	0.190943	0.405465	0.685135	0.9497	13SM FF	-0.016317	0.194381	-0.0839433	0.933101	0.998776	14SM FR	0.202746	0.191618	1.05807	0.290023	1	13SM FF
ENSMUSG00000005501	Usp40	1	0.265694	0.135908	1.95496	0.050588	0.6392	13SM FF	-0.0495085	0.13697	-0.361456	0.717759	0.996402	14SM FR	0.208513	0.135979	1.53342	0.125172	1	13SM FF
ENSMUSG00000005503	Evx1	6	0.488863	0.453261	1.07855	0.28079	0.825952	13SM FF	-0.568432	0.445258	-1.27663	0.201731	NA	14SM FR	0.0828375	0.439667	0.188409	0.850556	1	13SM FF
ENSMUSG00000005505	Kbtbd4	2	0.236168	0.158232	1.49255	0.135556	0.744587	13SM FF	0.00958169	0.160423	0.0597277	0.952373	0.999241	14SM FF	0.311355	0.157589	1.97574	0.0481837	1	13SM FF
ENSMUSG00000005506	Celf1	2	-0.163611	0.107551	-1.52124	0.1282	0.739653	13SM FR	-0.126622	0.107661	-1.17611	0.23955	0.91343	14SM FR	-0.103091	0.107589	-0.958194	0.337965	1	14SM FF
ENSMUSG00000005510	Ndufs3	2	-0.147552	0.113305	-1.30226	0.192829	0.782682	13SM FR	0.0899591	0.113822	0.790346	0.429326	0.982026	14SM FF	-0.222715	0.113231	-1.96691	0.0491941	1	14SM FF
ENSMUSG00000005514	Por	5	0.151967	0.181981	0.835072	0.403677	0.869741	13SM FF	-0.00704954	0.182175	-0.0386966	0.969132	1	14SM FR	0.0726551	0.181847	0.399541	0.689495	1	13SM FF
ENSMUSG00000005533	Igf1r	7	0.209446	0.172339	1.21532	0.224245	0.80206	13SM FF	0.122559	0.172718	0.709591	0.477958	0.989206	14SM FF	0.145292	0.172311	0.843196	0.399119	1	13SM FF
ENSMUSG00000005534	Insr	8	0.190991	0.255268	0.7482	0.454339	0.885959	13SM FF	-0.25752	0.255368	-1.00843	0.31325	0.952296	14SM FR	0.227797	0.255273	0.892364	0.372198	1	13SM FF
ENSMUSG00000005540	Fcer2a	8	1.04118	0.696293	1.49533	0.134829	0.744587	13SM FF	0.785487	0.69848	1.12457	0.260773	0.926122	14SM FF	0.633532	0.695658	0.910694	0.362457	1	13SM FF
ENSMUSG00000005553	Atp4a	7	-1.50761	1.85994	-0.810567	0.417614	0.876009	13SM FR	0.305923	2.10733	0.145171	0.884576	NA	14SM FF	1.42533	1.93917	0.735021	0.462327	1	13SM FF
ENSMUSG00000005566	Trim28	7	-0.049502	0.0901072	-0.549368	0.582753	0.924306	13SM FR	0.0330873	0.0904742	0.365709	0.714582	0.996402	14SM FF	-0.0165298	0.0901319	-0.183395	0.854488	1	14SM FF
ENSMUSG00000005575	Ube2m	7	-0.134396	0.215131	-0.62472	0.532155	0.909019	13SM FR	0.105268	0.215326	0.488879	0.624927	0.993579	14SM FF	-0.131291	0.215132	-0.610282	0.541675	1	14SM FF
ENSMUSG00000005580	Adcy9	16	0.20973	0.215622	0.972673	0.330716	0.846349	13SM FF	0.0516891	0.216466	0.238786	0.811271	0.997045	14SM FF	0.0818906	0.215327	0.380308	0.703717	1	13SM FF
ENSMUSG00000005583	Mef2c	13	0.375875	0.339365	1.10758	0.268042	0.820958	13SM FF	0.448456	0.340112	1.31855	0.187318	0.878609	14SM FF	0.192888	0.339301	0.568486	0.569705	1	13SM FF
ENSMUSG00000005609	Ctr9	7	-0.176188	0.128226	-1.37405	0.169427	0.771403	13SM FR	0.180062	0.128466	1.40163	0.161025	0.848358	14SM FF	-0.239957	0.128172	-1.87214	0.0611866	1	14SM FF
ENSMUSG00000005610	Eif4g2	7	-0.236638	0.115488	-2.04902	0.0404599	0.620235	13SM FR	-0.0363195	0.115514	-0.314418	0.753204	0.996404	14SM FR	-0.135606	0.115494	-1.17413	0.240342	1	14SM FF
ENSMUSG00000005611	Irag1	7	-0.0152916	0.364193	-0.0419877	0.966509	0.996013	13SM FR	-0.0396026	0.364393	-0.108681	0.913455	0.997045	14SM FR	0.121556	0.364212	0.33375	0.738569	1	13SM FF
ENSMUSG00000005615	Pcyt1a	16	-0.173025	0.0962163	-1.79829	0.0721309	0.684808	13SM FR	0.0286012	0.0965347	0.296279	0.767017	0.996404	14SM FF	-0.167443	0.0962594	-1.7395	0.0819471	1	14SM FF
ENSMUSG00000005621	Zfp592	7	0.180609	0.144396	1.25079	0.211012	0.798976	13SM FF	-0.0813187	0.144629	-0.562257	0.573941	0.993579	14SM FR	0.15812	0.144334	1.09552	0.273289	1	13SM FF
ENSMUSG00000005625	Psmd4	3	-0.136432	0.139777	-0.976072	0.329029	0.846195	13SM FR	0.0323853	0.140271	0.230877	0.817411	0.997045	14SM FF	-0.0690486	0.139753	-0.494074	0.621254	1	14SM FF
ENSMUSG00000005628	Tmod4	3	0.0701198	0.393443	0.178221	0.858549	0.981223	13SM FF	-0.392525	0.4069	-0.964673	0.334709	0.957769	14SM FR	0.289006	0.396378	0.729118	0.465929	1	13SM FF
ENSMUSG00000005640	Insrr	3	1.80985	0.728525	2.48427	0.0129819	0.450856	13SM FF	0.0734585	0.736124	0.0997909	0.92051	0.997045	14SM FF	0.937967	0.723635	1.29619	0.194911	1	13SM FF
ENSMUSG00000005656	Snx6	12	-0.110691	0.0886621	-1.24845	0.211865	0.798976	13SM FR	0.0784496	0.0896188	0.87537	0.381373	0.970455	14SM FF	-0.044306	0.0886254	-0.499924	0.617128	1	14SM FF
ENSMUSG00000005667	Mthfd2	6	-0.063708	0.306554	-0.20782	0.83537	0.975406	13SM FR	0.285372	0.307436	0.92823	0.353288	0.961747	14SM FF	-0.00247142	0.306736	-0.00805717	0.993571	1	14SM FF
ENSMUSG00000005672	Kit	5	0.451197	0.268075	1.6831	0.092355	0.713144	13SM FF	0.133443	0.268581	0.496845	0.619298	0.993579	14SM FF	0.145174	0.267974	0.541748	0.587992	1	13SM FF
ENSMUSG00000005674	Tomm40l	1	-0.00161575	0.144162	-0.0112079	0.991058	0.999115	13SM FR	0.134844	0.144501	0.933166	0.350734	0.961747	14SM FF	-0.11305	0.143781	-0.786262	0.431714	1	14SM FF
ENSMUSG00000005677	Nr1i3	1	2.4953	1.05797	2.35856	0.018346	0.504173	13SM FF	0.815447	1.05845	0.770416	0.441053	NA	14SM FF	0.846258	1.04043	0.813376	0.416002	1	13SM FF
ENSMUSG00000005682	Pan2	10	-0.0446665	0.0726162	-0.615104	0.538486	0.910193	13SM FR	0.0753266	0.0737317	1.02163	0.306956	0.950253	14SM FF	-0.0389517	0.0726656	-0.536041	0.59193	1	14SM FF
ENSMUSG00000005683	Cs	10	-0.234881	0.130713	-1.79691	0.0723493	0.684909	13SM FR	0.0154498	0.130737	0.118175	0.905929	0.997045	14SM FF	-0.22792	0.130715	-1.74364	0.0812221	1	14SM FF
ENSMUSG00000005686	Ampd3	7	-0.297867	0.1297	-2.29658	0.021643	0.534669	13SM FR	-0.166122	0.129835	-1.27949	0.200724	0.888821	14SM FR	-0.095828	0.129796	-0.738299	0.460333	1	14SM FF
ENSMUSG00000005687	Bcas2	3	-0.167613	0.0912696	-1.83646	0.0662895	0.674397	13SM FR	-0.055921	0.0924399	-0.604944	0.545216	0.991685	14SM FR	-0.0890906	0.0914801	-0.973879	0.330117	1	14SM FF
ENSMUSG00000005696	Sh2d1a	X	0.895473	0.745239	1.20159	0.229522	0.803654	13SM FF	1.86825	0.851205	2.19483	0.0281755	NA	14SM FF	0.502599	0.732174	0.686446	0.492432	1	13SM FF
ENSMUSG00000005698	Ctcf	8	-0.126843	0.0673996	-1.88196	0.0598415	0.661753	13SM FR	-0.133635	0.0676848	-1.97437	0.0483397	0.634194	14SM FR	-0.0469949	0.0674963	-0.696259	0.486267	1	14SM FF
ENSMUSG00000005699	Pard6a	8	-0.0758153	0.412952	-0.183594	0.854332	0.980761	13SM FR	0.260603	0.41892	0.622082	0.533888	0.990938	14SM FF	-0.451819	0.414846	-1.08913	0.276099	1	14SM FF
ENSMUSG00000005705	Agrp	8	-0.301506	1.35242	-0.222939	0.823583	0.974493	13SM FR	-0.364095	1.33498	-0.272735	0.785057	NA	14SM FR	-0.370611	1.34859	-0.274814	0.783459	1	14SM FF
ENSMUSG00000005716	Pvalb	15	-3.88574	3.51987	-1.10395	0.269617	0.821838	13SM FR	-1.44872	3.50397	-0.413453	0.679275	0.99619	14SM FR	-1.85704	3.52467	-0.526869	0.598285	1	14SM FF
ENSMUSG00000005718	Tfap4	16	0.00143876	0.148054	0.00971779	0.992246	0.999173	13SM FF	0.023407	0.149759	0.156298	0.875798	0.997045	14SM FF	0.0482763	0.14823	0.325685	0.744663	1	13SM FF
ENSMUSG00000005732	Ranbp1	16	-0.268628	0.308182	-0.871654	0.383397	0.862149	13SM FR	-0.102146	0.308249	-0.331376	0.74036	0.996404	14SM FR	-0.167609	0.308217	-0.543803	0.586577	1	14SM FF
ENSMUSG00000005763	Cd247	1	0.182365	0.524911	0.347421	0.728275	0.957334	13SM FF	0.594494	0.537706	1.10561	0.268895	0.930668	14SM FF	-0.0890274	0.522134	-0.170507	0.864611	1	14SM FF
ENSMUSG00000005774	Rfx5	3	0.148552	0.208982	0.710835	0.477187	0.893461	13SM FF	0.431203	0.210335	2.05008	0.0403568	0.592157	14SM FF	-0.0250741	0.209058	-0.119938	0.904532	1	14SM FF
ENSMUSG00000005779	Psmb4	3	-0.220056	0.230377	-0.955201	0.339476	0.849085	13SM FR	0.185755	0.2306	0.80553	0.420514	0.982026	14SM FF	-0.200093	0.230406	-0.868439	0.385154	1	14SM FF
ENSMUSG00000005800	Mmp8	9	-1.67034	1.03898	-1.60768	0.107906	0.725403	13SM FR	-0.654302	1.04583	-0.625629	0.531558	NA	14SM FR	-0.344662	1.07271	-0.3213	0.747983	1	14SM FF
ENSMUSG00000005802	Slc30a4	2	-0.226383	0.101161	-2.23785	0.0252311	0.551605	13SM FR	-0.25866	0.101524	-2.54778	0.0108411	0.376498	14SM FR	-0.0491738	0.101454	-0.484689	0.627897	1	14SM FF
ENSMUSG00000005803	Sqor	2	-0.268704	0.143381	-1.87406	0.0609225	0.665349	13SM FR	-0.176078	0.143403	-1.22785	0.219502	0.897656	14SM FR	-0.165901	0.143405	-1.15687	0.247326	1	14SM FF
ENSMUSG00000005804	Bloc1s6	2	0.116462	0.134695	0.864641	0.387236	0.863433	13SM FF	0.00954156	0.135113	0.0706191	0.943701	0.998776	14SM FF	0.0313291	0.13481	0.232395	0.816231	1	13SM FF
ENSMUSG00000005813	Metap1	3	-0.114588	0.102343	-1.11965	0.262864	0.820399	13SM FR	-0.145887	0.102734	-1.42004	0.155595	0.84319	14SM FR	0.0519763	0.102491	0.50713	0.612064	1	13SM FF
ENSMUSG00000005823	Gpr108	17	0.0154189	0.0962966	0.160119	0.872787	0.983486	13SM FF	-0.0447328	0.0969326	-0.461483	0.644452	0.995623	14SM FR	0.046041	0.0963553	0.477826	0.632774	1	13SM FF
ENSMUSG00000005824	Tnfsf14	17	0.0710995	0.448994	0.158353	0.874179	0.983486	13SM FF	0.569661	0.498686	1.14232	0.253319	NA	14SM FF	0.439219	0.457489	0.960063	0.337023	1	13SM FF
ENSMUSG00000005836	Gata6	18	0.0723411	0.0960885	0.752859	0.451534	0.884401	13SM FF	0.142115	0.0965161	1.47245	0.140899	0.832795	14SM FF	-0.021416	0.095986	-0.223116	0.823445	1	14SM FF
ENSMUSG00000005846	Rsl1d1	16	-0.233588	0.221004	-1.05694	0.29054	0.832681	13SM FR	0.135061	0.221331	0.61022	0.541716	0.991445	14SM FF	-0.171083	0.221117	-0.773724	0.439094	1	14SM FF
ENSMUSG00000005871	Apc	18	-0.136469	0.138363	-0.986315	0.323979	0.844497	13SM FR	-0.0825349	0.138419	-0.596269	0.550996	0.992288	14SM FR	-0.00677058	0.138387	-0.048925	0.960979	1	14SM FF
ENSMUSG00000005873	Reep5	18	-0.218205	0.199762	-1.09233	0.274689	0.824816	13SM FR	-0.120256	0.200192	-0.600705	0.548037	0.992197	14SM FR	-0.0399018	0.199755	-0.199754	0.841673	1	14SM FF
ENSMUSG00000005881	Ergic3	2	-0.0068083	0.128599	-0.0529419	0.957778	0.994998	13SM FR	0.023634	0.12892	0.183322	0.854545	0.997045	14SM FF	-0.0260465	0.128573	-0.202581	0.839462	1	14SM FF
ENSMUSG00000005882	Uqcc1	2	-0.146245	0.136021	-1.07517	0.2823	0.827405	13SM FR	0.176169	0.136788	1.2879	0.197781	0.888277	14SM FF	-0.268973	0.135993	-1.97785	0.0479457	1	14SM FF
ENSMUSG00000005883	Spo11	2	0.547488	0.632014	0.866259	0.386348	0.86317	13SM FF	0.602493	0.648416	0.929176	0.352798	NA	14SM FF	0.197907	0.617065	0.320724	0.74842	1	13SM FF
ENSMUSG00000005886	Ncoa2	1	0.104645	0.105284	0.993936	0.320254	0.842628	13SM FF	-0.0188664	0.105584	-0.178686	0.858184	0.997045	14SM FR	0.0602917	0.105246	0.572862	0.566738	1	13SM FF
ENSMUSG00000005893	Nr2c2	6	-0.000266657	0.0952573	-0.00279933	0.997766	1	13SM FR	-0.147818	0.0954675	-1.54836	0.121535	0.803621	14SM FR	0.0389142	0.0952793	0.408422	0.682964	1	13SM FF
ENSMUSG00000005897	Nr2c1	10	0.2334	0.134433	1.73618	0.0825322	0.701417	13SM FF	0.116053	0.136889	0.847787	0.396556	0.974047	14SM FF	0.0644161	0.133265	0.48337	0.628833	1	13SM FF
ENSMUSG00000005899	Smpd4	16	0.0314276	0.135834	0.231369	0.817029	0.973904	13SM FF	-0.0513388	0.136489	-0.376139	0.706814	0.996402	14SM FR	0.0833359	0.135978	0.612861	0.539968	1	13SM FF
ENSMUSG00000005907	Pex1	5	0.291156	0.186749	1.55908	0.118978	0.731709	13SM FF	-0.0198884	0.187954	-0.105815	0.915729	0.997045	14SM FR	0.0431713	0.186853	0.231044	0.817281	1	13SM FF
ENSMUSG00000005936	Kctd20	17	-0.0118565	0.0830274	-0.142803	0.886446	0.984132	13SM FR	-0.0926938	0.083676	-1.10777	0.267961	0.930016	14SM FR	0.11384	0.083042	1.37087	0.170416	1	13SM FF
ENSMUSG00000005947	Itgae	11	0.532082	0.299467	1.77676	0.0756077	0.688473	13SM FF	0.0688968	0.301362	0.228618	0.819166	0.997045	14SM FF	0.313795	0.29861	1.05085	0.293325	1	13SM FF
ENSMUSG00000005949	Ctns	11	0.292005	0.280839	1.03976	0.298452	0.835469	13SM FF	0.280083	0.281588	0.994656	0.319904	0.954556	14SM FF	0.0946089	0.280378	0.337433	0.73579	1	13SM FF
ENSMUSG00000005950	P2rx5	11	0.831019	0.481852	1.72464	0.0845932	0.703687	13SM FF	-0.44331	0.508393	-0.871982	0.383218	NA	14SM FR	1.13204	0.491905	2.30133	0.0213727	1	13SM FF
ENSMUSG00000005951	Shpk	11	0.254037	0.226934	1.11943	0.262956	0.820443	13SM FF	-0.121164	0.228709	-0.529776	0.596267	0.993579	14SM FR	0.221825	0.22679	0.97811	0.32802	1	13SM FF
ENSMUSG00000005952	Trpv1	11	-0.229041	0.590916	-0.387604	0.698309	0.952717	13SM FR	-0.223668	0.601724	-0.371711	0.710108	NA	14SM FR	-0.355195	0.589037	-0.603009	0.546503	1	14SM FF
ENSMUSG00000005958	Ephb3	16	0.275947	0.116582	2.36698	0.0179339	0.501272	13SM FF	0.0757517	0.11755	0.64442	0.519303	0.990938	14SM FF	0.12939	0.116369	1.11189	0.266184	1	13SM FF
ENSMUSG00000005968	Tuft1	3	0.01884	0.158971	0.118512	0.905662	0.98692	13SM FF	-0.216413	0.159873	-1.35366	0.175846	0.866287	14SM FR	0.0281172	0.159062	0.17677	0.859689	1	13SM FF
ENSMUSG00000005973	Rcn1	2	0.191448	0.188771	1.01418	0.310498	0.841374	13SM FF	0.230236	0.191174	1.20433	0.228462	0.905609	14SM FF	0.155894	0.188779	0.825803	0.408916	1	13SM FF
ENSMUSG00000005980	Dnase1	16	6.20167	2.3569	2.63129	NA	NA	13SM FF	-2.18117	2.5109	-0.868682	NA	NA	14SM FR	7.40242	2.37003	3.12335	NA	NA	13SM FF
ENSMUSG00000005981	Trap1	16	-0.117563	0.185025	-0.635387	0.525176	0.907957	13SM FR	0.0731556	0.185234	0.394937	0.692889	0.99619	14SM FF	-0.185637	0.185041	-1.00323	0.315752	1	14SM FF
ENSMUSG00000005982	Naa60	16	-0.0651774	0.0808621	-0.806031	0.420225	0.87677	13SM FR	-0.0813857	0.081387	-0.999984	0.317318	0.953379	14SM FR	-0.0597309	0.0809154	-0.738189	0.460399	1	14SM FF
ENSMUSG00000005983	1700037C18Rik	16	0.198556	0.23687	0.838248	0.401892	0.869473	13SM FF	-0.094189	0.240627	-0.391432	0.695478	0.99619	14SM FR	0.205676	0.2372	0.867103	0.385886	1	13SM FF
ENSMUSG00000005986	Ankrd13d	19	0.414675	0.31538	1.31484	0.188562	0.781624	13SM FF	0.143361	0.327274	0.438045	0.661354	0.995623	14SM FF	0.234642	0.315888	0.742802	0.457602	1	13SM FF
ENSMUSG00000006005	Tpr	1	0.127507	0.124366	1.02526	0.305242	0.839007	13SM FF	-0.216557	0.124429	-1.7404	0.0817879	0.734898	14SM FR	0.0649135	0.124368	0.521948	0.601707	1	13SM FF
ENSMUSG00000006010	Odr4	1	0.139997	0.159883	0.875618	0.381238	0.862015	13SM FF	0.238756	0.160371	1.48877	0.136547	0.827209	14SM FF	-0.0238692	0.159706	-0.149458	0.881193	1	14SM FF
ENSMUSG00000006014	Prg4	1	0.339996	1.34744	0.252327	0.800788	0.971846	13SM FF	1.16367	1.39421	0.834645	0.403918	NA	14SM FF	-0.308458	1.33417	-0.231199	0.81716	1	14SM FF
ENSMUSG00000006019	Dhx34	7	0.141675	0.154909	0.914569	0.360418	0.858111	13SM FF	0.156503	0.156568	0.999581	0.317513	0.953407	14SM FF	0.0613936	0.154525	0.397306	0.691142	1	13SM FF
ENSMUSG00000006021	Kptn	7	0.0286418	0.202195	0.141655	0.887353	0.984247	13SM FF	-0.0311243	0.203647	-0.152834	0.878529	0.997045	14SM FR	0.117938	0.202281	0.583041	0.559866	1	13SM FF
ENSMUSG00000006024	Napa	7	-0.0671326	0.0950166	-0.706535	0.479855	0.893784	13SM FR	-0.0853494	0.0956525	-0.892286	0.37224	0.966809	14SM FR	-0.00330429	0.0951117	-0.0347412	0.972286	1	14SM FF
ENSMUSG00000006050	Sra1	18	-0.190661	0.148041	-1.2879	0.197781	0.787233	13SM FR	-0.160281	0.148499	-1.07934	0.280438	0.940398	14SM FR	-0.104909	0.148147	-0.708142	0.478857	1	14SM FF
ENSMUSG00000006056	Calcoco2	11	-0.270068	1.62921	-0.165767	0.868341	0.983058	13SM FR	-0.338126	1.53655	-0.220055	0.825828	NA	14SM FR	-0.627379	1.61868	-0.387587	0.698322	1	14SM FF
ENSMUSG00000006057	Atp5g1	11	-0.33376	0.178362	-1.87124	0.0613114	0.665979	13SM FR	0.174188	0.178453	0.976098	0.329016	0.956053	14SM FF	-0.366277	0.178346	-2.05374	0.0400012	1	14SM FF
ENSMUSG00000006058	Snf8	11	-0.0755109	0.135905	-0.555614	0.578475	0.922643	13SM FR	-0.0895216	0.135998	-0.658257	0.510373	0.990931	14SM FR	-0.111121	0.135838	-0.818043	0.413332	1	14SM FF
ENSMUSG00000006095	Tbcb	7	-0.355159	0.117062	-3.03393	0.00241389	0.259536	13SM FR	0.315122	0.117377	2.68471	0.00725932	0.316531	14SM FF	-0.466312	0.117067	-3.98329	6.79673e-05	0.0971204	14SM FF
ENSMUSG00000006127	Inpp5k	11	0.0823594	0.160621	0.512756	0.608122	0.930738	13SM FF	0.195906	0.161216	1.21517	0.2243	0.900042	14SM FF	-0.104513	0.160351	-0.651773	0.514548	1	14SM FF
ENSMUSG00000006134	Crkl	16	0.164019	0.126176	1.29992	0.193628	0.782682	13SM FF	-0.0266217	0.12666	-0.210183	0.833525	0.997045	14SM FR	0.0200024	0.126059	0.158676	0.873924	1	13SM FF
ENSMUSG00000006143	Upk3bl	5	1.12316	1.29921	0.864496	0.387315	0.863433	13SM FF	-0.496061	1.19258	-0.415957	0.677441	NA	14SM FR	-0.0729225	1.21226	-0.0601541	0.952033	1	14SM FF
ENSMUSG00000006154	Eps8l1	7	-0.549323	0.204365	-2.68795	0.00718917	0.37444	13SM FR	0.112571	0.204504	0.550457	0.582006	0.993579	14SM FF	-0.409318	0.204502	-2.00154	0.0453343	1	14SM FF
ENSMUSG00000006169	Clint1	11	-0.228414	0.0997434	-2.29001	0.0220206	0.537613	13SM FR	-0.0796472	0.0998503	-0.797666	0.425064	0.982026	14SM FR	-0.137185	0.0997823	-1.37485	0.169179	1	14SM FF
ENSMUSG00000006179	Prss16	13	0.142085	0.64905	0.218913	0.826718	0.974493	13SM FF	0.643775	0.646133	0.996351	0.31908	0.954387	14SM FF	-0.401244	0.64151	-0.625467	0.531665	1	14SM FF
ENSMUSG00000006191	Cdkal1	13	-0.00368316	0.104285	-0.0353182	0.971826	0.996482	13SM FR	0.0469871	0.105319	0.446141	0.655496	0.995623	14SM FF	0.0398059	0.104456	0.38108	0.703144	1	13SM FF
ENSMUSG00000006205	Htra1	7	0.24513	0.173716	1.4111	0.158216	0.766461	13SM FF	0.0289604	0.174487	0.165975	0.868176	0.997045	14SM FF	0.190741	0.173616	1.09863	0.271927	1	13SM FF
ENSMUSG00000006215	Zbtb17	4	-0.049371	0.163276	-0.302378	0.762364	0.96514	13SM FR	0.0574453	0.164832	0.348509	0.727458	0.996404	14SM FF	-0.00220839	0.163075	-0.0135421	0.989195	1	14SM FF
ENSMUSG00000006219	Fblim1	4	0.0560276	0.133301	0.420308	0.67426	0.947461	13SM FF	0.17252	0.133385	1.2934	0.195872	0.888049	14SM FF	-0.199464	0.133157	-1.49796	0.134143	1	14SM FF
ENSMUSG00000006221	Hspb7	4	0.207144	0.375013	0.552366	0.580698	0.923825	13SM FF	-0.0091512	0.375581	-0.0243655	0.980561	1	14SM FR	0.146185	0.374909	0.38992	0.696596	1	13SM FF
ENSMUSG00000006235	Epor	9	0.667349	1.21841	0.547723	0.583882	0.924433	13SM FF	0.613885	1.09003	0.56318	0.573313	NA	14SM FF	-0.656899	1.09984	-0.597265	0.55033	1	14SM FF
ENSMUSG00000006241	Ccdc159	9	0.346386	0.445118	0.778189	0.436457	0.881589	13SM FF	0.301614	0.449374	0.671188	0.502101	0.990931	14SM FF	0.0247949	0.442106	0.0560837	0.955275	1	13SM FF
ENSMUSG00000006262	Mob1b	5	0.0249807	0.0787079	0.317384	0.750952	0.963893	13SM FF	-0.130462	0.0789354	-1.65277	0.0983771	0.768242	14SM FR	0.0641545	0.0787687	0.814467	0.415377	1	13SM FF
ENSMUSG00000006273	Atp6v1b2	8	-0.158333	0.106525	-1.48634	0.137189	0.746034	13SM FR	0.0599483	0.106965	0.560446	0.575175	0.993579	14SM FF	-0.132242	0.106537	-1.24128	0.214502	1	14SM FF
ENSMUSG00000006276	Eps15l1	8	0.0633827	0.0817212	0.775596	0.437988	0.881614	13SM FF	0.00665415	0.0822006	0.0809501	0.935482	0.998776	14SM FF	0.00911994	0.0816726	0.111665	0.911089	1	13SM FF
ENSMUSG00000006281	Tep1	14	-0.17038	0.0999457	-1.70473	0.0882452	0.705459	13SM FR	-0.249687	0.100105	-2.49424	0.0126228	0.39651	14SM FR	0.0945562	0.100021	0.945367	0.344472	1	13SM FF
ENSMUSG00000006288	Ttc5	14	0.105596	0.125319	0.842622	0.39944	0.869019	13SM FF	0.0827503	0.126563	0.653828	0.513222	0.990931	14SM FF	-0.0297274	0.125064	-0.237698	0.812115	1	14SM FF
ENSMUSG00000006289	Osgep	14	0.0791083	0.204821	0.386231	0.699325	0.953011	13SM FF	0.174784	0.205206	0.85175	0.394353	0.973463	14SM FF	-0.174593	0.204708	-0.852889	0.393721	1	14SM FF
ENSMUSG00000006299	Aamp	1	-0.0061394	0.0890524	-0.0689415	0.945036	0.992764	13SM FR	0.10699	0.0896528	1.19338	0.232722	0.910367	14SM FF	-0.0501467	0.0890214	-0.563311	0.573223	1	14SM FF
ENSMUSG00000006301	Tmbim1	1	-0.276266	0.13597	-2.03182	0.0421714	0.622564	13SM FR	-0.0282042	0.136048	-0.20731	0.835767	0.997045	14SM FR	-0.186186	0.136001	-1.36901	0.170996	1	14SM FF
ENSMUSG00000006304	Arpc2	1	-0.278031	0.0996665	-2.78961	0.00527718	0.347231	13SM FR	-0.023261	0.0997348	-0.233229	0.815584	0.997045	14SM FR	-0.204344	0.0996892	-2.04982	0.0403823	1	14SM FF
ENSMUSG00000006307	Kmt2b	7	0.200934	0.0977277	2.05606	0.0397769	0.620153	13SM FF	-0.00231814	0.0979602	-0.0236641	0.981121	1	14SM FR	0.0721446	0.0976724	0.738639	0.460126	1	13SM FF
ENSMUSG00000006310	Zbtb32	7	0.0317854	0.807922	0.0393422	0.968618	0.996013	13SM FF	0.747102	0.823577	0.907143	0.364331	NA	14SM FF	-0.477008	0.811279	-0.58797	0.556552	1	14SM FF
ENSMUSG00000006313	Upk1a	7	0.265628	0.454114	0.584936	0.558591	0.915175	13SM FF	-0.333463	0.46112	-0.723158	0.469583	0.988177	14SM FR	0.415666	0.45601	0.911527	0.362018	1	13SM FF
ENSMUSG00000006315	Tmem147	7	-0.286435	0.197128	-1.45304	0.146212	0.755719	13SM FR	0.216163	0.198311	1.09002	0.275705	0.936015	14SM FF	-0.0880077	0.1974	-0.445833	0.655718	1	14SM FF
ENSMUSG00000006333	Rps9	7	-0.0586945	0.148461	-0.395351	0.692584	0.950977	13SM FR	0.0916675	0.148515	0.617227	0.537085	0.990938	14SM FF	-0.144082	0.148444	-0.97061	0.331743	1	14SM FF
ENSMUSG00000006335	Tfpt	7	-0.00776093	0.237603	-0.0326635	0.973943	0.996716	13SM FR	0.200082	0.239314	0.836063	0.403119	0.975076	14SM FF	-0.15885	0.237218	-0.669637	0.503089	1	14SM FF
ENSMUSG00000006342	Susd2	10	-0.102065	0.178471	-0.571888	0.567398	0.919566	13SM FR	0.00200696	0.180304	0.011131	0.991119	1	14SM FF	0.0407222	0.178897	0.22763	0.819934	1	13SM FF
ENSMUSG00000006344	Ggt5	10	0.0622019	0.271554	0.229059	0.818823	0.97447	13SM FF	0.204238	0.274075	0.745188	0.456158	0.987256	14SM FF	0.00710658	0.271003	0.0262233	0.979079	1	13SM FF
ENSMUSG00000006345	Ggt1	10	0.921663	1.02992	0.894888	0.370847	0.861729	13SM FF	0.965679	1.03294	0.934882	0.349849	0.961747	14SM FF	0.152522	1.0262	0.148629	0.881847	1	13SM FF
ENSMUSG00000006356	Crip2	12	0.210423	0.239652	0.878033	0.379926	0.861766	13SM FF	-0.145019	0.240275	-0.603555	0.54614	0.991685	14SM FR	0.0904041	0.239497	0.377475	0.705821	1	13SM FF
ENSMUSG00000006360	Crip1	12	-0.446308	0.499615	-0.893305	0.371694	0.861729	13SM FR	-1.32328	0.499616	-2.6486	0.00808262	0.332641	14SM FR	0.195305	0.499704	0.390841	0.695915	1	13SM FF
ENSMUSG00000006362	Cbfa2t3	8	0.292083	0.198904	1.46846	0.141979	0.749759	13SM FF	0.595484	0.199607	2.98329	0.00285171	0.235173	14SM FF	-0.0466359	0.198029	-0.2355	0.813821	1	14SM FF
ENSMUSG00000006369	Fbln1	15	0.585486	0.292003	2.00507	0.0449556	0.628563	13SM FF	0.18658	0.292504	0.637871	0.523558	0.990938	14SM FF	0.322907	0.291807	1.10658	0.268477	1	13SM FF
ENSMUSG00000006373	Pgrmc1	X	0.121076	0.152281	0.795081	0.426566	0.878669	13SM FF	-0.131161	0.152694	-0.858982	0.390351	0.972213	14SM FR	0.0921135	0.152249	0.605019	0.545166	1	13SM FF
ENSMUSG00000006378	Gcat	15	-0.505042	0.262177	-1.92634	0.0540623	0.643111	13SM FR	0.275301	0.263099	1.04638	0.295386	0.94847	14SM FF	-0.308623	0.262586	-1.17532	0.239865	1	14SM FF
ENSMUSG00000006386	Tek	4	0.201631	0.233906	0.862016	0.388679	0.863914	13SM FF	0.182642	0.235119	0.776804	0.437274	0.982702	14SM FF	-0.0600588	0.233244	-0.257494	0.796798	1	14SM FF
ENSMUSG00000006390	Elovl1	4	-0.273134	0.168608	-1.61994	0.105246	0.723337	13SM FR	-0.104347	0.168874	-0.617895	0.536644	0.990938	14SM FR	-0.0801014	0.168731	-0.474729	0.63498	1	14SM FF
ENSMUSG00000006392	Med8	4	-0.0189663	0.17266	-0.109847	0.91253	0.987625	13SM FR	0.0454867	0.173058	0.262841	0.792673	0.996404	14SM FF	-0.104358	0.172546	-0.604811	0.545304	1	14SM FF
ENSMUSG00000006395	Hyi	4	0.220135	0.240659	0.914718	0.36034	0.858111	13SM FF	-0.281591	0.242562	-1.1609	0.245682	0.914235	14SM FR	0.261816	0.240882	1.0869	0.27708	1	13SM FF
ENSMUSG00000006398	Cdc20	4	-0.364847	0.389822	-0.935931	0.349309	0.853478	13SM FR	0.00225089	0.389948	0.00577228	0.995394	1	14SM FF	-0.234749	0.389866	-0.602127	0.54709	1	14SM FF
ENSMUSG00000006403	Adamts4	1	-0.171518	0.396549	-0.432526	0.665359	0.945225	13SM FR	-0.383377	0.400003	-0.958437	0.337843	0.958581	14SM FR	0.66541	0.398529	1.66966	0.0949858	1	13SM FF
ENSMUSG00000006411	Nectin4	1	-0.389123	0.294126	-1.32298	0.185842	0.780448	13SM FR	-0.0312672	0.298116	-0.104882	0.916469	0.997045	14SM FR	0.0762161	0.295938	0.257541	0.796761	1	13SM FF
ENSMUSG00000006412	Pfdn2	1	0.0295949	0.217683	0.135954	0.891858	0.9847	13SM FF	-0.405116	0.217676	-1.86109	0.0627311	0.689683	14SM FR	0.0020244	0.217265	0.00931766	0.992566	1	13SM FF
ENSMUSG00000006418	Rnf114	2	-0.0506044	0.133937	-0.377823	0.705562	0.954334	13SM FR	-0.0791559	0.134161	-0.590007	0.555186	0.992288	14SM FR	-0.014964	0.133947	-0.111716	0.911049	1	14SM FF
ENSMUSG00000006423	Steep1	X	0.0416138	0.0756967	0.549745	0.582495	0.924306	13SM FF	-0.0284213	0.0764424	-0.3718	0.710042	0.996402	14SM FR	-0.0197508	0.0756262	-0.261163	0.793967	1	14SM FF
ENSMUSG00000006435	Neurl1a	19	0.192498	0.237258	0.811345	0.417168	0.875829	13SM FF	0.140177	0.238693	0.587267	0.557024	0.992288	14SM FF	-0.0423254	0.235713	-0.179563	0.857495	1	14SM FF
ENSMUSG00000006442	Srm	4	-0.0451331	0.316016	-0.142819	0.886433	0.984132	13SM FR	-0.130678	0.316671	-0.412662	0.679854	0.99619	14SM FR	0.100002	0.31621	0.31625	0.751812	1	13SM FF
ENSMUSG00000006445	Epha2	4	-0.411774	0.184333	-2.23386	0.0254921	0.553379	13SM FR	-0.304564	0.184029	-1.65497	0.0979299	0.767874	14SM FR	-0.41636	0.184411	-2.25778	0.0239594	1	14SM FF
ENSMUSG00000006456	Rbm14	19	-0.293931	0.168085	-1.7487	0.0803422	0.698852	13SM FR	0.134468	0.168251	0.79921	0.424169	0.982026	14SM FF	-0.158571	0.168025	-0.943737	0.345304	1	14SM FF
ENSMUSG00000006457	Actn3	19	-2.53695	1.81169	-1.40032	0.161417	0.767233	13SM FR	0.810853	1.80967	0.448068	0.654104	0.995623	14SM FF	-2.04726	1.81185	-1.12993	0.258505	1	14SM FF
ENSMUSG00000006463	Zdhhc24	19	0.0187445	0.121539	0.154226	0.877432	0.98362	13SM FF	0.0190563	0.123184	0.154697	0.87706	0.997045	14SM FF	-0.0176655	0.121343	-0.145584	0.88425	1	14SM FF
ENSMUSG00000006464	Bbs1	19	0.251932	0.168772	1.49274	0.135506	0.744587	13SM FF	-0.274526	0.170359	-1.61146	0.10708	0.782037	14SM FR	0.172315	0.169113	1.01893	0.308234	1	13SM FF
ENSMUSG00000006471	Ndor1	2	0.132366	0.185067	0.715233	0.474465	0.892295	13SM FF	0.12505	0.185699	0.673405	0.50069	0.990931	14SM FF	0.0211523	0.18485	0.114429	0.908898	1	13SM FF
ENSMUSG00000006476	Nsmf	2	0.00142535	0.162377	0.00877805	0.992996	0.999173	13SM FF	0.0387576	0.16338	0.237224	0.812483	0.997045	14SM FF	0.252818	0.162414	1.55663	0.119559	1	13SM FF
ENSMUSG00000006494	Pdk1	2	-0.138086	0.167171	-0.826016	0.408795	0.872126	13SM FR	0.118433	0.167396	0.707501	0.479255	0.989996	14SM FF	-0.229792	0.167155	-1.37472	0.169217	1	14SM FF
ENSMUSG00000006498	Ptbp1	10	-0.169554	0.190802	-0.888635	0.3742	0.861754	13SM FR	0.00423911	0.190832	0.0222138	0.982277	1	14SM FF	-0.142501	0.190804	-0.746843	0.455158	1	14SM FF
ENSMUSG00000006517	Mvd	8	-0.505345	0.258826	-1.95245	0.0508842	0.6392	13SM FR	0.028153	0.258631	0.108854	0.913318	0.997045	14SM FF	-0.511154	0.258818	-1.97495	0.0482733	1	14SM FF
ENSMUSG00000006519	Cyba	8	-0.0962096	0.224804	-0.42797	0.668673	0.945669	13SM FR	0.560997	0.225206	2.49104	0.0127368	0.397494	14SM FF	-0.364792	0.224569	-1.62441	0.104289	1	14SM FF
ENSMUSG00000006522	Itih3	14	-0.294086	0.379819	-0.774279	0.438766	0.881614	13SM FR	-0.103067	0.394992	-0.260933	0.794144	0.996613	14SM FR	0.112826	0.386492	0.291924	0.770345	1	13SM FF
ENSMUSG00000006526	Stimate	14	0.270408	0.169662	1.5938	0.11098	0.728162	13SM FF	0.0984416	0.171422	0.574264	0.565789	0.993242	14SM FF	0.256518	0.169367	1.51457	0.129882	1	13SM FF
ENSMUSG00000006527	Sfmbt1	14	-0.0681331	0.166232	-0.409868	0.681903	0.949091	13SM FR	-0.19288	0.166997	-1.15499	0.248093	0.915305	14SM FR	0.125866	0.166497	0.755966	0.449669	1	13SM FF
ENSMUSG00000006538	Ihh	1	0.455321	0.267766	1.70044	0.0890478	0.706838	13SM FF	0.039943	0.268159	0.148953	0.881591	0.997045	14SM FF	0.264174	0.267634	0.987073	0.323607	1	13SM FF
ENSMUSG00000006542	Prkag3	1	-0.581316	0.954032	-0.609326	0.542309	0.911726	13SM FR	-0.247653	0.978151	-0.253184	0.800126	NA	14SM FR	0.184925	0.96426	0.191779	0.847915	1	13SM FF
ENSMUSG00000006546	Cryba2	1	0.107145	0.742685	0.144267	0.88529	0.984132	13SM FF	-1.02742	0.756454	-1.3582	0.174399	NA	14SM FR	0.59263	0.752852	0.78718	0.431176	1	13SM FF
ENSMUSG00000006567	Atp7b	8	1.02295	0.557981	1.8333	0.0667585	0.67568	13SM FF	0.263161	0.561594	0.468596	0.639359	0.995611	14SM FF	0.555324	0.555503	0.999678	0.317466	1	13SM FF
ENSMUSG00000006574	Slc4a1	11	0.400534	1.68737	0.237372	0.812368	0.97302	13SM FF	-0.697461	1.5875	-0.439345	0.660412	NA	14SM FR	-1.62912	1.62371	-1.00333	0.315701	1	14SM FF
ENSMUSG00000006575	Rundc3a	11	0.227975	0.277895	0.820362	0.41201	0.874093	13SM FF	-0.533398	0.280452	-1.90192	0.0571811	0.669779	14SM FR	0.378166	0.276899	1.36572	0.172027	1	13SM FF
ENSMUSG00000006576	Slc4a3	1	0.65149	0.306662	2.12446	0.033632	0.594852	13SM FF	0.0193579	0.310015	0.0624419	0.950211	0.998785	14SM FF	0.659066	0.307089	2.14617	0.0318591	1	13SM FF
ENSMUSG00000006585	Cdt1	8	0.0537434	0.252541	0.21281	0.831475	0.974546	13SM FF	0.391739	0.253446	1.54565	0.122189	0.806082	14SM FF	-0.0370702	0.252359	-0.146894	0.883215	1	14SM FF
ENSMUSG00000006586	Runx1t1	4	0.274225	0.248116	1.10523	0.269061	0.821422	13SM FF	-0.0368138	0.250579	-0.146915	0.883199	0.997045	14SM FR	0.3088	0.247748	1.24642	0.212608	1	13SM FF
ENSMUSG00000006587	Snai3	8	-0.555568	0.514251	-1.08034	0.27999	0.825386	13SM FR	-0.21524	0.531583	-0.404904	0.685548	NA	14SM FR	0.0201642	0.527072	0.0382569	0.969483	1	13SM FF
ENSMUSG00000006589	Aprt	8	-0.183641	0.223619	-0.821224	0.411519	0.873941	13SM FR	0.175908	0.223787	0.786053	0.431836	0.982637	14SM FF	-0.284488	0.223545	-1.27262	0.203153	1	14SM FF
ENSMUSG00000006599	Gtf2h1	7	-0.124877	0.122881	-1.01624	0.309515	0.840754	13SM FR	-0.117934	0.123185	-0.95737	0.338381	0.958847	14SM FR	-0.105389	0.12291	-0.857453	0.391195	1	14SM FF
ENSMUSG00000006611	Hfe	13	0.220182	0.194225	1.13364	0.256944	0.816468	13SM FF	-0.184952	0.195053	-0.948214	0.34302	0.96043	14SM FR	0.163347	0.193798	0.842873	0.399299	1	13SM FF
ENSMUSG00000006638	Abhd1	5	0.0597475	0.315551	0.189343	0.849824	0.978992	13SM FF	-0.0441699	0.315612	-0.13995	0.8887	0.997045	14SM FR	-0.12379	0.315114	-0.392841	0.694437	1	14SM FF
ENSMUSG00000006641	Slc5a6	5	0.396179	0.293551	1.34961	0.177142	0.776822	13SM FF	-0.315122	0.294281	-1.07082	0.28425	0.94374	14SM FR	0.314211	0.293371	1.07104	0.284152	1	13SM FF
ENSMUSG00000006642	Tcf23	5	-0.155815	0.5711	-0.272833	0.784982	0.968243	13SM FR	-0.193701	0.570257	-0.339674	0.734102	0.996404	14SM FR	-0.190535	0.570813	-0.333795	0.738534	1	14SM FF
ENSMUSG00000006649	Nphs1	7	-0.270853	0.527108	-0.513847	0.607359	0.930645	13SM FR	0.350115	0.559291	0.625998	0.531317	0.990938	14SM FF	0.236554	0.531943	0.444698	0.656538	1	13SM FF
ENSMUSG00000006651	Aplp1	7	0.0816721	0.221479	0.368758	0.712308	0.95463	13SM FF	0.264046	0.222536	1.18653	0.235414	0.910439	14SM FF	-0.112173	0.221015	-0.507534	0.61178	1	14SM FF
ENSMUSG00000006673	Qrich1	9	-0.146137	0.0606276	-2.41041	0.0159346	0.477187	13SM FR	0.111388	0.0611149	1.82259	0.0683654	0.705386	14SM FF	-0.169508	0.0606674	-2.79406	0.00520514	1	14SM FF
ENSMUSG00000006675	P4htm	9	0.688913	0.385892	1.78525	0.0742211	0.686556	13SM FF	0.054669	0.394491	0.138581	0.889781	0.997045	14SM FF	0.341471	0.387104	0.882116	0.377714	1	13SM FF
ENSMUSG00000006676	Usp19	9	0.0668858	0.0872757	0.766374	0.443454	0.883081	13SM FF	0.031222	0.0875379	0.356669	0.72134	0.996402	14SM FF	-0.0472232	0.0872214	-0.541417	0.58822	1	14SM FF
ENSMUSG00000006678	Pola1	X	-0.205138	0.160014	-1.282	0.199841	0.788151	13SM FR	-0.0324276	0.160286	-0.202311	0.839674	0.997045	14SM FR	-0.141181	0.160053	-0.882091	0.377727	1	14SM FF
ENSMUSG00000006699	Cdc42	4	-0.237384	0.121254	-1.95774	0.0502602	0.6392	13SM FR	0.0476549	0.121346	0.392719	0.694527	0.99619	14SM FF	-0.161703	0.121274	-1.33336	0.182413	1	14SM FF
ENSMUSG00000006705	Pknox1	17	-0.0549408	0.109678	-0.500931	0.61642	0.934396	13SM FR	0.385326	0.110278	3.49413	0.000475611	0.103107	14SM FF	-0.396502	0.109341	-3.62628	0.000287532	0.31956	14SM FF
ENSMUSG00000006711	D130043K22Rik	13	-0.550434	0.801048	-0.687142	0.491993	0.896173	13SM FR	-0.0566177	0.813053	-0.0696359	0.944483	0.998776	14SM FR	-0.787257	0.804167	-0.978972	0.327594	1	14SM FF
ENSMUSG00000006715	Gmnn	13	-0.00190585	0.284255	-0.00670473	0.99465	0.999799	13SM FR	0.0179326	0.285553	0.0627995	0.949926	0.998785	14SM FF	0.0448367	0.284364	0.157674	0.874714	1	13SM FF
ENSMUSG00000006717	Acot13	13	0.124957	0.224047	0.557729	0.57703	0.921622	13SM FF	0.153782	0.22463	0.684601	0.493596	0.990931	14SM FF	-0.190868	0.222601	-0.857448	0.391197	1	14SM FF
ENSMUSG00000006720	Zfp184	13	0.497234	0.381446	1.30355	0.192388	0.782682	13SM FF	-0.391776	0.383248	-1.02225	0.306662	0.950253	14SM FR	0.425175	0.380075	1.11866	0.263284	1	13SM FF
ENSMUSG00000006724	Cyp27b1	10	0.686174	0.91065	0.753499	0.45115	0.884401	13SM FF	-0.968581	0.914245	-1.05943	0.289403	NA	14SM FR	0.415311	0.907441	0.457672	0.647188	1	13SM FF
ENSMUSG00000006728	Cdk4	10	-0.246276	0.184855	-1.33227	0.182773	0.780086	13SM FR	0.168391	0.185101	0.909724	0.362968	0.965062	14SM FF	-0.221613	0.184846	-1.19891	0.230565	1	14SM FF
ENSMUSG00000006731	B4galnt1	10	0.518182	0.427552	1.21197	0.225522	0.80206	13SM FF	0.949963	0.4288	2.2154	0.0267329	0.509249	14SM FF	0.106682	0.427193	0.249726	0.802799	1	13SM FF
ENSMUSG00000006732	Mettl1	10	-0.0355216	0.195363	-0.181823	0.855721	0.980915	13SM FR	-0.150504	0.196771	-0.764873	0.444347	0.985672	14SM FR	0.192058	0.19582	0.980791	0.326696	1	13SM FF
ENSMUSG00000006736	Tspan31	10	-0.0867414	0.113134	-0.766714	0.443251	0.882947	13SM FR	0.13861	0.113352	1.22283	0.221395	0.898936	14SM FF	-0.204606	0.11285	-1.81307	0.0698205	1	14SM FF
ENSMUSG00000006740	Kif5b	18	-0.374306	0.113671	-3.29287	0.000991698	0.182754	13SM FR	-0.162813	0.113707	-1.43187	0.152182	0.839611	14SM FR	-0.153563	0.113712	-1.35045	0.176872	1	14SM FF
ENSMUSG00000006763	Saal1	7	-0.196656	0.16151	-1.21761	0.223373	0.80206	13SM FR	-0.0104947	0.162104	-0.0647408	0.94838	0.998785	14SM FR	-0.226234	0.161403	-1.40167	0.161014	1	14SM FF
ENSMUSG00000006777	Krt23	11	-0.606672	0.546047	-1.11102	0.266558	0.820534	13SM FR	0.189557	0.564475	0.33581	0.737014	0.996404	14SM FF	0.175168	0.553983	0.316198	0.751852	1	13SM FF
ENSMUSG00000006782	Cnp	11	0.108149	0.21442	0.504379	0.613995	0.933533	13SM FF	0.187985	0.214834	0.875023	0.381562	0.970455	14SM FF	0.0175335	0.214349	0.0817991	0.934806	1	13SM FF
ENSMUSG00000006784	Odad4	11	0.180698	0.198215	0.911629	0.361964	0.858141	13SM FF	-0.277612	0.198801	-1.39643	0.162585	0.849864	14SM FR	0.13307	0.197907	0.672388	0.501337	1	13SM FF
ENSMUSG00000006800	Sulf2	2	-0.267613	0.505031	-0.529893	0.596186	0.927006	13SM FR	0.311746	0.504998	0.617322	0.537022	0.990938	14SM FF	-0.610561	0.504969	-1.20911	0.226622	1	14SM FF
ENSMUSG00000006818	Sod2	17	-0.330943	0.229657	-1.44103	0.149576	0.757731	13SM FR	0.132228	0.229793	0.575422	0.565006	0.993163	14SM FF	-0.192584	0.229704	-0.838401	0.401806	1	14SM FF
ENSMUSG00000006850	Tmco6	18	0.159471	0.201531	0.791301	0.428769	0.879275	13SM FF	-0.0142355	0.202234	-0.0703912	0.943882	0.998776	14SM FR	-0.00399017	0.200054	-0.0199454	0.984087	1	14SM FF
ENSMUSG00000006906	Stambp	6	-0.137129	0.111812	-1.22642	0.22004	0.801	13SM FR	-0.0773403	0.112582	-0.686971	0.492101	0.990931	14SM FR	-0.051171	0.111907	-0.457265	0.647481	1	14SM FF
ENSMUSG00000006920	Ezh1	11	0.10101	0.164451	0.614224	0.539068	0.910459	13SM FF	0.119497	0.165	0.724227	0.468927	0.988177	14SM FF	0.0104578	0.164486	0.0635789	0.949306	1	13SM FF
ENSMUSG00000006930	Hap1	11	0.392821	0.185651	2.11591	0.0343523	0.59595	13SM FF	0.420575	0.18874	2.22833	0.0258587	0.503818	14SM FF	0.139219	0.184701	0.753753	0.450998	1	13SM FF
ENSMUSG00000006931	P3h4	11	0.226848	0.276088	0.821652	0.411275	0.873941	13SM FF	-0.451215	0.283055	-1.59409	0.110916	0.788919	14SM FR	0.392714	0.277249	1.41647	0.156639	1	13SM FF
ENSMUSG00000006932	Ctnnb1	9	-0.216059	0.101325	-2.13233	0.0329797	0.591571	13SM FR	-0.115232	0.10137	-1.13675	0.255641	0.923452	14SM FR	-0.127969	0.10134	-1.26277	0.206673	1	14SM FF
ENSMUSG00000006941	Eif1b	9	0.0606834	0.143072	0.424147	0.671459	0.946709	13SM FF	-0.0773212	0.144086	-0.536632	0.591522	0.993579	14SM FR	-0.0116193	0.142706	-0.0814216	0.935107	1	14SM FF
ENSMUSG00000006958	Chrd	16	-0.214334	0.343697	-0.623612	0.532883	0.909019	13SM FR	0.193861	0.347628	0.55767	0.57707	0.993579	14SM FF	-0.0250418	0.344719	-0.0726442	0.942089	1	14SM FF
ENSMUSG00000006998	Psmd2	16	-0.111916	0.250549	-0.446685	0.655102	0.94367	13SM FR	0.232948	0.250599	0.929567	0.352595	0.961747	14SM FF	-0.235809	0.250532	-0.94123	0.346587	1	14SM FF
ENSMUSG00000007021	Syngr3	17	0.333969	0.597388	0.559048	0.576129	0.921459	13SM FF	-0.052845	0.598438	-0.0883049	0.929634	0.998678	14SM FR	0.0554333	0.593439	0.0934102	0.925578	1	13SM FF
ENSMUSG00000007029	Vars	17	-0.24686	0.268901	-0.918032	0.358602	0.857905	13SM FR	-0.54933	0.269079	-2.04152	0.0411988	0.595017	14SM FR	0.245379	0.269049	0.912023	0.361757	1	13SM FF
ENSMUSG00000007030	Vwa7	17	-0.15474	0.409234	-0.37812	0.705341	0.954334	13SM FR	-0.143484	0.428578	-0.334791	0.737782	0.996404	14SM FR	0.368363	0.417853	0.881561	0.378014	1	13SM FF
ENSMUSG00000007033	Hspa1l	17	-0.213112	1.2682	-0.168043	0.86655	0.983058	13SM FR	-0.44188	1.38571	-0.318883	0.749815	NA	14SM FR	1.08008	1.33478	0.809179	0.418412	1	13SM FF
ENSMUSG00000007034	Slc44a4	17	-0.378983	0.165392	-2.29143	0.0219386	0.537573	13SM FR	0.022386	0.165421	0.135327	0.892353	0.997045	14SM FF	-0.28107	0.165405	-1.69929	0.0892647	1	14SM FF
ENSMUSG00000007035	Msh5	17	-0.695807	0.304123	-2.28791	0.0221426	0.538074	13SM FR	-0.861184	0.305991	-2.8144	0.00488676	0.28442	14SM FR	0.0279795	0.307232	0.0910698	0.927437	1	13SM FF
ENSMUSG00000007036	Abhd16a	17	-0.0108048	0.110808	-0.0975091	0.922322	0.989763	13SM FR	0.0771759	0.111825	0.690146	0.490102	0.990931	14SM FF	0.11522	0.111067	1.0374	0.29955	1	13SM FF
ENSMUSG00000007038	Neu1	17	0.164825	0.202409	0.814317	0.415463	0.875281	13SM FF	0.0775311	0.202467	0.382932	0.70177	0.996249	14SM FF	-0.119399	0.202295	-0.590224	0.55504	1	14SM FF
ENSMUSG00000007039	Ddah2	17	0.204851	0.275752	0.742881	0.457554	0.886954	13SM FF	0.00345295	0.276867	0.0124715	0.990049	1	14SM FF	0.0456564	0.274296	0.166449	0.867803	1	13SM FF
ENSMUSG00000007041	Clic1	17	-0.321579	0.219822	-1.46291	0.143493	0.750477	13SM FR	-0.0261125	0.219882	-0.118757	0.905468	0.997045	14SM FR	-0.176136	0.219853	-0.801155	0.423042	1	14SM FF
ENSMUSG00000007050	Lsm2	17	-0.281949	0.260374	-1.08286	0.278871	0.824816	13SM FR	-0.00501911	0.260626	-0.0192579	0.984635	1	14SM FR	-0.32839	0.260395	-1.26112	0.207264	1	14SM FF
ENSMUSG00000007080	Pole	5	-0.000456496	0.253617	-0.00179994	0.998564	1	13SM FR	0.00878182	0.254012	0.0345724	0.972421	1	14SM FF	-0.0332731	0.253728	-0.131137	0.895667	1	14SM FF
ENSMUSG00000007097	Atp1a2	1	0.650372	0.371721	1.74963	0.0801826	0.698689	13SM FF	0.546402	0.373706	1.46212	0.143709	0.833204	14SM FF	0.325298	0.371367	0.875948	0.381058	1	13SM FF
ENSMUSG00000007107	Atp1a4	1	1.44725	1.03498	1.39834	0.162011	0.767233	13SM FF	2.05736	1.14606	1.79516	0.072629	NA	14SM FF	-0.0917138	0.936958	-0.0978847	0.922024	1	14SM FF
ENSMUSG00000007122	Casq1	1	-0.779583	1.51401	-0.514914	0.606613	0.930606	13SM FR	-0.492351	1.52172	-0.323549	0.746279	0.996404	14SM FR	0.851989	1.52198	0.55979	0.575623	1	13SM FF
ENSMUSG00000007207	Stx1a	5	0.210556	0.359505	0.585682	0.558089	0.915175	13SM FF	-0.0992792	0.364116	-0.272658	0.785116	0.996404	14SM FR	0.418376	0.358551	1.16685	0.243271	1	13SM FF
ENSMUSG00000007216	Zfp775	6	-0.237253	0.219009	-1.0833	0.278675	0.824816	13SM FR	-0.56345	0.21794	-2.58534	0.00972822	0.354827	14SM FR	-0.081359	0.21935	-0.370909	0.710705	1	14SM FF
ENSMUSG00000007279	Scube2	7	0.199315	0.575603	0.346271	0.729139	0.957364	13SM FF	-0.0183026	0.578578	-0.0316339	0.974764	1	14SM FR	0.38304	0.576398	0.664541	0.506344	1	13SM FF
ENSMUSG00000007338	Mrpl49	19	-0.0368052	0.329363	-0.111747	0.911024	0.987625	13SM FR	0.0532482	0.329506	0.1616	0.871621	0.997045	14SM FF	-0.268234	0.329274	-0.814622	0.415289	1	14SM FF
ENSMUSG00000007379	Dennd2c	3	0.0719284	0.20959	0.343186	0.731459	0.957717	13SM FF	0.0797253	0.217755	0.366123	0.714273	0.996402	14SM FF	0.26072	0.211887	1.23047	0.218523	1	13SM FF
ENSMUSG00000007411	Mark3	12	0.109064	0.117823	0.925655	0.354625	0.85623	13SM FF	0.0624349	0.118087	0.528717	0.597002	0.993579	14SM FF	-0.0408719	0.117811	-0.346927	0.728646	1	14SM FF
ENSMUSG00000007415	Gatad1	5	-0.124496	0.0952328	-1.30728	0.191117	0.782682	13SM FR	-0.053783	0.0958764	-0.560962	0.574823	0.993579	14SM FR	-0.100979	0.0953195	-1.05937	0.28943	1	14SM FF
ENSMUSG00000007440	Pcdha10	18	-0.436276	0.864305	-0.504771	0.61372	0.933489	13SM FR	0.172261	0.889352	0.193693	0.846416	NA	14SM FF	-0.0777845	0.873467	-0.0890526	0.92904	1	14SM FF
ENSMUSG00000007458	M6pr	6	-0.111948	0.105827	-1.05784	0.290127	0.832094	13SM FR	0.0303866	0.106047	0.286538	0.774466	0.996404	14SM FF	-0.0343503	0.105864	-0.324476	0.745578	1	14SM FF
ENSMUSG00000007476	Lrrc8a	2	-0.189561	0.118481	-1.59993	0.109614	0.726183	13SM FR	-0.135553	0.118544	-1.14348	0.252838	0.919368	14SM FR	-0.164907	0.1185	-1.39162	0.164037	1	14SM FF
ENSMUSG00000007480	Mc5r	18	-1.01448	1.64183	-0.617895	0.536644	0.909575	13SM FR	-0.315453	1.85121	-0.170403	0.864693	NA	14SM FR	1.32438	1.74352	0.759606	0.44749	1	13SM FF
ENSMUSG00000007564	Ppp2r1a	17	-0.0657495	0.11809	-0.556777	0.57768	0.922135	13SM FR	-0.00957481	0.118231	-0.0809839	0.935455	0.998776	14SM FR	-0.0278071	0.118108	-0.235438	0.813869	1	14SM FF
ENSMUSG00000007570	Fance	17	0.192948	0.155691	1.2393	0.215234	0.800497	13SM FF	-0.213549	0.158507	-1.34725	0.1779	0.868123	14SM FR	0.433334	0.156574	2.76759	0.00564719	1	13SM FF
ENSMUSG00000007589	Tinf2	14	-0.0713066	0.157369	-0.453117	0.650464	0.941752	13SM FR	-0.0699466	0.157867	-0.443074	0.657713	0.995623	14SM FR	-0.136869	0.157549	-0.868742	0.384988	1	14SM FF
ENSMUSG00000007591	Tssk4	14	0.0181605	0.359402	0.0505297	0.9597	0.995059	13SM FF	0.148788	0.360925	0.41224	0.680163	0.99619	14SM FF	-0.229687	0.356015	-0.64516	0.518823	1	14SM FF
ENSMUSG00000007594	Hapln4	8	2.57157	1.69854	1.51399	0.130029	0.740922	13SM FF	0.55608	1.54498	0.359927	0.718902	NA	14SM FF	-0.191496	1.47989	-0.129399	0.897042	1	14SM FF
ENSMUSG00000007603	Dus3l	17	-0.0517786	0.112536	-0.460107	0.64544	0.939871	13SM FR	0.109193	0.113662	0.960683	0.336711	0.958581	14SM FF	-0.0504052	0.112522	-0.447958	0.654183	1	14SM FF
ENSMUSG00000007610	Gtpbp3	8	-0.0993073	0.20628	-0.48142	0.630218	0.938092	13SM FR	0.0904075	0.207937	0.434783	0.66372	0.995645	14SM FF	0.0275616	0.206358	0.133562	0.893749	1	13SM FF
ENSMUSG00000007613	Tgfbr1	4	0.200304	0.118541	1.68975	0.0910765	0.710726	13SM FF	0.0944711	0.119064	0.793446	0.427518	0.982026	14SM FF	0.0119778	0.118387	0.101175	0.919412	1	13SM FF
ENSMUSG00000007617	Homer1	13	-0.0210837	0.143116	-0.147319	0.88288	0.984072	13SM FR	-0.13451	0.143789	-0.935462	0.34955	0.961747	14SM FR	0.0356579	0.143117	0.249151	0.803244	1	13SM FF
ENSMUSG00000007646	Rad51c	11	-0.251945	0.29192	-0.863061	0.388104	0.863675	13SM FR	-0.0304178	0.297503	-0.102244	0.918563	0.997045	14SM FR	-0.198914	0.295105	-0.674043	0.500284	1	14SM FF
ENSMUSG00000007653	Gabrb2	11	-0.102448	0.860759	-0.119021	0.905259	0.98692	13SM FR	-0.351441	0.842285	-0.417247	0.676498	NA	14SM FR	-0.481947	0.847113	-0.568929	0.569404	1	14SM FF
ENSMUSG00000007655	Cav1	6	0.0659499	0.303973	0.21696	0.82824	0.974493	13SM FF	-0.292902	0.304059	-0.963307	0.335394	0.958449	14SM FR	0.106755	0.303995	0.351172	0.725459	1	13SM FF
ENSMUSG00000007656	Arpp19	9	-0.174749	0.167472	-1.04345	0.29674	0.834488	13SM FR	0.00661728	0.167862	0.0394209	0.968555	1	14SM FF	-0.0819083	0.167652	-0.488561	0.625152	1	14SM FF
ENSMUSG00000007659	Bcl2l1	2	-0.187535	0.160778	-1.16643	0.243442	0.809963	13SM FR	-0.190843	0.161163	-1.18416	0.236349	0.910439	14SM FR	-0.000663408	0.160938	-0.00412214	0.996711	1	14SM FF
ENSMUSG00000007670	Khsrp	17	0.0801346	0.115392	0.694456	0.487396	0.894802	13SM FF	0.212914	0.11555	1.84261	0.0653855	0.697929	14SM FF	-0.0213538	0.115362	-0.185103	0.853148	1	14SM FF
ENSMUSG00000007682	Dio2	12	-0.752647	0.847883	-0.887679	0.374714	0.861754	13SM FR	0.496674	0.871762	0.569736	0.568857	0.993579	14SM FF	0.253128	0.856131	0.295665	0.767486	1	13SM FF
ENSMUSG00000007721	Ccdc124	8	0.0474596	0.263021	0.180441	0.856807	0.98117	13SM FF	-0.0943093	0.263643	-0.357716	0.720556	0.996402	14SM FR	0.0141525	0.26317	0.053777	0.957113	1	13SM FF
ENSMUSG00000007739	Cct4	11	-0.142393	0.125608	-1.13363	0.256949	0.816468	13SM FR	0.19202	0.125884	1.52537	0.127166	0.815383	14SM FF	-0.131797	0.125632	-1.04907	0.294145	1	14SM FF
ENSMUSG00000007777	0610009B22Rik	11	0.0411961	0.142411	0.289276	0.77237	0.966563	13SM FF	-0.0994519	0.145018	-0.685791	0.492845	0.990931	14SM FR	0.0258595	0.142309	0.181713	0.855808	1	13SM FF
ENSMUSG00000007783	Cpt1c	7	0.408895	0.271778	1.50452	0.132448	0.741463	13SM FF	-0.0742684	0.274251	-0.270804	0.786542	0.996404	14SM FR	0.223336	0.271678	0.822062	0.411042	1	13SM FF
ENSMUSG00000007805	Twist2	1	-0.266654	0.483223	-0.551825	0.581068	0.923825	13SM FR	0.222817	0.489159	0.455511	0.648742	0.995623	14SM FF	-0.278169	0.481901	-0.577233	0.563782	1	14SM FF
ENSMUSG00000007812	Zfp655	5	0.0465815	0.0962189	0.48412	0.628301	0.93784	13SM FF	-0.15757	0.096835	-1.62721	0.103694	0.775535	14SM FR	0.0124427	0.0962634	0.129257	0.897154	1	13SM FF
ENSMUSG00000007815	Rhoa	9	-0.167998	0.131603	-1.27655	0.201761	0.790751	13SM FR	-0.0411243	0.131642	-0.312395	0.754741	0.996404	14SM FR	-0.177268	0.131605	-1.34697	0.17799	1	14SM FF
ENSMUSG00000007817	Zmiz1	14	0.42137	0.139044	3.03048	0.00244168	0.259536	13SM FF	0.32893	0.139114	2.36447	0.0180557	0.445431	14SM FF	0.0290607	0.138913	0.2092	0.834292	1	13SM FF
ENSMUSG00000007827	Ankrd26	6	0.170277	0.26846	0.634272	0.525903	0.907979	13SM FF	-0.197917	0.269051	-0.735614	0.461966	0.988177	14SM FR	0.248641	0.268646	0.925536	0.354687	1	13SM FF
ENSMUSG00000007833	Aldh16a1	7	-0.304143	0.175336	-1.73463	0.0828066	0.70235	13SM FR	0.13005	0.175856	0.739525	0.459588	0.987681	14SM FF	-0.241822	0.17547	-1.37814	0.16816	1	14SM FF
ENSMUSG00000007836	Hnrnpa0	13	-0.106442	0.136214	-0.781434	0.434547	0.881505	13SM FR	0.0497485	0.136449	0.364594	0.715414	0.996402	14SM FF	-0.022224	0.136245	-0.163117	0.870426	1	14SM FF
ENSMUSG00000007837	Prrg2	7	0.106348	0.135101	0.787172	0.431181	0.879994	13SM FF	0.106125	0.13606	0.779986	0.435399	0.982637	14SM FF	-0.101896	0.1345	-0.757588	0.448697	1	14SM FF
ENSMUSG00000007850	Hnrnph1	11	-0.0245991	0.116113	-0.211855	0.83222	0.974739	13SM FR	0.0449349	0.116188	0.386742	0.698947	0.99619	14SM FF	-0.121073	0.116083	-1.04299	0.296955	1	14SM FF
ENSMUSG00000007867	Ift43	12	-0.151238	0.15492	-0.976231	0.32895	0.846195	13SM FR	-0.270509	0.156145	-1.73242	0.0831982	0.741131	14SM FR	-0.00877735	0.155631	-0.0563985	0.955024	1	14SM FF
ENSMUSG00000007872	Id3	4	-0.341271	0.195411	-1.74642	0.0807379	0.700036	13SM FR	0.00346105	0.19636	0.017626	0.985937	1	14SM FF	-0.111227	0.19583	-0.56798	0.570049	1	14SM FF
ENSMUSG00000007877	Tcap	11	-0.890278	1.19904	-0.742493	0.457789	0.886954	13SM FR	-0.18584	1.22582	-0.151605	0.879499	0.997045	14SM FR	1.27361	1.21322	1.04977	0.293822	1	13SM FF
ENSMUSG00000007880	Arid1a	4	0.135947	0.110706	1.22799	0.219449	0.801	13SM FF	0.14658	0.110826	1.32262	0.185963	0.876247	14SM FF	0.000449717	0.110666	0.00406372	0.996758	1	13SM FF
ENSMUSG00000007888	Crlf1	8	-1.02035	1.23462	-0.826454	0.408546	0.872126	13SM FR	-0.0884083	1.24482	-0.071021	0.943381	NA	14SM FR	-0.289479	1.24302	-0.232884	0.815851	1	14SM FF
ENSMUSG00000007891	Ctsd	7	0.0953671	0.152269	0.626305	0.531115	0.909019	13SM FF	0.407194	0.152428	2.67139	0.00755387	0.321079	14SM FF	-0.168229	0.152201	-1.10531	0.269025	1	14SM FF
ENSMUSG00000007892	Rplp1	9	-0.085838	0.126118	-0.680618	0.496113	0.896737	13SM FR	0.284056	0.126213	2.25061	0.0244103	0.489549	14SM FF	-0.136199	0.12611	-1.08001	0.280139	1	14SM FF
ENSMUSG00000007908	Hmgcll1	9	-0.796655	0.319203	-2.49576	0.0125686	0.443668	13SM FR	0.386694	0.331618	1.16608	0.24358	0.913781	14SM FF	-0.35852	0.322241	-1.11258	0.265887	1	14SM FF
ENSMUSG00000007944	Ttc9b	7	0.0362951	1.28891	0.0281596	0.977535	0.997259	13SM FF	-1.0659	1.34115	-0.794766	0.42675	NA	14SM FR	0.9447	1.33233	0.709058	0.478288	1	13SM FF
ENSMUSG00000007946	Phox2a	7	-0.348227	0.649448	-0.53619	0.591828	0.926456	13SM FR	-0.347624	0.648764	-0.535825	0.592079	0.993579	14SM FR	-0.159285	0.651365	-0.24454	0.806813	1	14SM FF
ENSMUSG00000007950	Abhd8	8	0.368777	0.229308	1.60822	0.107787	0.725299	13SM FF	0.260888	0.232778	1.12076	0.262389	0.92833	14SM FF	0.208009	0.228582	0.909998	0.362824	1	13SM FF
ENSMUSG00000007987	Ift22	5	-0.190103	0.280748	-0.677131	0.498323	0.897644	13SM FR	0.312355	0.28111	1.11115	0.266504	0.929611	14SM FF	-0.507566	0.279952	-1.81305	0.069824	1	14SM FF
ENSMUSG00000007989	Fzd3	14	-0.025319	0.303472	-0.0834311	0.933509	0.99164	13SM FR	0.341112	0.306009	1.11471	0.264974	0.928669	14SM FF	-0.0977159	0.303278	-0.322199	0.747302	1	14SM FF
ENSMUSG00000008028	1700008O03Rik	7	0.550496	0.585591	0.940069	0.347182	0.852398	13SM FF	0.251889	0.598342	0.420979	0.673771	NA	14SM FF	0.00684378	0.589211	0.0116152	0.990733	1	13SM FF
ENSMUSG00000008035	Mid1ip1	X	-0.340976	0.210173	-1.62236	0.104727	0.721942	13SM FR	-0.0339986	0.210313	-0.161657	0.871576	0.997045	14SM FR	-0.107629	0.210253	-0.511901	0.60872	1	14SM FF
ENSMUSG00000008036	Ap2s1	7	-0.12929	0.175489	-0.736738	0.461282	0.888625	13SM FR	0.0121842	0.175655	0.0693642	0.9447	0.998776	14SM FF	-0.241575	0.17539	-1.37736	0.168401	1	14SM FF
ENSMUSG00000008090	Fgfrl1	5	0.351154	0.314092	1.118	0.263568	0.820534	13SM FF	0.171035	0.315871	0.541471	0.588183	0.993579	14SM FF	0.251906	0.313246	0.804179	0.421293	1	13SM FF
ENSMUSG00000008129	Brme1	8	-0.163437	0.804655	-0.203114	0.839046	0.975908	13SM FR	0.000338035	0.854598	0.000395548	0.999684	NA	14SM FF	0.291161	0.823055	0.353756	0.723522	1	13SM FF
ENSMUSG00000008136	Fhl2	1	-0.273544	0.121779	-2.24622	0.0246898	0.546703	13SM FR	-0.241006	0.124507	-1.93569	0.0529063	0.647439	14SM FR	0.155442	0.123295	1.26073	0.207407	1	13SM FF
ENSMUSG00000008140	Emc10	7	0.0363209	0.11665	0.311366	0.755522	0.964036	13SM FF	0.0410477	0.117421	0.349578	0.726656	0.996404	14SM FF	0.0557324	0.116634	0.47784	0.632764	1	13SM FF
ENSMUSG00000008153	Clstn3	6	0.752976	0.762796	0.987126	0.323581	0.844355	13SM FF	1.6713	0.795913	2.09986	0.0357413	0.566416	14SM FF	1.28084	0.762356	1.68011	0.0929366	1	13SM FF
ENSMUSG00000008167	Fbxw9	8	-0.193669	0.171658	-1.12823	0.259223	0.817834	13SM FR	0.123435	0.172835	0.714181	0.475115	0.988328	14SM FF	-0.158389	0.171953	-0.921116	0.35699	1	14SM FF
ENSMUSG00000008193	Spib	7	0.789959	0.591333	1.3359	0.181583	0.780086	13SM FF	1.02081	0.592494	1.7229	0.0849064	0.742086	14SM FF	0.332047	0.591026	0.561815	0.574242	1	13SM FF
ENSMUSG00000008200	Fnbp4	2	0.0879172	0.116572	0.754187	0.450737	0.884401	13SM FF	-0.0929033	0.116939	-0.794459	0.426928	0.982026	14SM FR	0.172578	0.116618	1.47986	0.138911	1	13SM FF
ENSMUSG00000008206	Cers4	8	0.0689301	0.257993	0.267178	0.789332	0.96906	13SM FF	-0.082682	0.258208	-0.320215	0.748805	0.996404	14SM FR	-0.00887016	0.25806	-0.0343725	0.97258	1	14SM FF
ENSMUSG00000008226	Scrn3	2	-0.172233	0.2498	-0.689483	0.490519	0.895735	13SM FR	-0.0713017	0.250565	-0.284563	0.775979	0.996404	14SM FR	-0.100041	0.250249	-0.399767	0.689328	1	14SM FF
ENSMUSG00000008301	Phax	18	-0.074759	0.115246	-0.648692	0.516538	0.903756	13SM FR	0.0426913	0.115945	0.368203	0.712722	0.996402	14SM FF	-0.183728	0.115079	-1.59654	0.110369	1	14SM FF
ENSMUSG00000008305	Tle1	4	0.179566	0.158158	1.13536	0.256225	0.816468	13SM FF	0.0370673	0.158591	0.233728	0.815196	0.997045	14SM FF	-0.0886012	0.157788	-0.561519	0.574444	1	14SM FF
ENSMUSG00000008307	1700109H08Rik	5	0.308413	0.266117	1.15894	0.246482	0.81061	13SM FF	0.134742	0.270001	0.499041	0.617751	0.993579	14SM FF	-0.0220797	0.263731	-0.0837205	0.933279	1	14SM FF
ENSMUSG00000008318	Relt	7	0.759375	0.439791	1.72667	0.0842263	0.703687	13SM FF	0.703871	0.44621	1.57744	0.114693	0.793419	14SM FF	0.381342	0.438887	0.868885	0.38491	1	13SM FF
ENSMUSG00000008333	Snrpb2	2	-0.244971	0.149748	-1.63588	0.101864	0.721942	13SM FR	0.100492	0.150143	0.669308	0.503299	0.990931	14SM FF	-0.285569	0.14986	-1.90558	0.0567052	1	14SM FF
ENSMUSG00000008348	Ubc	5	-0.163171	0.120227	-1.35719	0.174721	0.775199	13SM FR	0.155384	0.12024	1.29228	0.19626	0.888049	14SM FF	-0.261674	0.12022	-2.17662	0.0295086	1	14SM FF
ENSMUSG00000008373	Prpf31	7	-0.0901303	0.273161	-0.329954	0.741435	0.96156	13SM FR	-0.00117728	0.27374	-0.00430073	0.996569	1	14SM FR	0.0340554	0.27332	0.124599	0.900841	1	13SM FF
ENSMUSG00000008384	Sertad1	7	-0.40707	0.222114	-1.8327	0.0668467	0.675813	13SM FR	-0.348637	0.222341	-1.56803	0.116875	0.795821	14SM FR	-0.102881	0.222447	-0.462498	0.643724	1	14SM FF
ENSMUSG00000008393	Carhsp1	16	-0.182996	0.126561	-1.44591	0.148202	0.756439	13SM FR	0.0130262	0.126912	0.10264	0.918249	0.997045	14SM FF	-0.0772394	0.126645	-0.60989	0.541934	1	14SM FF
ENSMUSG00000008398	Elk3	10	0.167349	0.168865	0.991025	0.321673	0.842744	13SM FF	0.388755	0.171315	2.26924	0.0232536	0.486902	14SM FF	0.211193	0.168622	1.25246	0.210401	1	13SM FF
ENSMUSG00000008429	Herpud2	9	0.0233917	0.082984	0.281882	0.778034	0.967609	13SM FF	0.0227347	0.08375	0.271459	0.786038	0.996404	14SM FF	-0.0518931	0.0828192	-0.626583	0.530933	1	14SM FF
ENSMUSG00000008435	Rdh13	7	-0.0215565	0.112018	-0.192438	0.847399	0.978251	13SM FR	-0.0846234	0.112982	-0.748998	0.453858	0.987256	14SM FR	0.0223968	0.112033	0.199912	0.84155	1	13SM FF
ENSMUSG00000008438	Adam21	12	0.33846	1.05866	0.319708	0.74919	0.963867	13SM FF	-2.11612	1.17031	-1.80816	0.0705812	NA	14SM FR	1.65019	1.17516	1.40422	0.160253	1	13SM FF
ENSMUSG00000008450	Nutf2	8	0.211758	0.204534	1.03532	0.30052	0.836206	13SM FF	-0.260549	0.208457	-1.24989	0.211338	0.889584	14SM FR	0.33434	0.205358	1.62808	0.103507	1	13SM FF
ENSMUSG00000008461	Fut1	7	-0.0397646	0.500511	-0.0794481	0.936676	0.991733	13SM FR	0.512585	0.510594	1.0039	0.315428	0.952296	14SM FF	-0.110935	0.49749	-0.22299	0.823543	1	14SM FF
ENSMUSG00000008475	Arpc5	1	-0.26688	0.138793	-1.92287	0.0544969	0.643111	13SM FR	-0.00348608	0.138851	-0.0251066	0.97997	1	14SM FR	-0.227775	0.138804	-1.64098	0.100801	1	14SM FF
ENSMUSG00000008482	Rnf151	17	-0.449986	0.841143	-0.534969	0.592671	0.926456	13SM FR	0.229505	0.868186	0.26435	0.79151	NA	14SM FF	-0.629442	0.841986	-0.747568	0.454721	1	14SM FF
ENSMUSG00000008489	Elavl2	4	0.604125	0.464303	1.30114	0.193209	0.782682	13SM FF	0.717434	0.477919	1.50116	0.133314	0.822724	14SM FF	0.301001	0.465499	0.64662	0.517878	1	13SM FF
ENSMUSG00000008496	Pou2f2	7	0.620959	0.434532	1.42903	0.152995	0.761676	13SM FF	0.978976	0.436369	2.24346	0.0248674	0.493244	14SM FF	0.318373	0.434445	0.732826	0.463664	1	13SM FF
ENSMUSG00000008540	Mgst1	6	-0.505893	0.462328	-1.09423	0.273855	0.824816	13SM FR	0.243264	0.462571	0.525897	0.59896	0.993579	14SM FF	-0.173419	0.462411	-0.375031	0.707637	1	14SM FF
ENSMUSG00000008575	Nfib	4	-0.0434963	0.143735	-0.302614	0.762184	0.96514	13SM FR	-0.116445	0.143958	-0.808885	0.418581	0.98185	14SM FR	0.106303	0.143808	0.739199	0.459786	1	13SM FF
ENSMUSG00000008590	Htr3b	9	0.314226	0.713691	0.440284	0.659731	0.944043	13SM FF	-0.748681	0.71927	-1.04089	0.297927	NA	14SM FR	0.487631	0.717557	0.679571	0.496776	1	13SM FF
ENSMUSG00000008601	Rab25	3	-0.259634	0.169003	-1.53626	0.124474	0.739055	13SM FR	-0.00695562	0.169102	-0.0411328	0.96719	1	14SM FR	-0.193969	0.169027	-1.14756	0.25115	1	14SM FF
ENSMUSG00000008604	Ubqln4	3	0.0443499	0.089602	0.494965	0.620625	0.93653	13SM FF	-0.203319	0.0900084	-2.25889	0.0238904	0.486902	14SM FR	0.121044	0.0897072	1.34932	0.177233	1	13SM FF
ENSMUSG00000008658	Rbfox1	16	-0.378106	0.426869	-0.885764	0.375744	0.861766	13SM FR	0.0945557	0.426533	0.221684	0.82456	0.997045	14SM FF	-0.16728	0.419051	-0.399187	0.689755	1	14SM FF
ENSMUSG00000008668	Rps18	17	-0.143147	0.132974	-1.0765	0.281702	0.827405	13SM FR	-0.0958487	0.133404	-0.718483	0.47246	0.988177	14SM FR	-0.00324869	0.133101	-0.0244077	0.980527	1	14SM FF
ENSMUSG00000008682	Rpl10	X	-0.223579	0.145262	-1.53914	0.12377	0.738126	13SM FR	-0.0480051	0.145462	-0.330019	0.741385	0.996404	14SM FR	-0.117112	0.145333	-0.805816	0.420349	1	14SM FF
ENSMUSG00000008683	Rps15a	7	-0.288168	0.23522	-1.2251	0.220539	0.80113	13SM FR	0.34322	0.235345	1.45837	0.144739	0.833204	14SM FF	-0.304032	0.235217	-1.29256	0.196164	1	14SM FF
ENSMUSG00000008690	Ncaph2	15	-0.289418	0.148089	-1.95436	0.0506587	0.6392	13SM FR	0.0164644	0.148259	0.111052	0.911575	0.997045	14SM FF	-0.305659	0.148122	-2.06356	0.0390597	1	14SM FF
ENSMUSG00000008730	Hipk1	3	-0.137268	0.121454	-1.13021	0.258389	0.817021	13SM FR	0.0315333	0.121547	0.259432	0.795302	0.996819	14SM FF	-0.139152	0.121481	-1.14546	0.252019	1	14SM FF
ENSMUSG00000008734	Gprc5b	7	0.263756	0.259649	1.01582	0.309716	0.840754	13SM FF	-0.477284	0.261467	-1.82541	0.0679396	0.705386	14SM FR	0.209856	0.259756	0.807897	0.41915	1	13SM FF
ENSMUSG00000008763	Man1a2	3	-0.0445435	0.158266	-0.281446	0.778368	0.967841	13SM FR	0.071563	0.158305	0.452058	0.651227	0.995623	14SM FF	-0.105918	0.158262	-0.669259	0.50333	1	14SM FF
ENSMUSG00000008822	Acyp1	12	-0.0663683	0.291008	-0.228063	0.819597	0.974493	13SM FR	-0.0636529	0.294606	-0.216062	0.82894	0.997045	14SM FR	0.00501176	0.29113	0.0172149	0.986265	1	13SM FF
ENSMUSG00000008845	Cd163	6	0.261216	0.53438	0.488821	0.624969	0.937773	13SM FF	-0.0985546	0.534046	-0.184543	0.853587	0.997045	14SM FR	-0.0276578	0.533251	-0.0518664	0.958635	1	14SM FF
ENSMUSG00000008855	Hdac5	11	0.510374	0.279675	1.82488	0.068019	0.675813	13SM FF	0.464322	0.280038	1.65807	0.0973035	0.767655	14SM FF	0.27261	0.279241	0.976254	0.328939	1	13SM FF
ENSMUSG00000008859	Rala	13	-0.148067	0.119055	-1.24369	0.213615	0.799559	13SM FR	-0.100758	0.11937	-0.844082	0.398624	0.974047	14SM FR	-0.119296	0.119164	-1.00111	0.316774	1	14SM FF
ENSMUSG00000008892	Vdac3	8	-0.0488471	0.0724266	-0.674437	0.500034	0.898204	13SM FR	-0.0714917	0.0728079	-0.981922	0.326138	0.95568	14SM FR	-0.0642328	0.0724099	-0.887071	0.37504	1	14SM FF
ENSMUSG00000008932	Slc1a7	4	-0.317081	0.389346	-0.814393	0.41542	0.875281	13SM FR	-0.511867	0.388195	-1.31858	0.187309	NA	14SM FR	-0.133181	0.39382	-0.338176	0.735231	1	14SM FF
ENSMUSG00000008958	Vps72	3	0.243982	0.101132	2.41251	0.0158429	0.476022	13SM FF	0.16566	0.102152	1.6217	0.104868	0.779131	14SM FF	0.102751	0.100852	1.01883	0.308283	1	13SM FF
ENSMUSG00000008976	Gabpa	16	0.0165143	0.127091	0.12994	0.896614	0.985005	13SM FF	-0.172253	0.127333	-1.35278	0.176127	0.866403	14SM FR	0.0650252	0.127129	0.511491	0.609007	1	13SM FF
ENSMUSG00000008999	Bmp7	2	0.199722	0.226672	0.881106	0.37826	0.861766	13SM FF	-0.0700217	0.229352	-0.305303	0.760135	0.996404	14SM FR	0.27182	0.226923	1.19785	0.230975	1	13SM FF
ENSMUSG00000009013	Dynll1	5	-0.471797	0.165782	-2.8459	0.00442867	0.326573	13SM FR	0.0544374	0.165793	0.328346	0.74265	0.996404	14SM FF	-0.467828	0.165789	-2.82183	0.00477504	1	14SM FF
ENSMUSG00000009030	Pdcl	2	-0.27579	0.108587	-2.5398	0.0110915	0.424186	13SM FR	0.0177215	0.109438	0.161931	0.87136	0.997045	14SM FF	-0.168395	0.108817	-1.54751	0.12174	1	14SM FF
ENSMUSG00000009035	Tmem184b	15	0.278965	0.16348	1.70641	0.0879318	0.705459	13SM FF	-0.0867945	0.163736	-0.530087	0.596052	0.993579	14SM FR	0.13305	0.163461	0.813958	0.415669	1	13SM FF
ENSMUSG00000009073	Nf2	11	-0.0389928	0.0778924	-0.500599	0.616653	0.934538	13SM FR	0.244456	0.0782895	3.12246	0.00179345	0.190251	14SM FF	-0.189214	0.0779717	-2.4267	0.0152368	1	14SM FF
ENSMUSG00000009076	Zmat5	11	-0.0269547	0.182418	-0.147763	0.88253	0.984072	13SM FR	0.122257	0.186068	0.657055	0.511146	0.990931	14SM FF	0.0486463	0.182906	0.265964	0.790267	1	13SM FF
ENSMUSG00000009079	Ewsr1	11	0.110831	0.126679	0.874894	0.381632	0.862077	13SM FF	0.0981712	0.126798	0.774235	0.438792	0.983671	14SM FF	-0.0234525	0.126684	-0.185126	0.85313	1	14SM FF
ENSMUSG00000009090	Ap1b1	11	-0.0896501	0.146502	-0.611939	0.540578	0.911287	13SM FR	0.149969	0.146642	1.02269	0.306455	0.950234	14SM FF	-0.214144	0.146496	-1.46178	0.143803	1	14SM FF
ENSMUSG00000009092	Derl3	10	-0.0541763	0.427208	-0.126815	0.899087	0.985779	13SM FR	0.050015	0.430233	0.116251	0.907454	0.997045	14SM FF	0.000606945	0.427411	0.00142005	0.998867	1	13SM FF
ENSMUSG00000009097	Tbx1	16	-0.284995	0.385358	-0.739559	0.459567	0.888033	13SM FR	0.414259	0.400546	1.03424	0.301026	0.94847	14SM FF	0.159102	0.383362	0.415016	0.67813	1	13SM FF
ENSMUSG00000009108	Gnat2	3	-0.409265	0.720145	-0.56831	0.569824	0.920154	13SM FR	0.65311	0.746004	0.875479	0.381314	NA	14SM FF	-0.771813	0.718329	-1.07446	0.282618	1	14SM FF
ENSMUSG00000009112	Bcl2l13	6	-0.189996	0.177784	-1.06869	0.285211	0.827516	13SM FR	0.338868	0.178038	1.90335	0.0569948	0.669779	14SM FF	-0.072132	0.1778	-0.405693	0.684968	1	14SM FF
ENSMUSG00000009145	Dqx1	6	-0.0160487	0.20911	-0.0767477	0.938824	0.991826	13SM FR	0.104843	0.209493	0.500461	0.61675	0.993579	14SM FF	-0.128219	0.209019	-0.613435	0.539589	1	14SM FF
ENSMUSG00000009185	Ccl8	11	0.0800014	0.4134	0.193521	0.846551	0.977883	13SM FF	0.867996	0.415687	2.0881	0.0367889	0.572552	14SM FF	-0.237644	0.412783	-0.575711	0.56481	1	14SM FF
ENSMUSG00000009207	Lnpk	2	-0.164521	0.132388	-1.24272	0.213972	0.799616	13SM FR	-0.0447325	0.132899	-0.336591	0.736425	0.996404	14SM FR	-0.108723	0.132594	-0.819972	0.412232	1	14SM FF
ENSMUSG00000009210	Prr29	11	0.397791	0.761372	0.522466	0.601346	0.928759	13SM FF	0.645557	0.782027	0.825492	0.409092	NA	14SM FF	-0.28363	0.730507	-0.388264	0.697821	1	14SM FF
ENSMUSG00000009216	Fam163b	2	-0.481225	1.19894	-0.401375	0.688144	0.950726	13SM FR	2.41241	1.38985	1.73573	0.0826107	NA	14SM FF	-1.27209	1.15236	-1.10389	0.269639	1	14SM FF
ENSMUSG00000009246	Trpm5	7	1.43103	0.695529	2.05747	0.0396411	0.619076	13SM FF	0.786407	0.681752	1.15351	0.248702	NA	14SM FF	-0.187173	0.671884	-0.278579	0.780568	1	14SM FF
ENSMUSG00000009248	Ascl2	7	1.18738	0.44284	2.68129	0.00733395	0.374624	13SM FF	0.169052	0.446357	0.378738	0.704882	0.996402	14SM FF	0.693327	0.437898	1.58331	0.113352	1	13SM FF
ENSMUSG00000009281	Rarres2	6	0.46768	0.207478	2.25412	0.0241887	0.543483	13SM FF	0.213375	0.20874	1.02221	0.306684	0.950253	14SM FF	0.277182	0.207092	1.33845	0.180751	1	13SM FF
ENSMUSG00000009291	Pttg1ip	10	0.0916394	0.190233	0.481721	0.630004	0.938092	13SM FF	-0.032081	0.190343	-0.168543	0.866156	0.997045	14SM FR	-0.00195656	0.190199	-0.0102869	0.991792	1	14SM FF
ENSMUSG00000009292	Trpm2	10	-0.065523	0.348338	-0.188102	0.850797	0.979623	13SM FR	1.04281	0.349542	2.98336	0.00285102	0.235173	14SM FF	-0.284235	0.347735	-0.817392	0.413704	1	14SM FF
ENSMUSG00000009293	Ube2g2	10	-0.0343591	0.159368	-0.215595	0.829303	0.974493	13SM FR	0.131578	0.159447	0.825215	0.40925	0.976943	14SM FF	-0.292173	0.15917	-1.83561	0.0664158	1	14SM FF
ENSMUSG00000009350	Mpo	11	-0.252567	1.0156	-0.248688	0.803602	0.971924	13SM FR	-0.435946	0.961241	-0.453524	0.650171	NA	14SM FR	-1.28637	0.968863	-1.32771	0.184273	1	14SM FF
ENSMUSG00000009356	Lpo	11	0.332905	0.319849	1.04082	0.297959	0.835336	13SM FF	-0.490394	0.319879	-1.53306	0.125261	0.814484	14SM FR	0.420821	0.319857	1.31565	0.188291	1	13SM FF
ENSMUSG00000009376	Met	6	-0.180983	0.203977	-0.887272	0.374933	0.861754	13SM FR	-0.12301	0.204068	-0.602792	0.546647	0.991752	14SM FR	-0.159945	0.204018	-0.783975	0.433055	1	14SM FF
ENSMUSG00000009378	Slc16a12	19	-0.0519864	0.216343	-0.240297	0.8101	0.972557	13SM FR	-0.103061	0.218054	-0.47264	0.63647	0.994962	14SM FR	-0.014934	0.217188	-0.0687608	0.94518	1	14SM FF
ENSMUSG00000009394	Syn2	6	0.91316	0.51468	1.77423	0.0760253	0.688574	13SM FF	0.114772	0.515713	0.222551	0.823885	0.997045	14SM FF	0.582218	0.51396	1.13281	0.257295	1	13SM FF
ENSMUSG00000009406	Elk1	X	0.131947	0.147896	0.892163	0.372305	0.861754	13SM FF	0.174066	0.151583	1.14832	0.250837	0.918165	14SM FF	0.145411	0.147644	0.984874	0.324686	1	13SM FF
ENSMUSG00000009418	Nav1	1	0.0917044	0.1135	0.807971	0.419107	0.876314	13SM FF	0.176268	0.113872	1.54795	0.121633	0.803621	14SM FF	-0.0896419	0.11339	-0.790565	0.429198	1	14SM FF
ENSMUSG00000009470	Tnpo1	13	-0.169021	0.115446	-1.46407	0.143175	0.750407	13SM FR	-0.0531895	0.115571	-0.460233	0.645349	0.995623	14SM FR	-0.0536633	0.115471	-0.464734	0.642122	1	14SM FF
ENSMUSG00000009471	Myod1	7	0.2071	3.00192	0.068989	0.944998	0.992764	13SM FF	3.17735	3.12703	1.01609	0.309585	NA	14SM FF	0.0172866	2.99658	0.00576877	0.995397	1	13SM FF
ENSMUSG00000009535	Rnmt	18	-0.0890152	0.119936	-0.742191	0.457971	0.887064	13SM FR	-0.0901642	0.121482	-0.742203	0.457964	0.987681	14SM FR	0.0288212	0.120247	0.239683	0.810576	1	13SM FF
ENSMUSG00000009545	Kcnq1	7	0.228013	0.138084	1.65127	0.0986841	0.718786	13SM FF	-0.253041	0.138569	-1.82609	0.0678362	0.705386	14SM FR	0.259917	0.138115	1.88189	0.0598516	1	13SM FF
ENSMUSG00000009549	Srp14	2	-0.0368056	0.1466	-0.251062	0.801767	0.971867	13SM FR	0.000307089	0.146933	0.00208999	0.998332	1	14SM FF	-0.0339839	0.146092	-0.232619	0.816057	1	14SM FF
ENSMUSG00000009555	Cdk9	2	0.0607467	0.100516	0.604346	0.545614	0.912012	13SM FF	0.0104079	0.101266	0.102778	0.918139	0.997045	14SM FF	0.0152304	0.100535	0.151494	0.879586	1	13SM FF
ENSMUSG00000009563	Tor2a	2	-0.440825	0.19354	-2.2777	0.0227447	0.539578	13SM FR	0.259149	0.194105	1.3351	0.181845	0.872675	14SM FF	-0.36157	0.193563	-1.86797	0.0617662	1	14SM FF
ENSMUSG00000009566	Fpgs	2	0.0257123	0.179143	0.143529	0.885872	0.984132	13SM FF	-0.308081	0.180977	-1.70232	0.0886945	0.750531	14SM FR	0.333747	0.180014	1.854	0.0637392	1	13SM FF
ENSMUSG00000009569	Mrtfb	16	0.0554656	0.138336	0.400949	0.688458	0.950726	13SM FF	-0.140352	0.138467	-1.01361	0.310768	0.951909	14SM FR	-0.0186148	0.138337	-0.134561	0.892959	1	14SM FF
ENSMUSG00000009575	Cbx5	15	-0.0388754	0.167808	-0.231666	0.816797	0.973904	13SM FR	0.0722434	0.167881	0.430324	0.66696	0.995645	14SM FF	-0.165477	0.1678	-0.986157	0.324056	1	14SM FF
ENSMUSG00000009585	Apobec3	15	-0.0571997	0.260859	-0.219274	0.826436	0.974493	13SM FR	-0.155818	0.261012	-0.596976	0.550523	0.992288	14SM FR	0.311463	0.26092	1.19371	0.232593	1	13SM FF
ENSMUSG00000009588	St6galnac1	11	-0.0583388	0.184521	-0.316164	0.751878	0.963927	13SM FR	-0.171416	0.185618	-0.923487	0.355753	0.96212	14SM FR	0.11059	0.184921	0.598042	0.549812	1	13SM FF
ENSMUSG00000009614	Sardh	2	0.235619	0.546028	0.431515	0.666094	0.945225	13SM FF	-0.137674	0.551134	-0.249801	0.802742	0.997045	14SM FR	0.569224	0.546127	1.04229	0.297277	1	13SM FF
ENSMUSG00000009621	Vav2	2	0.999031	0.342503	2.91686	0.00353576	0.291403	13SM FF	1.01435	0.342981	2.95746	0.00310188	0.241132	14SM FF	-0.039639	0.341052	-0.116226	0.907474	1	14SM FF
ENSMUSG00000009628	Tex15	8	-0.978141	1.02126	-0.957781	0.338173	0.848694	13SM FR	0.263358	1.02247	0.257569	0.796739	0.996819	14SM FF	-0.54257	1.0221	-0.530838	0.595531	1	14SM FF
ENSMUSG00000009630	Ppp2cb	8	-0.0204492	0.187478	-0.109075	0.913143	0.987625	13SM FR	-0.0629104	0.187587	-0.335368	0.737348	0.996404	14SM FR	-0.0750392	0.187455	-0.400305	0.688932	1	14SM FF
ENSMUSG00000009633	G0s2	1	-0.137038	0.396394	-0.34571	0.729561	0.957373	13SM FR	0.129376	0.399621	0.323748	0.746129	0.996404	14SM FF	-0.213833	0.395511	-0.540651	0.588748	1	14SM FF
ENSMUSG00000009640	Dmap1	4	0.0784064	0.142237	0.551238	0.581471	0.923825	13SM FF	0.0795649	0.145204	0.547952	0.583725	0.993579	14SM FF	0.183286	0.142001	1.29073	0.196797	1	13SM FF
ENSMUSG00000009646	Pla2g12b	10	-0.996569	0.406383	-2.45229	0.014195	0.460264	13SM FR	-1.09624	0.408212	-2.68548	0.00724264	0.316531	14SM FR	0.142232	0.41361	0.343879	0.730937	1	13SM FF
ENSMUSG00000009647	Mcu	10	-0.205802	0.0809073	-2.54368	0.0109693	0.424186	13SM FR	-0.109592	0.0809932	-1.3531	0.176023	0.866403	14SM FR	-0.167947	0.0809496	-2.07471	0.0380134	1	14SM FF
ENSMUSG00000009654	Oit3	10	1.15292	1.40855	0.818513	0.413064	0.874159	13SM FF	-0.623348	1.4726	-0.423298	0.672078	NA	14SM FR	2.04355	1.4685	1.39159	0.164047	1	13SM FF
ENSMUSG00000009670	Tex11	X	-0.196154	1.84036	-0.106584	0.915119	0.987786	13SM FR	-0.532195	1.82187	-0.292115	0.770199	NA	14SM FR	-0.420411	1.8366	-0.228907	0.818941	1	14SM FF
ENSMUSG00000009681	Bcr	10	0.128597	0.0809327	1.58894	0.112075	0.731706	13SM FF	0.0966096	0.0812001	1.18977	0.234136	0.910439	14SM FF	-0.0708683	0.0807017	-0.878151	0.379862	1	14SM FF
ENSMUSG00000009687	Fxyd5	7	0.0299219	0.249402	0.119974	0.904503	0.98692	13SM FF	0.526876	0.25096	2.09944	0.0357778	0.566416	14SM FF	-0.109738	0.249058	-0.440611	0.659495	1	14SM FF
ENSMUSG00000009731	Kcnd1	X	1.22342	0.494943	2.47183	0.0134422	0.45304	13SM FF	0.372013	0.498443	0.74635	0.455456	0.987256	14SM FF	0.456462	0.492175	0.927439	0.353699	1	13SM FF
ENSMUSG00000009733	Tfcp2	15	0.0685104	0.128641	0.532572	0.59433	0.926477	13SM FF	-0.0348184	0.128905	-0.270108	0.787077	0.996404	14SM FR	0.00987311	0.128582	0.0767843	0.938795	1	13SM FF
ENSMUSG00000009739	Pou6f1	15	0.317101	0.210347	1.50752	0.131678	0.741463	13SM FF	-0.153921	0.212031	-0.725935	0.467879	0.988177	14SM FR	0.253644	0.21054	1.20473	0.228308	1	13SM FF
ENSMUSG00000009741	Ubp1	9	0.0143609	0.0611314	0.234919	0.814271	0.973357	13SM FF	-0.00572037	0.0616282	-0.0928207	0.926046	0.998151	14SM FR	-0.0562442	0.0610782	-0.920856	0.357126	1	14SM FF
ENSMUSG00000009772	Nuak2	1	-0.0704916	0.143117	-0.492546	0.622333	0.936752	13SM FR	-0.335772	0.144186	-2.32874	0.0198729	0.466286	14SM FR	0.319838	0.143656	2.22641	0.0259868	1	13SM FF
ENSMUSG00000009828	Cilk1	9	-0.271325	0.15564	-1.74329	0.0812837	0.700953	13SM FR	-0.212192	0.155753	-1.36237	0.173082	0.86293	14SM FR	0.00410684	0.155719	0.0263734	0.97896	1	13SM FF
ENSMUSG00000009863	Sdhb	4	-0.175424	0.145696	-1.20404	0.228575	0.803638	13SM FR	0.127912	0.146017	0.876008	0.381026	0.970455	14SM FF	-0.155352	0.145713	-1.06616	0.286353	1	14SM FF
ENSMUSG00000009876	Cox4i2	2	-0.0737941	0.473013	-0.156009	0.876026	0.983584	13SM FR	0.194395	0.519573	0.374143	0.708298	NA	14SM FF	0.389175	0.486494	0.799957	0.423736	1	13SM FF
ENSMUSG00000009894	Snap47	11	0.108478	0.18112	0.598933	0.549218	0.912012	13SM FF	0.179079	0.18196	0.984165	0.325034	0.955669	14SM FF	-0.234494	0.180289	-1.30065	0.193378	1	14SM FF
ENSMUSG00000009905	Kdsr	1	0.395631	0.248068	1.59485	0.110747	0.727737	13SM FF	-0.0503816	0.248449	-0.202784	0.839304	0.997045	14SM FR	0.263587	0.247984	1.06292	0.287819	1	13SM FF
ENSMUSG00000009907	Vps4b	1	-0.0943115	0.132264	-0.713056	0.475811	0.892857	13SM FR	-0.0120933	0.132354	-0.0913711	0.927198	0.998461	14SM FR	-0.0104689	0.13231	-0.0791242	0.936934	1	14SM FF
ENSMUSG00000009927	Rps25	9	-0.12754	0.125293	-1.01794	0.308707	0.840679	13SM FR	0.159015	0.125399	1.26807	0.204774	0.888972	14SM FF	-0.18153	0.12527	-1.44911	0.147308	1	14SM FF
ENSMUSG00000009995	Taz	X	-0.125641	0.148459	-0.846299	0.397386	0.869019	13SM FR	0.0717682	0.149177	0.481094	0.63045	0.993579	14SM FF	0.0571307	0.148539	0.384618	0.70052	1	13SM FF
ENSMUSG00000010021	Kif19a	11	0.367755	0.522583	0.703725	0.481604	0.894169	13SM FF	0.0156741	0.527521	0.0297128	0.976296	1	14SM FF	0.0858784	0.520782	0.164903	0.869021	1	13SM FF
ENSMUSG00000010025	Aldh3a2	11	-0.129213	0.0965267	-1.33862	0.180694	0.779642	13SM FR	-0.0177819	0.0967092	-0.18387	0.854115	0.997045	14SM FR	-0.157258	0.0965286	-1.62913	0.103285	1	14SM FF
ENSMUSG00000010044	Zmynd10	9	2.45314	1.44967	1.6922	0.0906072	0.710052	13SM FF	-0.00558948	1.48122	-0.00377357	0.996989	NA	14SM FR	2.16896	1.41488	1.53296	0.125286	1	13SM FF
ENSMUSG00000010045	Tmem115	9	-0.122505	0.137896	-0.888388	0.374332	0.861754	13SM FR	0.090379	0.13896	0.650396	0.515437	0.990931	14SM FF	-0.0395763	0.138035	-0.286712	0.774333	1	14SM FF
ENSMUSG00000010047	Hyal2	9	0.0110458	0.298578	0.0369948	0.970489	0.99629	13SM FF	0.0286461	0.299284	0.0957156	0.923746	0.998056	14SM FF	-0.025658	0.298597	-0.0859285	0.931523	1	14SM FF
ENSMUSG00000010048	Ifrd2	9	-0.0536799	0.247583	-0.216816	0.828352	0.974493	13SM FR	-0.00287873	0.248202	-0.0115983	0.990746	1	14SM FR	0.209182	0.247781	0.844221	0.398546	1	13SM FF
ENSMUSG00000010051	Hyal1	9	0.590471	0.368906	1.6006	0.109466	0.726183	13SM FF	0.290677	0.372456	0.780433	0.435136	0.982637	14SM FF	0.153813	0.367154	0.418934	0.675264	1	13SM FF
ENSMUSG00000010054	Tusc2	9	0.0143187	0.0986168	0.145196	0.884556	0.984132	13SM FF	-0.120871	0.100153	-1.20687	0.227482	0.904289	14SM FR	0.0546865	0.0987625	0.553717	0.579773	1	13SM FF
ENSMUSG00000010057	Nprl2	9	0.516318	0.229161	2.25308	0.0242538	0.544324	13SM FF	0.212021	0.23021	0.92099	0.357056	0.96212	14SM FF	0.101397	0.227187	0.446315	0.65537	1	13SM FF
ENSMUSG00000010064	Slc38a3	9	-2.46987	2.30022	-1.07375	0.282933	0.827405	13SM FR	0.950818	2.53177	0.375555	0.707248	NA	14SM FF	0.690578	2.40697	0.286908	0.774183	1	13SM FF
ENSMUSG00000010066	Cacna2d2	9	0.101525	0.534651	0.18989	0.849396	0.978947	13SM FF	-0.372917	0.537624	-0.693639	0.487909	0.990931	14SM FR	0.543449	0.534139	1.01743	0.308949	1	13SM FF
ENSMUSG00000010067	Rassf1	9	-0.217996	0.114757	-1.89964	0.0574806	0.649472	13SM FR	-0.323981	0.115553	-2.80375	0.00505115	0.28442	14SM FR	0.0736352	0.115308	0.638597	0.523085	1	13SM FF
ENSMUSG00000010080	Epn3	11	-0.273093	0.291055	-0.938287	0.348097	0.852398	13SM FR	0.165253	0.291451	0.567001	0.570713	0.993579	14SM FF	-0.189653	0.290805	-0.652163	0.514296	1	14SM FF
ENSMUSG00000010086	Rnf112	11	-0.544774	0.657496	-0.828559	0.407354	0.87191	13SM FR	0.276208	0.659628	0.418734	0.675411	NA	14SM FF	-0.57476	0.655844	-0.876367	0.38083	1	14SM FF
ENSMUSG00000010095	Slc3a2	19	-0.0656704	0.199892	-0.328529	0.742512	0.96156	13SM FR	0.206762	0.200331	1.0321	0.302025	0.948922	14SM FF	0.0604867	0.199977	0.302469	0.762295	1	13SM FF
ENSMUSG00000010097	Nxf1	19	-0.0303198	0.139466	-0.217399	0.827898	0.974493	13SM FR	0.064954	0.139677	0.46503	0.64191	0.995623	14SM FF	-0.0178453	0.139487	-0.127935	0.8982	1	14SM FF
ENSMUSG00000010110	Stx5a	19	0.000815085	0.0933605	0.00873051	0.993034	0.999173	13SM FF	0.066697	0.0937288	0.711596	0.476715	0.988697	14SM FF	-0.0813989	0.0932257	-0.873139	0.382588	1	14SM FF
ENSMUSG00000010122	Slc47a1	11	0.59895	1.56674	0.382292	0.702245	0.953747	13SM FF	-1.29169	1.66009	-0.778086	0.436518	NA	14SM FR	2.05134	1.6231	1.26384	0.206287	1	13SM FF
ENSMUSG00000010142	Tnfrsf13b	11	0.662435	0.395482	1.67501	0.0939326	0.715252	13SM FF	0.181484	0.397592	0.456458	0.648061	0.995623	14SM FF	0.31224	0.394686	0.79111	0.42888	1	13SM FF
ENSMUSG00000010154	Spire2	8	-0.361697	0.197612	-1.83034	0.0671986	0.675813	13SM FR	-0.190075	0.197972	-0.960111	0.336999	0.958581	14SM FR	-0.0892903	0.197894	-0.451203	0.651843	1	14SM FF
ENSMUSG00000010175	Prox1	1	0.117347	0.192176	0.610623	0.541449	0.911726	13SM FF	0.231031	0.193944	1.19123	0.233564	0.910367	14SM FF	-0.00151519	0.191926	-0.00789462	0.993701	1	14SM FF
ENSMUSG00000010205	Raver1	9	-0.0112814	0.124941	-0.090294	0.928054	0.990648	13SM FR	0.0917133	0.125121	0.732994	0.463562	0.988177	14SM FF	-0.0658927	0.124913	-0.52751	0.59784	1	14SM FF
ENSMUSG00000010277	2610507B11Rik	11	-0.0925765	0.0863515	-1.07209	0.28368	0.827405	13SM FR	-0.0113887	0.0864382	-0.131755	0.895178	0.997045	14SM FR	0.0112552	0.0863851	0.130291	0.896336	1	13SM FF
ENSMUSG00000010290	AI597479	1	0.0379304	0.115437	0.32858	0.742473	0.96156	13SM FF	-0.0758922	0.11747	-0.646058	0.518242	0.990938	14SM FR	0.0870862	0.115693	0.752734	0.45161	1	13SM FF
ENSMUSG00000010307	Tmem86a	7	0.464554	0.262269	1.77129	0.076513	0.690024	13SM FF	0.696133	0.26723	2.60499	0.00918756	0.351778	14SM FF	0.0879919	0.260491	0.337793	0.735519	1	13SM FF
ENSMUSG00000010311	Optc	1	0.220741	0.595987	0.37038	0.7111	0.954531	13SM FF	-0.876893	0.597302	-1.46809	0.14208	0.832795	14SM FR	0.607619	0.597243	1.01737	0.308976	1	13SM FF
ENSMUSG00000010342	Tex14	11	-0.857049	1.0437	-0.821167	0.411551	0.873941	13SM FR	-0.232365	1.04639	-0.222064	0.824264	NA	14SM FR	-0.247059	1.03877	-0.237838	0.812007	1	14SM FF
ENSMUSG00000010358	Ifi35	11	0.0314898	0.260055	0.121089	0.903621	0.986904	13SM FF	-0.0496516	0.260533	-0.190577	0.848857	0.997045	14SM FR	0.0899551	0.260116	0.345826	0.729473	1	13SM FF
ENSMUSG00000010362	Rdm1	11	0.502659	0.489361	1.02717	0.304339	0.839007	13SM FF	0.0833716	0.491975	0.169463	0.865432	0.997045	14SM FF	0.461002	0.488394	0.943915	0.345213	1	13SM FF
ENSMUSG00000010376	Nedd8	14	-0.252836	0.140918	-1.79421	0.0727802	0.68569	13SM FR	0.0769232	0.140986	0.54561	0.585334	0.993579	14SM FF	-0.328187	0.140852	-2.33001	0.0198057	1	14SM FF
ENSMUSG00000010392	Gosr1	11	-0.113602	0.169791	-0.669068	0.503452	0.899749	13SM FR	0.124521	0.170097	0.732063	0.46413	0.988177	14SM FF	-0.21834	0.169863	-1.28539	0.198656	1	14SM FF
ENSMUSG00000010406	Mrpl52	14	-0.36384	0.230886	-1.57584	0.115062	0.731709	13SM FR	0.212646	0.231499	0.918561	0.358325	0.96212	14SM FF	-0.283056	0.231081	-1.22492	0.220605	1	14SM FF
ENSMUSG00000010453	Kansl3	1	0.13648	0.153756	0.887641	0.374734	0.861754	13SM FF	-0.206064	0.154007	-1.33802	0.180891	0.872266	14SM FR	0.195572	0.153748	1.27203	0.203363	1	13SM FF
ENSMUSG00000010461	Eya4	10	-0.448047	0.296987	-1.50864	0.13139	0.741463	13SM FR	-0.3792	0.297711	-1.27372	0.202764	0.888972	14SM FR	-0.218333	0.299102	-0.729961	0.465414	1	14SM FF
ENSMUSG00000010476	Ebf3	7	-0.196695	0.342879	-0.573656	0.566201	0.919115	13SM FR	0.379592	0.34988	1.08492	0.277957	0.936831	14SM FF	-0.302581	0.342335	-0.883875	0.376764	1	14SM FF
ENSMUSG00000010505	Myt1	2	-0.313313	0.368295	-0.850713	0.394929	0.867853	13SM FR	-0.356622	0.367012	-0.971689	0.331205	0.956815	14SM FR	0.163583	0.36803	0.444482	0.656694	1	13SM FF
ENSMUSG00000010517	Faf1	4	-0.388477	0.121103	-3.20782	0.00133744	0.213128	13SM FR	-0.0376289	0.12164	-0.309346	0.757058	0.996404	14SM FR	-0.163973	0.121286	-1.35195	0.176391	1	14SM FF
ENSMUSG00000010529	Gm266	12	-1.37619	1.29405	-1.06348	0.287565	0.830232	13SM FR	-1.08354	1.0469	-1.03499	0.300673	NA	14SM FR	-1.57031	1.28013	-1.22669	0.219941	1	14SM FF
ENSMUSG00000010538	Tsacc	3	-0.215115	0.451949	-0.475971	0.634095	0.938092	13SM FR	0.187745	0.452654	0.414764	0.678314	NA	14SM FF	-0.400582	0.448933	-0.892299	0.372233	1	14SM FF
ENSMUSG00000010554	Mettl16	11	-0.0293016	0.241466	-0.121348	0.903415	0.986904	13SM FR	-0.147942	0.241863	-0.611675	0.540753	0.990938	14SM FR	0.107025	0.241516	0.443139	0.657665	1	13SM FF
ENSMUSG00000010592	Dazl	17	-0.491068	1.0003	-0.490923	0.623481	0.937246	13SM FR	0.437441	0.810926	0.539434	0.589587	NA	14SM FF	-2.21032	0.898943	-2.45879	0.0139405	1	14SM FF
ENSMUSG00000010601	Apol7a	15	-0.200843	0.309446	-0.649038	0.516314	0.903756	13SM FR	-0.175137	0.309585	-0.565715	0.571588	0.993579	14SM FR	-0.188211	0.309519	-0.608076	0.543137	1	14SM FF
ENSMUSG00000010607	Pigyl	9	0.135703	0.203899	0.66554	0.505705	0.900281	13SM FF	0.178935	0.206228	0.867657	0.385582	0.971217	14SM FF	-0.0623612	0.202458	-0.308021	0.758067	1	14SM FF
ENSMUSG00000010608	Rbm25	12	0.0060238	0.100343	0.0600319	0.95213	0.994257	13SM FF	-0.0605341	0.100489	-0.602395	0.546911	0.991877	14SM FR	0.0310569	0.100351	0.309482	0.756955	1	13SM FF
ENSMUSG00000010609	Psen2	1	-0.0408249	0.149053	-0.273895	0.784165	0.968243	13SM FR	0.266507	0.151928	1.75417	0.0794019	0.73069	14SM FF	-0.0222079	0.148972	-0.149074	0.881495	1	14SM FF
ENSMUSG00000010651	Acaa1b	9	0.0705423	0.297435	0.237169	0.812526	0.973056	13SM FF	0.434527	0.302449	1.4367	0.150804	0.839611	14SM FF	-0.253885	0.293035	-0.866398	0.386272	1	14SM FF
ENSMUSG00000010660	Plcd1	9	0.37261	0.327465	1.13786	0.255178	0.815921	13SM FF	0.16496	0.327745	0.503319	0.61474	0.993579	14SM FF	0.0684159	0.327085	0.209169	0.834317	1	13SM FF
ENSMUSG00000010663	Fads1	19	-0.173384	0.193809	-0.89461	0.370995	0.861729	13SM FR	-0.225609	0.193813	-1.16405	0.244402	0.914235	14SM FR	-0.132794	0.193878	-0.684937	0.493384	1	14SM FF
ENSMUSG00000010721	Lmbr1	5	0.0397145	0.165282	0.240283	0.810111	0.972557	13SM FF	-0.0646551	0.167115	-0.386889	0.698838	0.99619	14SM FR	0.183902	0.165899	1.10852	0.267637	1	13SM FF
ENSMUSG00000010751	Tnfrsf22	7	0.0657337	0.0896248	0.733432	0.463295	0.888884	13SM FF	-0.0842016	0.0905132	-0.930268	0.352232	0.961747	14SM FR	0.0420867	0.0895754	0.469847	0.638465	1	13SM FF
ENSMUSG00000010755	Cars	7	-0.203659	0.235918	-0.863262	0.387994	0.863675	13SM FR	0.00816604	0.236031	0.0345973	0.972401	1	14SM FF	-0.314107	0.235909	-1.33148	0.183032	1	14SM FF
ENSMUSG00000010760	Phlda2	7	0.451227	0.498737	0.90474	0.365603	0.859737	13SM FF	-0.323424	0.497669	-0.649877	0.515772	0.990931	14SM FR	0.242896	0.49691	0.488814	0.624974	1	13SM FF
ENSMUSG00000010797	Wnt2	6	0.576773	0.807397	0.714361	0.475004	0.892456	13SM FF	0.195152	0.845642	0.230774	0.81749	NA	14SM FF	0.427086	0.800256	0.533687	0.593558	1	13SM FF
ENSMUSG00000010803	Gabra1	11	-0.468545	0.843043	-0.555779	0.578362	0.922548	13SM FR	-0.261996	0.807692	-0.324376	0.745653	NA	14SM FR	-0.615391	0.834847	-0.737131	0.461043	1	14SM FF
ENSMUSG00000010825	Grid2ip	5	0.498411	0.780458	0.638614	0.523074	0.90774	13SM FF	0.575891	0.811205	0.70992	0.477753	NA	14SM FF	0.0410572	0.772459	0.0531512	0.957611	1	13SM FF
ENSMUSG00000010830	Kdelr3	15	-0.153121	0.159889	-0.957674	0.338227	0.848694	13SM FR	0.129621	0.160639	0.806907	0.41972	0.982026	14SM FF	-0.28558	0.159164	-1.79425	0.0727739	1	14SM FF
ENSMUSG00000010911	Apip	2	0.0348466	0.262085	0.132959	0.894226	0.9847	13SM FF	0.354559	0.264277	1.34162	0.17972	0.869405	14SM FF	0.00833345	0.260827	0.0319501	0.974512	1	13SM FF
ENSMUSG00000010914	Pdhx	2	-0.126528	0.181628	-0.696631	0.486033	0.894559	13SM FR	0.0554017	0.18242	0.303703	0.761354	0.996404	14SM FF	-0.0531788	0.181835	-0.292457	0.769937	1	14SM FF
ENSMUSG00000010936	Vac14	8	0.0291098	0.160378	0.181507	0.855969	0.980915	13SM FF	-0.00316032	0.160748	-0.0196601	0.984315	1	14SM FR	0.0141217	0.160354	0.0880659	0.929824	1	13SM FF
ENSMUSG00000011008	Mcoln2	3	-0.032113	0.150674	-0.213128	0.831227	0.974541	13SM FR	0.0326133	0.151822	0.214813	0.829913	0.997045	14SM FF	-0.0678636	0.151109	-0.449105	0.653356	1	14SM FF
ENSMUSG00000011034	Slc5a1	5	0.115604	0.161544	0.715623	0.474224	0.892183	13SM FF	0.1293	0.161625	0.800001	0.42371	0.982026	14SM FF	-0.125281	0.161438	-0.776028	0.437733	1	14SM FF
ENSMUSG00000011096	Akt1s1	7	-0.0342675	0.14514	-0.236099	0.813356	0.973255	13SM FR	0.168423	0.145668	1.15621	0.247594	0.914687	14SM FF	-0.153003	0.145152	-1.05409	0.291842	1	14SM FF
ENSMUSG00000011114	Tbrg1	9	-0.16645	0.150465	-1.10624	0.268624	0.821111	13SM FR	-0.101137	0.150706	-0.671086	0.502166	0.990931	14SM FR	0.0300934	0.150557	0.199881	0.841574	1	13SM FF
ENSMUSG00000011118	Panx3	9	0.0430587	3.75919	0.0114543	NA	NA	13SM FF	0	4.00757	0	NA	NA	NA	5.26018	3.88544	1.35382	NA	NA	13SM FF
ENSMUSG00000011148	Adssl1	12	-0.377687	0.877489	-0.430418	0.666892	0.94537	13SM FR	0.141451	0.891561	0.158655	0.873941	0.997045	14SM FF	0.379659	0.879796	0.431531	0.666082	1	13SM FF
ENSMUSG00000011154	Cfap161	7	1.27436	0.94771	1.34467	0.178732	0.778646	13SM FF	-1.25674	0.967633	-1.29877	0.194022	NA	14SM FR	1.26448	0.945949	1.33673	0.181311	1	13SM FF
ENSMUSG00000011158	Brf1	12	0.179042	0.159318	1.12381	0.261095	0.818374	13SM FF	-0.0535547	0.159874	-0.33498	0.73764	0.996404	14SM FR	0.0886874	0.159222	0.557003	0.577525	1	13SM FF
ENSMUSG00000011171	Vipr2	12	0.90181	0.372156	2.4232	0.0153843	0.471773	13SM FF	0.80105	0.374118	2.14117	0.0322606	0.549286	14SM FF	0.148192	0.371163	0.399263	0.6897	1	13SM FF
ENSMUSG00000011179	Odc1	12	-0.205052	0.280179	-0.731859	0.464255	0.888884	13SM FR	-0.185922	0.280378	-0.663111	0.50726	0.990931	14SM FR	0.118195	0.280271	0.421715	0.673233	1	13SM FF
ENSMUSG00000011254	Thg1l	11	0.000489195	0.296168	0.00165175	0.998682	1	13SM FF	0.0750132	0.296606	0.252905	0.800342	0.997045	14SM FF	-0.305435	0.29589	-1.03226	0.30195	1	14SM FF
ENSMUSG00000011256	Adam19	11	0.365346	0.204192	1.78922	0.0735787	0.686205	13SM FF	0.0545681	0.204815	0.266426	0.789911	0.996404	14SM FF	0.397233	0.204116	1.94612	0.0516405	1	13SM FF
ENSMUSG00000011257	Pabpc4	4	-0.00883467	0.199975	-0.0441788	0.964762	0.996013	13SM FR	0.156524	0.200262	0.781596	0.434452	0.982637	14SM FF	0.0149027	0.199978	0.0745218	0.940595	1	13SM FF
ENSMUSG00000011263	Exoc3l2	7	0.0778972	0.327091	0.238151	0.811764	0.972896	13SM FF	-0.0301461	0.33566	-0.0898115	0.928437	0.998631	14SM FR	0.332401	0.328851	1.0108	0.312114	1	13SM FF
ENSMUSG00000011267	Zfp296	7	0.549262	0.317357	1.73074	0.0834987	0.70243	13SM FF	0.134175	0.326467	0.410992	0.681079	0.99619	14SM FF	0.244266	0.31335	0.77953	0.435667	1	13SM FF
ENSMUSG00000011305	Plin5	17	0.297796	0.946685	0.314567	0.753091	0.964036	13SM FF	0.281417	0.961704	0.292624	0.76981	NA	14SM FF	0.285976	0.946694	0.302079	0.762592	1	13SM FF
ENSMUSG00000011306	Sugp1	8	0.0573395	0.103404	0.554516	0.579226	0.922739	13SM FF	-0.0886055	0.104453	-0.848283	0.39628	0.974047	14SM FR	0.115602	0.103528	1.11662	0.264157	1	13SM FF
ENSMUSG00000011382	Dhdh	7	0.317877	0.186483	1.70459	0.0882703	0.705459	13SM FF	-0.0165305	0.187221	-0.088294	0.929643	0.998678	14SM FR	0.187058	0.186224	1.00448	0.315148	1	13SM FF
ENSMUSG00000011427	Zfp790	7	0.0793723	0.158556	0.500594	0.616657	0.934538	13SM FF	0.182792	0.158986	1.14974	0.250251	0.917738	14SM FF	-0.259776	0.157838	-1.64584	0.0997966	1	14SM FF
ENSMUSG00000011463	Cpb1	3	-1.86438	1.10397	-1.6888	0.0912576	0.710924	13SM FR	-0.205987	1.07879	-0.190943	0.84857	NA	14SM FR	-1.48021	1.11918	-1.32258	0.185974	1	14SM FF
ENSMUSG00000011589	Fsd1	17	-0.207441	1.15253	-0.179988	0.857162	0.981223	13SM FR	1.09939	1.17143	0.93851	0.347982	NA	14SM FF	-0.753499	1.11733	-0.674376	0.500072	1	14SM FF
ENSMUSG00000011658	Fuz	7	0.123992	0.338916	0.365848	0.714479	0.955016	13SM FF	0.365801	0.340033	1.07578	0.282026	0.942372	14SM FF	-0.00778809	0.338447	-0.0230112	0.981641	1	14SM FF
ENSMUSG00000011751	Sptbn4	7	-0.0413985	0.447322	-0.0925474	0.926263	0.990498	13SM FR	0.333344	0.462057	0.721434	0.470642	0.988177	14SM FF	-0.272345	0.444962	-0.612064	0.540496	1	14SM FF
ENSMUSG00000011752	Pgam1	19	-0.13076	0.197336	-0.662626	0.50757	0.90075	13SM FR	0.222905	0.197367	1.1294	0.258731	0.924631	14SM FF	-0.298818	0.197305	-1.5145	0.1299	1	14SM FF
ENSMUSG00000011831	Evi5	5	0.12579	0.143187	0.878502	0.379671	0.861766	13SM FF	-0.187627	0.143438	-1.30807	0.19085	0.882645	14SM FR	0.220223	0.143193	1.53795	0.124061	1	13SM FF
ENSMUSG00000011832	Evi5l	8	-0.0138877	0.186057	-0.0746421	0.9405	0.992036	13SM FR	0.0503386	0.187056	0.26911	0.787845	0.996404	14SM FF	-0.0736414	0.185899	-0.396137	0.692004	1	14SM FF
ENSMUSG00000011837	Snapc2	8	-0.1935	0.141445	-1.36803	0.171304	0.772621	13SM FR	-0.243442	0.143662	-1.69455	0.0901603	0.751525	14SM FR	0.10377	0.142608	0.727655	0.466825	1	13SM FF
ENSMUSG00000011877	Git1	11	-0.0135289	0.124381	-0.108769	0.913385	0.987625	13SM FR	-0.0643631	0.124644	-0.516374	0.605593	0.993579	14SM FR	-0.047787	0.124366	-0.384245	0.700797	1	14SM FF
ENSMUSG00000011884	Gltp	5	-0.15173	0.156667	-0.968488	0.332801	0.847133	13SM FR	0.230679	0.156816	1.47102	0.141286	0.832795	14SM FF	-0.307097	0.156543	-1.96175	0.0497921	1	14SM FF
ENSMUSG00000011958	Bnip2	9	-0.026412	0.100153	-0.263715	0.791999	0.969643	13SM FR	-0.0967414	0.10094	-0.958407	0.337857	0.958581	14SM FR	0.0924861	0.100257	0.922488	0.356274	1	13SM FF
ENSMUSG00000011960	Ccnt1	15	0.0709309	0.131275	0.540322	0.588975	0.925478	13SM FF	0.00570831	0.131463	0.0434216	0.965365	1	14SM FF	-0.06677	0.131263	-0.508672	0.610982	1	14SM FF
ENSMUSG00000012017	Scarf2	16	0.355404	0.328939	1.08046	0.279939	0.825386	13SM FF	0.188004	0.33143	0.56725	0.570544	0.993579	14SM FF	0.246099	0.328673	0.748765	0.453999	1	13SM FF
ENSMUSG00000012042	4930579F01Rik	3	0.218958	0.864764	0.2532	0.800113	0.971846	13SM FF	-1.48212	0.909114	-1.63029	0.103041	NA	14SM FR	0.876347	0.924286	0.948134	0.343061	1	13SM FF
ENSMUSG00000012076	Brms1l	12	-0.0303407	0.203929	-0.148781	0.881727	0.984064	13SM FR	-0.251809	0.204647	-1.23045	0.218527	0.897261	14SM FR	0.0304201	0.204078	0.149061	0.881505	1	13SM FF
ENSMUSG00000012114	Med15	16	0.0121868	0.0815268	0.149482	0.881173	0.984064	13SM FF	-0.0274149	0.0817949	-0.335166	0.7375	0.996404	14SM FR	-0.0478801	0.0815523	-0.587109	0.557131	1	14SM FF
ENSMUSG00000012117	Dhdds	4	-0.171891	0.154793	-1.11046	0.266801	0.820534	13SM FR	0.118081	0.155008	0.761773	0.446196	0.985801	14SM FF	-0.241851	0.154518	-1.5652	0.117536	1	14SM FF
ENSMUSG00000012123	Crybg2	4	0.0422745	0.122233	0.345851	0.729455	0.957373	13SM FF	-0.053991	0.122496	-0.440757	0.659389	0.995623	14SM FR	-0.00868314	0.122233	-0.0710378	0.943368	1	14SM FF
ENSMUSG00000012126	Ubxn11	4	0.687358	0.422404	1.62725	0.103683	0.721942	13SM FF	0.421472	0.425036	0.991614	0.321386	0.955345	14SM FF	0.093784	0.420032	0.223278	0.823319	1	13SM FF
ENSMUSG00000012211	Tex22	12	0.153151	0.727729	0.210451	0.833315	0.974952	13SM FF	-0.528406	0.737799	-0.716192	0.473873	NA	14SM FR	0.0846999	0.724825	0.116856	0.906974	1	13SM FF
ENSMUSG00000012296	Tjap1	17	0.361698	0.176272	2.05193	0.0401764	0.620153	13SM FF	-0.0506541	0.176997	-0.286187	0.774735	0.996404	14SM FR	0.306973	0.176091	1.74326	0.0812877	1	13SM FF
ENSMUSG00000012350	Ehf	2	-0.136011	0.10172	-1.33711	0.181188	0.780086	13SM FR	-0.15546	0.101719	-1.52833	0.126431	0.815021	14SM FR	-0.131848	0.101722	-1.29616	0.19492	1	14SM FF
ENSMUSG00000012396	Nanog	6	-0.196375	0.370474	-0.530064	0.596068	0.927006	13SM FR	-0.456467	0.370739	-1.23123	0.218236	0.896847	14SM FR	-0.033249	0.372719	-0.0892065	0.928918	1	14SM FF
ENSMUSG00000012405	Rpl15	14	-0.183615	0.154297	-1.19001	0.234044	0.80566	13SM FR	0.301292	0.15435	1.952	0.050938	0.641273	14SM FF	-0.29723	0.15429	-1.92644	0.054049	1	14SM FF
ENSMUSG00000012422	Tmem167	13	-0.249687	0.134627	-1.85465	0.0636455	0.665979	13SM FR	0.0554099	0.135139	0.410022	0.68179	0.99619	14SM FF	-0.193331	0.134757	-1.43467	0.151382	1	14SM FF
ENSMUSG00000012428	Steap4	5	-0.401693	0.366479	-1.09609	0.273041	0.824816	13SM FR	0.578805	0.366526	1.57916	0.114298	0.793151	14SM FF	-0.674674	0.366409	-1.84131	0.0655758	1	14SM FF
ENSMUSG00000012429	Mplkip	13	0.393705	0.126652	3.10855	0.00188008	0.249174	13SM FF	0.0349903	0.127228	0.27502	0.783301	0.996404	14SM FF	-0.0610659	0.126422	-0.483032	0.629073	1	14SM FF
ENSMUSG00000012443	Kif11	19	-0.475457	0.289759	-1.64087	0.100825	0.72039	13SM FR	-0.305711	0.289816	-1.05485	0.291496	0.946762	14SM FR	-0.186252	0.289885	-0.642502	0.520547	1	14SM FF
ENSMUSG00000012483	Rpa3	6	-0.249539	0.210452	-1.18573	0.235729	0.807526	13SM FR	0.12904	0.210709	0.61241	0.540267	0.990938	14SM FF	-0.346115	0.210113	-1.64728	0.0994999	1	14SM FF
ENSMUSG00000012519	Mlkl	8	-0.0828049	0.377952	-0.219088	0.826581	0.974493	13SM FR	0.0269758	0.37814	0.071338	0.943129	0.998776	14SM FF	-0.0402	0.378003	-0.106348	0.915306	1	14SM FF
ENSMUSG00000012520	Phox2b	5	-0.107234	0.457912	-0.23418	0.814845	0.973357	13SM FR	0.280049	0.462594	0.605388	0.544921	0.991685	14SM FF	-0.0912399	0.458093	-0.199173	0.842127	1	14SM FF
ENSMUSG00000012535	Tnpo3	6	-0.0199371	0.0701875	-0.284056	0.776368	0.967465	13SM FR	-0.0392892	0.0704361	-0.5578	0.576981	0.993579	14SM FR	-0.0517574	0.0702188	-0.737087	0.461069	1	14SM FF
ENSMUSG00000012609	Ttll5	12	-0.116679	0.155164	-0.751976	0.452065	0.884401	13SM FR	0.0207988	0.154933	0.134244	0.89321	0.997045	14SM FF	-0.325151	0.15478	-2.10073	0.035665	1	14SM FF
ENSMUSG00000012640	Zfp715	7	0.205533	0.173691	1.18333	0.23668	0.807526	13SM FF	-0.289515	0.17438	-1.66025	0.0968632	0.767539	14SM FR	0.134032	0.173651	0.771846	0.440206	1	13SM FF
ENSMUSG00000012705	Retn	8	0.255035	0.857026	0.297581	0.766023	0.965816	13SM FF	1.83292	0.900047	2.03647	0.0417027	NA	14SM FF	0.0783322	0.855521	0.0915608	0.927047	1	13SM FF
ENSMUSG00000012819	Cdh23	10	0.724371	0.909936	0.796067	0.425993	0.878669	13SM FF	0.680582	0.936007	0.727112	0.467157	NA	14SM FF	-1.02801	0.918647	-1.11905	0.263119	1	14SM FF
ENSMUSG00000012848	Rps5	7	-0.0860077	0.101173	-0.850104	0.395267	0.867853	13SM FR	0.24081	0.101319	2.37674	0.0174665	0.441889	14SM FF	-0.143717	0.101161	-1.42069	0.155408	1	14SM FF
ENSMUSG00000012889	Podnl1	8	0.60468	0.451755	1.33851	0.180729	0.779642	13SM FF	1.32193	0.479637	2.75611	0.00584938	0.294818	14SM FF	-0.0104042	0.443737	-0.0234468	0.981294	1	14SM FF
ENSMUSG00000013033	Adgrl1	8	0.0298577	0.39266	0.0760394	0.939388	0.991826	13SM FF	0.129636	0.392837	0.330001	0.741399	0.996404	14SM FF	0.0822631	0.392613	0.209527	0.834037	1	13SM FF
ENSMUSG00000013076	Amotl1	9	0.22031	0.217627	1.01233	0.311382	0.841374	13SM FF	-0.199276	0.217839	-0.914784	0.360305	0.962815	14SM FR	0.168398	0.217513	0.774198	0.438814	1	13SM FF
ENSMUSG00000013089	Etv5	16	-0.281372	0.276735	-1.01676	0.309269	0.840754	13SM FR	-0.611257	0.277661	-2.20145	0.0277044	0.516209	14SM FR	0.245512	0.277402	0.885041	0.376134	1	13SM FF
ENSMUSG00000013150	Gfod2	8	-0.0697011	0.234734	-0.296936	0.766515	0.965816	13SM FR	0.120565	0.237143	0.508407	0.611168	0.993579	14SM FF	0.0964173	0.23517	0.40999	0.681813	1	13SM FF
ENSMUSG00000013155	Enkd1	8	-0.133364	0.287038	-0.46462	0.642204	0.938745	13SM FR	0.135904	0.288592	0.470921	0.637697	0.995379	14SM FF	-0.213252	0.287397	-0.742012	0.45808	1	14SM FF
ENSMUSG00000013160	Atp6v0d1	8	-0.154847	0.0935693	-1.65489	0.0979467	0.718786	13SM FR	-0.0273513	0.0938649	-0.29139	0.770753	0.996404	14SM FR	-0.137409	0.0936053	-1.46796	0.142115	1	14SM FF
ENSMUSG00000013236	Ptprs	17	0.184893	0.33806	0.546924	0.584431	0.924593	13SM FF	-0.0491839	0.338341	-0.145368	0.884421	0.997045	14SM FR	0.144844	0.338102	0.428403	0.668358	1	13SM FF
ENSMUSG00000013275	Slc41a1	1	-0.10919	0.160727	-0.67935	0.496916	0.897226	13SM FR	0.0797368	0.161679	0.49318	0.621885	0.993579	14SM FF	-0.0223259	0.160883	-0.138771	0.889631	1	14SM FF
ENSMUSG00000013338	Fer1l4	2	0.130096	0.697905	0.186409	0.852124	0.98026	13SM FF	0.198792	0.692154	0.287208	0.773953	0.996404	14SM FF	-0.293624	0.696404	-0.421629	0.673296	1	14SM FF
ENSMUSG00000013353	4931406B18Rik	7	-0.59118	0.429945	-1.37501	0.169127	0.771403	13SM FR	-0.665217	0.404909	-1.64288	0.100408	NA	14SM FR	-0.462642	0.433364	-1.06756	0.285719	1	14SM FF
ENSMUSG00000013367	Iglon5	7	0.182119	0.460169	0.395765	0.692278	0.950959	13SM FF	-0.077191	0.457933	-0.168564	0.86614	0.997045	14SM FR	-0.181275	0.45699	-0.396671	0.69161	1	14SM FF
ENSMUSG00000013415	Igf2bp1	11	-0.525237	0.412739	-1.27256	0.203173	0.793067	13SM FR	-1.60845	0.418546	-3.84294	0.000121567	0.0603601	14SM FR	0.638808	0.433534	1.47349	0.140619	1	13SM FF
ENSMUSG00000013418	B4galnt2	11	0.0164252	0.467642	0.0351235	0.971981	0.996482	13SM FF	0.0791709	0.467471	0.16936	0.865513	0.997045	14SM FF	-0.50302	0.4675	-1.07598	0.281937	1	14SM FF
ENSMUSG00000013419	Zfp651	9	-0.0962989	0.369007	-0.260968	0.794117	0.970294	13SM FR	-0.230009	0.369628	-0.622272	0.533763	0.990938	14SM FR	0.102787	0.369223	0.278387	0.780715	1	13SM FF
ENSMUSG00000013465	Nelfb	2	-0.0777441	0.12596	-0.617211	0.537095	0.909926	13SM FR	0.0575956	0.126229	0.45628	0.648189	0.995623	14SM FF	-0.16607	0.125896	-1.31911	0.187133	1	14SM FF
ENSMUSG00000013483	Card14	11	-0.632874	0.287838	-2.19872	0.027898	0.571468	13SM FR	-0.731145	0.287923	-2.53937	0.0111051	0.376498	14SM FR	0.0124389	0.288094	0.0431767	0.965561	1	13SM FF
ENSMUSG00000013495	Tmem175	5	0.126889	0.175238	0.724097	0.469006	0.890365	13SM FF	0.205621	0.176864	1.16259	0.244994	0.914235	14SM FF	-0.0349324	0.174417	-0.20028	0.841261	1	14SM FF
ENSMUSG00000013523	Bcas1	2	0.707353	0.368643	1.9188	0.0550094	0.643111	13SM FF	0.194816	0.36858	0.528559	0.597112	0.993579	14SM FF	0.0855638	0.368341	0.232296	0.816309	1	13SM FF
ENSMUSG00000013539	Tango2	16	0.249884	0.157492	1.58664	0.112595	0.731706	13SM FF	-0.029796	0.157991	-0.188593	0.850412	0.997045	14SM FR	0.0888911	0.157296	0.565118	0.571993	1	13SM FF
ENSMUSG00000013584	Aldh1a2	9	-0.0807694	0.478373	-0.168842	0.865921	0.983058	13SM FR	1.17246	0.499421	2.34764	0.0188926	0.453713	14SM FF	-0.336139	0.475522	-0.706884	0.479639	1	14SM FF
ENSMUSG00000013593	Ndufs2	1	-0.135569	0.167972	-0.807091	0.419614	0.876356	13SM FR	0.182462	0.168094	1.08547	0.277713	0.936831	14SM FF	-0.209302	0.16793	-1.24637	0.21263	1	14SM FF
ENSMUSG00000013622	Atraid	5	-0.0705107	0.167553	-0.420826	0.673882	0.947461	13SM FR	-0.0465466	0.168734	-0.275858	0.782657	0.996404	14SM FR	0.0503856	0.167706	0.300439	0.763842	1	13SM FF
ENSMUSG00000013629	Cad	5	0.0322372	0.255089	0.126376	0.899434	0.985803	13SM FF	-0.112118	0.255294	-0.439171	0.660538	0.995623	14SM FR	0.0576532	0.255141	0.225966	0.821228	1	13SM FF
ENSMUSG00000013643	Lypd8	11	-0.325864	0.173249	-1.88089	0.0599863	0.661753	13SM FR	-0.143155	0.17325	-0.826294	0.408637	0.976943	14SM FR	-0.232075	0.17325	-1.33954	0.180395	1	14SM FF
ENSMUSG00000013646	Sh3bp5l	11	-0.139538	0.136268	-1.024	0.305837	0.839007	13SM FR	0.121363	0.136678	0.887949	0.374568	0.96827	14SM FF	-0.129903	0.136134	-0.95423	0.339967	1	14SM FF
ENSMUSG00000013653	1810065E05Rik	11	-1.05779	0.40812	-2.59187	0.00954546	0.411219	13SM FR	-0.301897	0.40929	-0.737611	0.460751	0.98799	14SM FR	-0.28648	0.41005	-0.698647	0.484773	1	14SM FF
ENSMUSG00000013662	Atad1	19	-0.216617	0.117052	-1.85061	0.0642252	0.667509	13SM FR	-0.116199	0.117472	-0.989165	0.322583	0.955345	14SM FR	-0.0631402	0.117231	-0.538596	0.590165	1	14SM FF
ENSMUSG00000013663	Pten	19	-0.0310036	0.0702255	-0.441487	0.658861	0.943958	13SM FR	0.0263673	0.0704051	0.374509	0.708026	0.996402	14SM FF	-0.00224512	0.0702249	-0.0319704	0.974496	1	14SM FF
ENSMUSG00000013698	Pea15a	1	0.0792025	0.103841	0.762727	0.445627	0.883363	13SM FF	0.218162	0.104502	2.08764	0.0368305	0.572621	14SM FF	-0.0829514	0.103528	-0.801249	0.422987	1	14SM FF
ENSMUSG00000013701	Timm23	14	-0.268617	0.194673	-1.37984	0.167637	0.770035	13SM FR	-0.0722639	0.194913	-0.37075	0.710824	0.996402	14SM FR	-0.0999998	0.194797	-0.513354	0.607704	1	14SM FF
ENSMUSG00000013707	Tnfaip8l2	3	0.366384	0.350353	1.04576	0.295673	0.834012	13SM FF	0.883486	0.36016	2.45303	0.0141657	0.409282	14SM FF	-0.0814164	0.346377	-0.235051	0.814169	1	14SM FF
ENSMUSG00000013736	Trnt1	6	-0.184462	0.126594	-1.45711	0.145086	0.754423	13SM FR	-0.268809	0.127231	-2.11275	0.0346218	0.56063	14SM FR	-0.0815437	0.126892	-0.642623	0.520469	1	14SM FF
ENSMUSG00000013766	Ly6g6e	17	-0.0143077	0.245022	-0.0583935	0.953435	0.994593	13SM FR	-0.35584	0.249219	-1.42782	0.153343	0.839611	14SM FR	0.354271	0.247181	1.43324	0.151788	1	13SM FF
ENSMUSG00000013787	Ehmt2	17	-0.131191	0.0960282	-1.36617	0.171884	0.773105	13SM FR	-0.0430703	0.0962234	-0.447608	0.654436	0.995623	14SM FR	-0.0315006	0.0960594	-0.327929	0.742966	1	14SM FF
ENSMUSG00000013822	Elof1	9	-0.271338	0.169611	-1.59977	0.10965	0.726183	13SM FR	-0.00791963	0.169824	-0.0466344	0.962805	1	14SM FR	-0.234874	0.169652	-1.38444	0.166223	1	14SM FF
ENSMUSG00000013833	Med16	10	-0.131965	0.127731	-1.03315	0.301536	0.837397	13SM FR	0.0344257	0.128471	0.267965	0.788726	0.996404	14SM FF	-0.0993358	0.127833	-0.777075	0.437115	1	14SM FF
ENSMUSG00000013846	St3gal1	15	0.0186465	0.160697	0.116035	0.907625	0.987165	13SM FF	0.286233	0.161624	1.77098	0.0765634	0.722984	14SM FF	-0.0434652	0.160668	-0.270528	0.786754	1	14SM FF
ENSMUSG00000013858	Tmem259	10	0.0105647	0.0770446	0.137125	0.890932	0.9847	13SM FF	-0.0263165	0.0776651	-0.338846	0.734726	0.996404	14SM FR	0.0369616	0.0770883	0.479471	0.631604	1	13SM FF
ENSMUSG00000013878	Rnf170	8	0.119082	0.129269	0.921195	0.356949	0.857018	13SM FF	0.0168898	0.12996	0.129962	0.896597	0.997045	14SM FF	0.0542371	0.129062	0.42024	0.67431	1	13SM FF
ENSMUSG00000013921	Clip3	7	0.143974	0.295092	0.487893	0.625626	0.937773	13SM FF	-0.221332	0.295612	-0.748726	0.454022	0.987256	14SM FR	0.262697	0.294346	0.89248	0.372136	1	13SM FF
ENSMUSG00000013928	1700020L13Rik	7	0.328363	0.63336	0.518446	0.604147	0.929468	13SM FF	-0.871119	0.648433	-1.34342	0.179135	NA	14SM FR	0.585726	0.646175	0.906451	0.364697	1	13SM FF
ENSMUSG00000013973	Dedd	1	-0.0935878	0.115506	-0.810242	0.417801	0.87602	13SM FR	0.0550384	0.115762	0.475442	0.634472	0.994924	14SM FF	-0.226546	0.115361	-1.9638	0.0495532	1	14SM FF
ENSMUSG00000013974	Mcemp1	8	-0.724374	0.545102	-1.32888	0.183888	0.780086	13SM FR	0.406914	0.566322	0.71852	0.472437	0.988177	14SM FF	-0.0516801	0.552975	-0.0934583	0.92554	1	14SM FF
ENSMUSG00000013997	Nit1	1	-0.0344137	0.127168	-0.270617	0.786686	0.968519	13SM FR	-0.189183	0.126702	-1.49313	0.135402	0.826456	14SM FR	-0.2366	0.126507	-1.87025	0.0614485	1	14SM FF
ENSMUSG00000014030	Pax5	4	0.691328	0.88216	0.783677	0.43323	0.880878	13SM FF	1.09707	0.882872	1.24261	0.21401	0.891759	14SM FF	0.292345	0.881997	0.331458	0.740299	1	13SM FF
ENSMUSG00000014039	Prdm15	16	0.205568	0.266205	0.772216	0.439987	0.881614	13SM FF	0.17698	0.2664	0.664338	0.506474	0.990931	14SM FF	0.0162776	0.266057	0.0611809	0.951215	1	13SM FF
ENSMUSG00000014074	Rnf168	16	0.055078	0.0922635	0.596964	0.550531	0.912485	13SM FF	-0.0184923	0.0933256	-0.198148	0.842929	0.997045	14SM FR	0.0358638	0.0922994	0.38856	0.697602	1	13SM FF
ENSMUSG00000014075	Dynlt2b	16	0.239907	0.250787	0.956617	0.338761	0.848694	13SM FF	0.321131	0.25548	1.25697	0.208764	0.889305	14SM FF	-0.136757	0.248523	-0.550278	0.582129	1	14SM FF
ENSMUSG00000014077	Chp1	2	-0.131238	0.118662	-1.10598	0.268736	0.821318	13SM FR	0.00805012	0.118739	0.0677969	0.945947	0.998776	14SM FF	-0.181594	0.118644	-1.53058	0.125873	1	14SM FF
ENSMUSG00000014158	Trpv4	5	0.0553195	0.478202	0.115682	0.907904	0.987165	13SM FF	0.430393	0.486121	0.885362	0.375962	0.968861	14SM FF	0.485788	0.477852	1.01661	0.30934	1	13SM FF
ENSMUSG00000014164	Klhl3	13	0.495558	0.309396	1.6017	0.109223	0.726183	13SM FF	-0.0470824	0.310339	-0.151713	0.879413	0.997045	14SM FR	0.18256	0.307028	0.594602	0.55211	1	13SM FF
ENSMUSG00000014177	Tvp23b	11	0.0546196	0.166408	0.328227	0.74274	0.961576	13SM FF	0.0330929	0.166417	0.198855	0.842376	0.997045	14SM FF	-0.177836	0.165946	-1.07165	0.283877	1	14SM FF
ENSMUSG00000014195	Dnajc7	11	0.0286475	0.0827678	0.346118	0.729254	0.957373	13SM FF	0.000876233	0.0830572	0.0105497	0.991583	1	14SM FF	-0.0175826	0.0826974	-0.212613	0.831629	1	14SM FF
ENSMUSG00000014198	Zfp385c	11	-0.0807999	0.296656	-0.272369	0.785338	0.968243	13SM FR	0.0405908	0.298633	0.135922	0.891883	0.997045	14SM FF	-0.0451771	0.296707	-0.152262	0.878981	1	14SM FF
ENSMUSG00000014226	Cacybp	1	-0.0649226	0.251452	-0.258191	0.79626	0.970765	13SM FR	0.36751	0.251767	1.45972	0.144367	0.833204	14SM FF	-0.249028	0.251455	-0.990347	0.322004	1	14SM FF
ENSMUSG00000014232	Cluap1	16	0.170449	0.196148	0.868982	0.384857	0.862149	13SM FF	-0.0763313	0.198643	-0.384264	0.700783	0.99619	14SM FR	0.018512	0.196159	0.0943724	0.924813	1	13SM FF
ENSMUSG00000014243	Zswim7	11	-0.438533	0.334745	-1.31005	0.190179	0.78251	13SM FR	-0.280164	0.343362	-0.815944	0.414532	0.980827	14SM FR	0.0913919	0.34087	0.268114	0.788612	1	13SM FF
ENSMUSG00000014245	Pigl	11	0.0990431	0.12701	0.779806	0.435505	0.881505	13SM FF	-0.224843	0.128663	-1.74753	0.0805447	0.733366	14SM FR	0.141411	0.127187	1.11183	0.266211	1	13SM FF
ENSMUSG00000014294	Ndufa2	18	-0.179666	0.134903	-1.33182	0.182918	0.780086	13SM FR	0.1454	0.135676	1.07167	0.283867	0.943282	14SM FF	-0.226561	0.134851	-1.68008	0.0929415	1	14SM FF
ENSMUSG00000014301	Pam16	16	-0.0577311	0.425844	-0.135569	0.892162	0.9847	13SM FR	0.251296	0.426127	0.58972	0.555378	0.992288	14SM FF	-0.445735	0.424374	-1.05034	0.293564	1	14SM FF
ENSMUSG00000014303	Glis2	16	0.284994	0.301822	0.944246	0.345044	0.851647	13SM FF	0.262908	0.30386	0.865227	0.386914	0.971217	14SM FF	0.265728	0.301108	0.8825	0.377507	1	13SM FF
ENSMUSG00000014313	Cox6c	15	-0.178953	0.192159	-0.931277	0.35171	0.854642	13SM FR	-0.0586943	0.192157	-0.30545	0.760023	0.996404	14SM FR	-0.259117	0.192128	-1.34867	0.177443	1	14SM FF
ENSMUSG00000014329	Bicc1	10	0.260052	0.169526	1.53399	0.125031	0.739178	13SM FF	0.137019	0.171459	0.799137	0.424211	0.982026	14SM FF	0.186028	0.169419	1.09804	0.272189	1	13SM FF
ENSMUSG00000014349	Ube2z	11	-0.050459	0.0957049	-0.527235	0.59803	0.92758	13SM FR	-0.117018	0.09602	-1.21868	0.222965	0.899206	14SM FR	0.0207839	0.0957715	0.217015	0.828196	1	13SM FF
ENSMUSG00000014353	Tmem87b	2	-0.0725108	0.119081	-0.608921	0.542577	0.911726	13SM FR	-0.156109	0.119434	-1.30708	0.191186	0.882645	14SM FR	0.0754149	0.11924	0.632465	0.527083	1	13SM FF
ENSMUSG00000014355	Anapc1	2	-0.0233376	0.112645	-0.207179	0.83587	0.975464	13SM FR	0.109972	0.112785	0.975062	0.32953	0.956389	14SM FF	-0.169477	0.112637	-1.50463	0.132418	1	14SM FF
ENSMUSG00000014361	Mertk	2	0.283012	0.258285	1.09574	0.273195	0.824816	13SM FF	0.312157	0.258482	1.20766	0.227179	0.904018	14SM FF	-0.160958	0.257626	-0.624774	0.53212	1	14SM FF
ENSMUSG00000014402	Tsg101	7	-0.125754	0.106263	-1.18342	0.236644	0.807526	13SM FR	-0.253477	0.106412	-2.38203	0.0172173	0.440946	14SM FR	-0.0893892	0.106324	-0.840722	0.400504	1	14SM FF
ENSMUSG00000014418	Hps5	7	-0.185706	0.129862	-1.43003	0.152709	0.761293	13SM FR	-0.127194	0.130195	-0.976951	0.328594	0.95568	14SM FR	-0.0301774	0.129868	-0.23237	0.816251	1	14SM FF
ENSMUSG00000014426	Map3k4	17	-0.271201	0.140933	-1.92432	0.0543143	0.643111	13SM FR	-0.0439499	0.141347	-0.310936	0.755849	0.996404	14SM FR	-0.166894	0.14101	-1.18356	0.236589	1	14SM FF
ENSMUSG00000014444	Piezo1	8	0.0294973	0.257914	0.114369	0.908945	0.987165	13SM FF	-0.159247	0.258021	-0.617187	0.537112	0.990938	14SM FR	0.0128331	0.257901	0.0497597	0.960314	1	13SM FF
ENSMUSG00000014453	Blk	14	0.567222	0.604224	0.938761	0.347854	0.852398	13SM FF	0.576086	0.608896	0.946116	0.34409	0.96043	14SM FF	0.312295	0.603953	0.517085	0.605097	1	13SM FF
ENSMUSG00000014470	Rnf166	8	0.274944	0.148502	1.85144	0.0641057	0.667073	13SM FF	0.041166	0.150112	0.274236	0.783903	0.996404	14SM FF	0.266127	0.148467	1.79251	0.0730519	1	13SM FF
ENSMUSG00000014496	Ankrd28	14	-0.259763	0.146823	-1.76922	0.0768572	0.691221	13SM FR	-0.257023	0.147235	-1.74566	0.0808704	0.733366	14SM FR	0.0153082	0.147113	0.104057	0.917124	1	13SM FF
ENSMUSG00000014498	Ankrd52	10	0.063787	0.104556	0.610077	0.541811	0.911726	13SM FF	0.0903876	0.10478	0.862641	0.388335	0.971587	14SM FF	-0.00160806	0.104523	-0.0153846	0.987725	1	14SM FF
ENSMUSG00000014503	Pkd2l2	18	-0.0138538	0.380128	-0.036445	0.970927	0.996429	13SM FR	0.253473	0.384131	0.659861	0.509343	0.990931	14SM FF	-0.265076	0.381252	-0.695278	0.486881	1	14SM FF
ENSMUSG00000014504	Srp19	18	-0.276305	0.175632	-1.5732	0.115672	0.731709	13SM FR	0.0515355	0.176264	0.292377	0.769998	0.996404	14SM FF	-0.24001	0.175764	-1.36553	0.172088	1	14SM FF
ENSMUSG00000014543	Klra17	6	0.0233075	0.843821	0.0276214	0.977964	0.997259	13SM FF	1.00571	0.848778	1.18489	0.236062	NA	14SM FF	-0.769334	0.820832	-0.93726	0.348625	1	14SM FF
ENSMUSG00000014547	Wdfy2	14	0.0670962	0.109488	0.61282	0.539995	0.91124	13SM FF	0.0762845	0.109963	0.693728	0.487853	0.990931	14SM FF	-0.0789598	0.109167	-0.723295	0.469499	1	14SM FF
ENSMUSG00000014550	Rbsn	6	-0.145689	0.123738	-1.17741	0.239033	0.808342	13SM FR	-0.0543497	0.12456	-0.436334	0.662594	0.995623	14SM FR	0.0203829	0.124034	0.164333	0.869469	1	13SM FF
ENSMUSG00000014551	Mrps25	6	-0.2188	0.202002	-1.08316	0.278738	0.824816	13SM FR	-0.00774686	0.202276	-0.0382984	0.96945	1	14SM FR	-0.214326	0.202083	-1.06059	0.288877	1	14SM FF
ENSMUSG00000014554	Dguok	6	0.357751	0.190105	1.88186	0.0598554	0.661753	13SM FF	-0.0355446	0.190458	-0.186627	0.851953	0.997045	14SM FR	0.0996085	0.189263	0.526298	0.598681	1	13SM FF
ENSMUSG00000014592	Camta1	4	-0.117035	0.2128	-0.549975	0.582336	0.92426	13SM FR	-0.0492673	0.214425	-0.229765	0.818274	0.997045	14SM FR	0.0489432	0.212643	0.230166	0.817962	1	13SM FF
ENSMUSG00000014599	Csf1	3	0.22932	0.307965	0.74463	0.456495	0.886873	13SM FF	0.14795	0.308648	0.479347	0.631692	0.993579	14SM FF	0.244297	0.308036	0.793079	0.427732	1	13SM FF
ENSMUSG00000014601	Strip1	3	-0.120891	0.121965	-0.991193	0.321591	0.842744	13SM FR	-0.0532963	0.122484	-0.43513	0.663468	0.995623	14SM FR	-0.075561	0.122035	-0.619174	0.535802	1	14SM FF
ENSMUSG00000014602	Kif1a	1	0.244503	0.37247	0.656436	0.511543	0.90135	13SM FF	0.529485	0.372867	1.42004	0.155597	0.84319	14SM FF	-0.175712	0.372233	-0.47205	0.636891	1	14SM FF
ENSMUSG00000014606	Slc25a11	11	-0.049834	0.127753	-0.39008	0.696477	0.952101	13SM FR	0.204296	0.128478	1.59013	0.111805	0.791278	14SM FF	-0.041214	0.127793	-0.322507	0.747069	1	14SM FF
ENSMUSG00000014633	Cmc2	8	-0.172806	0.161594	-1.06938	0.284897	0.827516	13SM FR	-0.0236729	0.163431	-0.14485	0.884829	0.997045	14SM FR	0.0203268	0.162053	0.125433	0.900181	1	13SM FF
ENSMUSG00000014668	Chfr	5	-0.275986	0.0928704	-2.97173	0.00296127	0.267674	13SM FR	-0.24239	0.0933564	-2.59639	0.00942079	0.353409	14SM FR	-0.0556155	0.093014	-0.597926	0.54989	1	14SM FF
ENSMUSG00000014686	Ceacam16	7	0.982822	1.03929	0.945668	0.344318	0.851417	13SM FF	0.199902	1.07303	0.186297	0.852212	NA	14SM FF	0.386829	1.00632	0.3844	0.700682	1	13SM FF
ENSMUSG00000014704	Hoxa2	6	0.10968	0.370556	0.295987	0.76724	0.966015	13SM FF	-0.225534	0.372377	-0.605661	0.54474	0.991685	14SM FR	0.0671296	0.36991	0.181475	0.855994	1	13SM FF
ENSMUSG00000014725	Adam28	14	0.0420686	0.257141	0.163602	0.870045	0.983058	13SM FF	0.233624	0.262469	0.8901	0.373412	0.967277	14SM FF	-0.0645604	0.257117	-0.251093	0.801742	1	14SM FF
ENSMUSG00000014748	Tex261	6	-0.0651319	0.13933	-0.467465	0.640168	0.938533	13SM FR	-0.0865821	0.139742	-0.619583	0.535532	0.990938	14SM FR	0.0278675	0.139431	0.199867	0.841585	1	13SM FF
ENSMUSG00000014763	Fam120b	17	0.117209	0.139421	0.840683	0.400525	0.869061	13SM FF	0.0214629	0.139725	0.153608	0.877919	0.997045	14SM FF	0.0162163	0.139346	0.116374	0.907356	1	13SM FF
ENSMUSG00000014767	Tbp	17	-0.0896354	0.121567	-0.737333	0.46092	0.888625	13SM FR	-0.0158938	0.122794	-0.129434	0.897014	0.997045	14SM FR	-0.0826076	0.121661	-0.678997	0.49714	1	14SM FF
ENSMUSG00000014769	Psmb1	17	-0.100063	0.141115	-0.709085	0.478272	0.893742	13SM FR	0.112187	0.141298	0.793977	0.427209	0.982026	14SM FF	-0.173212	0.141072	-1.22783	0.219512	1	14SM FF
ENSMUSG00000014771	Pdcd2	17	-0.121479	0.153789	-0.789905	0.429583	0.879502	13SM FR	-0.3531	0.155577	-2.26962	0.0232309	0.486902	14SM FR	0.00644094	0.15402	0.0418189	0.966643	1	13SM FF
ENSMUSG00000014773	Dll1	17	-0.247125	0.201755	-1.22488	0.22062	0.80113	13SM FR	-0.226014	0.203218	-1.11218	0.266062	0.929611	14SM FR	0.209263	0.202267	1.03459	0.300861	1	13SM FF
ENSMUSG00000014776	Nol3	8	-0.132124	0.267564	-0.493803	0.621445	0.93672	13SM FR	0.166182	0.271719	0.611597	0.540804	0.990938	14SM FF	-0.0299975	0.268144	-0.111871	0.910926	1	14SM FF
ENSMUSG00000014778	Fhod1	8	0.283636	0.180361	1.5726	0.115812	0.731709	13SM FF	0.356155	0.180706	1.97091	0.0487339	0.636768	14SM FF	-0.101437	0.179956	-0.563675	0.572975	1	14SM FF
ENSMUSG00000014782	Plekhg4	8	-1.45328	0.898572	-1.61732	0.105809	0.724868	13SM FR	1.15326	0.929971	1.2401	0.214939	NA	14SM FF	-1.4212	0.898846	-1.58113	0.113847	1	14SM FF
ENSMUSG00000014786	Slc9a5	8	0.0625832	0.202904	0.308438	0.757749	0.964234	13SM FF	0.0395566	0.207266	0.190849	0.848644	0.997045	14SM FF	0.0908633	0.203004	0.447593	0.654447	1	13SM FF
ENSMUSG00000014791	Elmo3	8	-0.0301803	0.141518	-0.213261	0.831123	0.974541	13SM FR	-0.0410745	0.141821	-0.289622	0.772105	0.996404	14SM FR	-0.0445791	0.141573	-0.314884	0.75285	1	14SM FF
ENSMUSG00000014813	Stc1	14	0.289739	0.409421	0.707679	0.479145	0.893784	13SM FF	-0.14767	0.410501	-0.359731	0.719048	0.996402	14SM FR	0.105518	0.407658	0.25884	0.795758	1	13SM FF
ENSMUSG00000014837	4931428F04Rik	8	-0.286458	0.229826	-1.24641	0.212613	0.799141	13SM FR	0.0321948	0.231125	0.139296	0.889216	0.997045	14SM FF	-0.269828	0.229757	-1.17441	0.240233	1	14SM FF
ENSMUSG00000014846	Tppp3	8	0.50956	0.425807	1.19669	0.231426	0.804522	13SM FF	-0.292921	0.425913	-0.687748	0.491612	0.990931	14SM FR	0.308995	0.425653	0.725931	0.467881	1	13SM FF
ENSMUSG00000014850	Msh3	13	0.17023	0.1492	1.14095	0.253892	0.815544	13SM FF	0.0220849	0.150017	0.147216	0.882962	0.997045	14SM FF	0.0859551	0.148961	0.577031	0.563919	1	13SM FF
ENSMUSG00000014852	Adamts13	2	0.191309	0.199944	0.956809	0.338664	0.848694	13SM FF	0.196248	0.20186	0.972199	0.330951	0.956708	14SM FF	-0.026223	0.198804	-0.131904	0.89506	1	14SM FF
ENSMUSG00000014856	Tmem208	8	-0.0435699	0.128663	-0.338636	0.734884	0.958852	13SM FR	0.294812	0.131211	2.24686	0.0246491	0.490814	14SM FF	-0.0562198	0.128659	-0.436967	0.662135	1	14SM FF
ENSMUSG00000014859	E2f4	8	-0.23054	0.129759	-1.77668	0.0756212	0.688473	13SM FR	-0.13327	0.129945	-1.02559	0.305086	0.949705	14SM FR	-0.0901904	0.129848	-0.694582	0.487317	1	14SM FF
ENSMUSG00000014867	Surf4	2	-0.168192	0.17722	-0.949057	0.342591	0.851232	13SM FR	0.137835	0.177297	0.777426	0.436907	0.982637	14SM FF	-0.207457	0.177222	-1.17061	0.241757	1	14SM FF
ENSMUSG00000014873	Surf2	2	0.160531	0.172655	0.929775	0.352487	0.855475	13SM FF	-0.093994	0.17519	-0.536525	0.591596	0.993579	14SM FR	0.211712	0.173203	1.22233	0.221582	1	13SM FF
ENSMUSG00000014905	Dnajb9	12	0.0743105	0.150593	0.493452	0.621693	0.93672	13SM FF	0.169965	0.150483	1.12946	0.258703	0.924631	14SM FF	-0.310615	0.149937	-2.07164	0.0382992	1	14SM FF
ENSMUSG00000014907	Naf1	8	-0.0269752	0.183465	-0.147032	0.883107	0.984102	13SM FR	-0.172296	0.184578	-0.933462	0.350581	0.961747	14SM FR	0.245146	0.183822	1.3336	0.182333	1	13SM FF
ENSMUSG00000014932	Yes1	5	-0.0511713	0.082205	-0.622484	0.533624	0.909019	13SM FR	-0.167828	0.0823227	-2.03866	0.0414843	0.596754	14SM FR	-0.0579616	0.0822029	-0.705104	0.480745	1	14SM FF
ENSMUSG00000014956	Ppp1cb	5	-0.2574	0.133768	-1.92423	0.0543253	0.643111	13SM FR	-0.0361586	0.133815	-0.270213	0.786996	0.996404	14SM FR	-0.228386	0.133782	-1.70715	0.087795	1	14SM FF
ENSMUSG00000014959	Gorasp2	2	-0.190908	0.131911	-1.44725	0.147827	0.756093	13SM FR	0.00575074	0.131988	0.0435701	0.965247	1	14SM FF	-0.204999	0.131904	-1.55416	0.120147	1	14SM FF
ENSMUSG00000014980	Tsen15	1	-0.0840372	0.141512	-0.59385	0.552612	0.913415	13SM FR	-0.131234	0.146254	-0.897302	0.369558	0.966236	14SM FR	0.0825092	0.142376	0.579514	0.562242	1	13SM FF
ENSMUSG00000015002	Efr3a	15	-0.131325	0.104132	-1.26114	0.20726	0.795463	13SM FR	-0.113647	0.104335	-1.08925	0.276043	0.936015	14SM FR	-0.0657185	0.104199	-0.630699	0.528237	1	14SM FF
ENSMUSG00000015013	Trappc2l	8	0.0707838	0.16195	0.437072	0.662059	0.944765	13SM FF	0.121236	0.163676	0.740712	0.458868	0.987681	14SM FF	0.0519868	0.161979	0.320948	0.74825	1	13SM FF
ENSMUSG00000015016	Acsf3	8	-0.00461147	0.117632	-0.0392026	0.968729	0.996013	13SM FR	0.157553	0.119495	1.31849	0.187339	0.878609	14SM FF	-0.00941127	0.11762	-0.0800142	0.936226	1	14SM FF
ENSMUSG00000015023	Ddx19a	8	-0.163146	0.128036	-1.27422	0.202584	0.791979	13SM FR	0.100039	0.128355	0.779398	0.435745	0.982637	14SM FF	-0.216185	0.127899	-1.69028	0.0909746	1	14SM FF
ENSMUSG00000015027	Galns	8	-0.113355	0.156115	-0.726099	0.467778	0.889853	13SM FR	0.0394665	0.155981	0.253022	0.800251	0.997045	14SM FF	-0.283758	0.15568	-1.8227	0.0683483	1	14SM FF
ENSMUSG00000015053	Gata2	6	0.319564	0.445832	0.716781	0.473509	0.891849	13SM FF	-0.64304	0.449143	-1.43171	0.152228	0.839611	14SM FR	0.490237	0.447463	1.09559	0.273257	1	13SM FF
ENSMUSG00000015083	C8g	2	-0.777836	0.812569	-0.957256	0.338438	0.848694	13SM FR	1.02575	0.807781	1.26984	0.204141	NA	14SM FF	-0.972952	0.808363	-1.20361	0.228742	1	14SM FF
ENSMUSG00000015085	Entpd2	2	0.435398	0.293371	1.48412	0.137777	0.746034	13SM FF	-0.368537	0.294006	-1.2535	0.210024	0.889305	14SM FR	0.482551	0.293216	1.64572	0.0998214	1	13SM FF
ENSMUSG00000015087	Rabl6	2	-0.0548152	0.167653	-0.326955	0.743702	0.962178	13SM FR	-0.174375	0.167832	-1.03899	0.29881	0.94847	14SM FR	0.0111051	0.167633	0.0662468	0.947181	1	13SM FF
ENSMUSG00000015092	Edf1	2	0.0561977	0.197949	0.2839	0.776487	0.967465	13SM FF	-0.0316433	0.197904	-0.159892	0.872966	0.997045	14SM FR	-0.223844	0.197847	-1.1314	0.257889	1	14SM FF
ENSMUSG00000015093	Clic3	2	-1.24811	1.47086	-0.848556	0.396128	0.868129	13SM FR	0.939498	1.73762	0.54068	0.588728	NA	14SM FF	1.05878	1.53417	0.690133	0.49011	1	13SM FF
ENSMUSG00000015094	Npdc1	2	-0.151532	0.131628	-1.15122	0.249644	0.812726	13SM FR	0.121487	0.132168	0.919185	0.357999	0.96212	14SM FF	-0.0766767	0.131684	-0.582277	0.56038	1	14SM FF
ENSMUSG00000015095	Fbxw5	2	0.0952424	0.143042	0.665835	0.505517	0.900281	13SM FF	0.260033	0.144005	1.80572	0.0709618	0.711298	14SM FF	-0.076039	0.1431	-0.531369	0.595163	1	14SM FF
ENSMUSG00000015112	Slc25a13	6	-0.302679	0.208836	-1.44936	0.147237	0.756093	13SM FR	-0.145972	0.209362	-0.697221	0.485664	0.990931	14SM FR	-0.0592049	0.20892	-0.283386	0.776881	1	14SM FF
ENSMUSG00000015120	Ube2i	17	-0.133886	0.124036	-1.07941	0.280403	0.825471	13SM FR	-0.000753301	0.124306	-0.00606007	0.995165	1	14SM FR	-0.0272278	0.124102	-0.219398	0.82634	1	14SM FF
ENSMUSG00000015126	Tsr3	17	-0.0611986	0.220593	-0.277428	0.781451	0.968243	13SM FR	-0.03965	0.224278	-0.17679	0.859674	0.997045	14SM FR	0.0848482	0.221475	0.383105	0.701642	1	13SM FF
ENSMUSG00000015127	Unkl	17	-0.0558685	0.1814	-0.307985	0.758094	0.964234	13SM FR	0.140226	0.183718	0.763271	0.445302	0.985801	14SM FF	0.127822	0.181437	0.704498	0.481123	1	13SM FF
ENSMUSG00000015133	Lrrk1	7	0.0917058	0.0920337	0.996437	0.319038	0.842563	13SM FF	-0.0224666	0.092381	-0.243195	0.807854	0.997045	14SM FR	0.105007	0.0920732	1.14047	0.254091	1	13SM FF
ENSMUSG00000015134	Aldh1a3	7	-0.604427	0.40997	-1.47432	0.140395	0.74811	13SM FR	-0.512865	0.41005	-1.25074	0.211031	0.889584	14SM FR	-0.0735069	0.410275	-0.179165	0.857808	1	14SM FF
ENSMUSG00000015143	Actn1	12	0.045105	0.127617	0.353442	0.723757	0.956251	13SM FF	0.0028787	0.127703	0.0225421	0.982016	1	14SM FF	-0.00302186	0.127606	-0.0236812	0.981107	1	14SM FF
ENSMUSG00000015149	Sirt2	7	0.194234	0.0942579	2.06067	0.0393349	0.617585	13SM FF	0.175716	0.0951159	1.84739	0.0646904	0.696985	14SM FF	-0.00664121	0.0937821	-0.0708154	0.943545	1	14SM FF
ENSMUSG00000015165	Hnrnpl	7	-0.125748	0.101995	-1.23289	0.217617	0.801	13SM FR	-0.00460741	0.102106	-0.0451237	0.964009	1	14SM FR	-0.0731524	0.102008	-0.717125	0.473297	1	14SM FF
ENSMUSG00000015176	Nolc1	19	-0.0753887	0.224955	-0.335128	0.737528	0.960775	13SM FR	-0.0823289	0.225257	-0.365488	0.714747	0.996402	14SM FR	0.0569546	0.225004	0.253127	0.80017	1	13SM FF
ENSMUSG00000015189	Casd1	6	-0.221977	0.148723	-1.49256	0.135552	0.744587	13SM FR	-0.0654192	0.148863	-0.439459	0.660329	0.995623	14SM FR	-0.134298	0.148795	-0.902571	0.366753	1	14SM FF
ENSMUSG00000015202	Cnksr3	10	0.172448	0.171315	1.00662	0.314119	0.841983	13SM FF	-0.306948	0.171971	-1.78488	0.0742806	0.71851	14SM FR	0.184279	0.171412	1.07506	0.282346	1	13SM FF
ENSMUSG00000015214	Mtmr1	X	-0.133873	0.109422	-1.22345	0.221159	0.80113	13SM FR	0.0485878	0.110608	0.43928	0.660459	0.995623	14SM FF	0.0129225	0.109672	0.117829	0.906203	1	13SM FF
ENSMUSG00000015217	Hmgb3	X	-0.162726	0.219457	-0.741496	0.458393	0.887423	13SM FR	-0.0740885	0.22001	-0.33675	0.736305	0.996404	14SM FR	-0.0505193	0.21963	-0.23002	0.818076	1	14SM FF
ENSMUSG00000015222	Map2	1	0.309448	0.261051	1.18539	0.235863	0.807526	13SM FF	0.0294	0.261147	0.11258	0.910363	0.997045	14SM FF	0.0432486	0.260585	0.165967	0.868183	1	13SM FF
ENSMUSG00000015224	Cyp2j9	4	0.247138	0.309578	0.798305	0.424693	0.878237	13SM FF	0.382784	0.316303	1.21018	0.22621	0.902494	14SM FF	0.0369305	0.307549	0.12008	0.90442	1	13SM FF
ENSMUSG00000015243	Abca1	4	-0.0884881	0.159963	-0.553178	0.580141	0.923282	13SM FR	0.0631529	0.160089	0.394485	0.693223	0.99619	14SM FF	-0.183137	0.159928	-1.14512	0.252158	1	14SM FF
ENSMUSG00000015247	Nipsnap3b	4	-0.310424	0.156965	-1.97766	0.0479671	0.632684	13SM FR	-0.00295662	0.157572	-0.0187637	0.98503	1	14SM FR	-0.185778	0.157198	-1.18181	0.237282	1	14SM FF
ENSMUSG00000015289	Lage3	X	-0.2105	0.138402	-1.52094	0.128276	0.739653	13SM FR	-0.0207224	0.141169	-0.146792	0.883297	0.997045	14SM FR	-0.0325496	0.139084	-0.234028	0.814963	1	14SM FF
ENSMUSG00000015290	Ubl4a	X	-0.265789	0.138511	-1.9189	0.0549966	0.643111	13SM FR	0.0940993	0.138829	0.677807	0.497894	0.990931	14SM FF	-0.488728	0.138553	-3.52737	0.000419712	0.441912	14SM FF
ENSMUSG00000015291	Gdi1	X	0.0555352	0.152915	0.363177	0.716473	0.955037	13SM FF	0.153653	0.153306	1.00226	0.316218	0.9524	14SM FF	0.0344019	0.152939	0.224939	0.822027	1	13SM FF
ENSMUSG00000015305	Sash1	10	-0.103913	0.115578	-0.899079	0.368611	0.861113	13SM FR	-0.213895	0.115805	-1.84702	0.0647445	0.696985	14SM FR	0.11499	0.115666	0.994157	0.320147	1	13SM FF
ENSMUSG00000015312	Gadd45b	10	-0.0581054	0.249158	-0.233207	0.8156	0.973554	13SM FR	0.0738428	0.250617	0.294644	0.768266	0.996404	14SM FF	-0.00699825	0.248964	-0.0281095	0.977575	1	14SM FF
ENSMUSG00000015314	Slamf6	1	0.775045	0.528555	1.46635	0.142554	0.749948	13SM FF	1.28073	0.532067	2.40708	0.0160805	0.42748	14SM FF	0.0736405	0.52769	0.139553	0.889014	1	13SM FF
ENSMUSG00000015316	Slamf1	1	0.515286	0.361634	1.42488	0.154191	0.763317	13SM FF	0.281186	0.36389	0.772723	0.439686	0.984034	14SM FF	0.183739	0.360126	0.510208	0.609906	1	13SM FF
ENSMUSG00000015335	Zdhhc12	2	0.0231606	0.189859	0.121988	0.902909	0.986904	13SM FF	0.249156	0.190592	1.30727	0.19112	0.882645	14SM FF	-0.211945	0.188976	-1.12155	0.262056	1	14SM FF
ENSMUSG00000015337	Endog	2	-0.0694339	0.173983	-0.399084	0.689831	0.950887	13SM FR	0.18887	0.175354	1.07708	0.281446	0.941947	14SM FF	-0.207605	0.173263	-1.19821	0.230836	1	14SM FF
ENSMUSG00000015340	Cybb	X	-0.0254909	0.319636	-0.0797498	0.936436	0.991733	13SM FR	0.999399	0.320272	3.12047	0.00180565	0.190251	14SM FF	-0.202572	0.319516	-0.633997	0.526083	1	14SM FF
ENSMUSG00000015341	Golga7	8	-0.11925	0.113703	-1.04879	0.294275	0.83349	13SM FR	-0.0165717	0.114197	-0.145115	0.88462	0.997045	14SM FR	-0.0879126	0.113782	-0.772639	0.439736	1	14SM FF
ENSMUSG00000015342	Xk	X	-0.029327	0.174721	-0.167851	0.866701	0.983058	13SM FR	-0.0672791	0.175952	-0.382372	0.702185	0.996249	14SM FR	0.0455025	0.174933	0.260114	0.794776	1	13SM FF
ENSMUSG00000015354	Pcolce2	9	-0.778954	0.638832	-1.21934	0.222715	0.80206	13SM FR	0.481047	0.636564	0.755692	0.449834	0.986823	14SM FF	-1.21206	0.637317	-1.90182	0.0571946	1	14SM FF
ENSMUSG00000015355	Cd48	1	0.507402	0.386709	1.3121	0.189486	0.782216	13SM FF	0.78064	0.391382	1.99457	0.0460895	0.626829	14SM FF	-0.00451318	0.384419	-0.0117403	0.990633	1	14SM FF
ENSMUSG00000015357	Clpx	9	-0.251633	0.141548	-1.77772	0.0754494	0.688473	13SM FR	-0.0794362	0.141969	-0.559531	0.575799	0.993579	14SM FR	-0.252262	0.141562	-1.78198	0.0747519	1	14SM FF
ENSMUSG00000015363	Trabd	15	-0.21385	0.174836	-1.22314	0.221275	0.80113	13SM FR	0.0158838	0.174949	0.0907912	0.927659	0.998631	14SM FF	-0.238334	0.17481	-1.36339	0.172759	1	14SM FF
ENSMUSG00000015377	Dennd6b	15	0.321223	0.26195	1.22628	0.220095	0.801	13SM FF	0.230003	0.266866	0.861868	0.38876	0.971587	14SM FF	0.386636	0.262845	1.47097	0.1413	1	13SM FF
ENSMUSG00000015396	Cd83	13	0.464428	0.451158	1.02941	0.303285	0.839007	13SM FF	0.720267	0.453519	1.58818	0.112246	0.791565	14SM FF	0.243998	0.450837	0.54121	0.588363	1	13SM FF
ENSMUSG00000015405	Ace2	X	1.74273	0.524264	3.32416	0.000886865	0.177509	13SM FF	0.345201	0.526853	0.655214	0.51233	0.990931	14SM FF	1.00709	0.52158	1.93084	0.053503	1	13SM FF
ENSMUSG00000015437	Gzmb	14	0.374761	0.559229	0.670139	0.502769	0.899555	13SM FF	0.109559	0.561939	0.194966	0.84542	0.997045	14SM FF	0.11463	0.557033	0.205787	0.836958	1	13SM FF
ENSMUSG00000015452	Ager	17	-0.313075	0.470835	-0.664935	0.506092	0.900281	13SM FR	0.308523	0.487471	0.632905	0.526796	NA	14SM FF	-0.085675	0.475302	-0.180254	0.856953	1	14SM FF
ENSMUSG00000015461	Atf6b	17	0.0441223	0.0968194	0.455717	0.648593	0.940626	13SM FF	-0.030394	0.0974271	-0.311966	0.755066	0.996404	14SM FR	0.00993913	0.0966766	0.102808	0.918115	1	13SM FF
ENSMUSG00000015467	Egfl8	17	-0.162488	0.365179	-0.444956	0.656352	0.94367	13SM FR	0.124481	0.378157	0.329179	0.74202	0.996404	14SM FF	0.0584447	0.371083	0.157498	0.874853	1	13SM FF
ENSMUSG00000015468	Notch4	17	0.0772524	0.356998	0.216394	0.82868	0.974493	13SM FF	0.0527527	0.356869	0.147821	0.882484	0.997045	14SM FF	-0.23299	0.356829	-0.652945	0.513792	1	14SM FF
ENSMUSG00000015474	Ppt2	17	0.239928	0.202775	1.18322	0.236721	0.807526	13SM FF	0.290643	0.203491	1.42829	0.153209	0.839611	14SM FF	-0.00468841	0.202035	-0.0232059	0.981486	1	14SM FF
ENSMUSG00000015476	Prrt1	17	0.461057	0.443214	1.04026	0.29822	0.835408	13SM FF	0.537718	0.45086	1.19265	0.233007	0.910367	14SM FF	0.255467	0.439905	0.580734	0.56142	1	13SM FF
ENSMUSG00000015478	Rnf5	17	-0.0230579	0.126719	-0.181962	0.855613	0.980915	13SM FR	-0.0430006	0.127102	-0.338316	0.735125	0.996404	14SM FR	-0.0799175	0.126627	-0.631127	0.527957	1	14SM FF
ENSMUSG00000015484	Fam163a	1	0.783897	0.451375	1.73669	0.0824424	0.701417	13SM FF	0.636134	0.455103	1.39778	0.162179	0.849864	14SM FF	-0.0212347	0.43822	-0.0484566	0.961352	1	14SM FF
ENSMUSG00000015488	Cacfd1	2	0.152795	0.0793699	1.9251	0.0542169	0.643111	13SM FF	-0.142541	0.0794683	-1.79368	0.0728638	0.716711	14SM FR	0.0784666	0.0790747	0.992309	0.321047	1	13SM FF
ENSMUSG00000015501	Hivep2	10	-0.182276	0.135573	-1.34448	0.178793	0.778646	13SM FR	-0.148325	0.135779	-1.0924	0.274656	0.936015	14SM FR	0.0231766	0.135636	0.170873	0.864323	1	13SM FF
ENSMUSG00000015519	2310057J18Rik	10	-0.366066	1.4951	-0.244845	0.806577	NA	13SM FR	-1.32402	1.67594	-0.790016	0.429518	NA	14SM FR	1.04742	1.67028	0.627095	0.530597	1	13SM FF
ENSMUSG00000015522	Arnt	3	-0.0355271	0.104899	-0.338678	0.734852	0.958852	13SM FR	-0.046624	0.105332	-0.44264	0.658026	0.995623	14SM FR	-0.0598404	0.104911	-0.570389	0.568414	1	14SM FF
ENSMUSG00000015533	Itga2	13	-0.245349	0.328034	-0.747937	0.454498	0.886021	13SM FR	-0.293262	0.328921	-0.891588	0.372614	0.966809	14SM FR	0.35447	0.328229	1.07995	0.280166	1	13SM FF
ENSMUSG00000015536	Mocs2	13	-0.0927105	0.161401	-0.574409	0.565691	0.919115	13SM FR	0.0343289	0.162094	0.211784	0.832275	0.997045	14SM FF	-0.0851061	0.161508	-0.526945	0.598231	1	14SM FF
ENSMUSG00000015542	Nat9	11	0.228308	0.167016	1.36698	0.171631	0.773015	13SM FF	0.380776	0.16916	2.25099	0.0243865	0.489549	14SM FF	-0.0258115	0.165581	-0.155885	0.876124	1	14SM FF
ENSMUSG00000015568	Lpl	8	0.181621	0.243536	0.745767	0.455808	0.886873	13SM FF	0.112111	0.244243	0.459016	0.646223	0.995623	14SM FF	0.18583	0.243511	0.763128	0.445387	1	13SM FF
ENSMUSG00000015575	Atp6v0e	17	-0.188027	0.0990187	-1.8989	0.0575776	0.649818	13SM FR	0.138208	0.099803	1.38481	0.166112	0.852834	14SM FF	-0.195078	0.0989718	-1.97105	0.0487184	1	14SM FF
ENSMUSG00000015597	Zfp318	17	0.451812	0.257847	1.75225	0.0797309	0.697868	13SM FF	0.297568	0.258178	1.15257	0.249086	0.916863	14SM FF	-0.157545	0.257661	-0.611444	0.540906	1	14SM FF
ENSMUSG00000015599	Ttbk1	17	0.404725	0.192197	2.10578	0.0352232	0.599743	13SM FF	-0.0209658	0.194537	-0.107773	0.914176	0.997045	14SM FR	0.218051	0.191733	1.13727	0.255427	1	13SM FF
ENSMUSG00000015605	Srf	17	-0.155982	0.116575	-1.33804	0.180884	0.779961	13SM FR	-0.00880856	0.116917	-0.0753404	0.939944	0.998776	14SM FR	-0.109505	0.116542	-0.939615	0.347415	1	14SM FF
ENSMUSG00000015619	Gata3	2	0.177591	0.375066	0.473492	0.635862	0.938092	13SM FF	0.742117	0.386622	1.91949	0.0549222	0.657677	14SM FF	0.139268	0.3739	0.372474	0.70954	1	13SM FF
ENSMUSG00000015627	Gata5	2	2.37912	1.50571	1.58006	NA	NA	13SM FF	-1.01666	1.56128	-0.651172	NA	NA	14SM FR	2.77352	1.52371	1.82024	NA	NA	13SM FF
ENSMUSG00000015647	Lama5	2	0.258129	0.20973	1.23077	0.21841	0.801	13SM FF	0.0696013	0.20995	0.331514	0.740256	0.996404	14SM FF	0.122148	0.209652	0.582621	0.560148	1	13SM FF
ENSMUSG00000015652	Steap1	5	-0.38776	0.292465	-1.32583	0.184894	0.7803	13SM FR	0.150265	0.297696	0.504758	0.613729	0.993579	14SM FF	-0.17592	0.293764	-0.598848	0.549275	1	14SM FF
ENSMUSG00000015653	Steap2	5	-0.086127	0.0970955	-0.887034	0.375061	0.861754	13SM FR	-0.190083	0.0978176	-1.94324	0.0519871	0.644549	14SM FR	0.038309	0.097361	0.393474	0.69397	1	13SM FF
ENSMUSG00000015656	Hspa8	9	-0.0801964	0.247903	-0.3235	0.746317	0.96295	13SM FR	0.264106	0.247898	1.06538	0.286702	0.943957	14SM FF	-0.471518	0.24789	-1.90212	0.0571551	1	14SM FF
ENSMUSG00000015659	Serac1	17	-0.100601	0.25275	-0.398026	0.690611	0.950887	13SM FR	0.0133819	0.255443	0.0523871	0.95822	1	14SM FF	0.00515554	0.253384	0.0203467	0.983767	1	13SM FF
ENSMUSG00000015665	Awat1	X	-0.0200147	4.08445	-0.00490022	0.99609	1	13SM FR	0	4.32804	0	1	NA	NA	22.024	4.208	5.23385	1.66015e-07	0.000664228	13SM FF
ENSMUSG00000015668	Pdzd11	X	-0.346786	0.159367	-2.17602	0.0295539	0.574909	13SM FR	-0.00881393	0.159844	-0.0551407	0.956026	1	14SM FR	-0.222615	0.159641	-1.39448	0.163174	1	14SM FF
ENSMUSG00000015671	Psma2	13	-0.21815	0.206973	-1.054	0.291882	0.833372	13SM FR	0.0734673	0.207186	0.354596	0.722892	0.996404	14SM FF	-0.127587	0.207024	-0.616293	0.537701	1	14SM FF
ENSMUSG00000015672	Mrpl32	13	-0.0971577	0.185806	-0.522898	0.601045	0.928759	13SM FR	0.00286455	0.186441	0.0153644	0.987741	1	14SM FF	-0.196033	0.185759	-1.05531	0.291284	1	14SM FF
ENSMUSG00000015697	Setdb1	3	0.0931557	0.0768013	1.21294	0.225151	0.80206	13SM FF	-0.0121667	0.0775908	-0.156805	0.875398	0.997045	14SM FR	0.0966786	0.0767234	1.26009	0.207636	1	13SM FF
ENSMUSG00000015702	Anxa9	3	-0.105056	0.553375	-0.189845	0.84943	0.978947	13SM FR	0.494472	0.576494	0.857723	0.391045	NA	14SM FF	-0.0864443	0.556764	-0.155262	0.876615	1	14SM FF
ENSMUSG00000015709	Arnt2	7	0.567934	0.547567	1.0372	0.299645	0.836065	13SM FF	-0.403941	0.561787	-0.719029	0.472123	0.988177	14SM FR	0.0915876	0.542181	0.168924	0.865856	1	13SM FF
ENSMUSG00000015711	Prune1	3	-0.16824	0.15026	-1.11966	0.262861	0.820399	13SM FR	-0.109395	0.151729	-0.720991	0.470915	0.988177	14SM FR	0.00793203	0.150687	0.0526391	0.958019	1	13SM FF
ENSMUSG00000015714	Cers2	3	-0.188295	0.129858	-1.45001	0.147055	0.756093	13SM FR	0.0118652	0.130236	0.0911054	0.927409	0.998508	14SM FF	-0.0908005	0.129954	-0.698713	0.484731	1	14SM FF
ENSMUSG00000015721	Nlrp5	7	0.0122002	1.05557	0.011558	0.990778	0.999081	13SM FF	0.0258366	1.05732	0.0244359	0.980505	NA	14SM FF	-0.164898	1.04339	-0.15804	0.874425	1	14SM FF
ENSMUSG00000015733	Capza2	6	-0.426201	0.166259	-2.56348	0.0103628	0.421175	13SM FR	-0.0163882	0.166315	-0.0985373	0.921506	0.997277	14SM FR	-0.281134	0.166288	-1.69065	0.0909045	1	14SM FF
ENSMUSG00000015745	Plekho1	3	0.259283	0.19749	1.31289	0.18922	0.781903	13SM FF	0.561418	0.199118	2.81952	0.00480952	0.28442	14SM FF	-0.0966277	0.196969	-0.490572	0.623729	1	14SM FF
ENSMUSG00000015747	Vps45	3	0.214719	0.218688	0.981849	0.326174	0.84597	13SM FF	-0.282089	0.219387	-1.2858	0.198512	0.888277	14SM FR	0.349863	0.218714	1.59963	0.10968	1	13SM FF
ENSMUSG00000015748	Prpf3	3	0.125323	0.111306	1.12593	0.260195	0.818043	13SM FF	0.181104	0.111908	1.61833	0.105591	0.779131	14SM FF	-0.122124	0.110872	-1.10149	0.270684	1	14SM FF
ENSMUSG00000015749	Anp32e	3	-0.372541	0.251399	-1.48187	0.138374	0.746034	13SM FR	-0.00899612	0.251542	-0.0357639	0.971471	1	14SM FR	-0.38404	0.251453	-1.52729	0.12669	1	14SM FF
ENSMUSG00000015750	Aph1a	3	-0.317553	0.184489	-1.72126	0.0852042	0.703993	13SM FR	0.246446	0.184607	1.33498	0.181884	0.872675	14SM FF	-0.383874	0.18449	-2.08073	0.0374589	1	14SM FF
ENSMUSG00000015755	Tab2	10	-0.0775256	0.10025	-0.773325	0.43933	0.881614	13SM FR	-0.116668	0.100562	-1.16016	0.245983	0.914235	14SM FR	0.0531025	0.100356	0.529141	0.596708	1	13SM FF
ENSMUSG00000015757	Ppil4	10	-0.0320448	0.0946244	-0.338653	0.734871	0.958852	13SM FR	-0.100855	0.0953332	-1.05792	0.290092	0.945071	14SM FR	0.00118748	0.0945793	0.0125554	0.989983	1	13SM FF
ENSMUSG00000015759	Cnih1	14	-0.145186	0.12345	-1.17606	0.239569	0.808342	13SM FR	-0.257042	0.124067	-2.0718	0.0382838	0.581426	14SM FR	-0.0300331	0.123708	-0.242775	0.80818	1	14SM FF
ENSMUSG00000015766	Eps8	6	-0.583613	0.266466	-2.1902	0.0285099	0.571839	13SM FR	-0.362231	0.266473	-1.35935	0.174035	0.863437	14SM FR	-0.276162	0.266492	-1.03629	0.300069	1	14SM FF
ENSMUSG00000015776	Med22	2	0.103053	0.17017	0.605588	0.544788	0.912012	13SM FF	-0.0890128	0.170973	-0.520626	0.602627	0.993579	14SM FR	0.11118	0.17022	0.653153	0.513658	1	13SM FF
ENSMUSG00000015787	Abo	2	0.45589	0.303847	1.5004	0.133512	0.742828	13SM FF	-0.28188	0.3036	-0.928458	0.35317	0.961747	14SM FR	0.186816	0.302338	0.617904	0.536639	1	13SM FF
ENSMUSG00000015790	Surf1	2	0.158503	0.17797	0.890616	0.373135	0.861754	13SM FF	0.0580602	0.178579	0.325124	0.745087	0.996404	14SM FF	-0.0543809	0.177416	-0.306517	0.759211	1	14SM FF
ENSMUSG00000015804	Med28	5	-0.141659	0.141326	-1.00236	0.316171	0.842525	13SM FR	0.0862799	0.142082	0.607255	0.543681	0.991685	14SM FF	-0.0633272	0.141457	-0.447678	0.654386	1	14SM FF
ENSMUSG00000015806	Qdpr	5	-0.0733567	0.142964	-0.513115	0.607871	0.930715	13SM FR	0.0887115	0.144194	0.615224	0.538407	0.990938	14SM FF	0.00183031	0.14322	0.0127797	0.989804	1	13SM FF
ENSMUSG00000015812	Gnrh1	14	0.338769	0.53361	0.634863	0.525518	0.907957	13SM FF	0.108676	0.541972	0.200519	0.841075	NA	14SM FF	0.0792167	0.526321	0.15051	0.880362	1	13SM FF
ENSMUSG00000015829	Tnr	1	0.0204532	0.528873	0.0386731	0.969151	0.996013	13SM FF	-0.492354	0.531637	-0.92611	0.354389	0.961983	14SM FR	1.11522	0.530468	2.10233	0.0355248	1	13SM FF
ENSMUSG00000015837	Sqstm1	11	0.0925901	0.0797285	1.16132	0.245513	0.810059	13SM FF	0.150581	0.0800233	1.88172	0.0598743	0.677892	14SM FF	-0.0318216	0.0796584	-0.399476	0.689543	1	14SM FF
ENSMUSG00000015839	Nfe2l2	2	-0.0691136	0.0998248	-0.692349	0.488718	0.895187	13SM FR	-0.0278659	0.0999331	-0.278846	0.780363	0.996404	14SM FR	-0.126055	0.0997643	-1.26353	0.2064	1	14SM FF
ENSMUSG00000015843	Rxrg	1	-0.32958	0.900528	-0.365986	0.714376	0.955016	13SM FR	0.157393	0.925416	0.170079	0.864948	NA	14SM FF	-0.0577277	0.908791	-0.0635215	0.949351	1	14SM FF
ENSMUSG00000015846	Rxra	2	0.144817	0.12541	1.15474	0.248196	0.811691	13SM FF	0.0586311	0.125744	0.466273	0.64102	0.995623	14SM FF	0.0527445	0.125347	0.420787	0.67391	1	13SM FF
ENSMUSG00000015850	Adamtsl4	3	0.103777	0.218623	0.474682	0.635014	0.938092	13SM FF	-0.0156213	0.219162	-0.0712775	0.943177	0.998776	14SM FR	0.156779	0.218761	0.716669	0.473578	1	13SM FF
ENSMUSG00000015852	Fcrls	3	1.01257	0.787128	1.28641	0.198298	0.787292	13SM FF	0.878565	0.794726	1.10549	0.268945	0.930668	14SM FF	0.713586	0.786108	0.907745	0.364013	1	13SM FF
ENSMUSG00000015869	Prpsap1	11	0.0746257	0.142845	0.522425	0.601374	0.928759	13SM FF	0.0592606	0.143268	0.413635	0.679141	0.99619	14SM FF	-0.00140479	0.142841	-0.00983462	0.992153	1	14SM FF
ENSMUSG00000015879	Fam184b	5	0.224694	0.596018	0.376992	0.706179	0.954334	13SM FF	-0.73811	0.603292	-1.22347	0.221152	0.898855	14SM FR	0.798267	0.600709	1.32888	0.183889	1	13SM FF
ENSMUSG00000015880	Ncapg	5	-0.526051	0.314257	-1.67395	0.0941409	0.715673	13SM FR	-0.222828	0.314244	-0.709092	0.478267	0.989581	14SM FR	-0.385131	0.314461	-1.22473	0.220676	1	14SM FF
ENSMUSG00000015882	Lcorl	5	0.0564715	0.130289	0.433433	0.6647	0.945017	13SM FF	-0.0333242	0.130698	-0.254971	0.798745	0.996819	14SM FR	0.0756541	0.130281	0.5807	0.561443	1	13SM FF
ENSMUSG00000015889	Lta4h	10	0.163786	0.179118	0.9144	0.360507	0.858111	13SM FF	0.272608	0.17929	1.52049	0.128388	0.815383	14SM FF	-0.207789	0.1788	-1.16214	0.24518	1	14SM FF
ENSMUSG00000015890	Amdhd1	10	-0.734279	1.48378	-0.494871	0.620691	0.93653	13SM FR	-0.0314477	1.54942	-0.0202964	0.983807	NA	14SM FR	0.0369802	1.52356	0.0242721	0.980636	1	13SM FF
ENSMUSG00000015932	Dstn	2	-0.340166	0.162543	-2.09278	0.0363689	0.605197	13SM FR	-0.0557085	0.162547	-0.342722	0.731807	0.996404	14SM FR	-0.280693	0.162545	-1.72686	0.0841928	1	14SM FF
ENSMUSG00000015937	Macroh2a1	13	0.0332673	0.14017	0.237336	0.812396	0.97302	13SM FF	0.176272	0.140423	1.25529	0.209372	0.889305	14SM FF	-0.0822363	0.140128	-0.586867	0.557293	1	14SM FF
ENSMUSG00000015942	Gtf2ird2	5	0.0603051	0.232116	0.259806	0.795013	0.970331	13SM FF	-0.20246	0.233214	-0.86813	0.385323	0.971217	14SM FR	0.125844	0.231424	0.543782	0.586592	1	13SM FF
ENSMUSG00000015943	Bola1	3	-0.282509	0.253657	-1.11374	0.26539	0.820534	13SM FR	-0.191374	0.2547	-0.751371	0.452429	0.987256	14SM FR	-0.137969	0.254446	-0.542232	0.587658	1	14SM FF
ENSMUSG00000015944	Castor2	5	0.603587	0.310906	1.94138	0.0522121	0.643111	13SM FF	0.430911	0.312248	1.38003	0.167578	0.854727	14SM FF	0.0972154	0.309616	0.313987	0.753531	1	13SM FF
ENSMUSG00000015947	Fcgr1	3	-0.441329	0.580907	-0.759723	0.44742	0.883977	13SM FR	0.768802	0.58314	1.31838	0.187375	0.878609	14SM FF	-0.493675	0.58063	-0.85024	0.395192	1	14SM FF
ENSMUSG00000015950	Ncf1	5	0.356627	0.33951	1.05042	0.293527	0.83349	13SM FF	1.01033	0.341007	2.96279	0.00304862	0.23941	14SM FF	-0.0481347	0.338845	-0.142055	0.887037	1	14SM FF
ENSMUSG00000015957	Wnt11	7	-0.0692223	0.536324	-0.129068	0.897304	0.985092	13SM FR	0.295264	0.542378	0.544387	0.586175	0.993579	14SM FF	0.329422	0.538384	0.611872	0.540623	1	13SM FF
ENSMUSG00000015961	Adss	1	-0.117659	0.155106	-0.758573	0.448108	0.883977	13SM FR	0.027475	0.155375	0.17683	0.859642	0.997045	14SM FF	-0.101042	0.155125	-0.651358	0.514815	1	14SM FF
ENSMUSG00000015966	Il17rb	14	1.04456	0.487994	2.14053	0.0323123	0.589767	13SM FF	0.8038	0.491369	1.63584	0.101873	0.772062	14SM FF	0.172421	0.478341	0.360456	0.718506	1	13SM FF
ENSMUSG00000015968	Cacna1d	14	0.877462	0.291539	3.00976	0.00261455	0.260327	13SM FF	0.18765	0.293763	0.638781	0.522965	0.990938	14SM FF	0.512311	0.291015	1.76042	0.0783359	1	13SM FF
ENSMUSG00000015970	Chdh	14	0.169264	0.200089	0.845942	0.397585	0.869019	13SM FF	0.173609	0.200133	0.867465	0.385687	0.971217	14SM FF	-0.181037	0.199958	-0.905373	0.365268	1	14SM FF
ENSMUSG00000015971	Actr8	14	0.166132	0.125231	1.32661	0.184639	0.7803	13SM FF	0.0399179	0.126149	0.316435	0.751672	0.996404	14SM FF	0.0620953	0.125086	0.496423	0.619596	1	13SM FF
ENSMUSG00000015980	Lrrc27	7	0.662106	0.730271	0.906658	0.364588	0.859737	13SM FF	-1.00135	0.725366	-1.38048	0.167439	0.854727	14SM FR	-0.1115	0.728633	-0.153027	0.878377	1	14SM FF
ENSMUSG00000015981	Stk32c	7	0.323822	0.492368	0.657683	0.510742	0.90135	13SM FF	0.1966	0.492808	0.398938	0.689939	0.99619	14SM FF	-0.141212	0.488554	-0.28904	0.772551	1	14SM FF
ENSMUSG00000015994	Fnta	8	-0.216081	0.123598	-1.74826	0.080419	0.6989	13SM FR	-0.00107663	0.124518	-0.00864638	0.993101	1	14SM FR	-0.074592	0.123813	-0.602455	0.546871	1	14SM FF
ENSMUSG00000016018	Mtrex	13	-0.0376638	0.190213	-0.198009	0.843038	0.976857	13SM FR	-0.150136	0.190417	-0.788456	0.43043	0.982026	14SM FR	-0.0779384	0.190192	-0.409789	0.681961	1	14SM FF
ENSMUSG00000016024	Lbp	2	-0.426564	0.686106	-0.621718	0.534128	0.909019	13SM FR	0.0713528	0.686207	0.103982	0.917184	0.997045	14SM FF	-0.0669346	0.686159	-0.0975497	0.92229	1	14SM FF
ENSMUSG00000016028	Celsr1	15	-0.27307	0.212152	-1.28714	0.198045	0.787292	13SM FR	0.0195486	0.2122	0.0921237	0.9266	0.998151	14SM FF	-0.205231	0.212172	-0.967286	0.333401	1	14SM FF
ENSMUSG00000016087	Fli1	9	0.300756	0.249298	1.20641	0.227659	0.802924	13SM FF	0.667612	0.250939	2.66045	0.00780356	0.325711	14SM FF	0.0096429	0.248764	0.0387633	0.969079	1	13SM FF
ENSMUSG00000016128	Stard13	5	-0.254636	0.204344	-1.24612	0.212722	0.799141	13SM FR	-0.434265	0.20472	-2.12126	0.0338999	0.554982	14SM FR	0.129977	0.204483	0.635635	0.525014	1	13SM FF
ENSMUSG00000016150	Tenm1	X	-0.123373	0.406258	-0.303682	0.76137	0.96514	13SM FR	-0.468106	0.419475	-1.11593	0.26445	NA	14SM FR	0.167976	0.415256	0.404512	0.685836	1	13SM FF
ENSMUSG00000016179	Camk1g	1	-1.45237	1.3289	-1.09291	0.274432	0.824816	13SM FR	0.660492	1.41614	0.466402	0.640928	NA	14SM FF	-0.355949	1.35808	-0.262097	0.793247	1	14SM FF
ENSMUSG00000016181	Utp25	1	-0.224139	0.26463	-0.846992	0.397	0.868868	13SM FR	-0.123337	0.265902	-0.463843	0.64276	0.995623	14SM FR	-0.123675	0.264699	-0.467227	0.640337	1	14SM FF
ENSMUSG00000016194	Hsd11b1	1	-0.282956	0.146332	-1.93366	0.0531547	0.643111	13SM FR	0.252213	0.152326	1.65575	0.0977731	0.767874	14SM FF	-0.228868	0.147198	-1.55484	0.119985	1	14SM FF
ENSMUSG00000016200	Syt14	1	-0.0631694	0.266141	-0.237353	0.812383	0.97302	13SM FR	0.0209902	0.280102	0.0749375	0.940264	0.998776	14SM FF	0.318417	0.269463	1.18167	0.237335	1	13SM FF
ENSMUSG00000016206	H2-M3	17	0.298692	0.273778	1.091	0.275272	0.824816	13SM FF	0.741664	0.275539	2.69168	0.00710927	0.315554	14SM FF	-0.269849	0.271832	-0.992703	0.320855	1	14SM FF
ENSMUSG00000016239	Lonrf3	X	-0.356882	0.228646	-1.56085	0.11856	0.731709	13SM FR	-0.519919	0.229544	-2.26501	0.0235122	0.486902	14SM FR	0.144151	0.229794	0.627303	0.53046	1	13SM FF
ENSMUSG00000016252	Atp5e	2	-0.113423	0.140396	-0.807875	0.419162	0.876314	13SM FR	0.106228	0.140978	0.753506	0.451146	0.987256	14SM FF	-0.0953092	0.140391	-0.678884	0.497211	1	14SM FF
ENSMUSG00000016253	Nelfcd	2	-0.253137	0.111785	-2.2645	0.0235434	0.542023	13SM FR	-0.0674199	0.112383	-0.599914	0.548563	0.992197	14SM FR	-0.116343	0.111874	-1.03994	0.298367	1	14SM FF
ENSMUSG00000016256	Ctsz	2	-0.0896626	0.201907	-0.444078	0.656986	0.94367	13SM FR	0.172684	0.20203	0.854744	0.392693	0.972918	14SM FF	-0.177415	0.201874	-0.878841	0.379487	1	14SM FF
ENSMUSG00000016257	Prelid3b	2	-0.264629	0.130243	-2.03181	0.0421733	0.622564	13SM FR	-0.176024	0.130465	-1.34921	0.177269	0.867255	14SM FR	-0.0503084	0.1304	-0.385801	0.699644	1	14SM FF
ENSMUSG00000016262	Sertad4	1	0.851787	0.277591	3.06849	0.0021514	0.257288	13SM FF	-0.0617838	0.277875	-0.222343	0.824047	0.997045	14SM FR	0.45075	0.274453	1.64236	0.100516	1	13SM FF
ENSMUSG00000016283	H2-M2	17	0.392442	0.271021	1.44802	0.147612	0.756093	13SM FF	0.79023	0.276216	2.86091	0.00422427	0.274305	14SM FF	0.153648	0.270194	0.568659	0.569588	1	13SM FF
ENSMUSG00000016308	Ube2a	X	-0.307398	0.190732	-1.61168	0.107032	0.725299	13SM FR	0.0175881	0.191148	0.0920129	0.926688	0.998151	14SM FF	-0.229508	0.190722	-1.20337	0.228834	1	14SM FF
ENSMUSG00000016319	Slc25a5	X	-0.382727	0.142327	-2.68906	0.00716529	0.37444	13SM FR	0.105985	0.142352	0.744532	0.456555	0.987256	14SM FF	-0.318025	0.142334	-2.23436	0.0254596	1	14SM FF
ENSMUSG00000016327	Atp1b4	X	-0.577865	3.49335	-0.165419	0.868614	NA	13SM FR	-1.10547	3.70973	-0.297992	0.765709	NA	14SM FR	3.20801	3.61082	0.888445	0.374302	1	13SM FF
ENSMUSG00000016344	Ppdpf	2	0.0374873	0.225897	0.165949	0.868197	0.983058	13SM FF	-0.284991	0.226362	-1.25901	0.208028	0.889305	14SM FR	0.0159216	0.225955	0.0704636	0.943825	1	13SM FF
ENSMUSG00000016346	Kcnq2	2	0.512751	0.288548	1.777	0.0755679	0.688473	13SM FF	-0.278782	0.288389	-0.966685	0.333701	0.957199	14SM FR	0.352456	0.28602	1.23228	0.217846	1	13SM FF
ENSMUSG00000016349	Eef1a2	2	-0.306552	0.643419	-0.476443	0.633759	0.938092	13SM FR	-0.0925998	0.646342	-0.143268	0.886079	0.997045	14SM FR	0.286298	0.644785	0.444021	0.657027	1	13SM FF
ENSMUSG00000016356	Col20a1	2	0.536951	0.381884	1.40606	0.159707	0.767233	13SM FF	-0.369459	0.38396	-0.962233	0.335932	0.958581	14SM FR	0.462741	0.382174	1.21081	0.225967	1	13SM FF
ENSMUSG00000016382	Pls3	X	0.0394258	0.161776	0.243705	0.807459	0.972557	13SM FF	0.203948	0.162442	1.25551	0.209294	0.889305	14SM FF	-0.0478068	0.161649	-0.295744	0.767426	1	14SM FF
ENSMUSG00000016386	Mpped2	2	0.466245	0.640121	0.728371	0.466386	0.889185	13SM FF	-1.69155	0.691737	-2.44537	0.0144705	NA	14SM FR	1.76327	0.668828	2.63635	0.00838025	1	13SM FF
ENSMUSG00000016409	Nkap	X	0.01783	0.177376	0.100521	0.919931	0.989224	13SM FF	0.261133	0.178911	1.45957	0.144409	0.833204	14SM FF	-0.0727214	0.177337	-0.410074	0.681751	1	14SM FF
ENSMUSG00000016427	Ndufa1	X	0.0598114	0.131858	0.453604	0.650114	0.94161	13SM FF	-0.0425698	0.13273	-0.320725	0.748419	0.996404	14SM FR	0.0914419	0.131914	0.693195	0.488187	1	13SM FF
ENSMUSG00000016458	Wt1	2	1.37858	1.06169	1.29847	0.194124	0.782682	13SM FF	2.06195	1.13163	1.8221	0.0684391	NA	14SM FF	-0.223799	1.01363	-0.220791	0.825255	1	14SM FF
ENSMUSG00000016477	E2f3	13	0.0144217	0.157341	0.091659	0.926969	0.990498	13SM FF	0.0130502	0.158344	0.0824167	0.934315	0.998776	14SM FF	0.0476037	0.157627	0.302001	0.762651	1	13SM FF
ENSMUSG00000016481	Cr1l	1	0.0242629	0.110628	0.21932	0.826401	0.974493	13SM FF	0.27393	0.110919	2.46963	0.0135252	0.400577	14SM FF	-0.335525	0.110455	-3.03765	0.00238427	0.928318	14SM FF
ENSMUSG00000016487	Ppfibp1	6	-0.307648	0.117828	-2.611	0.0090278	0.406147	13SM FR	-0.220069	0.118331	-1.85978	0.0629167	0.691231	14SM FR	0.047124	0.118086	0.399063	0.689847	1	13SM FF
ENSMUSG00000016493	Cd46	1	-0.315402	0.3328	-0.947724	0.34327	0.851232	13SM FR	0.423798	0.335877	1.26177	0.207033	0.889305	14SM FF	0.0957489	0.333391	0.287197	0.773962	1	13SM FF
ENSMUSG00000016494	Cd34	1	0.43147	0.159695	2.70184	0.00689564	0.369157	13SM FF	0.0307286	0.159968	0.192092	0.84767	0.997045	14SM FF	0.148823	0.159444	0.933392	0.350617	1	13SM FF
ENSMUSG00000016495	Plgrkt	19	-0.157988	0.186682	-0.846293	0.39739	0.869019	13SM FR	0.0931281	0.186805	0.498531	0.61811	0.993579	14SM FF	-0.283005	0.186582	-1.51679	0.12932	1	14SM FF
ENSMUSG00000016496	Cd274	19	-0.652467	0.680487	-0.958823	0.337648	0.848694	13SM FR	-0.177823	0.680602	-0.261274	0.793882	0.996528	14SM FR	-0.0418033	0.680577	-0.0614234	0.951022	1	14SM FF
ENSMUSG00000016498	Pdcd1lg2	19	-0.173341	0.534632	-0.324225	0.745768	0.962891	13SM FR	0.152744	0.531763	0.287242	0.773927	NA	14SM FF	-0.427414	0.529295	-0.807516	0.419369	1	14SM FF
ENSMUSG00000016503	Gtf3a	5	-0.0247836	0.177343	-0.13975	0.888858	0.984454	13SM FR	-0.0339294	0.178363	-0.190227	0.849131	0.997045	14SM FR	0.0101894	0.177414	0.0574331	0.9542	1	13SM FF
ENSMUSG00000016510	Mtif3	5	-0.11196	0.262842	-0.425959	0.670138	0.946145	13SM FR	-0.164306	0.263414	-0.623755	0.532789	0.990938	14SM FR	0.125324	0.262829	0.476828	0.633485	1	13SM FF
ENSMUSG00000016520	Lnx2	5	0.024513	0.116442	0.210517	0.833264	0.974952	13SM FF	-0.110355	0.116985	-0.94333	0.345512	0.96043	14SM FR	0.0113425	0.116409	0.0974364	0.92238	1	13SM FF
ENSMUSG00000016526	Dyrk3	1	0.139901	0.353772	0.395455	0.692507	0.950977	13SM FF	-0.146298	0.364439	-0.401435	0.6881	0.99619	14SM FR	0.423132	0.356574	1.18666	0.235362	1	13SM FF
ENSMUSG00000016528	Mapkapk2	1	-0.122253	0.132823	-0.920418	0.357355	0.857179	13SM FR	0.0701936	0.133358	0.526355	0.598642	0.993579	14SM FF	0.000705325	0.132856	0.00530894	0.995764	1	13SM FF
ENSMUSG00000016529	Il10	1	-1.439	0.978068	-1.47127	0.141218	0.749275	13SM FR	0.839792	0.965423	0.86987	0.384372	NA	14SM FF	-1.33062	0.983168	-1.3534	0.175927	1	14SM FF
ENSMUSG00000016534	Lamp2	X	-0.190564	0.118457	-1.60872	0.107678	0.725299	13SM FR	0.154763	0.118697	1.30385	0.192283	0.884449	14SM FF	-0.14954	0.118488	-1.26207	0.206924	1	14SM FF
ENSMUSG00000016541	Atxn10	15	0.163075	0.0965129	1.68967	0.0910918	0.710726	13SM FF	0.226229	0.0986101	2.29418	0.0217803	0.480978	14SM FF	0.0106954	0.0959406	0.11148	0.911236	1	13SM FF
ENSMUSG00000016552	Foxred2	15	0.590059	0.334357	1.76476	0.0776047	0.693756	13SM FF	0.0204231	0.341359	0.0598287	0.952292	0.999241	14SM FF	0.524492	0.334117	1.56978	0.116465	1	13SM FF
ENSMUSG00000016554	Eif3d	15	-0.434307	0.218128	-1.99107	0.0464734	0.630821	13SM FR	0.0510056	0.218295	0.233655	0.815253	0.997045	14SM FF	-0.366642	0.218165	-1.68057	0.0928467	1	14SM FF
ENSMUSG00000016559	H3f3b	11	-0.484691	0.177742	-2.72693	0.00639258	0.360408	13SM FR	-0.289054	0.177775	-1.62595	0.10396	0.776775	14SM FR	-0.0918479	0.177778	-0.516644	0.605404	1	14SM FF
ENSMUSG00000016619	Nup50	15	-0.0749972	0.184084	-0.407407	0.683709	0.949317	13SM FR	0.0267279	0.184272	0.145045	0.884675	0.997045	14SM FF	-0.111733	0.184087	-0.606958	0.543879	1	14SM FF
ENSMUSG00000016624	Phf21b	15	0.244594	0.18427	1.32737	0.184388	0.780086	13SM FF	-0.0347792	0.185182	-0.187811	0.851025	0.997045	14SM FR	0.199711	0.183596	1.08777	0.276695	1	13SM FF
ENSMUSG00000016637	Ift27	15	0.0728833	0.246255	0.295966	0.767256	0.966015	13SM FF	0.261492	0.248751	1.05122	0.293158	0.946765	14SM FF	-0.0881841	0.245767	-0.358811	0.719736	1	14SM FF
ENSMUSG00000016664	Pacsin2	15	0.0510572	0.109424	0.466602	0.640785	0.938533	13SM FF	-0.120146	0.109488	-1.09734	0.272491	0.934297	14SM FR	-0.0486292	0.109386	-0.444565	0.656634	1	14SM FF
ENSMUSG00000016756	Cmah	13	0.161476	0.200682	0.804638	0.421028	0.876885	13SM FF	0.0690586	0.201025	0.343532	0.731198	0.996404	14SM FF	0.111326	0.200661	0.554798	0.579033	1	13SM FF
ENSMUSG00000016757	Ttll12	15	-0.161563	0.219308	-0.736693	0.461309	0.888625	13SM FR	0.0316215	0.219451	0.144093	0.885427	0.997045	14SM FF	-0.206659	0.219258	-0.942538	0.345917	1	14SM FF
ENSMUSG00000016758	Bik	15	-0.0884546	0.452556	-0.195456	0.845036	0.977379	13SM FR	-0.0145437	0.460326	-0.0315943	0.974796	1	14SM FR	0.248309	0.455651	0.544955	0.585784	1	13SM FF
ENSMUSG00000016763	Scube1	15	0.411652	0.273253	1.50649	0.131943	0.741463	13SM FF	0.158261	0.273817	0.577979	0.563278	0.99287	14SM FF	0.15977	0.272682	0.585919	0.55793	1	13SM FF
ENSMUSG00000016831	Tox4	14	-0.115865	0.137367	-0.843471	0.398965	0.869019	13SM FR	-0.0601342	0.137633	-0.436918	0.662171	0.995623	14SM FR	-0.0532216	0.13739	-0.387377	0.698477	1	14SM FF
ENSMUSG00000016833	Mrps18c	5	-0.507416	0.152205	-3.33376	0.000856798	0.177509	13SM FR	-0.044059	0.154332	-0.285483	0.775274	0.996404	14SM FR	-0.0509783	0.152897	-0.333415	0.738821	1	14SM FF
ENSMUSG00000016918	Sulf1	1	-0.0616357	0.231703	-0.266012	0.79023	0.969379	13SM FR	0.137397	0.232673	0.590515	0.554845	0.992288	14SM FF	-0.0865371	0.231648	-0.373571	0.708723	1	14SM FF
ENSMUSG00000016921	Srsf6	2	-0.139419	0.0938956	-1.48483	0.137588	0.746034	13SM FR	-0.0922998	0.0941509	-0.980339	0.326919	0.95568	14SM FR	0.0108255	0.0939788	0.115191	0.908294	1	13SM FF
ENSMUSG00000016933	Plcg1	2	0.272021	0.169136	1.6083	0.107769	0.725299	13SM FF	0.256458	0.169727	1.511	0.130788	0.818436	14SM FF	0.0969876	0.168993	0.573916	0.566024	1	13SM FF
ENSMUSG00000016940	Kctd2	11	-0.0895429	0.191837	-0.466766	0.640667	0.938533	13SM FR	-0.141627	0.193609	-0.731513	0.464466	0.988177	14SM FR	0.0180148	0.19233	0.0936661	0.925374	1	13SM FF
ENSMUSG00000016946	Kctd5	17	-0.289549	0.213148	-1.35844	0.174325	0.77483	13SM FR	-0.0815185	0.213221	-0.382319	0.702225	0.996249	14SM FR	-0.231356	0.213189	-1.08522	0.277826	1	14SM FF
ENSMUSG00000016982	Pom121l2	13	0.442303	1.44363	0.306383	0.759313	0.964378	13SM FF	-1.54765	1.37854	-1.12267	0.261578	NA	14SM FR	-0.128449	1.4103	-0.0910798	0.927429	1	14SM FF
ENSMUSG00000016984	Etaa1	11	-0.145787	0.172571	-0.844798	0.398224	0.869019	13SM FR	0.119548	0.174146	0.686483	0.492409	0.990931	14SM FF	-0.157126	0.172571	-0.9105	0.362559	1	14SM FF
ENSMUSG00000016995	Matn4	2	0.367505	0.55103	0.666942	0.504809	0.900004	13SM FF	0.282376	0.554935	0.508845	0.610861	0.993579	14SM FF	-0.0129375	0.548064	-0.0236058	0.981167	1	14SM FF
ENSMUSG00000017002	Slpi	2	-0.698113	0.320755	-2.17647	0.0295201	0.574909	13SM FR	-0.0847504	0.320759	-0.264218	0.791612	0.996404	14SM FR	-0.406029	0.320785	-1.26573	0.205609	1	14SM FF
ENSMUSG00000017007	Rbpjl	2	0.515597	1.1875	0.434187	0.664152	0.945017	13SM FF	1.03449	1.25312	0.825532	0.40907	NA	14SM FF	-0.510413	1.1599	-0.44005	0.659901	1	14SM FF
ENSMUSG00000017009	Sdc4	2	-0.0725349	0.178075	-0.407327	0.683768	0.949317	13SM FR	0.020512	0.178167	0.115128	0.908344	0.997045	14SM FF	0.0139426	0.178091	0.0782895	0.937598	1	13SM FF
ENSMUSG00000017057	Il13ra1	X	-0.184417	0.200083	-0.921703	0.356683	0.85687	13SM FR	-0.0308627	0.200233	-0.154134	0.877504	0.997045	14SM FR	-0.00560912	0.200135	-0.0280267	0.977641	1	14SM FF
ENSMUSG00000017119	Nbr1	11	0.21552	0.175069	1.23105	0.218303	0.801	13SM FF	-0.0203855	0.175159	-0.116383	0.907349	0.997045	14SM FR	0.110052	0.175009	0.628833	0.529458	1	13SM FF
ENSMUSG00000017132	Cyth1	11	0.0561755	0.161863	0.347056	0.728549	0.957336	13SM FF	0.0505345	0.162399	0.311175	0.755668	0.996404	14SM FF	-0.0436923	0.16184	-0.269972	0.787182	1	14SM FF
ENSMUSG00000017144	Rnd3	2	-0.376672	0.182483	-2.06415	0.0390035	0.614501	13SM FR	-0.278448	0.182697	-1.5241	0.127485	0.815383	14SM FR	-0.0756043	0.182751	-0.413702	0.679093	1	14SM FF
ENSMUSG00000017146	Brca1	11	-0.182326	0.334369	-0.545283	0.585559	0.924593	13SM FR	-0.164485	0.334493	-0.491745	0.622899	0.993579	14SM FR	-0.270613	0.334341	-0.809393	0.418289	1	14SM FF
ENSMUSG00000017167	Cntnap1	11	0.508741	0.279811	1.81816	0.0690395	0.675813	13SM FF	0.370967	0.283693	1.30764	0.190997	0.882645	14SM FF	0.371889	0.279626	1.32995	0.183534	1	13SM FF
ENSMUSG00000017176	Nt5c3b	11	-0.0208463	0.182848	-0.114008	0.909231	0.987165	13SM FR	0.241704	0.184705	1.3086	0.190671	0.882645	14SM FF	-0.0355565	0.182396	-0.194941	0.845439	1	14SM FF
ENSMUSG00000017188	Coa3	11	-0.135637	0.197939	-0.685246	0.493188	0.896478	13SM FR	-0.00273884	0.198229	-0.0138166	0.988976	1	14SM FR	-0.111904	0.197952	-0.565309	0.571863	1	14SM FF
ENSMUSG00000017195	Zpbp2	11	-0.214776	1.72898	-0.124221	0.90114	0.986477	13SM FR	1.84266	1.90716	0.966179	0.333955	NA	14SM FF	-0.331449	1.73446	-0.191096	0.84845	1	14SM FF
ENSMUSG00000017204	Gsdma	11	-0.206191	0.408259	-0.505049	0.613524	0.933489	13SM FR	-0.243025	0.414701	-0.586024	0.557859	0.992288	14SM FR	0.401347	0.411682	0.974897	0.329611	1	13SM FF
ENSMUSG00000017210	Med24	11	-0.178855	0.13146	-1.36053	0.173663	0.77462	13SM FR	0.292993	0.132	2.21964	0.026443	0.506231	14SM FF	-0.19328	0.131474	-1.47011	0.141533	1	14SM FF
ENSMUSG00000017221	Psmd3	11	-0.155991	0.304144	-0.512883	0.608033	0.930738	13SM FR	0.185026	0.30423	0.608178	0.54307	0.991685	14SM FF	-0.172944	0.304142	-0.568629	0.569608	1	14SM FF
ENSMUSG00000017264	Exosc10	4	-0.0355294	0.132744	-0.267654	0.788966	0.969037	13SM FR	0.00864517	0.133369	0.0648213	0.948316	0.998785	14SM FF	0.0298902	0.132866	0.224965	0.822006	1	13SM FF
ENSMUSG00000017286	Glod4	11	-0.0883942	0.195483	-0.452183	0.651137	0.94217	13SM FR	-0.184803	0.195878	-0.943463	0.345444	0.96043	14SM FR	-0.0487745	0.195464	-0.249532	0.802949	1	14SM FF
ENSMUSG00000017288	Vps53	11	-0.228814	0.104955	-2.18012	0.0292487	0.57328	13SM FR	-0.153002	0.105218	-1.45414	0.145906	0.833204	14SM FR	-0.17042	0.105191	-1.6201	0.105211	1	14SM FF
ENSMUSG00000017291	Taok1	11	-0.134264	0.0779441	-1.72256	0.0849674	0.703687	13SM FR	-0.0387148	0.0780906	-0.495768	0.620058	0.993579	14SM FR	-0.0902683	0.0779678	-1.15776	0.24696	1	14SM FF
ENSMUSG00000017299	Dnttip1	2	0.0764988	0.108775	0.703276	0.481884	0.894169	13SM FF	-0.318026	0.109203	-2.91224	0.00358852	0.255716	14SM FR	0.102109	0.108798	0.938517	0.347979	1	13SM FF
ENSMUSG00000017300	Tnnc2	2	-1.36363	3.06262	-0.445249	0.65614	0.94367	13SM FR	0.850061	3.06583	0.277269	0.781573	0.996404	14SM FF	0.0448565	3.06404	0.0146396	0.98832	1	13SM FF
ENSMUSG00000017307	Acot8	2	-0.22441	0.15528	-1.44519	0.148404	0.756439	13SM FR	-0.0345023	0.15588	-0.221339	0.824828	0.997045	14SM FR	-0.141883	0.155391	-0.913069	0.361206	1	14SM FF
ENSMUSG00000017309	Cd300lg	11	0.628653	0.420445	1.49521	0.13486	0.744587	13SM FF	-0.216264	0.428252	-0.504993	0.613564	0.993579	14SM FR	0.800148	0.421948	1.89632	0.0579178	1	13SM FF
ENSMUSG00000017311	Pyy	11	0.133018	0.278254	0.478045	0.632618	0.938092	13SM FF	0.384642	0.278354	1.38185	0.167019	0.854641	14SM FF	-0.264316	0.278077	-0.950513	0.341852	1	14SM FF
ENSMUSG00000017314	Mpp2	11	-0.0445053	0.300399	-0.148154	0.882221	0.984064	13SM FR	0.395545	0.306747	1.28948	0.197231	0.888277	14SM FF	-0.423282	0.295965	-1.43018	0.152666	1	14SM FF
ENSMUSG00000017316	Ppy	11	0.338523	0.468687	0.72228	0.470122	0.890365	13SM FF	-0.125601	0.468287	-0.268213	0.788535	0.996404	14SM FR	0.0214056	0.466916	0.0458446	0.963434	1	13SM FF
ENSMUSG00000017344	Vtn	11	-0.410835	0.416894	-0.985466	0.324395	0.844719	13SM FR	-0.0354823	0.438262	-0.0809614	0.935473	NA	14SM FR	-0.152942	0.41923	-0.364817	0.715248	1	14SM FF
ENSMUSG00000017376	Nlk	11	-0.00386391	0.0872365	-0.0442923	0.964671	0.996013	13SM FR	0.0819526	0.0880746	0.930491	0.352117	0.961747	14SM FF	-0.12808	0.0869257	-1.47344	0.140633	1	14SM FF
ENSMUSG00000017386	Traf4	11	0.0702492	0.132005	0.532171	0.594608	0.926609	13SM FF	0.0236704	0.13231	0.178902	0.858015	0.997045	14SM FF	-0.0577556	0.131787	-0.43825	0.661205	1	14SM FF
ENSMUSG00000017390	Aldoc	11	0.0499494	0.353818	0.141173	0.887734	0.984438	13SM FF	0.382988	0.354091	1.08161	0.279425	0.939306	14SM FF	-0.30918	0.353303	-0.875112	0.381513	1	14SM FF
ENSMUSG00000017400	Stac2	11	0.294222	0.470238	0.625687	0.53152	0.909019	13SM FF	0.17378	0.47612	0.364991	0.715118	0.996402	14SM FF	0.272742	0.469079	0.581441	0.560943	1	13SM FF
ENSMUSG00000017404	Rpl19	11	-0.0508042	0.198692	-0.255693	0.798188	0.971402	13SM FR	-0.0705699	0.198703	-0.355152	0.722475	0.996404	14SM FR	-0.130279	0.198674	-0.655744	0.511989	1	14SM FF
ENSMUSG00000017405	Nek8	11	-0.0923174	0.283325	-0.325835	0.744549	0.962309	13SM FR	0.0325876	0.285711	0.114058	0.909192	0.997045	14SM FF	0.0227306	0.283713	0.0801183	0.936143	1	13SM FF
ENSMUSG00000017412	Cacnb4	2	-0.705004	0.929062	-0.758834	0.447952	0.883977	13SM FR	1.54149	0.913642	1.68719	0.0915663	0.754612	14SM FF	-1.07852	0.913506	-1.18064	0.237746	1	14SM FF
ENSMUSG00000017417	Plxdc1	11	0.5016	0.439397	1.14157	0.253635	0.815544	13SM FF	-0.0317206	0.443444	-0.0715324	0.942974	0.998776	14SM FR	0.400613	0.437615	0.915447	0.359957	1	13SM FF
ENSMUSG00000017418	Arl5b	2	-0.267999	0.205141	-1.30641	0.191413	0.782682	13SM FR	-0.261936	0.205043	-1.27747	0.201437	0.888972	14SM FR	-0.184518	0.205136	-0.89949	0.368392	1	14SM FF
ENSMUSG00000017421	Zfp207	11	-0.166007	0.098484	-1.68563	0.0918675	0.712809	13SM FR	0.0990573	0.098614	1.0045	0.31514	0.952296	14SM FF	-0.168067	0.0984822	-1.70657	0.0879011	1	14SM FF
ENSMUSG00000017428	Psmd11	11	-0.139235	0.223964	-0.621683	0.53415	0.909019	13SM FR	0.0411043	0.224068	0.183446	0.854448	0.997045	14SM FF	-0.0876309	0.223964	-0.391272	0.695596	1	14SM FF
ENSMUSG00000017446	C1qtnf1	11	0.506201	0.201141	2.51665	0.0118478	0.430359	13SM FF	0.211879	0.204013	1.03856	0.29901	0.94847	14SM FF	0.317791	0.199816	1.59042	0.111741	1	13SM FF
ENSMUSG00000017453	Pipox	11	1.38965	0.636762	2.18237	0.0290823	0.572396	13SM FF	1.14425	0.630993	1.81341	0.0697679	NA	14SM FF	-0.102219	0.608835	-0.167893	0.866667	1	14SM FF
ENSMUSG00000017466	Timp2	11	0.236372	0.349634	0.676057	0.499005	0.897762	13SM FF	-0.058315	0.349758	-0.16673	0.867583	0.997045	14SM FR	0.199893	0.349625	0.571735	0.567502	1	13SM FF
ENSMUSG00000017478	Zc3h18	8	0.0257619	0.150883	0.170741	0.864427	0.9829	13SM FF	0.0878525	0.151051	0.581607	0.560831	0.992334	14SM FF	-0.157631	0.15088	-1.04474	0.296141	1	14SM FF
ENSMUSG00000017485	Top2b	14	-0.148312	0.208082	-0.712757	0.475996	0.89292	13SM FR	-0.252947	0.208194	-1.21496	0.224383	0.900042	14SM FR	-0.100565	0.208082	-0.483295	0.628886	1	14SM FF
ENSMUSG00000017491	Rarb	14	0.561892	0.413015	1.36046	0.173684	0.77462	13SM FF	-0.142387	0.413302	-0.344511	0.730462	0.996404	14SM FR	0.308973	0.408713	0.755966	0.44967	1	13SM FF
ENSMUSG00000017493	Igfbp4	11	-0.072387	0.153934	-0.470246	0.63818	0.93845	13SM FR	0.199215	0.154046	1.29321	0.195938	0.888049	14SM FF	-0.231067	0.153897	-1.50144	0.133242	1	14SM FF
ENSMUSG00000017499	Cdc6	11	-0.153348	0.375955	-0.407888	0.683356	0.949317	13SM FR	0.354523	0.377097	0.940138	0.347147	0.960456	14SM FF	-0.211321	0.375802	-0.562319	0.573899	1	14SM FF
ENSMUSG00000017548	Suz12	11	-0.0365516	0.118875	-0.30748	0.758478	0.964378	13SM FR	-0.0448183	0.119268	-0.375777	0.707083	0.996402	14SM FR	-0.0193072	0.118957	-0.162304	0.871067	1	14SM FF
ENSMUSG00000017550	Atad5	11	0.0924714	0.267332	0.345904	0.729415	0.957373	13SM FF	0.204818	0.268128	0.763884	0.444937	0.985801	14SM FF	0.102933	0.267461	0.384852	0.700347	1	13SM FF
ENSMUSG00000017561	Crlf3	11	0.209902	0.223309	0.939962	0.347237	0.852398	13SM FF	0.20577	0.224099	0.91821	0.358509	0.962192	14SM FF	-0.020644	0.222979	-0.0925827	0.926235	1	14SM FF
ENSMUSG00000017588	Krt27	11	0.44738	3.3878	0.132056	0.89494	0.9847	13SM FF	-1.80716	3.64436	-0.495879	0.61998	NA	14SM FR	4.93402	3.51999	1.40171	0.161001	1	13SM FF
ENSMUSG00000017607	Tns4	11	0.49893	0.312436	1.5969	0.110287	0.727564	13SM FF	0.0893562	0.312632	0.285819	0.775017	0.996404	14SM FF	0.489894	0.312391	1.56821	0.116833	1	13SM FF
ENSMUSG00000017615	Tnfaip1	11	-0.2612	0.117909	-2.21526	0.0267421	0.564028	13SM FR	-0.11221	0.118126	-0.949916	0.342155	0.96043	14SM FR	-0.0966463	0.118022	-0.818883	0.412853	1	14SM FF
ENSMUSG00000017631	Abr	11	0.133155	0.159096	0.836951	0.40262	0.869711	13SM FF	0.247508	0.159139	1.5553	0.119876	0.800189	14SM FF	-0.171494	0.159003	-1.07856	0.280786	1	14SM FF
ENSMUSG00000017639	Rab11fip4	11	-0.034711	0.156024	-0.222473	0.823946	0.974493	13SM FR	0.0209435	0.156301	0.133995	0.893407	0.997045	14SM FF	-0.0112845	0.156087	-0.0722959	0.942366	1	14SM FF
ENSMUSG00000017652	Cd40	2	0.14501	0.314155	0.461586	0.644378	0.939738	13SM FF	0.470353	0.315929	1.48879	0.136542	0.827209	14SM FF	0.368893	0.31423	1.17396	0.240412	1	13SM FF
ENSMUSG00000017664	Slc35c2	2	-0.0496306	0.24964	-0.198809	0.842413	0.976643	13SM FR	-0.0143244	0.250677	-0.0571428	0.954431	0.999497	14SM FR	0.132552	0.249764	0.53071	0.59562	1	13SM FF
ENSMUSG00000017667	Zfp334	2	0.348888	0.244028	1.4297	0.152802	0.761293	13SM FF	0.0641742	0.24739	0.259405	0.795323	0.996819	14SM FF	0.233325	0.243364	0.958745	0.337687	1	13SM FF
ENSMUSG00000017670	Elmo2	2	0.197423	0.201652	0.979028	0.327566	0.846104	13SM FF	0.146284	0.202665	0.721803	0.470416	0.988177	14SM FF	0.179868	0.201686	0.89182	0.37249	1	13SM FF
ENSMUSG00000017677	Wsb1	11	-0.255298	0.104264	-2.44857	0.0143425	0.460264	13SM FR	-0.278854	0.104404	-2.67091	0.0075646	0.321079	14SM FR	-0.121526	0.104384	-1.16422	0.244333	1	14SM FF
ENSMUSG00000017679	Ttpal	2	0.283601	0.200872	1.41185	0.157995	0.766173	13SM FF	0.08266	0.201826	0.40956	0.682129	0.99619	14SM FF	0.30464	0.200865	1.51665	0.129356	1	13SM FF
ENSMUSG00000017686	Rhot1	11	-0.0973409	0.0994793	-0.978505	0.327825	0.846104	13SM FR	0.102839	0.100274	1.02557	0.305093	0.949705	14SM FF	-0.0965897	0.0995529	-0.970234	0.33193	1	14SM FF
ENSMUSG00000017688	Hnf4g	3	0.12136	0.171456	0.70782	0.479057	0.893784	13SM FF	-0.134537	0.171576	-0.784124	0.432967	0.982637	14SM FR	-0.0344326	0.171213	-0.201109	0.840613	1	14SM FF
ENSMUSG00000017692	Rhbdl3	11	-0.402265	0.32886	-1.22321	0.22125	0.80113	13SM FR	0.38184	0.34123	1.11901	0.263136	0.928669	14SM FF	0.107021	0.330498	0.323819	0.746075	1	13SM FF
ENSMUSG00000017697	Ada	2	-0.272188	0.269692	-1.00926	0.312852	0.841551	13SM FR	0.32723	0.271469	1.2054	0.228047	0.904971	14SM FF	-0.209098	0.269884	-0.774771	0.438475	1	14SM FF
ENSMUSG00000017707	Serinc3	2	0.143118	0.143365	0.998279	0.318144	0.842525	13SM FF	0.18424	0.143422	1.2846	0.198932	0.888277	14SM FF	-0.0513958	0.143332	-0.35858	0.719909	1	14SM FF
ENSMUSG00000017713	Tha1	11	-0.25776	0.247059	-1.04331	0.296803	0.834547	13SM FR	-0.0669822	0.248279	-0.269786	0.787325	0.996404	14SM FR	-0.0528907	0.247624	-0.213592	0.830865	1	14SM FF
ENSMUSG00000017715	Pgs1	11	-0.273797	0.214355	-1.27731	0.201493	0.790141	13SM FR	-0.152613	0.214596	-0.711161	0.476985	0.988697	14SM FR	-0.0292326	0.214481	-0.136294	0.891589	1	14SM FF
ENSMUSG00000017716	Birc5	11	-0.482528	0.373371	-1.29236	0.196234	0.785406	13SM FR	-0.248141	0.373328	-0.664673	0.506259	0.990931	14SM FR	-0.352949	0.373456	-0.945087	0.344614	1	14SM FF
ENSMUSG00000017718	Afmid	11	0.0811756	0.29854	0.271909	0.785692	0.968436	13SM FF	-0.375946	0.301741	-1.24592	0.212793	0.891321	14SM FR	0.411856	0.300415	1.37096	0.170388	1	13SM FF
ENSMUSG00000017721	Pigt	2	-0.0356617	0.101391	-0.351725	0.725044	0.956277	13SM FR	0.0436382	0.101536	0.429783	0.667353	0.995645	14SM FF	-0.110207	0.101347	-1.08742	0.276852	1	14SM FF
ENSMUSG00000017723	Wfdc2	2	0.153487	0.316299	0.48526	0.627492	0.93784	13SM FF	0.0580313	0.316415	0.183403	0.854482	0.997045	14SM FF	0.114074	0.316299	0.360653	0.718359	1	13SM FF
ENSMUSG00000017724	Etv4	11	-0.419077	0.299378	-1.39982	0.161566	0.767233	13SM FR	-0.707692	0.301329	-2.34857	0.0188456	0.453713	14SM FR	-0.0558375	0.302158	-0.184796	0.853389	1	14SM FF
ENSMUSG00000017734	Dbndd2	2	-0.105864	0.14061	-0.752885	0.451519	0.884401	13SM FR	0.0195757	0.143102	0.136796	0.891192	0.997045	14SM FF	0.0149761	0.140792	0.10637	0.915289	1	13SM FF
ENSMUSG00000017737	Mmp9	2	0.222484	0.416367	0.534345	0.593103	0.926456	13SM FF	0.735271	0.419348	1.75337	0.0795393	0.731344	14SM FF	-0.389745	0.417104	-0.934407	0.350094	1	14SM FF
ENSMUSG00000017740	Slc12a5	2	-0.133448	0.85173	-0.156679	0.875498	0.983584	13SM FR	-0.281706	0.869681	-0.323919	0.746	NA	14SM FR	0.287913	0.846947	0.339942	0.7339	1	13SM FF
ENSMUSG00000017747	Ghdc	11	0.0786668	0.183498	0.428707	0.668136	0.945593	13SM FF	0.495929	0.184693	2.68515	0.00724969	0.316531	14SM FF	-0.273816	0.182117	-1.50352	0.132706	1	14SM FF
ENSMUSG00000017754	Pltp	2	0.186115	0.204059	0.912064	0.361735	0.858141	13SM FF	0.141053	0.205609	0.686026	0.492697	0.990931	14SM FF	0.120427	0.203802	0.590903	0.554585	1	13SM FF
ENSMUSG00000017756	Slc12a7	13	-0.0346199	0.118849	-0.291293	0.770827	0.966508	13SM FR	-0.20298	0.119014	-1.70552	0.0880976	0.748899	14SM FR	0.125421	0.118908	1.05478	0.291526	1	13SM FF
ENSMUSG00000017760	Ctsa	2	-0.0625455	0.199696	-0.313203	0.754126	0.964036	13SM FR	0.22186	0.19988	1.10996	0.267014	0.929838	14SM FF	-0.161255	0.19965	-0.807689	0.41927	1	14SM FF
ENSMUSG00000017764	Zswim1	2	-0.0228159	0.20367	-0.112024	0.910804	0.987625	13SM FR	0.246088	0.204833	1.20141	0.229592	0.907285	14SM FF	-0.273208	0.20292	-1.34638	0.178179	1	14SM FF
ENSMUSG00000017765	Slc12a4	8	0.34357	0.207932	1.65231	0.0984704	0.718786	13SM FF	-0.0683784	0.209788	-0.325941	0.744469	0.996404	14SM FR	0.346664	0.208018	1.66651	0.095611	1	13SM FF
ENSMUSG00000017767	Spata25	2	0.607114	1.30029	0.466906	0.640567	0.938533	13SM FF	2.0274	1.48922	1.36139	0.173392	NA	14SM FF	-0.00932422	1.25228	-0.00744578	0.994059	1	14SM FF
ENSMUSG00000017774	Myo1c	11	-0.00711248	0.0896445	-0.079341	0.936761	0.991733	13SM FR	0.0532928	0.0898444	0.593168	0.553069	0.992288	14SM FF	0.00445064	0.0896401	0.0496501	0.960401	1	13SM FF
ENSMUSG00000017776	Crk	11	-0.200446	0.0916018	-2.18824	0.0286524	0.571839	13SM FR	-0.0770816	0.0917127	-0.840468	0.400646	0.975076	14SM FR	-0.0866313	0.0916387	-0.945358	0.344476	1	14SM FF
ENSMUSG00000017778	Cox7c	13	-0.22659	0.131133	-1.72794	0.0839997	0.703202	13SM FR	0.0856192	0.131303	0.652075	0.514353	0.990931	14SM FF	-0.215902	0.13114	-1.64634	0.0996942	1	14SM FF
ENSMUSG00000017781	Pitpna	11	-0.21068	0.113178	-1.8615	0.0626742	0.665979	13SM FR	-0.0178589	0.113255	-0.157687	0.874703	0.997045	14SM FR	-0.199183	0.113182	-1.75984	0.0784343	1	14SM FF
ENSMUSG00000017801	Mlx	11	-0.382243	0.150456	-2.54056	0.0110676	0.424186	13SM FR	0.0485896	0.150535	0.322779	0.746862	0.996404	14SM FF	-0.284159	0.150488	-1.88825	0.0589927	1	14SM FF
ENSMUSG00000017802	Retreg3	11	-0.0492131	0.120255	-0.409239	0.682364	0.949111	13SM FR	-0.0292356	0.120669	-0.24228	0.808563	0.997045	14SM FR	0.0171834	0.120319	0.142815	0.886436	1	13SM FF
ENSMUSG00000017817	Jph2	2	-0.0802974	0.446837	-0.179702	0.857387	0.981223	13SM FR	-0.317823	0.447015	-0.710988	0.477092	0.988697	14SM FR	0.199645	0.446932	0.4467	0.655091	1	13SM FF
ENSMUSG00000017830	Dhx58	11	0.273438	0.457112	0.598186	0.549716	0.912012	13SM FF	-0.0887324	0.456984	-0.194169	0.846043	0.997045	14SM FR	0.0276912	0.456868	0.060611	0.951669	1	13SM FF
ENSMUSG00000017831	Rab5a	17	-0.209158	0.0855051	-2.44615	0.014439	0.460264	13SM FR	-0.0774631	0.0858569	-0.902234	0.366932	0.965693	14SM FR	-0.125969	0.085623	-1.4712	0.141237	1	14SM FF
ENSMUSG00000017837	Nkiras2	11	-0.2429	0.156924	-1.54789	0.12165	0.735434	13SM FR	-0.0185809	0.157407	-0.118043	0.906033	0.997045	14SM FR	-0.131029	0.157102	-0.83404	0.404259	1	14SM FF
ENSMUSG00000017843	Ppp2r5c	12	-0.178264	0.0803122	-2.21964	0.026443	0.559525	13SM FR	-0.00169716	0.0806614	-0.0210405	0.983213	1	14SM FR	-0.111325	0.0803734	-1.3851	0.166021	1	14SM FF
ENSMUSG00000017858	Ift52	2	-0.0741383	0.185172	-0.400375	0.68888	0.95084	13SM FR	0.124345	0.185991	0.668556	0.503779	0.990931	14SM FF	-0.175626	0.18521	-0.948253	0.343001	1	14SM FF
ENSMUSG00000017861	Mybl2	2	-0.0807249	0.328168	-0.245986	0.805693	0.972457	13SM FR	0.0910587	0.328858	0.276893	0.781862	0.996404	14SM FF	0.0216991	0.328248	0.0661058	0.947294	1	13SM FF
ENSMUSG00000017868	Sgk2	2	-0.70757	0.253572	-2.79041	0.00526417	0.347231	13SM FR	-0.631433	0.253298	-2.49285	0.0126723	0.397255	14SM FR	-0.313002	0.253909	-1.23273	0.217676	1	14SM FF
ENSMUSG00000017897	Eya2	2	-0.442686	0.575993	-0.768562	0.442153	0.882546	13SM FR	0.922724	0.598095	1.54277	0.122886	NA	14SM FF	-0.552041	0.580402	-0.951136	0.341535	1	14SM FF
ENSMUSG00000017929	B4galt5	2	-0.177656	0.268793	-0.660941	0.50865	0.901152	13SM FR	-0.335271	0.268865	-1.24698	0.212403	0.890577	14SM FR	-0.0455246	0.268821	-0.169349	0.865522	1	14SM FF
ENSMUSG00000017943	Gdap1l1	2	0.387694	0.402723	0.962682	0.335707	0.847914	13SM FF	-0.182185	0.408402	-0.446093	0.65553	NA	14SM FR	-0.0650762	0.39839	-0.163348	0.870244	1	14SM FF
ENSMUSG00000017950	Hnf4a	2	-0.0856095	0.139097	-0.615465	0.538248	0.910193	13SM FR	0.117401	0.139104	0.84398	0.398681	0.974047	14SM FF	-0.250123	0.139082	-1.79838	0.0721163	1	14SM FF
ENSMUSG00000017969	Ptgis	2	-0.0325843	0.465971	-0.0699278	0.944251	0.992579	13SM FR	-0.205151	0.468913	-0.437503	0.661746	0.995623	14SM FR	0.17677	0.467258	0.378313	0.705198	1	13SM FF
ENSMUSG00000017978	Cadps2	6	-0.209171	0.108363	-1.93027	0.0535734	0.643111	13SM FR	-0.248867	0.108832	-2.2867	0.0222131	0.485174	14SM FR	0.119036	0.10864	1.09569	0.273213	1	13SM FF
ENSMUSG00000017999	Ddx27	2	0.128575	0.146113	0.879971	0.378875	0.861766	13SM FF	-0.366942	0.146786	-2.49984	0.0124249	0.39651	14SM FR	0.300169	0.146315	2.05152	0.0402166	1	13SM FF
ENSMUSG00000018001	Cyth3	5	0.082229	0.210836	0.390015	0.696526	0.952101	13SM FF	0.00209354	0.21143	0.0099018	0.9921	1	14SM FF	0.120231	0.210923	0.570022	0.568663	1	13SM FF
ENSMUSG00000018008	Cyth4	15	0.343143	0.2316	1.48162	0.138441	0.746034	13SM FF	0.689601	0.233082	2.95862	0.00309017	0.241132	14SM FF	-0.143342	0.231148	-0.620132	0.535171	1	14SM FF
ENSMUSG00000018012	Rac3	11	-0.0525399	0.309326	-0.169853	0.865126	0.983058	13SM FR	0.489662	0.312209	1.56838	0.116793	0.795821	14SM FF	-0.347723	0.306949	-1.13284	0.257283	1	14SM FF
ENSMUSG00000018040	Rrp7a	15	-0.0172334	0.232871	-0.0740041	0.941007	0.992138	13SM FR	0.0322893	0.233134	0.138501	0.889844	0.997045	14SM FF	0.00799914	0.232903	0.0343454	0.972602	1	13SM FF
ENSMUSG00000018042	Cyb5r3	15	-0.0324013	0.122296	-0.264941	0.791055	0.969643	13SM FR	-0.0865469	0.122508	-0.706459	0.479902	0.990261	14SM FR	0.0123739	0.122325	0.101157	0.919426	1	13SM FF
ENSMUSG00000018068	Ints2	11	-0.423272	0.151716	-2.78991	0.00527233	0.347231	13SM FR	0.0153458	0.152207	0.100822	0.919692	0.997045	14SM FF	-0.232583	0.151902	-1.53114	0.125735	1	14SM FF
ENSMUSG00000018076	Med13l	5	-0.0222885	0.124299	-0.179314	0.857691	0.981223	13SM FR	-0.112537	0.124556	-0.903503	0.366259	0.965664	14SM FR	0.0595343	0.12437	0.478687	0.632161	1	13SM FF
ENSMUSG00000018102	H2bc4	13	-0.0431163	0.209732	-0.205578	0.83712	0.975802	13SM FR	-0.302586	0.209895	-1.44161	0.149413	0.838688	14SM FR	0.105642	0.209812	0.50351	0.614606	1	13SM FF
ENSMUSG00000018126	Baiap2l2	15	0.426007	0.222785	1.91219	0.055852	0.643676	13SM FF	0.324999	0.223157	1.45637	0.14529	0.833204	14SM FF	0.0594658	0.222329	0.267468	0.789109	1	13SM FF
ENSMUSG00000018143	Mafk	5	-0.464523	0.223492	-2.07848	0.0376652	0.607332	13SM FR	-0.431521	0.223606	-1.92983	0.0536282	0.648425	14SM FR	-0.0367793	0.223668	-0.164437	0.869387	1	14SM FF
ENSMUSG00000018160	Med1	11	-0.0257411	0.112661	-0.228484	0.81927	0.974493	13SM FR	0.0165698	0.112824	0.146865	0.883239	0.997045	14SM FF	-0.0328582	0.11267	-0.291633	0.770567	1	14SM FF
ENSMUSG00000018166	Erbb3	10	-0.167351	0.158969	-1.05273	0.292466	0.83349	13SM FR	-0.237409	0.159009	-1.49306	0.135422	0.826456	14SM FR	0.0371658	0.158992	0.23376	0.815172	1	13SM FF
ENSMUSG00000018167	Stard3	11	-0.0271087	0.11719	-0.231324	0.817063	0.973904	13SM FR	0.0366279	0.117641	0.311352	0.755533	0.996404	14SM FF	-0.0859692	0.116972	-0.734956	0.462366	1	14SM FF
ENSMUSG00000018168	Ikzf3	11	0.808213	0.569927	1.4181	0.156162	0.76577	13SM FF	1.08114	0.570632	1.89464	0.0581404	0.673869	14SM FF	0.258549	0.569773	0.453775	0.649991	1	13SM FF
ENSMUSG00000018169	Mfng	15	0.546011	0.359075	1.5206	0.128359	0.739653	13SM FF	1.18888	0.370678	3.2073	0.00133985	0.182505	14SM FF	-0.0455413	0.354952	-0.128303	0.89791	1	14SM FF
ENSMUSG00000018171	Vmp1	11	-0.476288	0.190806	-2.4962	0.0125533	0.443668	13SM FR	-0.130463	0.190869	-0.683521	0.494278	0.990931	14SM FR	-0.203697	0.190859	-1.06727	0.285851	1	14SM FF
ENSMUSG00000018189	Uchl5	1	0.0455993	0.213261	0.213819	0.830688	0.974493	13SM FF	-0.196191	0.213663	-0.918227	0.3585	0.962192	14SM FR	0.0505539	0.213509	0.236777	0.81283	1	13SM FF
ENSMUSG00000018196	Glrx2	1	-0.141283	0.12985	-1.08805	0.276573	0.824816	13SM FR	-0.186058	0.130361	-1.42726	0.153505	0.839611	14SM FR	-0.0639266	0.129821	-0.492422	0.622421	1	14SM FF
ENSMUSG00000018199	Ro60	1	0.0803574	0.125346	0.641085	0.521468	0.907433	13SM FF	0.060135	0.126507	0.475348	0.634539	0.994924	14SM FF	0.0761768	0.125382	0.607559	0.54348	1	13SM FF
ENSMUSG00000018209	Stk4	2	-0.0314841	0.144723	-0.217547	0.827782	0.974493	13SM FR	-0.0607722	0.144984	-0.419165	0.675095	0.99619	14SM FR	0.0896888	0.144712	0.619774	0.535407	1	13SM FF
ENSMUSG00000018217	Pmp22	11	0.128826	0.262793	0.490217	0.62398	0.937431	13SM FF	-0.273416	0.262795	-1.04042	0.298146	0.94847	14SM FR	0.0372981	0.262767	0.141943	0.887125	1	13SM FF
ENSMUSG00000018238	Gdf9	11	-0.232034	1.07369	-0.216109	0.828903	0.974493	13SM FR	-1.80167	1.30881	-1.37657	0.168646	NA	14SM FR	2.14102	1.27254	1.68247	0.0924781	1	13SM FF
ENSMUSG00000018239	Zcchc10	11	-0.0962108	0.215084	-0.447318	0.654646	0.94367	13SM FR	0.204082	0.217559	0.938052	0.348217	0.961048	14SM FF	-0.243825	0.214031	-1.13921	0.254617	1	14SM FF
ENSMUSG00000018263	Tbx5	5	-1.00305	0.91978	-1.09053	0.275478	0.824816	13SM FR	-1.58875	0.91638	-1.73372	0.082967	0.741054	14SM FR	0.274472	0.92719	0.296026	0.76721	1	13SM FF
ENSMUSG00000018286	Psmb6	11	-0.265043	0.225609	-1.17479	0.240078	0.808342	13SM FR	0.196387	0.225794	0.869765	0.384429	0.971217	14SM FF	-0.212575	0.225631	-0.942136	0.346123	1	14SM FF
ENSMUSG00000018287	Spag7	11	0.0358147	0.145823	0.245604	0.805989	0.972457	13SM FF	0.120098	0.145829	0.823556	0.410192	0.977954	14SM FF	-0.20161	0.144944	-1.39095	0.164241	1	14SM FF
ENSMUSG00000018293	Pfn1	11	-0.212588	0.155283	-1.36904	0.170987	0.772261	13SM FR	0.0504735	0.155305	0.324997	0.745184	0.996404	14SM FF	-0.229031	0.15528	-1.47495	0.140225	1	14SM FF
ENSMUSG00000018322	Tomm34	2	0.0812064	0.115894	0.700693	0.483495	0.894169	13SM FF	0.0626663	0.116714	0.536921	0.591322	0.993579	14SM FF	-0.0189895	0.115717	-0.164104	0.86965	1	14SM FF
ENSMUSG00000018326	Ywhab	2	-0.249003	0.0979284	-2.5427	0.0109998	0.424186	13SM FR	-0.034811	0.0980104	-0.355176	0.722458	0.996404	14SM FR	-0.181849	0.0979497	-1.85656	0.0633741	1	14SM FF
ENSMUSG00000018334	Ksr1	11	-0.287223	0.159744	-1.79801	0.0721748	0.684808	13SM FR	-0.168452	0.159847	-1.05383	0.29196	0.946762	14SM FR	-0.0690449	0.159818	-0.432022	0.665726	1	14SM FF
ENSMUSG00000018339	Gpx3	11	0.136557	0.156889	0.870406	0.384079	0.862149	13SM FF	0.0114801	0.157353	0.072958	0.94184	0.998776	14SM FF	0.058303	0.156762	0.37192	0.709952	1	13SM FF
ENSMUSG00000018340	Anxa6	11	0.168829	0.122896	1.37376	0.169516	0.771403	13SM FF	0.175341	0.123328	1.42174	0.155102	0.842418	14SM FF	0.0176857	0.122749	0.14408	0.885437	1	13SM FF
ENSMUSG00000018341	Il12rb2	6	0.39978	0.346294	1.15445	0.248314	0.811691	13SM FF	-0.235493	0.362429	-0.649763	0.515845	0.990931	14SM FR	0.630428	0.350365	1.79935	0.0719636	1	13SM FF
ENSMUSG00000018347	Zkscan6	11	-0.412741	0.145178	-2.843	0.00446909	0.328078	13SM FR	-0.0532505	0.146272	-0.364051	0.71582	0.996402	14SM FR	-0.212502	0.146009	-1.4554	0.145558	1	14SM FF
ENSMUSG00000018362	Kpna2	11	-0.294695	0.184252	-1.59941	0.109728	0.726183	13SM FR	0.023596	0.184321	0.128016	0.898137	0.997045	14SM FF	-0.173274	0.184276	-0.940295	0.347066	1	14SM FF
ENSMUSG00000018363	Smurf2	11	-0.134813	0.0955985	-1.4102	0.158481	0.766912	13SM FR	-0.101526	0.095894	-1.05873	0.289723	0.944798	14SM FR	-0.100889	0.0955761	-1.05559	0.291154	1	14SM FF
ENSMUSG00000018372	Cep95	11	0.366763	0.213992	1.71391	0.0865444	0.705459	13SM FF	-0.17502	0.213274	-0.820636	0.411853	0.979337	14SM FR	-0.182624	0.212617	-0.858931	0.390379	1	14SM FF
ENSMUSG00000018377	Vezf1	11	0.188561	0.147611	1.27741	0.201456	0.790141	13SM FF	-0.00698202	0.147954	-0.0471906	0.962361	1	14SM FR	0.107005	0.147547	0.72523	0.468311	1	13SM FF
ENSMUSG00000018378	Cuedc1	11	0.321066	0.347092	0.925019	0.354956	0.85623	13SM FF	-0.246281	0.34761	-0.708498	0.478636	0.989945	14SM FR	0.504092	0.347152	1.45208	0.14648	1	13SM FF
ENSMUSG00000018379	Srsf1	11	-0.191436	0.163651	-1.16978	0.24209	0.809635	13SM FR	0.0785542	0.163719	0.47981	0.631363	0.993579	14SM FF	-0.146045	0.163669	-0.892319	0.372222	1	14SM FF
ENSMUSG00000018381	Abi3	11	0.808149	0.313841	2.57503	0.0100232	0.421016	13SM FF	0.741409	0.315816	2.3476	0.0188949	0.453713	14SM FF	0.320576	0.31335	1.02306	0.30628	1	13SM FF
ENSMUSG00000018387	Shroom1	11	0.0302933	0.281746	0.10752	0.914377	0.987625	13SM FF	-0.230012	0.28929	-0.795091	0.426561	0.982026	14SM FR	0.222876	0.284498	0.783402	0.433391	1	13SM FF
ENSMUSG00000018395	Kif3a	11	0.327769	0.246553	1.32941	0.183714	0.780086	13SM FF	-0.021372	0.245674	-0.0869934	0.930677	0.998678	14SM FR	-0.201522	0.244547	-0.824062	0.409904	1	14SM FF
ENSMUSG00000018398	Septin8	11	0.0844935	0.112254	0.752698	0.451632	0.884401	13SM FF	9.09227e-06	0.112802	8.0604e-05	0.999936	1	14SM FF	0.0343171	0.112188	0.30589	0.759688	1	13SM FF
ENSMUSG00000018401	Mtmr4	11	-0.0636248	0.148208	-0.429293	0.66771	0.945592	13SM FR	0.34793	0.148365	2.34509	0.0190223	0.455352	14SM FF	-0.288953	0.148066	-1.95152	0.0509954	1	14SM FF
ENSMUSG00000018405	Mrm1	11	-0.707968	0.33448	-2.11662	0.0342921	0.59595	13SM FR	0.163359	0.336466	0.485513	0.627313	0.993579	14SM FF	-0.526163	0.334555	-1.57272	0.115783	1	14SM FF
ENSMUSG00000018411	Mapt	11	-0.0419702	0.199201	-0.210693	0.833127	0.974952	13SM FR	-0.232915	0.199505	-1.16747	0.243021	0.913781	14SM FR	0.0469159	0.199261	0.235449	0.81386	1	13SM FF
ENSMUSG00000018412	Kansl1	11	0.105716	0.0935809	1.12968	0.258612	0.817118	13SM FF	0.0844364	0.093856	0.899638	0.368313	0.965693	14SM FF	-0.0461127	0.0934958	-0.493206	0.621867	1	14SM FF
ENSMUSG00000018415	Gid4	11	0.0995424	0.141052	0.705715	0.480365	0.893784	13SM FF	0.0647074	0.141967	0.455792	0.64854	0.995623	14SM FF	0.0501474	0.140985	0.355694	0.72207	1	13SM FF
ENSMUSG00000018417	Myo1b	1	-0.266459	0.223806	-1.19058	0.23382	0.805506	13SM FR	-0.0684733	0.22403	-0.305644	0.759876	0.996404	14SM FR	-0.0898356	0.223886	-0.401256	0.688231	1	14SM FF
ENSMUSG00000018425	Dhx40	11	0.0131243	0.160946	0.081545	0.935009	0.991733	13SM FF	0.210358	0.161923	1.29912	0.193902	0.886189	14SM FF	-0.120945	0.160909	-0.751637	0.45227	1	14SM FF
ENSMUSG00000018427	Ypel2	11	-0.586622	0.345132	-1.6997	0.0891869	0.706838	13SM FR	-0.518067	0.345223	-1.50067	0.13344	0.822724	14SM FR	-0.383055	0.345438	-1.1089	0.267475	1	14SM FF
ENSMUSG00000018428	Akap1	11	-0.116838	0.123576	-0.945476	0.344416	0.851417	13SM FR	0.033101	0.123984	0.266978	0.789486	0.996404	14SM FF	-0.050581	0.12367	-0.409	0.68254	1	14SM FF
ENSMUSG00000018433	Nol11	11	-0.309875	0.190765	-1.62438	0.104295	0.721942	13SM FR	0.0820407	0.191398	0.42864	0.668185	0.995711	14SM FF	-0.108485	0.190946	-0.568142	0.569938	1	14SM FF
ENSMUSG00000018442	Derl2	11	-0.200275	0.250874	-0.79831	0.424691	0.878237	13SM FR	0.195345	0.251143	0.777824	0.436673	0.982637	14SM FF	-0.206642	0.250895	-0.823617	0.410157	1	14SM FF
ENSMUSG00000018446	C1qbp	11	-0.353628	0.261789	-1.35081	0.176755	0.775884	13SM FR	0.057528	0.262032	0.219546	0.826225	0.997045	14SM FF	-0.104569	0.261858	-0.399333	0.689648	1	14SM FF
ENSMUSG00000018449	Rpain	11	0.116433	0.19731	0.590098	0.555125	0.914438	13SM FF	-0.0135156	0.199973	-0.0675868	0.946115	0.998776	14SM FR	0.0571345	0.197356	0.2895	0.772199	1	13SM FF
ENSMUSG00000018451	6330403K07Rik	11	-0.0940789	0.524318	-0.179431	0.857599	0.981223	13SM FR	-0.000150824	0.53017	-0.000284481	0.999773	1	14SM FR	0.0817386	0.525767	0.155466	0.876454	1	13SM FF
ENSMUSG00000018459	Slc13a3	2	-1.01677	0.454862	-2.23534	0.025395	0.553379	13SM FR	0.791338	0.449838	1.75916	0.0785498	0.729579	14SM FF	-1.21805	0.45348	-2.68601	0.00723111	1	14SM FF
ENSMUSG00000018470	Kcnab3	11	-0.115764	0.63966	-0.180978	0.856385	0.981022	13SM FR	0.189466	0.604984	0.313175	0.754147	NA	14SM FF	-0.893059	0.626466	-1.42555	0.153998	1	14SM FF
ENSMUSG00000018474	Chd3	11	0.235259	0.21174	1.11108	0.266536	0.820534	13SM FF	0.274436	0.21188	1.29524	0.195237	0.887326	14SM FF	-0.0777417	0.211646	-0.367319	0.713381	1	14SM FF
ENSMUSG00000018476	Kdm6b	11	0.00904817	0.108866	0.0831131	0.933762	0.99164	13SM FF	-0.251292	0.109035	-2.30469	0.021184	0.475541	14SM FR	0.0914227	0.108885	0.839626	0.401118	1	13SM FF
ENSMUSG00000018481	Appbp2	11	-0.0170729	0.0986878	-0.172999	0.862652	0.982512	13SM FR	0.0291235	0.0989893	0.294209	0.768598	0.996404	14SM FF	-0.07414	0.0986451	-0.751583	0.452302	1	14SM FF
ENSMUSG00000018486	Wnt9b	11	-1.3809	1.30928	-1.05471	0.29156	0.833004	13SM FR	1.35466	1.63884	0.826598	0.408465	NA	14SM FF	0.478512	1.3927	0.343586	0.731158	1	13SM FF
ENSMUSG00000018500	Adora2b	11	-0.920393	0.432854	-2.12633	0.0334755	0.593992	13SM FR	-0.45289	0.434213	-1.04301	0.296942	0.94847	14SM FR	-0.27917	0.438532	-0.6366	0.524385	1	14SM FF
ENSMUSG00000018501	Ncor1	11	-0.0152205	0.107587	-0.141472	0.887497	0.984351	13SM FR	0.0337967	0.107632	0.314003	0.753519	0.996404	14SM FF	-0.102822	0.107566	-0.955901	0.339122	1	14SM FF
ENSMUSG00000018507	Trpv2	11	0.225318	0.176621	1.27572	0.202055	0.790923	13SM FF	0.161986	0.177958	0.910248	0.362692	0.965062	14SM FF	-0.0447952	0.175377	-0.255422	0.798397	1	14SM FF
ENSMUSG00000018509	Cenpv	11	0.060311	0.171451	0.351768	0.725012	0.956277	13SM FF	-0.0998133	0.17233	-0.5792	0.562454	0.992505	14SM FR	0.0888885	0.171476	0.518374	0.604198	1	13SM FF
ENSMUSG00000018537	Pcgf2	11	0.230522	0.2201	1.04735	0.294937	0.833524	13SM FF	-0.179187	0.220933	-0.811049	0.417338	0.98181	14SM FR	0.193951	0.220072	0.881308	0.378151	1	13SM FF
ENSMUSG00000018541	Cwc25	11	0.0141803	0.0910083	0.155813	0.876181	0.983584	13SM FF	-0.0475374	0.0923259	-0.514887	0.606632	0.993579	14SM FR	0.018276	0.091163	0.200476	0.841108	1	13SM FF
ENSMUSG00000018543	1700001P01Rik	11	-0.241087	0.851155	-0.283247	0.776987	0.967578	13SM FR	-0.195224	0.906106	-0.215453	0.829414	NA	14SM FR	0.368655	0.878275	0.419749	0.674669	1	13SM FF
ENSMUSG00000018547	Pip4k2b	11	0.144177	0.116643	1.23605	0.216441	0.801	13SM FF	0.156947	0.117375	1.33715	0.181175	0.87254	14SM FF	-0.0268379	0.116219	-0.230925	0.817373	1	14SM FF
ENSMUSG00000018548	Trim37	11	0.113403	0.147296	0.769898	0.44136	0.882136	13SM FF	-0.249685	0.147966	-1.68744	0.0915178	0.754612	14SM FR	0.0298174	0.147322	0.202396	0.839607	1	13SM FF
ENSMUSG00000018554	Ybx2	11	0.379654	0.582349	0.651935	0.514443	0.902709	13SM FF	-0.603948	0.583241	-1.0355	0.300434	0.94847	14SM FR	0.568575	0.582794	0.975602	0.329262	1	13SM FF
ENSMUSG00000018559	Ctdnep1	11	0.000301469	0.125025	0.00241128	0.998076	1	13SM FF	0.0906206	0.125286	0.723312	0.469489	0.988177	14SM FF	-0.080926	0.124934	-0.647752	0.517145	1	14SM FF
ENSMUSG00000018565	Elp5	11	-0.238022	0.185611	-1.28237	0.199713	0.787886	13SM FR	0.165542	0.187216	0.884232	0.376571	0.969207	14SM FF	-0.274819	0.185819	-1.47896	0.13915	1	14SM FF
ENSMUSG00000018566	Slc2a4	11	-0.128438	0.467891	-0.274504	0.783698	0.968243	13SM FR	-0.301133	0.468607	-0.642614	0.520474	0.990938	14SM FR	0.288707	0.468269	0.616541	0.537537	1	13SM FF
ENSMUSG00000018567	Gabarap	11	-0.101184	0.143988	-0.702726	0.482226	0.894169	13SM FR	0.132124	0.144074	0.917053	0.359115	0.962815	14SM FF	-0.188223	0.14396	-1.30747	0.191053	1	14SM FF
ENSMUSG00000018569	Cldn7	11	-0.445814	0.161848	-2.75452	0.0058779	0.35358	13SM FR	-0.0898348	0.16188	-0.554948	0.57893	0.993579	14SM FR	-0.166373	0.16187	-1.02782	0.304035	1	14SM FF
ENSMUSG00000018570	2810408A11Rik	11	0.521171	0.528139	0.986807	0.323737	0.844355	13SM FF	-0.180571	0.536192	-0.336766	0.736293	0.996404	14SM FR	0.533835	0.530798	1.00572	0.31455	1	13SM FF
ENSMUSG00000018572	Phf23	11	0.00761042	0.142805	0.0532924	0.957499	0.994998	13SM FF	-0.198847	0.143536	-1.38534	0.165947	0.852834	14SM FR	0.111639	0.142985	0.780775	0.434935	1	13SM FF
ENSMUSG00000018574	Acadvl	11	0.196438	0.107958	1.81958	0.0688237	0.675813	13SM FF	0.153603	0.108554	1.415	0.15707	0.843504	14SM FF	0.0933511	0.107742	0.866431	0.386254	1	13SM FF
ENSMUSG00000018581	Dnah11	12	0.548254	0.764202	0.717421	0.473114	0.891768	13SM FF	0.618544	0.801908	0.77134	0.440505	NA	14SM FF	-0.493015	0.772689	-0.638051	0.52344	1	14SM FF
ENSMUSG00000018583	G3bp1	11	-0.211052	0.138176	-1.52741	0.12666	0.739653	13SM FR	-0.144146	0.13833	-1.04204	0.297392	0.94847	14SM FR	-0.0174548	0.138217	-0.126286	0.899506	1	14SM FF
ENSMUSG00000018585	Atox1	11	-0.227955	0.102128	-2.23205	0.0256114	0.553413	13SM FR	0.367384	0.105276	3.48974	0.000483496	0.103361	14SM FF	-0.175348	0.102523	-1.71033	0.0872054	1	14SM FF
ENSMUSG00000018593	Sparc	11	0.0411453	0.134648	0.305576	0.759928	0.964485	13SM FF	0.0554773	0.134791	0.411581	0.680647	0.99619	14SM FF	-0.00523879	0.134633	-0.0389116	0.968961	1	14SM FF
ENSMUSG00000018599	Mief2	11	-0.0615749	0.257093	-0.239504	0.810715	0.972589	13SM FR	0.395112	0.259114	1.52486	0.127295	0.815383	14SM FF	-0.201133	0.257221	-0.781944	0.434247	1	14SM FF
ENSMUSG00000018604	Tbx3	5	-0.0318142	0.361728	-0.0879507	0.929916	0.991233	13SM FR	-0.289129	0.362103	-0.798473	0.424596	0.982026	14SM FR	0.110517	0.361874	0.305402	0.76006	1	13SM FF
ENSMUSG00000018623	Mmp7	9	-0.162961	1.09535	-0.148775	0.881731	0.984064	13SM FR	1.71836	1.10096	1.56078	0.118575	NA	14SM FF	-1.2532	1.08665	-1.15327	0.248799	1	14SM FF
ENSMUSG00000018648	Dusp14	11	-0.0422268	0.343025	-0.123101	0.902027	0.986852	13SM FR	-0.340054	0.344484	-0.987138	0.323575	0.955345	14SM FR	0.0203274	0.343448	0.0591861	0.952804	1	13SM FF
ENSMUSG00000018651	Tada2a	11	0.10644	0.258243	0.412171	0.680214	0.949091	13SM FF	0.0501637	0.259254	0.193492	0.846573	0.997045	14SM FF	-0.018768	0.258013	-0.0727406	0.942013	1	14SM FF
ENSMUSG00000018654	Ikzf1	11	0.295764	0.303573	0.974276	0.329919	0.846349	13SM FF	0.61853	0.305247	2.02633	0.0427312	0.599562	14SM FF	0.221246	0.303474	0.729045	0.465974	1	13SM FF
ENSMUSG00000018659	Pnpo	11	0.0302165	0.105442	0.28657	0.774441	0.966881	13SM FF	0.0650219	0.106108	0.612787	0.540017	0.990938	14SM FF	-0.0832566	0.105057	-0.792492	0.428074	1	14SM FF
ENSMUSG00000018661	Cog1	11	0.164135	0.122031	1.34503	0.178615	0.778646	13SM FF	-0.066516	0.122476	-0.543093	0.587066	0.993579	14SM FR	0.167819	0.121998	1.3756	0.168947	1	13SM FF
ENSMUSG00000018666	Cbx1	11	-0.0973742	0.164681	-0.59129	0.554326	0.91428	13SM FR	-0.121641	0.164898	-0.737677	0.460711	0.98799	14SM FR	-0.0871882	0.164725	-0.529297	0.5966	1	14SM FF
ENSMUSG00000018669	Cdk5rap3	11	-0.135498	0.151838	-0.89238	0.372189	0.861754	13SM FR	0.355708	0.152685	2.32969	0.0198223	0.466286	14SM FF	-0.224815	0.151637	-1.48258	0.138185	1	14SM FF
ENSMUSG00000018672	Copz2	11	0.278742	0.26036	1.0706	0.284348	0.827405	13SM FF	0.0339271	0.263188	0.128908	0.89743	0.997045	14SM FF	0.228552	0.260594	0.877045	0.380462	1	13SM FF
ENSMUSG00000018677	Slc25a39	11	-0.120513	0.133438	-0.903141	0.366451	0.859737	13SM FR	0.0847573	0.133668	0.63409	0.526022	0.990938	14SM FF	-0.107527	0.133415	-0.805953	0.42027	1	14SM FF
ENSMUSG00000018678	Sp2	11	-0.0677082	0.134035	-0.505152	0.613452	0.933489	13SM FR	0.0581583	0.134773	0.431528	0.666084	0.995645	14SM FF	-0.0938802	0.133955	-0.700832	0.483408	1	14SM FF
ENSMUSG00000018697	Aatf	11	0.0366769	0.190939	0.192087	0.847674	0.978295	13SM FF	-0.349512	0.19147	-1.82542	0.0679382	0.705386	14SM FR	0.232156	0.191169	1.2144	0.224594	1	13SM FF
ENSMUSG00000018707	Dync1h1	12	-0.083741	0.0949347	-0.88209	0.377728	0.861766	13SM FR	-0.0352152	0.0949735	-0.37079	0.710794	0.996402	14SM FR	-0.00916638	0.094937	-0.0965522	0.923082	1	14SM FF
ENSMUSG00000018733	Pex12	11	-0.41797	0.172788	-2.41898	0.0155641	0.473448	13SM FR	-0.278306	0.173782	-1.60146	0.109274	0.786753	14SM FR	-0.109376	0.173624	-0.629962	0.528719	1	14SM FF
ENSMUSG00000018736	Ndel1	11	-0.300436	0.11663	-2.57597	0.00999585	0.421016	13SM FR	-0.240362	0.117006	-2.05427	0.0399499	0.590691	14SM FR	-0.115815	0.116842	-0.991207	0.321585	1	14SM FF
ENSMUSG00000018740	Slc25a35	11	0.105967	0.191145	0.554377	0.579321	0.922739	13SM FF	-0.296384	0.19304	-1.53534	0.124699	0.814021	14SM FR	0.213789	0.191318	1.11745	0.263802	1	13SM FF
ENSMUSG00000018750	Zbtb4	11	0.305447	0.267522	1.14176	0.253553	0.815544	13SM FF	0.0241788	0.267758	0.090301	0.928048	0.998631	14SM FF	0.280963	0.267487	1.05038	0.293543	1	13SM FF
ENSMUSG00000018752	Tnfsfm13	11	0.0307858	0.252323	0.12201	0.902891	0.986904	13SM FF	0.348498	0.254248	1.3707	0.170468	0.859977	14SM FF	-0.217627	0.250703	-0.868069	0.385357	1	14SM FF
ENSMUSG00000018761	Mpdu1	11	0.0348644	0.133362	0.261428	0.793763	0.970294	13SM FF	0.0651035	0.13489	0.482642	0.62935	0.993579	14SM FF	0.0995496	0.133586	0.745209	0.456145	1	13SM FF
ENSMUSG00000018765	Fxr2	11	-0.034791	0.139335	-0.249693	0.802825	0.971923	13SM FR	0.0572038	0.140054	0.408442	0.682949	0.99619	14SM FF	-0.0220158	0.139329	-0.158013	0.874446	1	14SM FF
ENSMUSG00000018770	Atp5g3	2	-0.288046	0.154266	-1.86721	0.0618723	0.665979	13SM FR	0.0899728	0.154307	0.583075	0.559843	0.992288	14SM FF	-0.315017	0.154262	-2.04209	0.0411431	1	14SM FF
ENSMUSG00000018774	Cd68	11	0.10659	0.212241	0.502212	0.615518	0.934224	13SM FF	0.582545	0.214269	2.71876	0.00655274	0.308246	14SM FF	-0.158367	0.211399	-0.74914	0.453773	1	14SM FF
ENSMUSG00000018796	Acsl1	8	0.180553	0.174417	1.03518	0.300587	0.836206	13SM FF	0.158768	0.175256	0.905921	0.364978	0.965437	14SM FF	0.127098	0.174281	0.72927	0.465836	1	13SM FF
ENSMUSG00000018800	Abca5	11	0.106371	0.344002	0.309217	0.757157	0.964234	13SM FF	-0.56412	0.346008	-1.63037	0.103024	0.7753	14SM FR	0.528288	0.344506	1.53346	0.125161	1	13SM FF
ENSMUSG00000018809	Smyd4	11	-0.00581227	0.278485	-0.020871	0.983349	0.998205	13SM FR	-0.0346587	0.282518	-0.122678	0.902362	0.997045	14SM FR	0.0588927	0.279064	0.211036	0.832859	1	13SM FF
ENSMUSG00000018819	Lsp1	7	0.238721	0.154534	1.54478	0.1224	0.735434	13SM FF	0.281472	0.155126	1.81447	0.0696053	0.709513	14SM FF	0.215596	0.154486	1.39557	0.162844	1	13SM FF
ENSMUSG00000018820	Zfyve27	19	-0.0770611	0.158017	-0.487676	0.62578	0.937773	13SM FR	-0.0946128	0.158637	-0.59641	0.550901	0.992288	14SM FR	0.0441557	0.158077	0.27933	0.779992	1	13SM FF
ENSMUSG00000018821	Avpi1	19	-0.0907619	0.189637	-0.47861	0.632216	0.938092	13SM FR	-0.119961	0.192971	-0.621651	0.534171	0.990938	14SM FR	0.0351363	0.190396	0.184543	0.853588	1	13SM FF
ENSMUSG00000018822	Sfrp5	19	0.170372	0.63152	0.269781	0.787329	0.968606	13SM FF	-0.223954	0.639467	-0.35022	0.726173	0.996404	14SM FR	0.517639	0.634273	0.816115	0.414435	1	13SM FF
ENSMUSG00000018830	Myh11	16	-0.174065	0.581371	-0.299405	0.764631	0.965396	13SM FR	-0.416022	0.581377	-0.71558	0.47425	0.988328	14SM FR	0.259194	0.581376	0.445828	0.655721	1	13SM FF
ENSMUSG00000018841	Rad51d	11	-0.113579	0.191997	-0.59157	0.554139	0.91428	13SM FR	0.179037	0.192698	0.929107	0.352834	0.961747	14SM FF	-0.113395	0.191804	-0.591203	0.554384	1	14SM FF
ENSMUSG00000018844	Fndc8	11	0.980876	1.24376	0.788637	0.430324	0.879823	13SM FF	0.554315	1.44568	0.383427	0.701403	NA	14SM FF	1.07682	1.25244	0.859781	0.38991	1	13SM FF
ENSMUSG00000018845	Unc45b	11	-0.163239	0.958346	-0.170335	0.864747	0.983058	13SM FR	0.227662	0.961391	0.236805	0.812808	0.997045	14SM FF	-0.453914	0.961776	-0.471954	0.63696	1	14SM FF
ENSMUSG00000018846	Pank3	11	-0.102603	0.136184	-0.753416	0.4512	0.884401	13SM FR	-0.0359625	0.136279	-0.263889	0.791866	0.996404	14SM FR	-0.12272	0.136182	-0.901149	0.367509	1	14SM FF
ENSMUSG00000018848	Rars	11	-0.160738	0.221401	-0.726003	0.467837	0.889853	13SM FR	-0.0950616	0.221492	-0.429188	0.667786	0.995645	14SM FR	-0.144358	0.221434	-0.651923	0.514451	1	14SM FF
ENSMUSG00000018849	Wwc1	11	-0.201905	0.197044	-1.02467	0.30552	0.839007	13SM FR	-0.120084	0.19724	-0.60882	0.542644	0.991685	14SM FR	-0.114967	0.197135	-0.58319	0.559765	1	14SM FF
ENSMUSG00000018858	Mrpl58	11	-0.323489	0.176627	-1.83148	0.0670289	0.675813	13SM FR	0.132435	0.177238	0.747214	0.454934	0.987256	14SM FF	-0.27548	0.176709	-1.55894	0.11901	1	14SM FF
ENSMUSG00000018861	Fdxr	11	-0.160628	0.206154	-0.779164	0.435883	0.881505	13SM FR	0.317945	0.207878	1.52948	0.126145	0.814783	14SM FF	-0.201657	0.205509	-0.981256	0.326466	1	14SM FF
ENSMUSG00000018862	Otop3	11	-0.299769	2.86274	-0.104714	0.916603	0.988456	13SM FR	-0.3357	3.15798	-0.106302	0.915343	NA	14SM FR	3.19956	3.01445	1.06141	0.288505	1	13SM FF
ENSMUSG00000018865	Sult4a1	15	-0.241339	0.587366	-0.410883	0.681158	0.949091	13SM FR	-0.0902595	0.583926	-0.154573	0.877158	0.997045	14SM FR	-0.411596	0.58572	-0.702718	0.482231	1	14SM FF
ENSMUSG00000018868	Pnpla5	15	-0.327064	4.0907	-0.0799531	0.936275	0.991733	13SM FR	0	4.32804	0	1	NA	NA	5.95768	4.21157	1.4146	0.157186	1	13SM FF
ENSMUSG00000018882	Mrpl45	11	-0.0486028	0.148678	-0.326899	0.743744	0.962178	13SM FR	0.226583	0.149031	1.52038	0.128416	0.815383	14SM FF	-0.237426	0.148318	-1.60079	0.109424	1	14SM FF
ENSMUSG00000018893	Mb	15	-0.946017	2.55489	-0.370277	0.711176	0.954531	13SM FR	1.11388	2.55829	0.435399	0.663273	0.995623	14SM FF	0.71394	2.55596	0.279324	0.779997	1	13SM FF
ENSMUSG00000018899	Irf1	11	-0.258919	0.321336	-0.805758	0.420382	0.87677	13SM FR	-0.239968	0.321421	-0.746585	0.455314	0.987256	14SM FR	0.233561	0.321386	0.726733	0.46739	1	13SM FF
ENSMUSG00000018900	Slc22a5	11	0.0297112	0.140677	0.211202	0.83273	0.974952	13SM FF	0.0601112	0.141881	0.423673	0.671805	0.99619	14SM FF	-0.0247781	0.140404	-0.176477	0.859919	1	14SM FF
ENSMUSG00000018906	P4ha2	11	0.519979	0.219043	2.37387	0.0176028	0.499037	13SM FF	0.391929	0.21893	1.7902	0.0734212	0.716711	14SM FF	0.0770512	0.217393	0.354433	0.723014	1	13SM FF
ENSMUSG00000018907	Alox12e	11	-0.86926	1.71236	-0.507638	0.611707	0.932657	13SM FR	2.18999	2.03298	1.07723	0.281376	NA	14SM FF	1.83926	1.77974	1.03344	0.301397	1	13SM FF
ENSMUSG00000018909	Arrb1	7	0.179382	0.136108	1.31794	0.187524	0.780467	13SM FF	0.0236958	0.136309	0.173839	0.861992	0.997045	14SM FF	0.0571657	0.136089	0.420061	0.674441	1	13SM FF
ENSMUSG00000018916	Csf2	11	0.142735	1.46496	0.0974323	0.922383	0.989763	13SM FF	0.208962	1.39546	0.149744	0.880967	NA	14SM FF	-0.852111	1.41324	-0.60295	0.546542	1	14SM FF
ENSMUSG00000018919	Tm4sf5	11	2.12917	0.844479	2.52128	0.0116928	0.429475	13SM FF	0.0977817	0.85598	0.114234	0.909053	0.997045	14SM FF	1.47348	0.837432	1.75952	0.0784897	1	13SM FF
ENSMUSG00000018920	Cxcl16	11	0.0568207	0.171775	0.330785	0.740807	0.961485	13SM FF	0.425167	0.172847	2.45978	0.0139021	0.406809	14SM FF	-0.11287	0.17145	-0.658328	0.510328	1	14SM FF
ENSMUSG00000018921	Pelp1	11	-0.104728	0.25746	-0.406776	0.684173	0.949546	13SM FR	-0.0775164	0.257896	-0.300573	0.76374	0.996404	14SM FR	-0.229033	0.257417	-0.889735	0.373608	1	14SM FF
ENSMUSG00000018923	Med11	11	0.00646614	0.167928	0.0385054	0.969285	0.996013	13SM FF	0.201323	0.17142	1.17445	0.240216	0.913781	14SM FF	0.00499046	0.167816	0.0297376	0.976276	1	13SM FF
ENSMUSG00000018924	Alox15	11	0.45849	0.470567	0.974336	0.32989	0.846349	13SM FF	-0.247802	0.474623	-0.522102	0.601599	0.993579	14SM FR	0.438333	0.469917	0.932788	0.350929	1	13SM FF
ENSMUSG00000018925	Heatr9	11	1.85027	2.33223	0.793348	0.427575	NA	13SM FF	0.993787	2.5675	0.387064	0.698708	NA	14SM FF	2.52242	2.39729	1.0522	0.292708	1	13SM FF
ENSMUSG00000018927	Ccl6	11	0.443858	0.257294	1.7251	0.0845091	0.703687	13SM FF	0.159417	0.257914	0.6181	0.53651	0.990938	14SM FF	0.350089	0.257199	1.36116	0.173464	1	13SM FF
ENSMUSG00000018930	Ccl4	11	0.324328	0.761804	0.425737	0.6703	0.946145	13SM FF	1.3696	0.828684	1.65275	0.0983826	NA	14SM FF	0.204472	0.758953	0.269413	0.787612	1	13SM FF
ENSMUSG00000018931	Natd1	11	0.375582	0.243075	1.54513	0.122315	0.735434	13SM FF	0.505822	0.243626	2.07622	0.0378734	0.579265	14SM FF	-0.25454	0.24109	-1.05579	0.291066	1	14SM FF
ENSMUSG00000018932	Map2k3	11	-0.369483	0.192739	-1.91702	0.055236	0.643111	13SM FR	-0.140144	0.192857	-0.726677	0.467424	0.988177	14SM FR	-0.132653	0.19281	-0.687997	0.491455	1	14SM FF
ENSMUSG00000018965	Ywhah	5	-0.240328	0.159128	-1.51028	0.130972	0.741463	13SM FR	-0.183872	0.159148	-1.15535	0.247948	0.915073	14SM FR	-0.176717	0.159145	-1.11042	0.266818	1	14SM FF
ENSMUSG00000018974	Sart3	5	-0.0134739	0.18556	-0.0726124	0.942115	0.992216	13SM FR	0.227277	0.186037	1.22168	0.22183	0.899206	14SM FF	0.0162252	0.185442	0.0874947	0.930278	1	13SM FF
ENSMUSG00000018983	E2f2	4	-0.291862	0.269344	-1.0836	0.278542	0.824816	13SM FR	-0.0335982	0.269447	-0.124693	0.900766	0.997045	14SM FR	-0.140252	0.26945	-0.520513	0.602706	1	14SM FF
ENSMUSG00000018986	Slfn3	11	0.198951	0.17858	1.11407	0.26525	0.820534	13SM FF	-0.0248146	0.181181	-0.13696	0.891062	0.997045	14SM FR	0.18358	0.178578	1.02801	0.303946	1	13SM FF
ENSMUSG00000018995	Nars2	7	-0.083148	0.202856	-0.409887	0.681889	0.949091	13SM FR	-0.235818	0.203472	-1.15897	0.246468	0.914259	14SM FR	0.108046	0.20307	0.532063	0.594683	1	13SM FF
ENSMUSG00000018999	Slc35b4	6	-0.0861334	0.145647	-0.591384	0.554263	0.91428	13SM FR	0.0476818	0.146502	0.325469	0.744826	0.996404	14SM FF	-0.0391924	0.145769	-0.268867	0.788032	1	14SM FF
ENSMUSG00000019027	Dnah1	14	-0.00638838	0.64082	-0.00996906	0.992046	0.999173	13SM FR	0.346994	0.673689	0.515066	0.606507	NA	14SM FF	0.361566	0.629924	0.573983	0.565979	1	13SM FF
ENSMUSG00000019039	Dalrd3	9	-0.035795	0.12056	-0.296907	0.766537	0.965816	13SM FR	0.242457	0.121407	1.99706	0.0458183	0.625208	14SM FF	-0.237181	0.12029	-1.97175	0.0486384	1	14SM FF
ENSMUSG00000019054	Fis1	5	-0.137664	0.105804	-1.30112	0.193218	0.782682	13SM FR	0.0746498	0.106398	0.701611	0.482922	0.99082	14SM FF	-0.142919	0.105826	-1.35051	0.176852	1	14SM FF
ENSMUSG00000019055	Plod1	4	0.486384	0.173813	2.79831	0.00513701	0.347231	13SM FF	0.0504384	0.174853	0.288461	0.772994	0.996404	14SM FF	0.317605	0.173362	1.83204	0.066946	1	13SM FF
ENSMUSG00000019066	Rab3d	9	-0.0950412	0.0986045	-0.963863	0.335115	0.847494	13SM FR	-0.0103286	0.0988437	-0.104494	0.916777	0.997045	14SM FR	-0.0792585	0.0986226	-0.803655	0.421596	1	14SM FF
ENSMUSG00000019080	Mfsd3	15	-0.0242646	0.454713	-0.0533625	0.957443	0.994998	13SM FR	0.313733	0.454701	0.689975	0.49021	0.990931	14SM FF	-0.35454	0.451063	-0.786009	0.431862	1	14SM FF
ENSMUSG00000019082	Slc25a22	7	0.109823	0.197863	0.555046	0.578863	0.922739	13SM FF	0.234712	0.1983	1.18362	0.236562	0.910439	14SM FF	-0.00623077	0.197892	-0.0314857	0.974882	1	14SM FF
ENSMUSG00000019087	Atp6ap1	X	-0.145942	0.0992741	-1.47009	0.141538	0.749359	13SM FR	-0.0516232	0.0996153	-0.518226	0.6043	0.993579	14SM FR	-0.0489258	0.0993394	-0.492511	0.622358	1	14SM FF
ENSMUSG00000019088	Dnase1l1	X	0.19511	0.168027	1.16118	0.245569	0.810059	13SM FF	0.0394221	0.170629	0.23104	0.817284	0.997045	14SM FF	-0.0104649	0.168565	-0.0620825	0.950497	1	14SM FF
ENSMUSG00000019102	Aldh3a1	11	-0.692579	0.542328	-1.27705	0.201585	0.790344	13SM FR	0.364843	0.574439	0.635129	0.525345	NA	14SM FF	0.0484981	0.554571	0.0874516	0.930313	1	13SM FF
ENSMUSG00000019122	Ccl9	11	-0.00313454	0.309119	-0.0101402	0.991909	0.999173	13SM FR	-0.175235	0.311372	-0.562782	0.573583	0.993579	14SM FR	0.333876	0.310198	1.07633	0.28178	1	13SM FF
ENSMUSG00000019124	Scrn1	6	0.162323	0.472496	0.343542	0.731191	0.957717	13SM FF	-0.0470215	0.472903	-0.0994315	0.920796	0.997045	14SM FR	0.00870819	0.472176	0.0184427	0.985286	1	13SM FF
ENSMUSG00000019132	BC005537	13	0.0540569	0.100961	0.535425	0.592356	0.926456	13SM FF	0.160159	0.101109	1.58403	0.113188	0.793151	14SM FF	-0.0654884	0.100959	-0.648663	0.516556	1	14SM FF
ENSMUSG00000019139	Isyna1	8	-0.317039	0.335606	-0.944674	0.344825	0.851511	13SM FR	0.245346	0.335671	0.730913	0.464832	0.988177	14SM FF	-0.293145	0.335612	-0.873464	0.38241	1	14SM FF
ENSMUSG00000019143	Hars2	18	-0.027236	0.127313	-0.213929	0.830602	0.974493	13SM FR	-0.274935	0.128492	-2.1397	0.0323787	0.549628	14SM FR	0.0462445	0.127409	0.362961	0.716634	1	13SM FF
ENSMUSG00000019146	Cacng2	15	0.213592	1.00028	0.213532	0.830912	0.974541	13SM FF	-0.258188	0.992026	-0.260263	0.794661	NA	14SM FR	-0.00103302	0.988693	-0.00104483	0.999166	1	14SM FF
ENSMUSG00000019158	Tmem160	7	-0.0364865	0.205182	-0.177825	0.85886	0.981236	13SM FR	0.444079	0.209007	2.12471	0.0336109	0.554982	14SM FF	-0.157001	0.204773	-0.766708	0.443255	1	14SM FF
ENSMUSG00000019173	Rab5c	11	-0.142187	0.15498	-0.917459	0.358902	0.85795	13SM FR	0.0815181	0.155134	0.525469	0.599257	0.993579	14SM FF	-0.10031	0.154995	-0.647181	0.517515	1	14SM FF
ENSMUSG00000019178	Styxl1	5	-0.144231	1.29473	-0.111398	0.911301	0.987625	13SM FR	-0.0397772	1.2686	-0.0313551	0.974986	NA	14SM FR	-0.15307	1.28932	-0.118722	0.905496	1	14SM FF
ENSMUSG00000019179	Mdh2	5	-0.256555	0.203957	-1.25789	0.208432	0.797114	13SM FR	0.229973	0.204018	1.12722	0.259648	0.92508	14SM FF	-0.306893	0.203956	-1.5047	0.132402	1	14SM FF
ENSMUSG00000019188	H13	2	-0.148121	0.165253	-0.896327	0.370078	0.861512	13SM FR	0.0821973	0.165423	0.496893	0.619265	0.993579	14SM FF	-0.107103	0.165265	-0.648072	0.516938	1	14SM FF
ENSMUSG00000019189	Rnf145	11	0.0161944	0.113859	0.142232	0.886897	0.984245	13SM FF	-0.0672685	0.113998	-0.590083	0.555135	0.992288	14SM FR	0.0245554	0.113875	0.215635	0.829272	1	13SM FF
ENSMUSG00000019194	Scn1b	7	0.147415	0.203803	0.723319	0.469484	0.890365	13SM FF	0.312358	0.208504	1.49809	0.13411	0.823253	14SM FF	0.0439942	0.203325	0.216374	0.828696	1	13SM FF
ENSMUSG00000019210	Atp6v1e1	6	-0.146512	0.0945735	-1.54918	0.121338	0.735262	13SM FR	-0.0375062	0.0950607	-0.39455	0.693175	0.99619	14SM FR	-0.19643	0.0946258	-2.07586	0.0379069	1	14SM FF
ENSMUSG00000019214	Chtf18	17	-0.169187	0.257712	-0.656497	0.511504	0.90135	13SM FR	-0.164705	0.25863	-0.636837	0.524231	0.990938	14SM FR	-0.0334271	0.258015	-0.129555	0.896919	1	14SM FF
ENSMUSG00000019232	Etnppl	3	-0.923868	0.356831	-2.58909	0.00962294	0.411981	13SM FR	-0.0193613	0.357278	-0.0541912	0.956783	1	14SM FR	-0.746081	0.359065	-2.07784	0.0377237	1	14SM FF
ENSMUSG00000019235	Rps6kl1	12	0.014453	0.482789	0.0299365	0.976118	0.997055	13SM FF	0.589198	0.509592	1.15621	0.247593	NA	14SM FF	0.0892743	0.4845	0.184261	0.853809	1	13SM FF
ENSMUSG00000019254	Ppp1r12c	7	-0.0643337	0.221806	-0.290045	0.771782	0.966559	13SM FR	-0.0952785	0.222029	-0.429126	0.667832	0.995645	14SM FR	0.0220253	0.221891	0.0992616	0.920931	1	13SM FF
ENSMUSG00000019256	Ahr	12	-0.132895	0.180542	-0.736092	0.461675	0.888746	13SM FR	0.0032589	0.181391	0.0179662	0.985666	1	14SM FF	0.0412812	0.180718	0.228429	0.819312	1	13SM FF
ENSMUSG00000019261	Map1s	8	0.279837	0.225744	1.23962	0.215116	0.80033	13SM FF	0.000142955	0.226473	0.000631222	0.999496	1	14SM FF	0.170514	0.225446	0.756339	0.449446	1	13SM FF
ENSMUSG00000019278	Dpep1	8	0.227101	0.455844	0.498199	0.618343	0.93524	13SM FF	-0.801542	0.458678	-1.7475	0.0805498	0.733366	14SM FR	0.823332	0.457479	1.79971	0.0719058	1	13SM FF
ENSMUSG00000019295	Tmem129	5	0.066922	0.138259	0.484034	0.628362	0.93784	13SM FF	0.176422	0.139776	1.26218	0.206884	0.889305	14SM FF	-0.00919831	0.137934	-0.0666861	0.946832	1	14SM FF
ENSMUSG00000019297	Nop9	14	-0.28584	0.244585	-1.16867	0.242535	0.809635	13SM FR	-0.0112888	0.245179	-0.0460432	0.963276	1	14SM FR	-0.126024	0.244736	-0.514937	0.606597	1	14SM FF
ENSMUSG00000019301	Hsd17b1	11	0.672684	1.00862	0.666934	0.504814	0.900004	13SM FF	1.29276	1.02024	1.26711	0.205117	NA	14SM FF	-0.613175	0.927145	-0.661358	0.508383	1	14SM FF
ENSMUSG00000019302	Atp6v0a1	11	-0.27733	0.126764	-2.18777	0.0286867	0.571839	13SM FR	0.0137097	0.126923	0.108016	0.913983	0.997045	14SM FF	-0.186355	0.126853	-1.46906	0.141815	1	14SM FF
ENSMUSG00000019303	Psmc3ip	11	0.268378	0.220289	1.2183	0.22311	0.80206	13SM FF	0.0293402	0.221366	0.132541	0.894556	0.997045	14SM FF	0.0157489	0.218684	0.0720165	0.942589	1	13SM FF
ENSMUSG00000019312	Grb7	11	0.379406	0.251488	1.50864	0.13139	0.741463	13SM FF	0.181494	0.251761	0.720897	0.470973	0.988177	14SM FF	0.0867184	0.251205	0.34521	0.729937	1	13SM FF
ENSMUSG00000019320	Noxo1	17	-0.398864	0.255945	-1.5584	0.119139	0.731709	13SM FR	0.249498	0.255998	0.974612	0.329753	0.956389	14SM FF	-0.568102	0.255906	-2.21997	0.0264211	1	14SM FF
ENSMUSG00000019326	Aoc3	11	0.21745	0.390902	0.556277	0.578022	0.922249	13SM FF	-0.125602	0.391207	-0.321063	0.748163	0.996404	14SM FR	0.181289	0.390861	0.463819	0.642777	1	13SM FF
ENSMUSG00000019338	Zfp687	3	-0.0163223	0.172087	-0.0948493	0.924435	0.990484	13SM FR	-0.425839	0.172541	-2.46805	0.0135851	0.400577	14SM FR	0.124139	0.172176	0.720999	0.47091	1	13SM FF
ENSMUSG00000019359	Gdpd2	X	0.545496	0.65234	0.836215	0.403034	0.869711	13SM FF	-0.364849	0.664451	-0.549098	0.582939	0.993579	14SM FR	1.16074	0.65889	1.76167	0.0781255	1	13SM FF
ENSMUSG00000019362	D8Ertd738e	8	-0.0448943	0.139738	-0.321275	0.748002	0.963148	13SM FR	0.0637883	0.140156	0.455125	0.649019	0.995623	14SM FF	-0.166242	0.139478	-1.19188	0.233308	1	14SM FF
ENSMUSG00000019368	Sec14l4	11	0.445004	0.954317	0.466306	0.640996	0.938533	13SM FF	-0.224649	1.02753	-0.218631	0.826938	NA	14SM FR	1.68392	0.977906	1.72197	0.0850753	1	13SM FF
ENSMUSG00000019370	Calm3	7	-0.185734	0.258244	-0.719222	0.472004	0.891256	13SM FR	0.228282	0.258257	0.883933	0.376732	0.969207	14SM FF	-0.307017	0.258236	-1.1889	0.234479	1	14SM FF
ENSMUSG00000019373	Cops3	11	-0.0622439	0.128657	-0.483799	0.628529	0.937892	13SM FR	0.0123053	0.129224	0.0952247	0.924136	0.998127	14SM FF	0.0332632	0.128741	0.258373	0.796119	1	13SM FF
ENSMUSG00000019428	Fkbp8	8	-0.0669128	0.0992263	-0.674346	0.500091	0.898205	13SM FR	0.0979508	0.0993984	0.985437	0.324409	0.955345	14SM FF	-0.168679	0.0991908	-1.70055	0.0890269	1	14SM FF
ENSMUSG00000019429	Ffar3	7	0.714348	0.884238	0.807868	0.419166	0.876314	13SM FF	-0.977365	0.901538	-1.08411	0.278317	NA	14SM FR	0.917682	0.894875	1.02549	0.305134	1	13SM FF
ENSMUSG00000019432	Ddx39b	17	-0.0967324	0.124366	-0.777804	0.436685	0.881614	13SM FR	-0.129984	0.12459	-1.0433	0.29681	0.94847	14SM FR	0.130044	0.124444	1.045	0.296023	1	13SM FF
ENSMUSG00000019433	Gipc1	8	-0.268573	0.159708	-1.68165	0.0926372	0.713144	13SM FR	-0.127033	0.159986	-0.794023	0.427182	0.982026	14SM FR	-0.110394	0.159829	-0.690701	0.489753	1	14SM FF
ENSMUSG00000019437	Tlcd1	11	0.508748	0.251612	2.02196	0.0431807	0.628331	13SM FF	0.179573	0.255394	0.703123	0.481979	0.990565	14SM FF	0.250522	0.250034	1.00195	0.316368	1	13SM FF
ENSMUSG00000019461	Plscr3	11	0.118427	0.169694	0.697884	0.48525	0.894169	13SM FF	0.0516307	0.171272	0.301455	0.763068	0.996404	14SM FF	0.112025	0.169699	0.660143	0.509162	1	13SM FF
ENSMUSG00000019464	Ptger1	8	0.222485	0.281244	0.791073	0.428901	0.879275	13SM FF	0.572796	0.289884	1.97595	0.0481604	0.634194	14SM FF	0.114409	0.280664	0.407637	0.68354	1	13SM FF
ENSMUSG00000019467	Arhgef25	10	0.334687	0.345476	0.96877	0.33266	0.847133	13SM FF	0.0453347	0.346401	0.130874	0.895875	0.997045	14SM FF	0.103789	0.345494	0.300408	0.763866	1	13SM FF
ENSMUSG00000019470	Xab2	8	0.0895688	0.102624	0.872783	0.382781	0.862149	13SM FF	0.0476449	0.103428	0.460659	0.645043	0.995623	14SM FF	0.003269	0.102522	0.031886	0.974563	1	13SM FF
ENSMUSG00000019471	Cdc37	9	-0.0475433	0.139254	-0.341414	0.732792	0.958413	13SM FR	0.0669064	0.139588	0.479315	0.631715	0.993579	14SM FF	-0.172634	0.139266	-1.2396	0.215124	1	14SM FF
ENSMUSG00000019478	Rab4a	8	0.173715	0.199558	0.870498	0.384029	0.862149	13SM FF	-0.245661	0.200206	-1.22704	0.219808	0.897699	14SM FR	0.142286	0.199401	0.713566	0.475496	1	13SM FF
ENSMUSG00000019487	Trip10	17	0.0748939	0.139827	0.535618	0.592223	0.926456	13SM FF	-0.1029	0.140387	-0.73297	0.463577	0.988177	14SM FR	0.165064	0.139921	1.1797	0.238121	1	13SM FF
ENSMUSG00000019494	Cops6	5	-0.253435	0.144754	-1.7508	0.0799801	0.69818	13SM FR	0.121228	0.145254	0.834593	0.403947	0.975612	14SM FF	-0.192244	0.144811	-1.32755	0.184326	1	14SM FF
ENSMUSG00000019505	Ubb	11	-0.13034	0.106111	-1.22834	0.219318	0.801	13SM FR	-0.00775055	0.106241	-0.0729524	0.941844	0.998776	14SM FR	-0.124102	0.106115	-1.1695	0.242201	1	14SM FF
ENSMUSG00000019518	Ap4m1	5	0.221051	0.156312	1.41417	0.157313	0.766173	13SM FF	0.24485	0.157181	1.55776	0.11929	0.800189	14SM FF	-0.0362775	0.156008	-0.232536	0.816121	1	14SM FF
ENSMUSG00000019528	Gyg	3	-0.089342	0.135946	-0.657185	0.511062	0.90135	13SM FR	0.261147	0.137602	1.89784	0.0577171	0.673016	14SM FF	-0.144747	0.135827	-1.06567	0.286573	1	14SM FF
ENSMUSG00000019539	Rcn3	7	0.053153	0.185417	0.286668	0.774366	0.966881	13SM FF	0.182418	0.186337	0.97897	0.327595	0.95568	14SM FF	-0.0506302	0.184507	-0.274408	0.783771	1	14SM FF
ENSMUSG00000019558	Slc6a8	X	-0.320707	0.174657	-1.83621	0.0663267	0.674397	13SM FR	-0.179831	0.174693	-1.02941	0.303286	0.949395	14SM FR	-0.0240461	0.174681	-0.137658	0.890511	1	14SM FF
ENSMUSG00000019564	Arid3a	10	-0.333925	0.281154	-1.18769	0.234954	0.806912	13SM FR	0.0486092	0.282099	0.172313	0.863192	0.997045	14SM FF	0.00896621	0.281474	0.0318545	0.974588	1	13SM FF
ENSMUSG00000019577	Pdk4	6	1.72148	0.439208	3.91951	8.87282e-05	0.0522077	13SM FF	0.758385	0.442739	1.71294	0.0867233	0.745163	14SM FF	0.792862	0.43649	1.81645	0.0693012	1	13SM FF
ENSMUSG00000019578	Ubxn6	17	-0.0231618	0.162069	-0.142913	0.886359	0.984132	13SM FR	0.189278	0.162603	1.16405	0.244404	0.914235	14SM FF	0.000856329	0.162067	0.00528379	0.995784	1	13SM FF
ENSMUSG00000019579	Mydgf	17	-0.221988	0.180883	-1.22725	0.21973	0.801	13SM FR	0.199142	0.181278	1.09855	0.271965	0.933908	14SM FF	-0.234244	0.180875	-1.29506	0.195299	1	14SM FF
ENSMUSG00000019590	Cyb561	11	-0.368582	0.122277	-3.01431	0.00257567	0.259536	13SM FR	-0.111236	0.122525	-0.90786	0.363952	0.965188	14SM FR	-0.154853	0.122438	-1.26475	0.205962	1	14SM FF
ENSMUSG00000019647	Sema6a	18	-0.0994211	0.181831	-0.546776	0.584532	0.924593	13SM FR	-0.450516	0.182135	-2.47353	0.0133786	0.400577	14SM FR	0.149421	0.18208	0.820634	0.411855	1	13SM FF
ENSMUSG00000019659	Ccdc12	9	-0.230377	0.125754	-1.83197	0.0669565	0.675813	13SM FR	0.0524213	0.126136	0.415592	0.677709	0.99619	14SM FF	-0.253736	0.125689	-2.01876	0.0435124	1	14SM FF
ENSMUSG00000019689	Fmc1	6	-0.0860962	0.187251	-0.45979	0.645667	0.939871	13SM FR	0.0914555	0.189765	0.481941	0.629848	0.993579	14SM FF	-0.020575	0.187468	-0.109752	0.912606	1	14SM FF
ENSMUSG00000019699	Akt3	1	-0.218282	0.371675	-0.587293	0.557007	0.915025	13SM FR	-0.113679	0.371957	-0.305625	0.75989	0.996404	14SM FR	-0.039991	0.371725	-0.107582	0.914327	1	14SM FF
ENSMUSG00000019710	Mrpl24	3	-0.00213368	0.114026	-0.0187123	0.985071	0.998205	13SM FR	0.133634	0.114556	1.16654	0.243397	0.913781	14SM FF	-0.127838	0.113743	-1.12392	0.261046	1	14SM FF
ENSMUSG00000019715	Gle1	2	0.236756	0.147706	1.60289	0.108959	0.726183	13SM FF	0.000806265	0.148671	0.00542315	0.995673	1	14SM FF	0.130768	0.147792	0.884805	0.376262	1	13SM FF
ENSMUSG00000019718	L3hypdh	12	-0.129667	0.380596	-0.340694	0.733334	0.958525	13SM FR	-0.253076	0.392281	-0.645138	0.518838	0.990938	14SM FR	0.321881	0.385039	0.83597	0.403172	1	13SM FF
ENSMUSG00000019726	Lyst	13	0.0543953	0.210237	0.258734	0.79584	0.970513	13SM FF	0.0466419	0.210447	0.221633	0.8246	0.997045	14SM FF	0.0700233	0.210188	0.333146	0.739024	1	13SM FF
ENSMUSG00000019731	Slc35e1	8	-0.0255792	0.113549	-0.225271	0.821769	0.974493	13SM FR	-0.0588729	0.113696	-0.517808	0.604592	0.993579	14SM FR	-0.059062	0.113527	-0.520245	0.602893	1	14SM FF
ENSMUSG00000019732	Calr3	8	0.839922	0.55833	1.50435	0.132492	0.741463	13SM FF	-0.512715	0.574086	-0.893097	0.371805	NA	14SM FR	0.694687	0.551782	1.25899	0.208034	1	13SM FF
ENSMUSG00000019734	Tmc4	7	-0.0800024	0.139005	-0.575537	0.564928	0.918775	13SM FR	-0.101425	0.139093	-0.729191	0.465885	0.988177	14SM FR	-0.066746	0.139011	-0.480148	0.631122	1	14SM FF
ENSMUSG00000019737	Syne4	7	-0.270465	0.392619	-0.688874	0.490902	0.895861	13SM FR	-0.196386	0.394216	-0.498169	0.618365	0.993579	14SM FR	-0.339921	0.392673	-0.865658	0.386678	1	14SM FF
ENSMUSG00000019738	Polr2i	7	-0.145614	0.197138	-0.738638	0.460127	0.888238	13SM FR	0.143715	0.197929	0.726091	0.467783	0.988177	14SM FF	-0.129648	0.197299	-0.657115	0.511107	1	14SM FF
ENSMUSG00000019756	Prl8a1	13	-0.143178	0.146885	-0.974765	0.329677	0.846349	13SM FR	-0.323624	0.148705	-2.17629	0.0295339	0.531058	14SM FR	0.103158	0.148059	0.696735	0.485968	1	13SM FF
ENSMUSG00000019761	Krt10	11	-3.69722	0.736522	-5.01983	5.17174e-07	0.00253609	13SM FR	-0.535896	0.744806	-0.719511	0.471826	0.988177	14SM FR	-0.114639	0.749671	-0.152919	0.878462	1	14SM FF
ENSMUSG00000019762	Iyd	10	-0.596874	0.39564	-1.50863	0.131394	0.741463	13SM FR	-0.964453	0.395962	-2.43572	0.0148622	0.42105	14SM FR	0.0667499	0.397792	0.167801	0.86674	1	13SM FF
ENSMUSG00000019763	Rmnd1	10	0.142453	0.258215	0.551685	0.581164	0.923825	13SM FF	0.0752506	0.259001	0.290542	0.771402	0.996404	14SM FF	-0.015665	0.258013	-0.0607139	0.951587	1	14SM FF
ENSMUSG00000019767	Ccdc170	10	-0.0590909	0.605961	-0.097516	0.922317	0.989763	13SM FR	0.621917	0.60792	1.02302	0.306296	NA	14SM FF	-0.767118	0.605703	-1.26649	0.205337	1	14SM FF
ENSMUSG00000019768	Esr1	10	0.356791	0.229163	1.55693	0.119486	0.731709	13SM FF	-0.0675589	0.232795	-0.290208	0.771657	0.996404	14SM FR	0.442667	0.228516	1.93714	0.0527285	1	13SM FF
ENSMUSG00000019772	Vip	10	-0.0847825	0.315984	-0.268313	0.788459	0.969014	13SM FR	-0.240186	0.316545	-0.758773	0.447988	0.986189	14SM FR	0.0944611	0.316236	0.298704	0.765166	1	13SM FF
ENSMUSG00000019773	Fbxo5	10	-0.00279231	0.23235	-0.0120177	0.990411	0.998916	13SM FR	-0.101793	0.233478	-0.435987	0.662846	0.995623	14SM FR	0.0815768	0.232737	0.350511	0.725955	1	13SM FF
ENSMUSG00000019774	Mtrf1l	10	0.0312264	0.284846	0.109625	0.912706	0.987625	13SM FF	-0.363531	0.285354	-1.27397	0.202675	0.888972	14SM FR	0.13721	0.284247	0.482713	0.629299	1	13SM FF
ENSMUSG00000019775	Rgs17	10	-0.125519	0.270024	-0.464846	0.642042	0.938745	13SM FR	0.257897	0.274435	0.939736	0.347353	0.960456	14SM FF	-0.180765	0.268287	-0.673774	0.500455	1	14SM FF
ENSMUSG00000019777	Hdac2	10	-0.125786	0.11055	-1.13783	0.255193	0.815921	13SM FR	-0.00642785	0.111	-0.0579085	0.953822	0.999298	14SM FR	-0.119507	0.110604	-1.08049	0.279925	1	14SM FF
ENSMUSG00000019779	Frk	10	-0.280934	0.14679	-1.91384	0.0556402	0.643111	13SM FR	-0.232066	0.146744	-1.58144	0.113778	0.793151	14SM FR	-0.251828	0.146833	-1.71506	0.0863334	1	14SM FF
ENSMUSG00000019782	Rwdd1	10	-0.234978	0.223222	-1.05267	0.292493	0.83349	13SM FR	0.0859239	0.223625	0.384232	0.700807	0.99619	14SM FF	-0.213869	0.22327	-0.957895	0.338116	1	14SM FF
ENSMUSG00000019785	Clvs2	10	0.581851	0.416176	1.39809	0.162086	0.767233	13SM FF	-0.653488	0.425167	-1.53701	0.12429	NA	14SM FR	0.926265	0.414089	2.23687	0.0252946	1	13SM FF
ENSMUSG00000019787	Trdn	10	-0.109158	1.58834	-0.0687247	0.945209	0.992785	13SM FR	-0.0216844	1.60215	-0.0135346	0.989201	1	14SM FR	1.7732	1.59345	1.11281	0.265791	1	13SM FF
ENSMUSG00000019789	Hey2	10	0.229394	0.416856	0.550296	0.582116	0.92413	13SM FF	0.585399	0.435442	1.34438	0.178826	0.868123	14SM FF	0.176983	0.416223	0.425212	0.670682	1	13SM FF
ENSMUSG00000019790	Stxbp5	10	-0.134229	0.114796	-1.16928	0.24229	0.809635	13SM FR	-0.07146	0.115043	-0.621159	0.534495	0.990938	14SM FR	-0.133739	0.114729	-1.1657	0.243737	1	14SM FF
ENSMUSG00000019791	Hint3	10	0.0380133	0.1719	0.221136	0.824987	0.974493	13SM FF	0.0127277	0.17304	0.0735534	0.941366	0.998776	14SM FF	-0.00172336	0.171672	-0.0100387	0.99199	1	14SM FF
ENSMUSG00000019792	Trmt11	10	0.037604	0.200695	0.187368	0.851372	0.979722	13SM FF	-0.240169	0.20145	-1.1922	0.233183	0.910367	14SM FR	0.129942	0.200796	0.647134	0.517545	1	13SM FF
ENSMUSG00000019794	Katna1	10	-0.186269	0.177301	-1.05058	0.293453	0.83349	13SM FR	-0.429263	0.177392	-2.41985	0.0155269	0.424018	14SM FR	-0.0849463	0.177557	-0.478419	0.632352	1	14SM FF
ENSMUSG00000019795	Pcmt1	10	0.0597091	0.143845	0.415092	0.678074	0.948787	13SM FF	0.0545181	0.144799	0.376509	0.706539	0.996402	14SM FF	0.0411543	0.144046	0.285703	0.775106	1	13SM FF
ENSMUSG00000019796	Lrp11	10	0.213754	0.245042	0.872318	0.383035	0.862149	13SM FF	0.213888	0.244445	0.874994	0.381577	0.970455	14SM FF	-0.280772	0.2413	-1.16358	0.244595	1	14SM FF
ENSMUSG00000019797	Mtres1	10	0.0401643	0.196858	0.204027	0.838332	0.975879	13SM FF	-0.0190379	0.197158	-0.0965615	0.923075	0.997891	14SM FR	-0.0971517	0.196498	-0.494415	0.621013	1	14SM FF
ENSMUSG00000019802	Sec63	10	-0.12854	0.121355	-1.05921	0.289506	0.832094	13SM FR	-0.0529729	0.121587	-0.43568	0.663069	0.995623	14SM FR	-0.0750763	0.121398	-0.618433	0.53629	1	14SM FF
ENSMUSG00000019803	Nr2e1	10	-0.25189	1.20969	-0.208226	0.835052	0.975406	13SM FR	0.398584	1.1171	0.356802	0.72124	NA	14SM FF	-1.13452	1.15324	-0.983773	0.325227	1	14SM FF
ENSMUSG00000019804	Snx3	10	-0.10664	0.156156	-0.68291	0.494663	0.896478	13SM FR	-0.024368	0.156205	-0.156	0.876033	0.997045	14SM FR	-0.227847	0.156073	-1.45988	0.144323	1	14SM FF
ENSMUSG00000019806	Aig1	10	0.237265	0.0980736	2.41925	0.0155523	0.473448	13SM FF	0.095061	0.0986415	0.963702	0.335195	0.958448	14SM FF	-0.060727	0.0975978	-0.622216	0.5338	1	14SM FF
[truncated: 18,108 more rows]
