# Supplementary material for: Diet-driven differential response of Akkermansia muciniphila modulates pathogen susceptibility
Source: bioRxiv. 2023 Dec 15:2023.12.15.571894. Preprint. [Version 1] doi: 10.1101/2023.12.15.571894 (PMC10760068; doi:10.1101/2023.12.15.571894)
Supplement: Supplement 5 [file media-5.xlsx]

## Sheet: Sheet1
Dataset EV4: Cecal metatranscriptome counts
Raw and normalized (cpm) counts of bacterial RNA reads from the cecal contents mapping to 14SM and C. rodentium genomes using Salmon.
					RAW COUNTS																COUNTS PER MILLION READS (CPM)
				SM	13SM	13SM	13SM	13SM	13SM	13SM	13SM	13SM	14SM	14SM	14SM	14SM	14SM	14SM	14SM	14SM	13SM	13SM	13SM	13SM	13SM	13SM	13SM	13SM	14SM	14SM	14SM	14SM	14SM	14SM	14SM	14SM
				Diet	FR	FR	FR	FR	FF	FF	FF	FF	FR	FR	FR	FR	FF	FF	FF	FF	FR	FR	FR	FR	FF	FF	FF	FF	FR	FR	FR	FR	FF	FF	FF	FF
				Sum	1.9931e+07	1.44906e+07	1.11019e+07	1.64241e+07	1.46468e+07	1.40233e+07	4.17936e+06	1.25533e+07	1.83865e+07	1.81105e+07	1.65993e+07	1.56005e+07	1.21325e+07	7.72439e+06	6.44706e+06	8.62211e+06	1e+06	1e+06	1e+06	1e+06	1e+06	1e+06	1e+06	1e+06	1e+06	1e+06	1e+06	1e+06	1e+06	1e+06	1e+06	1e+06	AVERAGE CPM				ST DEV
Row.names	ORGANISM	ID	transcript_id	product	1	15	16	22	8	9	13	23	14	18	29	31	3	6	10	25	12	153	164	225	86	97	138	239	1410	1811	2912	3113	314	615	1016	2517	AVG(13SM FR)	AVG(13SM FF)	AVG(14SM FR)	AVG(14SM FF)	SD(13SM FR)	SD(13SM FF)	SD(14SM FR)	SD(14SM FF)
Bovatus_RS00005	B. ovatus	NZ_CP012938.1	unassigned_transcript_4914	alginate lyase family protein	135.18	117.877	95.962	148.764	1.002	0	12.025	9	209.67	192.311	188.422	172.664	5.002	3	6	4	6.78238	8.13472	8.64372	9.05768	0.0684107	0	2.87724	0.716943	11.4035	10.6188	11.3512	11.0679	0.41228	0.38838	0.930656	0.463924	8.15463	0.915648	11.1103	0.54881	0.989641	1.34704	0.359352	0.256509
Bovatus_RS00010	B. ovatus	NZ_CP012938.1	unassigned_transcript_1	glycosyl hydrolase family 28 protein	221.493	147.271	130.663	177.263	9	5	10	19	288.2	255.653	182.996	165.541	9	4	2	19.184	11.113	10.1632	11.7694	10.7929	0.614467	0.35655	2.39271	1.51355	15.6746	14.1163	11.0243	10.6113	0.741807	0.51784	0.310219	2.22498	10.9596	1.21932	12.8566	0.948711	0.668662	0.926218	2.44449	0.868905
Bovatus_RS00015	B. ovatus	NZ_CP012938.1	unassigned_transcript_2	transposase	206.902	197.484	167.888	208.228	25.412	0	9.946	27.643	75.076	273.855	270.02	148.594	0	0	0	18.361	10.3809	13.6284	15.1224	12.6782	1.73498	0	2.37979	2.20205	4.08322	15.1213	16.2669	9.52498	0	0	0	2.12953	12.9525	1.57921	11.2491	0.532381	1.98778	1.08736	5.61234	1.06476
Bovatus_RS00020	B. ovatus	NZ_CP012938.1	unassigned_transcript_3	IS3 family transposase	0	40.264	12.162	29.389	7.609	13.648	3.122	3.881	13.431	15.843	0	14.117	6.304	1.365	4.135	3.017	0	2.77863	1.09548	1.78939	0.519498	0.973238	0.747005	0.309162	0.730484	0.874796	0	0.904909	0.519594	0.176713	0.641377	0.349914	1.41587	0.637226	0.627547	0.4219	1.16961	0.286613	0.425235	0.202495
Bovatus_RS00025	B. ovatus	NZ_CP012938.1	unassigned_transcript_4	IS110 family transposase	119.28	170.817	57.39	110.856	35.203	70.628	14.001	39.291	102.746	133.17	109.488	155.427	72.493	18	12	54.017	5.98463	11.7881	5.16937	6.74961	2.40345	5.03648	3.35004	3.12993	5.58814	7.35319	6.59592	9.96298	5.97509	2.33028	1.86131	6.26494	7.42293	3.47998	7.37506	4.10791	2.9808	1.1137	1.87065	2.33426
Bovatus_RS00030	B. ovatus	NZ_CP012938.1	unassigned_transcript_5	mannonate dehydratase	460.308	478.152	293.489	334.824	351.663	256.501	61.107	264.316	486.354	496.7	462.557	533.471	330.929	130.407	54.17	273.12	23.095	32.9974	26.4358	20.3862	24.0095	18.2911	14.6211	21.0555	26.4518	27.4261	27.866	34.1959	27.2761	16.8825	8.40227	31.6767	25.7286	19.4943	28.9849	21.0594	5.44097	4.00082	3.52386	10.4726
Bovatus_RS00035	B. ovatus	NZ_CP012938.1	unassigned_transcript_6	SDR family oxidoreductase	347.53	328.961	274.753	210.592	348.265	280.205	72.039	327.376	394.069	448.955	437.081	460.249	326.76	178.171	47	249.784	17.4366	22.7017	24.7482	12.8222	23.7775	19.9814	17.2369	26.0789	21.4326	24.7898	26.3312	29.5023	26.9325	23.066	7.29014	28.9702	19.4272	21.7687	25.514	21.5647	5.37353	3.93043	3.35444	9.82635
Bovatus_RS00040	B. ovatus	NZ_CP012938.1	unassigned_transcript_7	AraC family transcriptional regulator	71.404	47.128	44.82	63.985	20.095	10	5	20	57.588	57.412	54.698	34.506	10	6	9	16	3.58255	3.25231	4.03713	3.89581	1.37197	0.713099	1.19636	1.59321	3.13209	3.17009	3.29519	2.21186	0.824229	0.776761	1.39598	1.85569	3.69195	1.21866	2.95231	1.21317	0.349265	0.374111	0.498526	0.512506
Bovatus_RS00045	B. ovatus	NZ_CP012938.1	unassigned_transcript_8	glycoside hydrolase family 97 protein	217.518	241.739	203.22	238.437	58	59.01	42.313	39	235.32	364.835	338.881	246.253	46	46	23.043	47.123	10.9135	16.6825	18.3049	14.5175	3.9599	4.208	10.1243	3.10675	12.7986	20.1449	20.4153	15.785	3.79146	5.95517	3.57419	5.46537	15.1046	5.34973	17.286	4.69654	3.19591	3.21779	3.66772	1.19081
Bovatus_RS00050	B. ovatus	NZ_CP012938.1	unassigned_transcript_9	aldo/keto reductase	657.344	701.706	358.137	721.251	243.864	94.14	24.001	31	490.194	476.58	593.757	292.463	52	80.143	43.003	48.083	32.9809	48.4249	32.259	43.9143	16.6496	6.71311	5.74275	2.46947	26.6606	26.3151	35.7699	18.7471	4.28599	10.3753	6.67017	5.57671	39.3948	7.89373	26.8732	6.72705	8.0421	6.11306	6.96519	2.62013
Bovatus_RS00055	B. ovatus	NZ_CP012938.1	unassigned_transcript_10	hypothetical protein	150.301	159.856	99.085	194.918	20	34.005	13	16.002	130.569	179.855	172.892	107.49	25	23	9	25.133	7.54105	11.0317	8.92502	11.8678	1.36548	2.42489	3.11053	1.27472	7.10137	9.93098	10.4156	6.89018	2.06057	2.97758	1.39598	2.91495	9.8414	2.04391	8.58453	2.33727	1.971	0.882181	1.84719	0.754164
Bovatus_RS00060	B. ovatus	NZ_CP012938.1	unassigned_transcript_11	DUF3037 domain-containing protein	101.875	87.148	44.999	80.569	32.215	32.003	12	16.754	48.834	90.622	89.894	40.256	17	3	5	15	5.11137	6.0141	4.05326	4.90554	2.19945	2.28213	2.87125	1.33463	2.65598	5.00384	5.41551	2.58044	1.40119	0.38838	0.775547	1.73971	5.02107	2.17187	3.91394	1.07621	0.805041	0.633253	1.50591	0.6081
Bovatus_RS00065	B. ovatus	NZ_CP012938.1	unassigned_transcript_12	hypothetical protein	335.582	232.057	159.483	311.751	91.086	65.172	32	50.001	211.14	232.666	228.693	182.622	77.482	28	17	66.002	16.8371	16.0143	14.3653	18.9814	6.21882	4.64741	7.65668	3.9831	11.4835	12.847	13.7772	11.7062	6.38629	3.62488	2.63686	7.65497	16.5495	5.6265	12.4535	5.07575	1.91952	1.6464	1.06561	2.33974
Bovatus_RS00070	B. ovatus	NZ_CP012938.1	unassigned_transcript_13	two-component regulator propeller domain-containing protein	1066.67	1165.83	458.926	1271.66	363.38	412.363	154.469	263.417	988.54	719.26	660.2	888.871	250.13	102.201	73.973	260.028	53.5181	80.4539	41.3375	77.4266	24.8095	29.4056	36.96	20.9839	53.7646	39.7151	39.7726	56.9772	20.6165	13.231	11.4739	30.1583	63.184	28.0397	47.5574	18.8699	18.9015	6.87159	9.11715	8.50444
Bovatus_RS00075	B. ovatus	NZ_CP012938.1	unassigned_transcript_14	hypothetical protein	27.015	82.806	6.066	29.067	6.001	4	4	5	31.342	21.77	13.237	14.172	8	0	0	8	1.35542	5.71446	0.546391	1.76978	0.409713	0.28524	0.957085	0.398302	1.70462	1.20207	0.797441	0.908435	0.659384	0	0	0.927847	2.34651	0.512585	1.15314	0.396808	2.30206	0.301612	0.405352	0.47112
Bovatus_RS00080	B. ovatus	NZ_CP012938.1	unassigned_transcript_15	sigma-70 family RNA polymerase sigma factor	11.153	25.225	6	4.016	4	3	6	2	11.042	2.011	4	9.005	9.002	3	0	0	0.559579	1.74078	0.540446	0.244519	0.273097	0.21393	1.43563	0.159321	0.600551	0.111041	0.240973	0.577227	0.741971	0.38838	0	0	0.771332	0.520494	0.382448	0.282588	0.662197	0.611856	0.244394	0.356809
Bovatus_RS00085	B. ovatus	NZ_CP012938.1	unassigned_transcript_16	TonB-dependent receptor	144.459	139.93	111.38	208.891	43.072	46.225	28.009	23	110.541	167.939	134.204	173.362	53.369	18.27	12	24.021	7.24794	9.6566	10.0325	12.7186	2.9407	3.2963	6.70175	1.83219	6.01209	9.27302	8.0849	11.1126	4.39883	2.36524	1.86131	2.78598	9.9139	3.69273	8.62066	2.85284	2.24008	2.10068	2.13909	1.09779
Bovatus_RS00090	B. ovatus	NZ_CP012938.1	unassigned_transcript_17	RagB/SusD family nutrient uptake outer membrane protein	61.516	47.271	48.611	108.741	12.001	28.329	5	7	60.812	68.89	65.357	91.575	9	10	8	4	3.08644	3.26218	4.37861	6.62083	0.819358	2.02014	1.19636	0.557622	3.30744	3.80387	3.93732	5.87002	0.741807	1.2946	1.24087	0.463924	4.33702	1.14837	4.22966	0.935302	1.62653	0.637577	1.12665	0.400878
Bovatus_RS00095	B. ovatus	NZ_CP012938.1	unassigned_transcript_18	Ig-like domain-containing protein	54.287	43.119	42.078	68.353	9	9	5.008	2	34.184	42.12	33.245	69.638	4	7	2	13	2.72374	2.97565	3.79015	4.16176	0.614467	0.641789	1.19827	0.159321	1.8592	2.32572	2.00279	4.46384	0.329692	0.906221	0.310219	1.50775	3.41283	0.653462	2.66289	0.763471	0.675582	0.425303	1.21638	0.568018
Bovatus_RS00100	B. ovatus	NZ_CP012938.1	unassigned_transcript_19	alginate lyase family protein	59.016	40.268	25.241	94.4	5	23	9	11	28.006	50.401	56.141	58.374	12	11	11	7	2.96101	2.7789	2.27357	5.74766	0.341371	1.64013	2.15344	0.876263	1.52319	2.78297	3.38212	3.74181	0.989075	1.42406	1.7062	0.811866	3.44029	1.2528	2.85752	1.2328	1.5655	0.802841	0.973513	0.407136
Bovatus_RS00105	B. ovatus	NZ_CP012938.1	unassigned_transcript_20	glycoside hydrolase family 30 beta sandwich domain-containing protein	50.178	45.126	46.975	81.067	11.007	16	5.005	15.132	47.119	78.247	57.162	111.736	17	14	7	9.008	2.51758	3.11415	4.23125	4.93587	0.751493	1.14096	1.19755	1.20542	2.5627	4.32053	3.44363	7.16235	1.40119	1.81244	1.08577	1.04476	3.69971	1.07386	4.3723	1.33604	1.08795	0.216818	1.99367	0.355287
Bovatus_RS00110	B. ovatus	NZ_CP012938.1	unassigned_transcript_21	glycosyl hydrolase family 28 protein	55.269	47.051	48.158	79.921	11	9	4	4	66.23	73.438	53.217	49.956	20.01	6	4	6	2.77301	3.247	4.3378	4.86609	0.751016	0.641789	0.957085	0.318641	3.60211	4.055	3.20597	3.20221	1.64928	0.776761	0.620437	0.695885	3.80598	0.667133	3.51632	0.935592	0.9637	0.266582	0.40518	0.480057
Bovatus_RS00115	B. ovatus	NZ_CP012938.1	unassigned_transcript_22	glycoside hydrolase family 127 protein	143.487	118.463	81.873	149.458	13	20	25.004	8	140.237	123.218	124.867	101.295	21	37.023	0	22.002	7.19917	8.17516	7.37466	9.09994	0.887564	1.4262	5.98274	0.637283	7.62719	6.80368	7.5224	6.49308	1.73088	4.793	0	2.55181	7.96223	2.23345	7.11159	2.26892	0.869332	2.52111	0.551356	1.99069
Bovatus_RS00120	B. ovatus	NZ_CP012938.1	unassigned_transcript_23	alpha/beta fold hydrolase	136.039	109.537	63.315	167.687	35.137	15	11	17.009	149.557	156.076	125.526	154.515	36.099	13	9	18.063	6.82548	7.55917	5.70306	10.2098	2.39895	1.06965	2.63198	1.35494	8.13409	8.61798	7.5621	9.90452	2.97539	1.68298	1.39598	2.09496	7.57439	1.86388	8.55467	2.03733	1.9156	0.767268	0.998027	0.68803
Bovatus_RS00125	B. ovatus	NZ_CP012938.1	unassigned_transcript_24	heparinase II/III family protein	182.286	215.318	108.579	205.837	27.016	25.027	21.066	13	177.274	237.465	208.597	159.461	39.014	6	9.011	22	9.14583	14.8591	9.78019	12.5326	1.84449	1.78467	5.04049	1.03558	9.64156	13.112	12.5666	10.2216	3.21565	0.776761	1.39769	2.55158	11.5795	2.42631	11.3854	1.98542	2.63469	1.78122	1.70996	1.10156
Bovatus_RS00130	B. ovatus	NZ_CP012938.1	unassigned_transcript_25	two-component regulator propeller domain-containing protein	309.778	298.243	118.378	380.109	89.851	78.124	41.009	93.37	246.128	240.394	280.644	258.238	68.23	54.005	9.001	41	15.5425	20.5818	10.6628	23.1434	6.1345	5.57102	9.81227	7.43788	13.3864	13.2737	16.9069	16.5532	5.62372	6.99149	1.39614	4.75522	17.4826	7.23892	15.0301	4.69164	5.53544	1.88533	1.96885	2.38205
Bovatus_RS00135	B. ovatus	NZ_CP012938.1	unassigned_transcript_26	sigma-70 family RNA polymerase sigma factor	2	8	0	7.005	0	0	0	0	1	0	1	4.003	5	0	0	0	0.100346	0.552082	0	0.426508	0	0	0	0	0.0543879	0	0.0602433	0.256595	0.412115	0	0	0	0.269734	0	0.0928066	0.103029	0.261882	0	0.112511	0.206057
Bovatus_RS00140	B. ovatus	NZ_CP012938.1	unassigned_transcript_27	TonB-dependent receptor	74.138	62.294	46.16	75.263	33.013	22	13.001	8	55.37	65.173	53.131	93.389	13	15.002	15.104	17	3.71972	4.29892	4.15783	4.58248	2.25393	1.56882	3.11077	0.637283	3.01146	3.59863	3.20079	5.9863	1.0715	1.94216	2.34277	1.97168	4.18974	1.8927	3.94929	1.83203	0.359676	1.04804	1.37987	0.538793
Bovatus_RS00145	B. ovatus	NZ_CP012938.1	unassigned_transcript_28	RagB/SusD family nutrient uptake outer membrane protein	28.009	38.082	23.292	48.842	20	3	15.166	4	38.053	25.027	39.168	36.145	10	13.001	8	3	1.4053	2.62805	2.09801	2.97381	1.36548	0.21393	3.62879	0.318641	2.06962	1.38191	2.35961	2.31692	0.824229	1.68311	1.24087	0.347943	2.27629	1.38171	2.03201	1.02404	0.683295	1.58571	0.451865	0.571088
Bovatus_RS00150	B. ovatus	NZ_CP012938.1	unassigned_transcript_29	Ig-like domain-containing protein	15.067	16.007	16.002	27.034	10	3	0	2	6.008	15.033	21.285	29.412	4	4.002	2	4	0.755956	1.10465	1.44137	1.646	0.682741	0.21393	0	0.159321	0.326762	0.830071	1.28228	1.88533	0.329692	0.518099	0.310219	0.463924	1.23699	0.263998	1.08111	0.405483	0.390712	0.293545	0.663149	0.101517
Bovatus_RS00155	B. ovatus	NZ_CP012938.1	unassigned_transcript_30	alginate lyase family protein	20.009	32.029	12.001	30.052	7	8	3	3	22.026	35.063	36.182	38.048	0	4	8	3	1.00391	2.21033	1.08098	1.82975	0.477919	0.570479	0.717814	0.238981	1.19795	1.93606	2.17972	2.4389	0	0.51784	1.24087	0.347943	1.53124	0.501298	1.93816	0.526665	0.586253	0.20085	0.534483	0.522651
Bovatus_RS00160	B. ovatus	NZ_CP012938.1	unassigned_transcript_31	glycoside hydrolase family 2 TIM barrel-domain containing protein	12.003	10.013	18.024	39.13	3	9	10	2	27.001	34.086	22.015	19.001	0	2	6	6	0.602226	0.690999	1.6235	2.38248	0.204822	0.641789	2.39271	0.159321	1.46853	1.88211	1.32626	1.21798	0	0.25892	0.930656	0.695885	1.3248	0.849661	1.47372	0.471365	0.842956	1.05144	0.290953	0.419792
Bovatus_RS00165	B. ovatus	NZ_CP012938.1	unassigned_transcript_33	helix-turn-helix transcriptional regulator	246.195	461.962	169.766	376.796	92.296	92.423	23.008	46	380.87	276.37	407.635	205.011	49.028	27.075	31.479	51	12.3523	31.8801	15.2916	22.9417	6.30143	6.59068	5.50515	3.66437	20.7147	15.2602	24.5573	13.1413	4.04103	3.50513	4.88269	5.91503	20.6164	5.51541	18.4184	4.58597	8.73549	1.31662	5.18911	1.05192
Bovatus_RS00170	B. ovatus	NZ_CP012938.1	unassigned_transcript_34	two-component regulator propeller domain-containing protein	1009.53	1120.73	753.674	1178.22	293.095	256.728	122.812	201.067	889.164	958.537	972.88	765.765	198.358	163.469	101.05	207.292	50.6513	77.3415	67.8867	71.7372	20.0108	18.3073	29.3854	16.0171	48.3597	52.9271	58.6095	49.0861	16.3493	21.1627	15.6738	24.0419	66.9042	20.9301	52.2456	19.3069	11.5097	5.86953	4.69207	3.99214
Bovatus_RS00175	B. ovatus	NZ_CP012938.1	unassigned_transcript_35	RNA polymerase sigma-70 factor	4.004	3.065	5	5.002	0	0	0	0	20.001	21.046	20.073	3	0	5.081	0	0	0.200893	0.211516	0.450372	0.304553	0	0	0	0	1.08781	1.16209	1.20926	0.192302	0	0.657787	0	0	0.291833	0	0.912867	0.164447	0.115495	0	0.482971	0.328893
Bovatus_RS00180	B. ovatus	NZ_CP012938.1	unassigned_transcript_36	TonB-dependent receptor	477.898	388.771	396.398	386.566	34	46.033	28.008	38.009	546.294	662.563	421.314	527.684	24	14	21.014	18.042	23.9776	26.8292	35.7053	23.5366	2.32132	3.28261	6.70151	3.02781	29.7118	36.5845	25.3814	33.8249	1.97815	1.81244	3.25947	2.09253	27.5122	3.83331	31.3756	2.28565	5.6537	1.95489	4.89322	0.659318
Bovatus_RS00185	B. ovatus	NZ_CP012938.1	unassigned_transcript_37	RagB/SusD family nutrient uptake outer membrane protein	214.017	168.992	170.457	230.229	6	12	3	14	300.531	315.538	201.237	248.468	4.007	16	6	14	10.7379	11.6622	15.3538	14.0178	0.409645	0.855719	0.717814	1.11524	16.3452	17.4229	12.1232	15.927	0.330269	2.07136	0.930656	1.62373	12.9429	0.774605	15.4546	1.239	2.11898	0.293846	2.30861	0.766315
Bovatus_RS00190	B. ovatus	NZ_CP012938.1	unassigned_transcript_38	Ig-like domain-containing protein	198.444	142.1	196.021	177.088	16	16	11.022	10	264.446	230.286	154.963	183.759	14	17.002	9	7	9.95653	9.80635	17.6565	10.7822	1.09239	1.14096	2.63725	0.796603	14.3827	12.7156	9.33549	11.7791	1.15392	2.20108	1.39598	0.811866	12.0504	1.4168	12.0532	1.39071	3.76193	0.827742	2.10763	0.591004
Bovatus_RS00195	B. ovatus	NZ_CP012938.1	unassigned_transcript_39	alginate lyase family protein	145.26	117.316	158.098	184.268	31	27.07	15	12	237.301	229.88	189.57	146.675	15	12.002	1	18	7.28813	8.096	14.2406	11.2194	2.1165	1.93036	3.58907	0.955924	12.9063	12.6932	11.4203	9.40197	1.23634	1.55378	0.155109	2.08766	10.211	2.14796	11.6054	1.25822	3.17652	1.08721	1.60883	0.814995
Bovatus_RS00200	B. ovatus	NZ_CP012938.1	unassigned_transcript_40	glycoside hydrolase 43 family protein	210.009	268.394	129.664	274.421	28	28	12.002	15	264.776	230.727	182.371	277.734	11	4	10.145	2	10.5368	18.5219	11.6794	16.7085	1.91168	1.99668	2.87173	1.1949	14.4006	12.74	10.9866	17.8029	0.906652	0.51784	1.57358	0.231962	14.3616	1.99375	13.9825	0.80751	3.85744	0.686963	2.90343	0.580765
Bovatus_RS00205	B. ovatus	NZ_CP012938.1	unassigned_transcript_41	glycoside hydrolase family 88 protein	81.819	105.394	75.58	89.078	14.005	21.552	4	7	125.457	84.171	82.907	89.841	6	7	0	5	4.1051	7.27326	6.80782	5.42363	0.956179	1.53687	0.957085	0.557622	6.82334	4.64764	4.99459	5.75887	0.494538	0.906221	0	0.579904	5.90245	1.00194	5.55611	0.495166	1.43278	0.403186	0.963952	0.374761
Bovatus_RS00210	B. ovatus	NZ_CP012938.1	unassigned_transcript_42	thioredoxin-like domain-containing protein	239.777	473.317	127.506	246.785	132.277	91.478	30.028	42.117	234.904	290.278	353.655	164.388	50.624	18.173	12	36	12.0303	32.6637	11.485	15.0258	9.0311	6.52329	7.18484	3.35505	12.7759	16.0282	21.3054	10.5374	4.17258	2.35268	1.86131	4.17531	17.8012	6.52357	15.1617	3.14047	10.0299	2.36393	4.67516	1.2101
Bovatus_RS00215	B. ovatus	NZ_CP012938.1	unassigned_transcript_43	copper resistance protein NlpE N-terminal domain-containing protein	1898.62	2471.5	620.907	2066.14	1359.81	1106.39	281.9	1048.02	1426.14	985.169	1079.9	853.932	984.065	371.463	420	489.202	95.2592	170.559	55.9278	125.8	92.8401	78.8968	67.4506	83.4854	77.5647	54.3977	65.0568	54.7376	81.1095	48.0896	65.1459	56.7381	111.886	80.6682	62.9392	62.7708	48.4557	10.5505	10.9333	14.0698
Bovatus_RS00220	B. ovatus	NZ_CP012938.1	unassigned_transcript_44	hemolysin family protein	2986.93	3152.91	1014.18	3448.74	1260.88	1091.12	333.341	753.267	2010.54	1817.19	1748.69	1656	799.927	259.823	178.005	806.463	149.863	217.583	91.352	209.981	86.0854	77.8075	79.7589	60.0055	109.349	100.339	105.347	106.151	65.9323	33.6367	27.6102	93.5343	167.195	75.9143	105.296	55.1784	58.941	11.179	3.72966	30.6097
Bovatus_RS00225	B. ovatus	NZ_CP012938.1	unassigned_transcript_45	M48 family metallopeptidase	983.303	865.178	595.908	757.307	203.155	125.007	131.231	152.59	924.441	1495.67	1161.34	874.596	130.22	133.757	55	103.186	49.3352	59.7061	53.6761	46.1096	13.8702	8.91424	31.3998	12.1554	50.2784	82.5859	69.963	56.0622	10.7331	17.3162	8.53102	11.9676	52.2068	16.5849	64.7224	12.137	5.88275	10.0881	14.4936	3.73393
Bovatus_RS00230	B. ovatus	NZ_CP012938.1	unassigned_transcript_46	TonB-dependent receptor	335.016	296.028	248.048	324.237	126.181	104.547	15	92.049	366.522	248.667	224.137	294.418	88.026	45.006	31	50.204	16.8088	20.429	22.3428	19.7416	8.6149	7.45524	3.58907	7.33265	19.9344	13.7305	13.5028	18.8724	7.25536	5.82648	4.80839	5.8227	19.8305	6.74796	16.51	5.92823	2.29554	2.18374	3.37026	1.00612
Bovatus_RS00235	B. ovatus	NZ_CP012938.1	unassigned_transcript_47	DUF2007 domain-containing protein	217.364	292.361	227.509	282.797	142.038	105.566	59.247	122.913	207.169	242.829	278.574	162.167	65	48.145	40	88.738	10.9058	20.1759	20.4927	17.2184	9.69752	7.5279	14.1761	9.79129	11.2675	13.4082	16.7822	10.395	5.35749	6.23286	6.20437	10.2919	17.1982	10.2982	12.9632	7.02166	4.44655	2.78869	2.84335	2.21767
Bovatus_RS00240	B. ovatus	NZ_CP012938.1	unassigned_transcript_48	alpha/beta hydrolase family protein	678.155	950.739	478.812	858.084	162.418	100.196	99.49	127.522	597.181	1106.5	1082.24	594.341	119.259	145.913	61	95.956	34.0251	65.6107	43.1287	52.2455	11.0889	7.14497	23.8051	10.1584	32.4794	61.0973	65.1977	38.0977	9.82968	18.8899	9.46167	11.1291	48.7525	13.0494	49.218	12.3276	13.4774	7.36542	16.3331	4.43297
Bovatus_RS00245	B. ovatus	NZ_CP012938.1	unassigned_transcript_49	DUF4595 domain-containing protein	240.004	243.182	97.467	195.44	81.391	49.716	43.762	41	191.655	226.147	211.661	176.371	35	43.276	18.001	41.094	12.0417	16.782	8.77928	11.8996	5.5569	3.54524	10.471	3.26607	10.4237	12.4871	12.7512	11.3055	2.8848	5.60252	2.79212	4.76612	12.3757	5.7098	11.7419	4.01139	3.30092	3.33414	1.08043	1.39727
Bovatus_RS00250	B. ovatus	NZ_CP012938.1	unassigned_transcript_50	S41 family peptidase	675.392	814.522	481.74	711.302	216.554	207.372	96.379	142.721	682.152	698.672	730.613	529.47	127.515	96.695	86.01	152.635	33.8864	56.2103	43.3924	43.3085	14.785	14.7877	23.0607	11.3692	37.1008	38.5783	44.0146	33.9394	10.5102	12.5181	13.341	17.7027	44.1994	16.0007	38.4083	13.518	9.16633	4.97473	4.20871	3.03261
Bovatus_RS00255	B. ovatus	NZ_CP012938.1	unassigned_transcript_51	tRNA 2-thiouridine(34) synthase MnmA	78.221	70.445	65.586	103.784	36.001	22	7	26.304	76.137	126.047	136.027	60.3	21.324	7.01	24.491	7	3.92458	4.86142	5.90762	6.31902	2.45794	1.56882	1.6749	2.09538	4.14093	6.95989	8.19472	3.86527	1.75759	0.907515	3.79878	0.811866	5.25316	1.94926	5.7902	1.81894	1.07749	0.408295	2.12723	1.38666
Bovatus_RS00260	B. ovatus	NZ_CP012938.1	unassigned_transcript_52	response regulator transcription factor	280.08	347.073	140.277	242.948	113.933	117.082	28	74.002	244.519	224.689	220.933	184.06	67.247	25	19	60.028	14.0524	23.9516	12.6354	14.7922	7.77868	8.34911	6.69959	5.89502	13.2989	12.4066	13.3097	11.7984	5.5427	3.2365	2.94708	6.9621	16.3579	7.1806	12.7034	4.67209	5.14094	1.09654	0.73698	1.91822
Bovatus_RS00265	B. ovatus	NZ_CP012938.1	unassigned_transcript_53	DUF4251 domain-containing protein	1467.43	1569.09	706.216	1479.1	621.853	472.078	122.841	221.737	1058.77	813.936	1080.64	665.297	266.786	277.227	216.015	207.737	73.6252	108.283	63.612	90.0569	42.4565	33.6638	29.3923	17.6636	57.5845	44.9428	65.1013	42.646	21.9893	35.8898	33.5059	24.0935	83.8942	30.7941	52.5686	28.8696	19.5756	10.3057	10.6276	6.85393
Bovatus_RS00270	B. ovatus	NZ_CP012938.1	unassigned_transcript_54	Na+/H+ antiporter NhaC	165.023	112.267	81.74	69.522	87.607	70.073	4	40.197	199.094	122.365	112.983	122.748	37	20	15	18.133	8.2797	7.74757	7.36268	4.23293	5.98129	4.9969	0.957085	3.20211	10.8283	6.75658	6.80647	7.86823	3.04965	2.5892	2.32664	2.10308	6.90572	3.78435	8.0649	2.51714	1.82109	2.20826	1.91228	0.406814
Bovatus_RS00275	B. ovatus	NZ_CP012938.1	unassigned_transcript_55	hypothetical protein	67.089	59.145	33.959	81.147	26.016	22.001	4	16	75.079	44.152	46.745	31.203	16.404	14	6	13	3.36606	4.08161	3.05884	4.94074	1.77622	1.56889	0.957085	1.27457	4.08339	2.43792	2.81607	2.00013	1.35207	1.81244	0.930656	1.50775	3.86181	1.39419	2.83438	1.40073	0.837244	0.356762	0.896939	0.367105
Bovatus_RS00280	B. ovatus	NZ_CP012938.1	unassigned_transcript_56	MFS transporter	234.81	200.525	134.997	211.162	147.834	114.092	34	69.303	249.144	138.43	162.316	229.313	84.103	46.083	34	78.544	11.7811	13.8383	12.1598	12.8569	10.0932	8.13589	8.13522	5.5207	13.5504	7.64363	9.77846	14.6991	6.93202	5.96591	5.27372	9.1096	12.659	7.97126	11.4179	6.82031	0.903648	1.87635	3.27856	1.67086
Bovatus_RS00285	B. ovatus	NZ_CP012938.1	unassigned_transcript_57	penicillin-binding protein 1C	481.312	351.823	319.352	682.429	129.343	101.734	75	96	353.431	381.291	282.775	413.641	72	57.009	28	51.751	24.1489	24.2794	28.7654	41.5505	8.83078	7.25464	17.9453	7.64739	19.2224	21.0536	17.0353	26.5147	5.93445	7.38039	4.34306	6.00213	29.6861	10.4195	20.9565	5.91501	8.19566	5.06173	4.05322	1.24182
Bovatus_RS00290	B. ovatus	NZ_CP012938.1	unassigned_transcript_58	MG2 domain-containing protein	2796.44	2126.62	2114.29	3514.6	719.802	823.802	402.303	362.628	1755.15	2380.5	2108.97	2047.38	414.204	323.248	263.756	313.774	140.306	146.758	190.443	213.991	49.1439	58.7452	96.2595	28.8871	95.4588	131.443	127.051	131.239	34.1399	41.8477	40.911	36.3918	172.875	58.2589	121.298	38.3226	35.3175	28.2257	17.3446	3.66739
Bovatus_RS00295	B. ovatus	NZ_CP012938.1	unassigned_transcript_59	FKBP-type peptidyl-prolyl cis-trans isomerase	171.4	217.947	73.577	152.667	117.981	74	32.468	79.015	98.306	193.602	164.367	114.911	79.047	59.505	51	53	8.59965	15.0406	6.6274	9.29532	8.05505	5.27693	7.76866	6.29436	5.34665	10.69	9.90202	7.36587	6.51529	7.70352	7.91058	6.14699	9.89074	6.84875	8.32615	7.06909	3.61439	1.3012	2.44069	0.869402
Bovatus_RS00300	B. ovatus	NZ_CP012938.1	unassigned_transcript_60	LytTR family transcriptional regulator	25.161	24.288	38.636	29.305	31	28.197	9.001	36	30.345	54.028	71.138	28.121	27.302	21	14	14.049	1.2624	1.67612	3.48011	1.78427	2.1165	2.01073	2.15368	2.86777	1.6504	2.98324	4.28559	1.80258	2.25031	2.71866	2.17153	1.62942	2.05073	2.28717	2.68045	2.19248	0.979104	0.391777	1.22472	0.446353
Bovatus_RS00305	B. ovatus	NZ_CP012938.1	unassigned_transcript_61	AraC family transcriptional regulator	90.014	93.026	54.143	85.658	53.569	63.126	9	14	93.573	74.865	72.052	59.983	31	3	3	14.01	4.51627	6.41974	4.8769	5.21539	3.65738	4.50151	2.15344	1.11524	5.08924	4.13379	4.34065	3.84495	2.55511	0.38838	0.465328	1.62489	5.25708	2.85689	4.35216	1.25843	0.826007	1.51368	0.531777	1.03307
Bovatus_RS00310	B. ovatus	NZ_CP012938.1	unassigned_transcript_62	DUF1622 domain-containing protein	236.723	248.842	101.433	226.834	65.956	40.784	16.406	14	149.973	97.346	97.473	78.367	12	14	4	20	11.8771	17.1726	9.13652	13.8111	4.50309	2.9083	3.92548	1.11524	8.15671	5.37511	5.8721	5.02338	0.989075	1.81244	0.620437	2.31962	12.9993	3.11303	6.10683	1.43539	3.37916	1.48609	1.41025	0.771875
Bovatus_RS00315	B. ovatus	NZ_CP012938.1	unassigned_transcript_63	GGGtGRT protein	14853.1	10255.2	8000.81	9456.83	13656.1	15423.4	2821.11	8860.09	10234.9	11913.5	9308.32	11885.4	9556.28	5877.11	3685.06	6912.19	745.224	707.711	720.669	575.791	932.356	1099.84	675.01	705.798	556.656	657.824	560.764	761.865	787.656	760.851	571.587	801.682	687.349	853.25	634.277	730.444	75.9814	200.479	97.0605	107.251
Bovatus_RS00320	B. ovatus	NZ_CP012938.1	unassigned_transcript_64	nitrogen-fixing protein NifU	8463.26	6782.63	4651.02	5508.34	4366	4142.79	1061.24	2962.64	6816.36	8390.8	6538.82	6678.02	2742.65	2097.14	1375.46	2192.7	424.627	468.071	418.938	335.382	298.085	295.422	253.924	236.005	370.728	463.311	393.921	428.066	226.057	271.496	213.347	254.312	411.755	270.859	414.006	241.303	55.4424	30.8015	40.4357	26.4249
Bovatus_RS00325	B. ovatus	NZ_CP012938.1	unassigned_transcript_65	HsmA family protein	47.468	83.267	30.152	49.824	19.406	32	2	4	59.429	27.319	38.148	11.291	8	2	0	8	2.38161	5.74627	2.71592	3.0336	1.32493	2.28192	0.478542	0.318641	3.23222	1.50846	2.29816	0.723761	0.659384	0.25892	0	0.927847	3.46935	1.10101	1.94065	0.461538	1.54111	0.902635	1.07449	0.412577
Bovatus_RS00330	B. ovatus	NZ_CP012938.1	unassigned_transcript_66	DMP19 family protein	172.73	256.274	97.362	216.864	86.38	61.093	38	52.482	186.085	135.881	160.474	175.866	52.183	32.008	12	54.652	8.66638	17.6855	8.76982	13.204	5.89752	4.35654	9.09231	4.18073	10.1208	7.50289	9.66749	11.2731	4.30108	4.14376	1.86131	6.33859	12.0814	5.88177	9.64107	4.16118	4.29323	2.27506	1.57758	1.83033
Bovatus_RS00335	B. ovatus	NZ_CP012938.1	unassigned_transcript_67	hypothetical protein	3713.76	4269.43	1867.41	3732.32	2264.59	2004.36	2366.33	2245.98	3740.24	5527.44	6078.76	3072.17	1267.81	1797.83	1265.19	1063.8	186.33	294.634	168.206	227.247	154.613	142.931	566.195	178.916	203.424	305.206	366.205	196.928	104.496	232.748	196.243	123.38	219.104	260.664	267.941	164.217	56.0827	204.238	82.1579	60.4328
Bovatus_RS00340	B. ovatus	NZ_CP012938.1	unassigned_transcript_68	Yip1 family protein	1198.36	1232	449.897	892.245	876.467	892.04	271.341	636.159	1077.81	875.475	852.977	988.81	537.137	216.165	210.048	380.49	60.1253	85.0204	40.5242	54.3255	59.84	63.6113	64.9241	50.6766	58.6196	48.3407	51.3862	63.3834	44.2724	27.9847	32.5804	44.1296	59.9988	59.763	55.4325	37.2418	18.597	6.42947	6.83229	8.25212
Bovatus_RS00345	B. ovatus	NZ_CP012938.1	unassigned_transcript_69	SsrA-binding protein	466.809	425.332	164.024	403.779	219.433	217.712	96.21	152.215	470.397	379.77	283.832	494.558	140.865	56.013	15.001	120.404	23.4212	29.3523	14.7744	24.5846	14.9816	15.525	23.0203	12.1255	25.5839	20.9696	17.099	31.7015	11.6105	7.25145	2.3268	13.9646	23.0331	16.4131	23.8385	8.78833	6.07443	4.65032	6.28556	5.12743
Bovatus_RS00350	B. ovatus	NZ_CP012938.1	unassigned_transcript_70	methionine synthase	1977.52	1648.15	603.193	1403.94	686.221	888.804	177.697	482.155	1782.97	1137.83	1046.02	2003.06	580.345	184.955	100.189	396.219	99.218	113.739	54.3322	85.4809	46.8511	63.3805	42.5178	38.4086	96.9719	62.8269	63.0158	128.398	47.8337	23.9443	15.5403	45.9538	88.1927	47.7895	87.803	33.318	25.3514	10.9507	31.4653	16.0653
Bovatus_RS00355	B. ovatus	NZ_CP012938.1	unassigned_transcript_71	nitroreductase family protein	173.223	194.922	81.491	135.378	43.607	81.902	26.065	44.084	173.072	151.934	121.651	218.013	69.966	13	16	64.205	8.69111	13.4516	7.34025	8.24266	2.97723	5.84042	6.2366	3.51175	9.41302	8.38928	7.32866	13.9748	5.7668	1.68298	2.48175	7.44655	9.43141	4.6415	9.77644	4.34452	2.73838	1.63584	2.92541	2.72025
Bovatus_RS00360	B. ovatus	NZ_CP012938.1	unassigned_transcript_73	sodium:solute symporter family protein	1628.96	1648.7	890.121	1744.49	92.017	97.351	39.058	101.488	801.881	1605.2	1083.01	1729.91	88.051	59.738	33.449	67.129	81.7298	113.777	80.1771	106.215	6.28238	6.94209	9.34546	8.08457	43.6126	88.6335	65.2441	110.889	7.25742	7.73369	5.18825	7.78568	95.4749	7.66362	77.0947	6.99126	17.0615	1.34588	29.0784	1.22529
Bovatus_RS00365	B. ovatus	NZ_CP012938.1	unassigned_transcript_74	transporter substrate-binding domain-containing protein	522.062	448.601	378.189	606.718	201.609	136.114	92.759	97.488	516.316	665.485	590.011	601.562	121.611	96	78.372	92.347	26.1934	30.958	34.0651	36.9408	13.7647	9.70628	22.1946	7.76592	28.0813	36.7458	35.5442	38.5605	10.0235	12.4282	12.1562	10.7105	32.0393	13.3579	34.733	11.3296	4.59972	6.39939	4.6045	1.15171
Bovatus_RS00370	B. ovatus	NZ_CP012938.1	unassigned_transcript_75	uridine kinase	278.82	264.082	321.225	496.818	95.699	87.396	69.402	60.161	372.226	472.838	464.789	277.533	70.002	66.127	54.05	72.523	13.9892	18.2244	28.9341	30.2494	6.53377	6.2322	16.6059	4.79244	20.2446	26.1085	28.0004	17.7901	5.76977	8.56081	8.38366	8.41128	22.8493	8.54108	23.0359	7.78138	7.99328	5.42997	4.80964	1.34333
Bovatus_RS00375	B. ovatus	NZ_CP012938.1	unassigned_transcript_76	Dabb family protein	219.909	288.434	163.233	266.505	107.108	56.002	54.855	60.059	298.508	449.875	541.592	177.275	35	65.579	25	34.835	11.0335	19.9049	14.7031	16.2265	7.31271	3.9935	13.1252	4.78432	16.2352	24.8406	32.6273	11.3635	2.8848	8.48987	3.87773	4.04019	15.467	7.30394	21.2666	4.82315	3.67474	4.13098	9.40259	2.49725
Bovatus_RS00380	B. ovatus	NZ_CP012938.1	unassigned_transcript_77	cytochrome c biogenesis protein CcdA	3069.06	2475.68	1942.46	2425.4	766.192	833.612	341.867	437.625	2608.32	2684.24	2955.2	2105.46	365.585	336.863	183.281	440.147	153.984	170.847	174.966	147.674	52.3111	59.4448	81.7989	34.8613	141.861	148.214	178.031	134.961	30.1326	43.6103	28.4286	51.0486	161.868	57.104	150.767	38.305	13.1125	19.4339	18.9646	10.8762
Bovatus_RS00385	B. ovatus	NZ_CP012938.1	unassigned_transcript_78	pirin family protein	1506.33	2522.97	838.709	1725.99	620.358	471.966	199.77	143.224	1573.31	1292.54	1166.22	793.206	155.297	140.529	105.302	156.117	75.5772	174.111	75.5462	105.089	42.3544	33.6559	47.7992	11.4093	85.5688	71.3695	70.2569	50.8451	12.8	18.1929	16.3333	18.1066	107.581	33.8047	69.5101	16.3582	46.4863	16.0262	14.2628	2.52218
Bovatus_RS00390	B. ovatus	NZ_CP012938.1	unassigned_transcript_79	RNA polymerase sigma-70 factor	66.17	120.228	57.503	49.871	44	13	10.041	16	90.392	114.26	95.613	37.649	14	22.275	12	4	3.31995	8.29696	5.17955	3.03646	3.00406	0.927029	2.40252	1.27457	4.91623	6.30905	5.76005	2.41333	1.15392	2.88372	1.86131	0.463924	4.95823	1.90204	4.84966	1.59072	2.42028	0.967696	1.72228	1.03369
Bovatus_RS00395	B. ovatus	NZ_CP012938.1	unassigned_transcript_80	FecR domain-containing protein	113.865	85.689	75.194	125.36	38.109	34.005	19	28	63.301	73.609	71.247	91.54	21	22	10	13	5.71295	5.91342	6.77305	7.6327	2.60186	2.42489	4.54615	2.23049	3.44281	4.06444	4.29216	5.86778	1.73088	2.84812	1.55109	1.50775	6.50803	2.95085	4.41679	1.90946	0.879554	1.0743	1.03178	0.633186
Bovatus_RS00400	B. ovatus	NZ_CP012938.1	unassigned_transcript_81	TonB-dependent receptor	130.336	118.717	69.26	181.742	54.003	53.316	18	17.017	127.228	92.672	108.889	122.444	32.087	20.139	13	20	6.53935	8.19269	6.23855	11.0656	3.68701	3.80196	4.30688	1.35558	6.91966	5.11703	6.55984	7.84875	2.64471	2.6072	2.01642	2.31962	8.00904	3.28786	6.61132	2.39699	2.2114	1.31602	1.13458	0.292329
Bovatus_RS00405	B. ovatus	NZ_CP012938.1	unassigned_transcript_82	RagB/SusD family nutrient uptake outer membrane protein	29.109	42.833	20.452	48.287	16	9	8.001	11.013	11.008	29.046	33.107	26.116	5.035	12	1	15	1.46049	2.95591	1.8422	2.94001	1.09239	0.641789	1.91441	0.877299	0.598702	1.60382	1.99448	1.67405	0.415	1.55352	0.155109	1.73971	2.29965	1.13147	1.46776	0.965836	0.76468	0.553447	0.603811	0.79686
Bovatus_RS00410	B. ovatus	NZ_CP012938.1	unassigned_transcript_83	PQQ-binding-like beta-propeller repeat protein	77.047	57.406	23.239	78.687	15.102	25.021	14.001	7.022	58.036	60.047	91.959	79.473	16.182	13	7	16	3.86568	3.9616	2.09324	4.79096	1.03108	1.78425	3.35004	0.559375	3.15645	3.31559	5.53992	5.09427	1.33377	1.68298	1.08577	1.85569	3.67787	1.68118	4.27656	1.48955	1.13516	1.22158	1.21694	0.345826
Bovatus_RS00415	B. ovatus	NZ_CP012938.1	unassigned_transcript_84	sugar phosphate isomerase/epimerase family protein	19.021	21.04	7	32.086	24	10	0	0	13.022	13.196	15.005	25.068	2	3	3	9	0.95434	1.45197	0.630521	1.9536	1.63858	0.713099	0	0	0.708239	0.728638	0.903951	1.60688	0.164846	0.38838	0.465328	1.04383	1.24761	0.58792	0.986926	0.515596	0.579364	0.776929	0.422533	0.374507
Bovatus_RS00420	B. ovatus	NZ_CP012938.1	unassigned_transcript_85	MBL fold metallo-hydrolase	82.698	78.183	29.143	103.038	25	36.087	3.025	15	63.345	55.332	81.502	52.526	25.271	4	7.001	18.274	4.14921	5.39543	2.62504	6.2736	1.70685	2.57336	0.723795	1.1949	3.4452	3.05524	4.90995	3.36695	2.08291	0.51784	1.08592	2.11943	4.61082	1.54973	3.69434	1.45153	1.58502	0.791744	0.827729	0.78532
Bovatus_RS00425	B. ovatus	NZ_CP012938.1	unassigned_transcript_86	glycerophosphodiester phosphodiesterase family protein	24.131	23.135	20.073	53.313	9.22	2	3.008	7	12.022	24.07	30.136	25.103	6	10	7	0	1.21072	1.59655	1.80806	3.24603	0.629488	0.14262	0.719728	0.557622	0.653851	1.32906	1.81549	1.60912	0.494538	1.2946	1.08577	0	1.96534	0.512364	1.35188	0.718726	0.888885	0.255262	0.506252	0.58685
Bovatus_RS00430	B. ovatus	NZ_CP012938.1	unassigned_transcript_87	MFS transporter	17.133	9.012	10.003	8.012	6	11.004	1	1	13.002	10.048	4	8.039	6	7	0	3	0.859614	0.62192	0.901014	0.487821	0.409645	0.784694	0.239271	0.0796603	0.707151	0.554816	0.240973	0.515305	0.494538	0.906221	0	0.347943	0.717592	0.378318	0.504562	0.437175	0.196436	0.302574	0.194218	0.375224
Bovatus_RS00435	B. ovatus	NZ_CP012938.1	unassigned_transcript_88	ATP-binding protein	1295.43	1219.28	867.877	1257.57	383.222	312.719	166.154	203.628	860.063	1251.61	1084.58	990.478	229.361	143.199	77.816	180.354	64.9957	84.1427	78.1735	76.5686	26.1642	22.3	39.7559	16.2211	46.777	69.1097	65.3388	63.4903	18.9046	18.5386	12.07	20.9176	75.9701	26.1103	61.179	17.6077	8.00919	9.9753	9.88198	3.83711
Bovatus_RS00440	B. ovatus	NZ_CP012938.1	unassigned_transcript_89	DUF2490 domain-containing protein	143.502	168.508	99.724	164.251	90	48.016	25.652	42	155.482	121.426	129.33	140.525	37.001	22	5	57.12	7.19992	11.6288	8.98258	10.0006	6.14467	3.42402	6.13779	3.34573	8.45634	6.70473	7.79127	9.00775	3.04973	2.84812	0.775547	6.62483	9.45298	4.76305	7.99002	3.32456	1.85576	1.59171	0.99074	2.42843
Bovatus_RS00445	B. ovatus	NZ_CP012938.1	unassigned_transcript_90	fimbrillin family protein	228.76	161.117	56.231	285.805	61.067	95.423	2	114.045	157.35	81.935	51.045	300.865	80.362	1	0	62.001	11.4776	11.1187	5.06497	17.4016	4.1693	6.80461	0.478542	9.08486	8.55793	4.52417	3.07512	19.2857	6.62367	0.12946	0	7.19093	11.2657	5.13433	8.86072	3.48602	5.03867	3.69703	7.32689	3.9577
Bovatus_RS00450	B. ovatus	NZ_CP012938.1	unassigned_transcript_91	PaaI family thioesterase	275.747	503.923	204.707	391.06	160.535	88.038	70.232	107.06	303.643	536.613	521.865	219.937	51.232	59.729	29	49.759	13.835	34.7758	18.4389	23.8102	10.9604	6.27798	16.8045	8.52843	16.5145	29.6299	31.4389	14.0981	4.22269	7.73252	4.49817	5.77109	22.715	10.6428	22.9204	5.55612	9.01484	4.53099	8.87789	1.60002
Bovatus_RS00455	B. ovatus	NZ_CP012938.1	unassigned_transcript_92	ATP phosphoribosyltransferase	631.448	604.542	366.643	660.756	82.589	155.462	31.011	114.874	429.08	679.165	547.362	607.032	249.468	236.012	16	85.743	31.6816	41.7196	33.0251	40.231	5.63869	11.086	7.42004	9.1509	23.3367	37.5012	32.9749	38.9112	20.5619	30.5541	2.48175	9.94455	36.6643	8.3239	33.181	15.8856	5.04471	2.33383	7.03445	12.2745
Bovatus_RS00460	B. ovatus	NZ_CP012938.1	unassigned_transcript_93	histidinol dehydrogenase	992.233	816.257	621.62	1286.08	122.485	151.013	25.011	184.847	679.993	816.529	648.772	911.405	330.353	222.364	12	107.445	49.7833	56.3301	55.9921	78.3048	8.36256	10.7687	5.98441	14.725	36.9834	45.0859	39.0842	58.4217	27.2287	28.7873	1.86131	12.4616	60.1026	9.96017	44.8938	17.5847	12.5025	3.72899	9.65	12.8059
Bovatus_RS00465	B. ovatus	NZ_CP012938.1	unassigned_transcript_94	histidinol-phosphate transaminase	608.022	530.853	398.979	793.007	87.089	168.176	27.378	161.344	552.681	633.874	506.754	616.005	219.72	175.973	13	120.498	30.5063	36.6343	35.9378	48.2832	5.94593	11.9926	6.55077	12.8527	30.0591	35.0004	30.5285	39.4863	18.11	22.7815	2.01642	13.9755	37.8404	9.33551	33.7686	14.2208	7.48146	3.5905	4.41467	8.89603
Bovatus_RS00470	B. ovatus	NZ_CP012938.1	unassigned_transcript_95	bifunctional histidinol-phosphatase/imidazoleglycerol-phosphate dehydratase HisB	777.038	856.129	533.896	1139.82	155.86	158.131	33.474	168.952	751.403	759.079	673.476	816.348	293.01	259.897	36	106.262	38.9863	59.0816	48.0904	69.3995	10.6412	11.2763	8.00937	13.4588	40.8672	41.9138	40.5724	52.3285	24.1507	33.6463	5.58394	12.3244	53.8895	10.8464	43.9205	18.9263	13.2067	2.24352	5.63481	12.4576
Bovatus_RS00475	B. ovatus	NZ_CP012938.1	unassigned_transcript_96	dual specificity protein phosphatase family protein	297.638	374.895	191.928	481.349	82.549	66.24	17.033	87.667	360.221	361.928	419.737	286.45	74.825	96.685	21	38.138	14.9334	25.8716	17.2878	29.3075	5.63596	4.72357	4.07551	6.98358	19.5917	19.9844	25.2864	18.3616	6.1673	12.5169	3.2573	4.42328	21.8501	5.35465	20.806	6.59118	6.84206	1.26056	3.06584	4.12746
Bovatus_RS00480	B. ovatus	NZ_CP012938.1	unassigned_transcript_97	NAD(+) synthase	1110.12	1118.55	589.056	981.234	298.051	268.76	81.455	223.836	778.92	1011.17	875.627	979.536	225.658	102.545	47	173.274	55.698	77.1911	53.0589	59.7437	20.3492	19.1653	19.4898	17.8308	42.3638	55.8336	52.7507	62.7889	18.5994	13.2755	7.29014	20.0965	61.4229	19.2088	53.4343	14.8154	10.8657	1.04564	8.49096	5.80831
Bovatus_RS00485	B. ovatus	NZ_CP012938.1	unassigned_transcript_98	TonB-dependent receptor	1239.19	14.006	56.302	1697.91	16	11	0	5	23.013	18.012	13.014	19.047	2	0	2	2	62.174	0.966557	5.07137	103.379	1.09239	0.784409	0	0.398302	1.25163	0.994561	0.784007	1.22093	0.164846	0	0.310219	0.231962	42.8978	0.568774	1.06278	0.176757	49.0533	0.47372	0.218359	0.131965
Bovatus_RS00490	B. ovatus	NZ_CP012938.1	unassigned_transcript_99	RagB/SusD family nutrient uptake outer membrane protein	498.426	0	28.251	720.899	1	0	2	2	7	13.007	17.153	3	0	0	0	0	25.0075	0	2.54469	43.8928	0.0682741	0	0.478542	0.159321	0.380715	0.718202	1.03335	0.192302	0	0	0	0	17.8613	0.176534	0.581143	0	20.6747	0.211652	0.371774	0
Bovatus_RS00495	B. ovatus	NZ_CP012938.1	unassigned_transcript_100	DUF4984 domain-containing protein	234.388	3	3	326.024	0	0	0	0	9.049	0	2.001	4	0	0	0	0	11.7599	0.207031	0.270223	19.8504	0	0	0	0	0.492156	0	0.120547	0.256403	0	0	0	0	8.02189	0	0.217276	0	9.57508	0	0.211073	0
Bovatus_RS00500	B. ovatus	NZ_CP012938.1	unassigned_transcript_101	DUF5003 domain-containing protein	388.01	2.001	17.065	629.553	3	6.022	0	0	13.011	8.011	13.001	7	1	0	2	0	19.4676	0.138089	1.53712	38.3311	0.204822	0.429428	0	0	0.707641	0.44234	0.783224	0.448705	0.0824229	0	0.310219	0	14.8685	0.158563	0.595477	0.0981604	17.9477	0.20477	0.1759	0.146614
Bovatus_RS00505	B. ovatus	NZ_CP012938.1	unassigned_transcript_102	DUF4458 domain-containing protein	679.264	4.002	26.232	1111.49	7	8	0	6	21.035	10.098	13.015	15.008	2	2	2	0	34.0807	0.276179	2.36283	67.6743	0.477919	0.570479	0	0.477962	1.14405	0.557577	0.784067	0.962023	0.164846	0.25892	0.310219	0	26.0985	0.38159	0.861929	0.183496	31.7408	0.258107	0.250535	0.13634
Bovatus_RS00510	B. ovatus	NZ_CP012938.1	unassigned_transcript_103	hypothetical protein	420.513	17.334	23.063	842.339	16	6	0	5.02	15	19.046	10.01	17.007	4	0	0	0	21.0984	1.19622	2.07739	51.2869	1.09239	0.427859	0	0.399895	0.815818	1.05166	0.603036	1.09016	0.329692	0	0	0	18.9147	0.480035	0.890167	0.0824229	23.4533	0.452604	0.226604	0.164846
Bovatus_RS00515	B. ovatus	NZ_CP012938.1	unassigned_transcript_104	S8 family serine peptidase	699.75	18.015	45.235	1302.85	11	5	2	2	28.025	23.004	30.061	31.094	4	5.001	10	0	35.1085	1.24322	4.07452	79.3256	0.751016	0.35655	0.478542	0.159321	1.52422	1.2702	1.81097	1.99315	0.329692	0.64743	1.55109	0	29.938	0.436357	1.64964	0.632054	36.3235	0.247594	0.318187	0.667279
Bovatus_RS00520	B. ovatus	NZ_CP012938.1	unassigned_transcript_105	DUF1573 domain-containing protein	136.249	1	4.012	226.417	2	0	0	0	4	1	0	4.008	0	0	0	0	6.83602	0.0690102	0.361379	13.7857	0.136548	0	0	0	0.217551	0.0552166	0	0.256916	0	0	0	0	5.26302	0.0341371	0.132421	0	6.48367	0.0682741	0.124153	0
Bovatus_RS00525	B. ovatus	NZ_CP012938.1	unassigned_transcript_106	lipocalin family protein	160.918	4.008	8.063	384.599	5	2	0	0	8	8	13.003	2	2	0	0	0	8.07374	0.276593	0.72627	23.4168	0.341371	0.14262	0	0	0.435103	0.441733	0.783344	0.128201	0.164846	0	0	0	8.12335	0.120998	0.447095	0.0412115	10.804	0.161568	0.267662	0.0824229
Bovatus_RS00530	B. ovatus	NZ_CP012938.1	unassigned_transcript_107	transcriptional repressor	883.429	1187.35	620.385	1301.51	276.675	325.952	102.137	241.388	752.324	1036.93	933.973	936	144.878	92.604	75.392	115.878	44.3243	81.9396	55.8808	79.2438	18.8897	23.2436	24.4384	19.229	40.9173	57.2555	56.2656	59.9982	11.9413	11.9885	11.694	13.4396	65.3471	21.4502	53.6092	12.2659	18.2574	2.80686	8.60729	0.793102
Bovatus_RS00535	B. ovatus	NZ_CP012938.1	unassigned_transcript_108	NADH peroxidase	10492.3	11563.9	8551.57	11422.7	12979.4	8145.32	2857.22	8203.26	8833.83	13531	12354.7	8783.39	5120.37	4732.41	3941.6	3632.58	526.429	798.025	770.278	695.486	886.16	580.842	683.651	653.475	480.453	747.137	744.291	563.021	422.036	612.658	611.379	421.309	697.555	701.032	633.726	516.846	122.026	130.744	133.639	109.898
Bovatus_RS00540	B. ovatus	NZ_CP012938.1	unassigned_transcript_109	SagB/ThcOx family dehydrogenase	1006.57	1741.29	905.031	1716.47	170.182	147.856	93.495	81.052	1153.61	1241.15	1742.37	844.968	126.006	147.975	50.207	113.083	50.5025	120.167	81.5201	104.509	11.619	10.5436	22.3707	6.45663	62.7426	68.5322	104.966	54.163	10.3858	19.1569	7.78758	13.1155	89.1748	12.7475	72.601	12.6114	30.2755	6.78997	22.3697	4.87578
Bovatus_RS00545	B. ovatus	NZ_CP012938.1	unassigned_transcript_110	thioredoxin domain-containing protein	2269.58	4140.38	1679.3	3013.64	956.66	527.104	296.801	359.169	2321.38	2654.61	2854.03	1195.47	266.448	248.695	254.583	175.313	113.872	285.729	151.262	183.489	65.3151	37.5877	71.0159	28.6115	126.255	146.579	171.936	76.6304	21.9614	32.1961	39.4882	20.333	183.588	50.6326	130.35	28.4947	73.7971	20.7055	40.3953	9.01582
Bovatus_RS00550	B. ovatus	NZ_CP012938.1	unassigned_transcript_111	thioredoxin	764.335	951.275	548.781	914.622	381.591	227.48	106.895	146.216	852.804	770.079	813.214	398.854	71	173.884	85.05	97.953	38.349	65.6477	49.4311	55.6879	26.0528	16.2216	25.5769	11.6476	46.3822	42.5211	48.9907	25.5668	5.85203	22.511	13.1921	11.3607	52.2789	19.8747	40.8652	13.2289	11.4382	7.11136	10.5395	6.92984
Bovatus_RS00555	B. ovatus	NZ_CP012938.1	unassigned_transcript_112	glycosyltransferase family protein	4	0	2	11.002	2	3.003	0	1	7	8.001	0	3.001	6	2	0	2	0.200692	0	0.180149	0.669871	0.136548	0.214144	0	0.0796603	0.380715	0.441788	0	0.192366	0.494538	0.25892	0	0.231962	0.262678	0.107588	0.253717	0.246355	0.286041	0.090458	0.199696	0.202197
Bovatus_RS00560	B. ovatus	NZ_CP012938.1	unassigned_transcript_113	hypothetical protein	0	0	0	5	6	9	0	3	5	3.005	3	1	2	4	0	2	0	0	0	0.304431	0.409645	0.641789	0	0.238981	0.271939	0.165926	0.18073	0.0641007	0.164846	0.51784	0	0.231962	0.0761078	0.322604	0.170674	0.228662	0.152216	0.271122	0.0851199	0.21602
Bovatus_RS00565	B. ovatus	NZ_CP012938.1	unassigned_transcript_114	S46 family peptidase	2103.16	1965.72	889.082	1905.06	304.037	389.793	135.223	270.871	1442.67	1881.86	1429.42	2131.21	453.488	183.272	79.258	328.346	105.522	135.655	80.0835	115.992	20.7579	27.7961	32.355	21.5777	78.4636	103.91	86.1128	136.612	37.3778	23.7264	12.2937	38.0819	109.313	25.6217	101.275	27.8699	23.1461	5.47954	25.8579	12.3082
Bovatus_RS00570	B. ovatus	NZ_CP012938.1	unassigned_transcript_115	S46 family peptidase	2257.32	1747.24	774.946	1916.05	630.06	640.211	160.231	416.83	1462.86	1630.04	1426.39	2262.47	550.953	254.87	149.077	539.128	113.256	120.578	69.8028	116.661	43.0168	45.6534	38.3387	33.2048	79.5621	90.0052	85.9303	145.026	45.4112	32.9955	23.1232	62.5285	105.074	40.0534	100.131	41.0146	23.704	5.47677	30.237	16.9959
Bovatus_RS00575	B. ovatus	NZ_CP012938.1	unassigned_transcript_116	anaerobic sulfatase-maturation protein	912.628	600.472	384.67	712.174	189.021	296.867	79.163	121.8	556.132	570.517	556.11	605.624	172.726	97.89	51.001	228.606	45.7893	41.4387	34.6489	43.3616	12.9052	21.1696	18.9414	9.70263	30.2468	31.502	33.5019	38.8209	14.2366	12.6729	7.91073	26.5139	41.3096	15.6797	33.5179	15.3335	4.78398	5.29781	3.78091	7.92426
Bovatus_RS00580	B. ovatus	NZ_CP012938.1	unassigned_transcript_117	DUF4369 domain-containing protein	511.931	580.407	340.817	535.721	246.885	161.837	73.149	156.444	645.828	661.67	671.993	479.317	129.827	68.946	36	209.042	25.6851	40.054	30.6989	32.618	16.8559	11.5406	17.5025	12.4624	35.1252	36.5352	40.4831	30.7246	10.7007	8.92576	5.58394	24.2449	32.264	14.5903	35.717	12.3638	5.95934	3.02447	4.0274	8.19985
Bovatus_RS00585	B. ovatus	NZ_CP012938.1	unassigned_transcript_118	hypothetical protein	58.523	37.99	13.083	38.52	7	29.127	2	9	79.556	50.373	43.775	89.247	15	10	2	11	2.93627	2.6217	1.17844	2.34534	0.477919	2.07704	0.478542	0.716943	4.32688	2.78143	2.63715	5.72079	1.23634	1.2946	0.310219	1.27579	2.27044	0.937612	3.86656	1.02924	0.766982	0.767911	1.45362	0.479961
Bovatus_RS00590	B. ovatus	NZ_CP012938.1	unassigned_transcript_119	hypothetical protein	94.56	120.222	28.084	49.507	48.001	44.932	7.004	24	179.615	56.377	64.442	123.911	46	5	10	34.072	4.74436	8.29655	2.52965	3.0143	3.27723	3.2041	1.67586	1.91185	9.76888	3.11295	3.8822	7.94278	3.79146	0.647301	1.55109	3.9517	4.64621	2.51726	6.1767	2.48539	2.61263	0.841384	3.19761	1.64391
Bovatus_RS00595	B. ovatus	NZ_CP012938.1	unassigned_transcript_120	hypothetical protein	31.475	60.236	23.031	27.122	19	14.053	1	6.012	43.394	40.766	59.72	46.632	7.079	4	9	15.451	1.57919	4.1569	2.0745	1.65136	1.29721	1.00212	0.239271	0.478918	2.36011	2.25096	3.59773	2.98914	0.583472	0.51784	1.39598	1.79202	2.36549	0.754379	2.79949	1.07233	1.21409	0.482097	0.623726	0.624272
Bovatus_RS00600	B. ovatus	NZ_CP012938.1	unassigned_transcript_121	lysophospholipid acyltransferase family protein	413.202	469.799	322.9	378.138	222.542	150.532	82.179	145.41	348.449	627.473	592.13	309.444	98.182	80.456	57.338	75.643	20.7316	32.4209	29.085	23.0234	15.1939	10.7344	19.6631	11.5834	18.9514	34.6469	35.6719	19.8356	8.09245	10.4158	8.89366	8.77314	26.3152	14.2937	27.2764	9.04377	5.38407	4.06836	9.11921	0.980369
Bovatus_RS00605	B. ovatus	NZ_CP012938.1	unassigned_transcript_122	exonuclease SbcCD subunit D C-terminal domain-containing protein	221.24	196.659	205.861	232.296	79.148	57.033	19.041	50	221.741	279.215	247.425	230.387	65.511	43.002	11	50.398	11.1003	13.5715	18.5428	14.1436	5.40376	4.06702	4.55596	3.98302	12.06	15.4173	14.9057	14.768	5.39961	5.56704	1.7062	5.8452	14.3395	4.50244	14.2877	4.62952	3.09777	0.651828	1.5112	1.95752
Bovatus_RS00610	B. ovatus	NZ_CP012938.1	unassigned_transcript_123	AAA family ATPase	280.19	187.825	183.177	358.769	72.098	66.092	17.029	30.004	209.866	318.771	239.704	305.26	57.164	31	12	55.012	14.058	12.9618	16.4996	21.8441	4.92243	4.71301	4.07455	2.39013	11.4142	17.6014	14.4406	19.5674	4.71163	4.01326	1.86131	6.38034	16.3409	4.02503	15.7559	4.24164	3.95559	1.14804	3.58302	1.87199
Bovatus_RS00620	B. ovatus	NZ_CP012938.1	unassigned_transcript_125	sigma-70 family RNA polymerase sigma factor	506.225	461.089	183.395	525.077	46.641	41.005	12.54	20	430.251	360.903	215.883	219.721	33	11.14	20	13.001	25.3988	31.8198	16.5192	31.97	3.18437	2.92406	3.00046	1.59321	23.4004	19.9278	13.0055	14.0843	2.71996	1.44219	3.10219	1.50787	26.427	2.67553	17.6045	2.19305	7.28078	0.729771	4.9171	0.844084
Bovatus_RS00625	B. ovatus	NZ_CP012938.1	unassigned_transcript_126	vitamin B12 dependent-methionine synthase activation domain-containing protein	501.507	563.726	236.097	441.402	142.445	127.101	51.018	62.001	370.194	368.592	363.498	376.339	69.004	70.714	25.174	74	25.1621	38.9029	21.2663	26.8753	9.72531	9.06356	12.2071	4.93902	20.1341	20.3524	21.8983	24.1236	5.68751	9.15464	3.90472	8.58259	28.0516	8.98376	21.6271	6.83237	7.60532	3.01697	1.8403	2.47238
Bovatus_RS00630	B. ovatus	NZ_CP012938.1	unassigned_transcript_127	dihydroorotase	732.215	733.678	324.693	752.274	224.117	228.994	43.392	118.57	544.518	553.916	527.502	562.19	131.679	63.113	56	141.403	36.7374	50.6313	29.2465	45.8031	15.3014	16.3295	10.3825	9.44532	29.6152	30.5854	31.7785	36.0368	10.8534	8.17062	8.68612	16.4	40.6046	12.8647	32.0039	11.0275	9.5135	3.45429	2.83038	3.76556
Bovatus_RS00635	B. ovatus	NZ_CP012938.1	unassigned_transcript_128	polyprenol monophosphomannose synthase	467.31	381.877	226.319	447.351	233.497	270.094	66.1	164.471	363.018	437.528	367.839	425.491	156.148	101.176	52	180.059	23.4463	26.3534	20.3855	27.2375	15.9418	19.2604	15.8158	13.1018	19.7438	24.1588	22.1598	27.2743	12.8702	13.0983	8.06569	20.8834	24.3557	16.03	23.3342	13.7294	3.10295	2.5208	3.18718	5.3039
Bovatus_RS00640	B. ovatus	NZ_CP012938.1	unassigned_transcript_129	transcription-repair coupling factor	1226.37	836.944	609.858	784.169	288.162	289.924	58.639	203.227	1032.75	951.287	876.077	1288.67	242.617	151.752	55.392	220.826	61.5304	57.7577	54.9326	47.7451	19.674	20.6745	14.0306	16.1891	56.1692	52.5268	52.7778	82.6048	19.9972	19.6458	8.59182	25.6116	55.4915	17.6421	61.0197	18.4616	5.82876	3.081	14.4856	7.12497
Bovatus_RS00645	B. ovatus	NZ_CP012938.1	unassigned_transcript_130	hypothetical protein	210.026	252.814	170.373	219.967	85.946	52.407	33.534	45.002	136.296	221.132	206.321	125.636	52.934	30.697	12	40.985	10.5376	17.4467	15.3462	13.393	5.86789	3.73714	8.02372	3.58487	7.41285	12.2102	12.4295	8.05335	4.36298	3.97404	1.86131	4.75348	14.1809	5.30341	10.0265	3.73795	2.93928	2.09167	2.66252	1.29092
Bovatus_RS00650	B. ovatus	NZ_CP012938.1	unassigned_transcript_131	type II toxin-antitoxin system RelE/ParE family toxin	165.152	210.779	79.429	194.773	79.095	61.111	22	31	160.605	146.751	166.161	191.47	41.981	25.038	13.665	50.797	8.28617	14.5459	7.15452	11.859	5.40014	4.35782	5.26397	2.46947	8.73496	8.10309	10.0101	12.2734	3.4602	3.24142	2.11957	5.89148	10.4614	4.37285	9.78038	3.67817	3.3815	1.35062	1.84155	1.58811
Bovatus_RS00655	B. ovatus	NZ_CP012938.1	unassigned_transcript_132	YgiQ family radical SAM protein	588.726	450.548	271.803	415.702	265.292	347.298	83.372	145.676	502.13	465.546	358.872	448.867	206.824	90.148	43.004	244.563	29.5381	31.0924	24.4825	25.3105	18.1126	24.7658	19.9485	11.6046	27.3098	25.7059	21.6196	28.7727	17.047	11.6706	6.67032	28.3646	27.6059	18.6079	25.852	15.9381	3.21007	5.44697	3.08706	9.30505
Bovatus_RS00660	B. ovatus	NZ_CP012938.1	unassigned_transcript_133	sulfurtransferase TusA family protein	478.097	593.214	341.363	855.739	81.225	62.008	42.809	68.024	388.27	592.749	675.312	317.301	57.394	33.857	44.026	52.298	23.9876	40.9378	30.7481	52.1027	5.54557	4.42178	10.243	5.41881	21.1172	32.7296	40.683	20.3392	4.73058	4.38313	6.82884	6.06557	36.944	6.40728	28.7173	5.50203	12.2746	2.60604	9.78488	1.14384
Bovatus_RS00665	B. ovatus	NZ_CP012938.1	unassigned_transcript_134	hypothetical protein	600.187	810.977	545.849	1103.74	245.104	161.276	88.006	179.668	537.484	793.701	971.255	483.737	172.277	126.251	92.007	135.508	30.1132	55.9657	49.167	67.2025	16.7343	11.5006	21.0573	14.3124	29.2326	43.8255	58.5116	31.0079	14.1996	16.3445	14.2711	15.7163	50.6121	15.9011	40.6444	15.1329	15.5585	4.04842	13.5702	1.06802
Bovatus_RS00670	B. ovatus	NZ_CP012938.1	unassigned_transcript_135	xanthan lyase	482.502	441.31	313.235	450.592	97.541	95.059	52.064	56.121	410.242	641.905	513.408	519.51	47.342	52.001	32	47.108	24.2086	30.4549	28.2145	27.4349	6.65953	6.77865	12.4574	4.47062	22.3122	35.4438	30.9294	33.301	3.90207	6.73206	4.9635	5.46363	27.5782	7.59155	30.4966	5.26531	2.58555	3.41303	5.75937	1.17476
Bovatus_RS00675	B. ovatus	NZ_CP012938.1	unassigned_transcript_136	glucosamine-6-phosphate deaminase	6132.97	6144.79	4775.32	6889.89	3106.87	2570.17	1915.17	1881.4	5582.18	7239.22	5978.66	5291.45	1657.69	2126.64	918.414	1468.34	307.709	424.053	430.134	419.5	212.119	183.279	458.245	149.873	303.603	399.725	360.174	339.185	136.632	275.315	142.455	170.3	395.349	250.879	350.672	181.175	58.5887	140.564	40.1826	64.4564
Bovatus_RS00680	B. ovatus	NZ_CP012938.1	unassigned_transcript_137	amidohydrolase	744.489	732.214	418.334	831.413	335.891	324.025	66.289	156.478	582.566	656.169	472.865	648.853	222.01	116.315	68.568	138.58	37.3532	50.5302	37.6812	50.6216	22.9327	23.1062	15.8611	12.4651	31.6845	36.2314	28.487	41.5919	18.2987	15.0582	10.6355	16.0726	44.0466	18.5913	34.4987	15.0163	7.54074	5.29832	5.69727	3.21885
Bovatus_RS00685	B. ovatus	NZ_CP012938.1	unassigned_transcript_138	1-acyl-sn-glycerol-3-phosphate acyltransferase	1859.9	2790.11	1058.53	2379.17	1831.04	1585.48	397.286	1227.97	1624.45	1853.3	1372.46	1395.23	996.434	573.847	455.9	683.78	93.3166	192.546	95.3468	144.859	125.013	113.061	95.0591	97.8207	88.3502	102.333	82.6819	89.435	82.129	74.2903	70.7144	79.3054	131.517	107.738	90.7	76.6098	47.1526	13.9745	8.30142	5.09459
Bovatus_RS00690	B. ovatus	NZ_CP012938.1	unassigned_transcript_139	hypothetical protein	982.574	1173.65	579.966	1378	771.763	696.662	171.909	454.599	801.68	893.876	797.287	839.287	446.594	254.431	188.264	366.645	49.2987	80.9937	52.2401	83.9013	52.6915	49.6789	41.1329	36.2135	43.6017	49.3568	48.0312	53.7989	36.8096	32.9387	29.2015	42.5238	66.6084	44.9292	48.6971	35.3684	18.3672	7.59798	4.19802	5.69243
Bovatus_RS00695	B. ovatus	NZ_CP012938.1	unassigned_transcript_140	tyrosine-type DNA invertase cluster 3b	14.002	15.091	13.142	18	9	20.124	8	10	25.352	35.377	29.006	9.046	9	4	3	4.001	0.702522	1.04143	1.18376	1.09595	0.614467	1.43504	1.91417	0.796603	1.37884	1.9534	1.74742	0.579855	0.741807	0.51784	0.465328	0.46404	1.00592	1.19007	1.41488	0.547254	0.210589	0.597346	0.605296	0.132101
Bovatus_RS00700	B. ovatus	NZ_CP012938.1	unassigned_transcript_141	YjbH domain-containing protein	0	1	1	0	1	2.003	0	0	2	4	4.006	1	0	0	0	0	0	0.0690102	0.0900744	0	0.0682741	0.142834	0	0	0.108776	0.220866	0.241335	0.0641007	0	0	0	0	0.0397712	0.052777	0.158769	0	0.046722	0.0681205	0.0858965	0
Bovatus_RS00705	B. ovatus	NZ_CP012938.1	unassigned_transcript_142	hypothetical protein	1	2	2	3	0	0	0	0	2.001	2	4	0	0	0	1	0	0.050173	0.13802	0.180149	0.182659	0	0	0	0	0.10883	0.110433	0.240973	0	0	0	0.155109	0	0.13775	0	0.115059	0.0387773	0.0618715	0	0.0985785	0.0775547
Bovatus_RS00710	B. ovatus	NZ_CP012938.1	unassigned_transcript_143	carboxypeptidase-like regulatory domain-containing protein	19.067	11.057	49.27	3.001	9.009	4	2	1	27.028	26.06	12.044	14.018	5	1	2	3	0.956648	0.763046	4.43797	0.18272	0.615082	0.28524	0.478542	0.0796603	1.47	1.43894	0.725571	0.898563	0.412115	0.12946	0.310219	0.347943	1.58509	0.364631	1.13327	0.299934	1.93013	0.233247	0.377768	0.121184
Bovatus_RS00715	B. ovatus	NZ_CP012938.1	unassigned_transcript_144	patatin-like phospholipase family protein	1014.99	1136.52	842.125	1210.81	400.378	288.023	140.559	151.568	860.363	1061.57	1006.92	756.155	153.366	165.624	140.459	136.112	50.9253	78.4312	75.8539	73.7218	27.3355	20.5389	33.6317	12.074	46.7933	58.6164	60.66	48.4701	12.6409	21.4417	21.7865	15.7864	69.733	23.395	53.635	17.9139	12.6855	9.24917	7.01548	4.46369
Bovatus_RS00720	B. ovatus	NZ_CP012938.1	unassigned_transcript_145	efflux RND transporter periplasmic adaptor subunit	708.395	325.576	614.465	877.4	99.136	98.194	29.045	143.139	614.306	774.752	481.173	326.573	33	44.041	38.053	80.309	35.5423	22.4681	55.3476	53.4216	6.76843	7.00221	6.94963	11.4025	33.4108	42.7792	28.9875	20.9336	2.71996	5.70155	5.90238	9.31431	41.6949	8.03069	31.5277	5.90955	15.6145	2.2501	9.10733	2.69624
Bovatus_RS00725	B. ovatus	NZ_CP012938.1	unassigned_transcript_146	multidrug efflux RND transporter permease subunit	3356.6	1157.49	2313.81	2347.21	296.603	280	94.066	262.874	2549.08	2583.38	1411.17	1352.97	193.227	134.509	114.16	183.408	168.411	79.8786	208.415	142.913	20.2503	19.9668	22.5073	20.9406	138.639	142.646	85.0134	86.7261	15.9263	17.4136	17.7073	21.2718	149.904	20.9163	113.256	18.0797	53.9087	1.1368	31.6729	2.26635
Bovatus_RS00730	B. ovatus	NZ_CP012938.1	unassigned_transcript_147	efflux transporter outer membrane subunit	2196.23	1256.22	1467.67	1825.43	161.099	198.816	52.102	174.468	1991.42	1747.89	1268.53	792.53	140.355	82.731	63.023	117.725	110.191	86.6923	132.2	111.144	10.9989	14.1776	12.4665	13.8982	108.309	96.5123	76.4206	50.8017	11.5685	10.7104	9.77546	13.6539	110.057	12.8853	83.011	11.427	18.5958	1.46398	25.187	1.6553
Bovatus_RS00735	B. ovatus	NZ_CP012938.1	unassigned_transcript_148	IS1182-like element ISBf3 family transposase	484.477	550.779	469.729	504.603	168.75	547.653	84.17	107.626	1124.68	341.402	203.826	384.548	479.467	54.441	76	183.642	24.3077	38.0094	42.3106	30.7234	11.5213	39.0531	20.1395	8.57352	61.1692	18.8511	12.2792	24.6498	39.5191	7.04794	11.7883	21.299	33.8377	19.8218	29.2373	19.9136	7.95221	13.7279	21.8796	14.3508
Bovatus_RS00740	B. ovatus	NZ_CP012938.1	unassigned_transcript_149	diphosphate--fructose-6-phosphate 1-phosphotransferase	7048.58	5193.47	3704.38	3905.3	3617.25	3902.5	940.814	2918.81	5618.2	6987.4	6527.28	6023.01	3165.58	2035.19	1245.64	2322.5	353.648	358.402	333.67	237.779	246.964	278.287	225.11	232.513	305.562	385.821	393.225	386.079	260.916	263.476	193.211	269.366	320.875	245.719	367.672	246.742	56.4242	23.5325	41.5486	35.8624
Bovatus_RS00745	B. ovatus	NZ_CP012938.1	unassigned_transcript_150	glycoside hydrolase family 25 protein	326.557	276.583	124.412	215.109	79.025	136.212	13.053	46.007	295.304	240.26	200.661	417.023	92.032	25	15	64	16.3843	19.0871	11.2063	13.0972	5.39536	9.71327	3.12321	3.66493	16.061	13.2663	12.0885	26.7315	7.58555	3.2365	2.32664	7.42278	14.9437	5.47419	17.0368	5.14287	3.49382	2.98756	6.67435	2.75258
Bovatus_RS00750	B. ovatus	NZ_CP012938.1	unassigned_transcript_151	dihydrolipoyl dehydrogenase	376.596	366.414	259.384	451.511	121.925	101.526	25	25	361.007	254.894	339.164	224.758	46.587	47.005	20	40	18.8949	25.2863	23.3639	27.4908	8.32432	7.23981	5.98178	1.99151	19.6344	14.0744	20.4324	14.4071	3.83984	6.08527	3.10219	4.63924	23.759	5.88436	17.1371	4.41663	3.65487	2.76613	3.36295	1.27729
Bovatus_RS00755	B. ovatus	NZ_CP012938.1	unassigned_transcript_152	lipoate--protein ligase family protein	119.547	120.03	93.369	137.737	69.424	68.049	6.017	17	166.26	101.635	104.26	97.975	14	14.051	7	20.024	5.99803	8.2833	8.41016	8.38629	4.73986	4.85257	1.43969	1.35423	9.04253	5.61194	6.28097	6.28027	1.15392	1.81904	1.08577	2.3224	7.76944	3.09659	6.80393	1.59528	1.18222	1.96341	1.52533	0.58685
Bovatus_RS00760	B. ovatus	NZ_CP012938.1	unassigned_transcript_153	dihydrolipoamide acetyltransferase family protein	509.16	526.873	283.704	517.708	181.656	131.182	55.965	72	492.937	338.984	359.457	327.613	73.012	60.294	42	61.059	25.5461	36.3596	25.5545	31.5213	12.4024	9.35458	13.3908	5.73554	26.8098	18.7175	21.6549	21.0002	6.01786	7.80567	6.51459	7.08168	29.7454	10.2208	22.0456	6.85495	5.23131	3.44849	3.41658	0.768511
Bovatus_RS00765	B. ovatus	NZ_CP012938.1	unassigned_transcript_154	alpha-ketoacid dehydrogenase subunit alpha/beta	1221.77	1135.16	840.205	1253.55	408.927	324.602	105.129	119.303	1018.23	882.729	968.474	880.828	127.402	132.468	132.085	115.268	61.2998	78.338	75.681	76.3241	27.9191	23.1473	25.1543	9.50371	55.3795	48.7413	58.3441	56.4617	10.5008	17.1493	20.4876	13.3689	72.9107	21.4311	54.7316	15.3767	7.82292	8.18872	4.1772	4.36153
Bovatus_RS00770	B. ovatus	NZ_CP012938.1	unassigned_transcript_155	flavodoxin	240.517	273.775	219.814	379.518	112.42	64.095	23.043	18.254	228.901	167.816	332.446	177.363	29.602	36	33.06	38.224	12.0675	18.8933	19.7996	23.1074	7.67538	4.57061	5.51353	1.45412	12.4494	9.26623	20.0277	11.3691	2.43988	4.66056	5.12792	4.43325	18.4669	4.80341	13.2781	4.1654	4.63484	2.58356	4.6898	1.18614
Bovatus_RS00775	B. ovatus	NZ_CP012938.1	unassigned_transcript_156	50S ribosomal protein L11 methyltransferase	342.131	400.931	262.303	402.024	89.062	85.786	56.004	55.132	360.954	387.77	360.863	285.117	99.001	61.292	32.081	65.574	17.1657	27.6683	23.6268	24.4777	6.08063	6.11739	13.4001	4.39183	19.6315	21.4113	21.7396	18.2762	8.15995	7.93487	4.97606	7.60533	23.2346	7.4975	20.2647	7.16905	4.4041	4.01657	1.61711	1.47963
Bovatus_RS00780	B. ovatus	NZ_CP012938.1	unassigned_transcript_157	hypothetical protein	3885.62	3150.54	3494.38	2889.01	1987.76	4752.4	1438.51	1892.21	5448.63	6384.43	3799.86	2101.19	2146.2	1203.31	1792.48	1089.53	194.953	217.42	314.755	175.901	135.712	338.893	344.193	150.734	296.339	352.526	228.916	134.688	176.896	155.781	278.03	126.365	225.757	242.383	253.117	184.268	61.7106	114.685	93.7399	65.8535
Bovatus_RS00785	B. ovatus	NZ_CP012938.1	unassigned_transcript_158	hypothetical protein	4821.1	2312.55	2883.39	2246.48	444.975	876.199	440.203	359.658	3275.79	6190.8	3720.59	2637.95	652.641	279.449	248.926	271.005	241.889	159.59	259.72	136.78	30.3803	62.4817	105.328	28.6505	178.163	341.835	224.141	169.095	53.7926	36.1775	38.6108	31.4314	199.495	56.7101	228.308	40.0031	60.4151	35.9518	79.428	9.66433
Bovatus_RS00790	B. ovatus	NZ_CP012938.1	unassigned_transcript_159	fimbrillin family protein	1434.47	1644.52	1977.08	2289.58	622.573	488.814	149.271	163.683	1410.57	2390.91	1689.45	1555.62	111.001	191.12	188.154	58.116	71.9716	113.488	178.084	139.404	42.5056	34.8573	35.7163	13.039	76.7178	132.018	101.778	99.7165	9.14903	24.7424	29.1844	6.74035	125.737	31.5296	102.558	17.4541	44.6011	12.7929	22.6884	11.1726
Bovatus_RS00795	B. ovatus	NZ_CP012938.1	unassigned_transcript_160	nucleoside deaminase	393.57	502.308	494.068	545.65	131.732	145.529	61.044	62.706	515.319	546.978	497.578	298.881	74.219	42.367	38.003	30	19.7466	34.6644	44.5029	33.2226	8.99389	10.3777	14.6061	4.99518	28.0271	30.2023	29.9758	19.1585	6.11735	5.48484	5.89462	3.47943	33.0341	9.7432	26.8409	5.24406	10.1782	3.96465	5.21385	1.20523
Bovatus_RS00800	B. ovatus	NZ_CP012938.1	unassigned_transcript_161	Gfo/Idh/MocA family oxidoreductase	878.741	906.837	456.234	783.917	256.875	215.434	76.866	172.251	655.322	667.819	507.205	528.047	172.055	59.06	29	195.347	44.0891	62.581	41.095	47.7298	17.5379	15.3626	18.3918	13.7216	35.6416	36.8747	30.5557	33.8482	14.1813	7.64591	4.49817	22.6565	48.8737	16.2535	34.23	12.2455	9.5324	2.11554	2.7467	8.02732
Bovatus_RS00805	B. ovatus	NZ_CP012938.1	unassigned_transcript_162	alginate lyase family protein	21.807	45.208	25.01	35.176	3	20.151	3	12.001	23.242	30.022	36.087	19.024	5	19	14	2	1.09412	3.11981	2.25276	2.14173	0.204822	1.43697	0.717814	0.956003	1.26408	1.65771	2.174	1.21945	0.412115	2.45974	2.17153	0.231962	2.15211	0.828901	1.57881	1.31884	0.829865	0.512417	0.442971	1.15934
Bovatus_RS00810	B. ovatus	NZ_CP012938.1	unassigned_transcript_163	hypothetical protein	16.634	38.05	26.071	37.084	4	9	2	3	17.013	30.13	30.086	25.014	4	11	4	0	0.834577	2.62584	2.34833	2.25791	0.273097	0.641789	0.478542	0.238981	0.925301	1.66368	1.81248	1.60341	0.329692	1.42406	0.620437	0	2.01666	0.408102	1.50122	0.593548	0.803455	0.188326	0.39387	0.608932
Bovatus_RS00815	B. ovatus	NZ_CP012938.1	unassigned_transcript_164	IPT/TIG domain-containing protein	40.141	46.508	26.107	48.489	2	2	10	16	13.004	41.255	39.382	22.01	8.073	0	2	9	2.01399	3.20953	2.35157	2.95231	0.136548	0.14262	2.39271	1.27457	0.70726	2.27796	2.3725	1.41086	0.6654	0	0.310219	1.04383	2.63185	0.986611	1.69214	0.504862	0.54672	1.07935	0.786382	0.450566
Bovatus_RS00820	B. ovatus	NZ_CP012938.1	unassigned_transcript_165	RagB/SusD family nutrient uptake outer membrane protein	26.047	27.034	29.032	32.044	7	2	5	6	16.015	30.118	22.12	35.04	7	13	10	4	1.30686	1.86562	2.61504	1.95104	0.477919	0.14262	1.19636	0.477962	0.871022	1.66301	1.33258	2.24609	0.576961	1.68298	1.55109	0.463924	1.93464	0.573714	1.52818	1.06874	0.536063	0.444174	0.578414	0.637079
Bovatus_RS00825	B. ovatus	NZ_CP012938.1	unassigned_transcript_166	TonB-dependent receptor	83.346	57.391	59.263	94.147	9	19	4	18.007	33.222	120.672	59.254	57.21	15	15	10	13	4.18172	3.96057	5.33808	5.73226	0.614467	1.35489	0.957085	1.43444	1.80687	6.6631	3.56966	3.6672	1.23634	1.9419	1.55109	1.50775	4.80315	1.09022	3.92671	1.55927	0.865163	0.379739	2.01464	0.290637
Bovatus_RS00830	B. ovatus	NZ_CP012938.1	unassigned_transcript_167	alginate lyase family protein	30.167	12.012	11.005	34	1	4	2	4	19.027	32.215	30.117	27.156	2	6	4	0	1.51357	0.828951	0.991269	2.07013	0.0682741	0.28524	0.478542	0.318641	1.03484	1.7788	1.81435	1.74072	0.164846	0.776761	0.620437	0	1.35098	0.287674	1.59218	0.390511	0.561404	0.168851	0.372774	0.36764
Bovatus_RS00835	B. ovatus	NZ_CP012938.1	unassigned_transcript_168	alginate lyase family protein	20.005	26.066	6.017	22.004	9	5	2	9	15.038	19.039	18.011	13.048	2	0	2	0	1.00371	1.79882	0.541978	1.33974	0.614467	0.35655	0.478542	0.716943	0.817885	1.05127	1.08504	0.836386	0.164846	0	0.310219	0	1.17106	0.541626	0.947645	0.118766	0.531127	0.157347	0.140038	0.14943
Bovatus_RS00840	B. ovatus	NZ_CP012938.1	unassigned_transcript_169	glycoside hydrolase family 2 TIM barrel-domain containing protein	49.145	45.136	17.024	35.159	9	22	10	7.003	49.101	74.199	43.155	45.487	8	12	11.006	8	2.46575	3.11484	1.53343	2.1407	0.614467	1.56882	2.39271	0.557861	2.6705	4.09702	2.5998	2.91575	0.659384	1.55352	1.70713	0.927847	2.31368	1.28346	3.07077	1.21197	0.659219	0.87291	0.697434	0.499307
Bovatus_RS00845	B. ovatus	NZ_CP012938.1	unassigned_transcript_170	glycoside hydrolase family 88 protein	37.461	36.126	16.003	36.001	5	10	2	2	30.063	28.022	16.139	29.161	12	9	0	26	1.87953	2.49306	1.44146	2.19197	0.341371	0.713099	0.478542	0.159321	1.63506	1.54728	0.972267	1.86924	0.989075	1.16514	0	3.0155	2.0015	0.423083	1.50596	1.29243	0.449604	0.233404	0.380865	1.25799
Bovatus_RS00850	B. ovatus	NZ_CP012938.1	unassigned_transcript_171	two-component regulator propeller domain-containing protein	799.257	800.555	293.415	778.79	293.432	248.792	71.228	156.321	605.488	566.498	565.358	762.317	288.823	88.686	43	222.015	40.1011	55.2465	26.4292	47.4176	20.0338	17.7413	17.0428	12.4526	32.9312	31.2801	34.059	48.865	23.8056	11.4813	6.6697	25.7495	42.2986	16.8176	36.7838	16.9265	12.2545	3.17813	8.13458	9.30985
Bovatus_RS00855	B. ovatus	NZ_CP012938.1	unassigned_transcript_172	transporter substrate-binding domain-containing protein	304.722	248.428	78.65	249.265	75.485	98.805	14.017	40.045	231.155	190.348	148.653	253.117	69.209	32	15.051	52.798	15.2888	17.1441	7.08435	15.1768	5.15367	7.04578	3.35386	3.19	12.572	10.5104	8.95535	16.225	5.70441	4.14272	2.33455	6.12356	13.6735	4.68583	12.0657	4.57631	4.48445	1.80738	3.14374	1.72047
Bovatus_RS00860	B. ovatus	NZ_CP012938.1	unassigned_transcript_173	putative porin	2215.59	1867.28	893.154	2052.39	672.903	842.932	220.825	495.768	1858.88	1554.03	1455.08	1898.02	571.396	235.399	183.315	465.012	111.163	128.861	80.4503	124.963	45.9419	60.1094	52.8371	39.493	101.1	85.8084	87.6591	121.664	47.0961	30.4748	28.4339	53.9325	111.359	49.5953	99.058	39.9843	21.9604	8.87804	16.5398	12.503
Bovatus_RS00865	B. ovatus	NZ_CP012938.1	unassigned_transcript_174	2-oxoacid:acceptor oxidoreductase family protein	798.923	723.042	607.266	958.31	505.654	454.726	118.929	386.9	736.309	784.576	683.878	817.13	445.166	186.452	118.006	249.343	40.0843	49.8973	54.6991	58.3479	34.5231	32.4265	28.4563	30.8206	40.0463	43.3216	41.1991	52.3786	36.6919	24.1381	18.3038	28.919	50.7572	31.5566	44.2364	27.0132	7.91216	2.56323	5.59507	7.77664
Bovatus_RS00870	B. ovatus	NZ_CP012938.1	unassigned_transcript_175	thiamine pyrophosphate-dependent enzyme	1982.78	1751.41	1135.66	1788.3	718.919	927.453	214.289	615.579	1429.88	1494.27	1247.74	1480.43	784.165	381.537	211.723	559.175	99.4818	120.865	102.294	108.883	49.0836	66.1366	51.2732	49.0372	77.7684	82.5084	75.1678	94.8965	64.6332	49.3938	32.8402	64.8536	107.881	53.8826	82.5853	52.9302	9.51076	8.23565	8.75199	15.2232
Bovatus_RS00875	B. ovatus	NZ_CP012938.1	unassigned_transcript_177	3-methyl-2-oxobutanoate dehydrogenase subunit VorB	2731.52	1915.99	1774.55	2498.39	1486.53	1570.12	468.103	1165.3	1986.82	2271.07	1982.72	2395.77	1081.17	706.387	484.866	850.706	137.049	132.223	159.841	152.118	101.492	111.965	112.004	92.8285	108.059	125.401	119.446	153.571	89.1132	91.4489	75.2073	98.6656	145.308	104.572	126.619	88.6088	12.8714	9.26079	19.3547	9.81601
Bovatus_RS00880	B. ovatus	NZ_CP012938.1	unassigned_transcript_178	ferredoxin family protein	255.256	181.638	161.797	310.49	351.217	322.727	85.175	257.625	225.617	319.969	308.815	268.942	232	141	94	147.197	12.807	12.5349	14.5738	18.9046	23.979	23.0136	20.3799	20.5225	12.2708	17.6676	18.604	17.2394	19.1221	18.2539	14.5803	17.072	14.705	21.9738	16.4455	17.2571	2.94197	1.80268	2.84083	1.97243
Bovatus_RS00885	B. ovatus	NZ_CP012938.1	unassigned_transcript_179	tetratricopeptide repeat protein	161.988	192.241	105.343	184.449	210.622	129.156	50.008	174.23	151.503	138.685	146.927	104.388	81.17	83.405	52.97	120.096	8.12742	13.2666	9.48871	11.2304	14.38	9.2101	11.9655	13.8792	8.23993	7.65771	8.85137	6.69134	6.69027	10.7976	8.21614	13.9288	10.5283	12.3587	7.86009	9.90822	2.22382	2.34279	0.919029	3.17147
Bovatus_RS00890	B. ovatus	NZ_CP012938.1	unassigned_transcript_180	RNA polymerase sigma-70 factor	58.122	43.687	26.106	23.16	14.031	21	2	22	69.582	55.84	80.224	29.028	13	9.003	6	13.229	2.91615	3.01485	2.35148	1.41013	0.957954	1.49751	0.478542	1.75253	3.78442	3.08329	4.83296	1.86071	1.0715	1.16553	0.930656	1.53431	2.42315	1.17163	3.39035	1.1755	0.73587	0.568526	1.24773	0.257947
Bovatus_RS00895	B. ovatus	NZ_CP012938.1	unassigned_transcript_181	DUF4974 domain-containing protein	84.267	120.216	62.806	115.293	79.001	50.081	9.115	28.103	87.216	121.921	142.286	72.938	33.016	20	17	24	4.22793	8.29613	5.65721	7.01976	5.39373	3.57127	2.18096	2.23869	4.74349	6.73206	8.57178	4.67538	2.72128	2.5892	2.63686	2.78354	6.30026	3.34616	6.18068	2.68272	1.75207	1.50857	1.85767	0.0866031
Bovatus_RS00900	B. ovatus	NZ_CP012938.1	unassigned_transcript_182	TonB-dependent receptor	126.067	125.074	72.36	163.504	64	32	15.011	25	109.598	122.196	117.698	108.587	126.03	87.002	13.024	82.649	6.32516	8.63138	6.51778	9.95515	4.36954	2.28192	3.5917	1.99151	5.9608	6.74725	7.09052	6.9605	10.3878	11.2633	2.02014	9.5857	7.85737	3.05867	6.68977	8.31423	1.74565	1.11724	0.50616	4.25161
Bovatus_RS00905	B. ovatus	NZ_CP012938.1	unassigned_transcript_183	RagB/SusD family nutrient uptake outer membrane protein	72.215	55.552	42.259	103.808	39.001	42	7	11	72.289	60.37	46.049	68.09	66.089	36.001	6	46	3.62324	3.83366	3.80645	6.32048	2.66276	2.99502	1.6749	0.876263	3.93165	3.33343	2.77415	4.36462	5.44725	4.66069	0.930656	5.33512	4.39596	2.05223	3.60096	4.09343	1.28641	0.963824	0.694675	2.13694
Bovatus_RS00910	B. ovatus	NZ_CP012938.1	unassigned_transcript_184	DUF4979 domain-containing protein	81.199	35.26	36.073	79.3	22.013	23.013	22	16	57.068	63.222	57.84	33.086	47.025	22.129	10	42.033	4.074	2.4333	3.24925	4.82828	1.50292	1.64105	5.26397	1.27457	3.10381	3.4909	3.48447	2.12084	3.87594	2.86482	1.55109	4.87502	3.64621	2.42063	3.05	3.29172	1.03425	1.90157	0.645344	1.42129
Bovatus_RS00920	B. ovatus	NZ_CP012938.1	unassigned_transcript_187	hypothetical protein	95.808	124.597	42.539	94.865	38.24	31.045	4.009	15	101.719	76.616	70.742	63.183	11.075	9	2	16	4.80697	8.59847	3.83168	5.77597	2.6108	2.21382	0.959238	1.1949	5.53228	4.23047	4.26173	4.05007	0.912834	1.16514	0.310219	1.85569	5.75327	1.74469	4.51864	1.06097	2.05618	0.793606	0.682168	0.639794
Bovatus_RS00925	B. ovatus	NZ_CP012938.1	unassigned_transcript_188	DUF3990 domain-containing protein	491.95	504.253	232.747	511.513	155.963	124.128	74.067	95.674	453.973	601.307	602.691	250.883	75.873	42.482	33.652	70.541	24.6826	34.7986	20.9645	31.1441	10.6482	8.85156	17.7221	7.62142	24.6906	33.2021	36.3081	16.0818	6.25368	5.49972	5.21974	8.18141	27.8975	11.2108	27.5707	6.28864	6.23344	4.51528	9.09845	1.33526
Bovatus_RS00930	B. ovatus	NZ_CP012938.1	unassigned_transcript_189	DUF3791 domain-containing protein	142.383	161.932	88.371	211.388	42.917	40.119	22	12.51	155.19	197.605	185.248	89.913	19.023	19	10	25.194	7.14378	11.175	7.95997	12.8706	2.93012	2.86088	5.26397	0.996551	8.44045	10.9111	11.16	5.76349	1.56793	2.45974	1.55109	2.92202	9.78733	3.01288	9.06874	2.1252	2.69319	1.74766	2.52236	0.679949
Bovatus_RS00935	B. ovatus	NZ_CP012938.1	unassigned_transcript_190	DapH/DapD/GlmU-related protein	1	0	0	0	1	10	0	0	0	2	2.003	1	0	0	0	0	0.050173	0	0	0	0.0682741	0.713099	0	0	0	0.110433	0.120667	0.0641007	0	0	0	0	0.0125432	0.195343	0.0738003	0	0.0250865	0.346668	0.0550123	0
Bovatus_RS00940	B. ovatus	NZ_CP012938.1	unassigned_transcript_191	DUF6078 family protein	142.214	112.127	103.581	104.328	47.137	84.525	10.003	42.836	130.318	153.461	84.211	94.47	28.026	22	0	30	7.1353	7.73791	9.33	6.35214	3.21824	6.02747	2.39343	3.41233	7.08772	8.47359	5.07315	6.05559	2.30999	2.84812	0	3.47943	7.63884	3.76287	6.67251	2.15938	1.26214	1.57303	1.45543	1.51685
Bovatus_RS00945	B. ovatus	NZ_CP012938.1	unassigned_transcript_192	AAA family ATPase	1333.94	1229.16	1007.4	1598.68	351.937	337.633	141.094	200.648	1018.41	1271.3	1000.3	1091.36	268.072	188.353	103.383	238.272	66.9276	84.8249	90.7408	97.3378	24.0282	24.0766	33.7597	15.9837	55.3893	70.197	60.2616	69.9569	22.0953	24.3842	16.0357	27.635	84.9578	24.462	63.9512	22.5375	13.0615	7.27247	7.34838	4.89435
Bovatus_RS00950	B. ovatus	NZ_CP012938.1	unassigned_transcript_193	DUF456 domain-containing protein	34.318	33.745	35.32	36.16	10	13	0	9	45.727	55.99	33.224	19.118	6.295	2	9	15	1.72184	2.32875	3.18143	2.20165	0.682741	0.927029	0	0.716943	2.48699	3.09158	2.00152	1.22548	0.518852	0.25892	1.39598	1.73971	2.35842	0.581678	2.20139	0.978368	0.607739	0.402545	0.788745	0.703043
Bovatus_RS00955	B. ovatus	NZ_CP012938.1	unassigned_transcript_194	right-handed parallel beta-helix repeat-containing protein	76.823	97.526	73.811	110.35	16	12.001	4	0	83.33	56.43	84.955	71.33	9.001	4	6	7.043	3.85444	6.73029	6.64848	6.7188	1.09239	0.85579	0.957085	0	4.53214	3.11587	5.11797	4.5723	0.741889	0.51784	0.930656	0.816853	5.988	0.726315	4.33457	0.75181	1.42284	0.493815	0.855277	0.174219
Bovatus_RS00960	B. ovatus	NZ_CP012938.1	unassigned_transcript_195	alpha-xylosidase	55.162	40.098	72.451	93.11	19.248	23.017	5	0	83.366	66.426	71.602	82.945	0	0	4	0	2.76764	2.76717	6.52598	5.66912	1.31414	1.64134	1.19636	0	4.5341	3.66782	4.31354	5.31683	0	0	0.620437	0	4.43248	1.03796	4.45807	0.155109	1.95422	0.717122	0.680353	0.310219
Bovatus_RS00965	B. ovatus	NZ_CP012938.1	unassigned_transcript_196	corrinoid protein	69.127	26.033	55.281	82.559	25	7	5.001	0	83.07	54.769	86.461	73.007	0	2	0	5.027	3.46831	1.79654	4.9794	5.02671	1.70685	0.499169	1.1966	0	4.518	3.02416	5.2087	4.6798	0	0.25892	0	0.583036	3.81774	0.850655	4.35766	0.210489	1.52953	0.752752	0.936657	0.276736
Bovatus_RS00970	B. ovatus	NZ_CP012938.1	unassigned_transcript_197	sodium:solute symporter	51.476	43.311	71.186	60.422	43.236	14	7	2	41.06	57.527	49.625	35.318	5.011	0	1.017	0	2.5827	2.9889	6.41204	3.67887	2.9519	0.998339	1.6749	0.159321	2.23317	3.17644	2.98958	2.26391	0.413021	0	0.157746	0	3.91563	1.44611	2.66577	0.142692	1.72469	1.17984	0.487947	0.194959
Bovatus_RS00975	B. ovatus	NZ_CP012938.1	unassigned_transcript_198	IS110 family transposase	26.053	43.113	12.004	28.095	4	9	2	8	26.095	38.079	38.175	20.033	2	2	1	5.09	1.30716	2.97524	1.08125	1.7106	0.273097	0.641789	0.478542	0.637283	1.41925	2.10259	2.29979	1.28413	0.164846	0.25892	0.155109	0.590343	1.76856	0.507678	1.77644	0.292305	0.84552	0.173839	0.500074	0.204132
Bovatus_RS00980	B. ovatus	NZ_CP012938.1	unassigned_transcript_199	vitamin B12 dependent-methionine synthase activation domain-containing protein	20.599	21.065	23	37.675	9	8	1	3	36	20.016	24.007	32.009	5	0	0	3	1.03351	1.4537	2.07171	2.29389	0.614467	0.570479	0.239271	0.238981	1.95796	1.10522	1.44626	2.0518	0.412115	0	0	0.347943	1.7132	0.4158	1.64031	0.190014	0.575918	0.204794	0.44505	0.220968
Bovatus_RS00985	B. ovatus	NZ_CP012938.1	unassigned_transcript_200	methylcobamide--CoM methyltransferase	71.602	75.534	76.646	83.285	26.09	33.329	5	8.11	79.166	72.291	96.587	73.015	18.117	0	1	4	3.59249	5.21262	6.90384	5.07091	1.78127	2.37669	1.19636	0.646045	4.30567	3.99166	5.81872	4.68031	1.49326	0	0.155109	0.463924	5.19496	1.50009	4.69909	0.528072	1.35449	0.745908	0.797739	0.671728
Bovatus_RS00990	B. ovatus	NZ_CP012938.1	unassigned_transcript_201	ribose 5-phosphate isomerase B	2005.8	1673.94	1347.8	1355.03	914.971	861.098	190.249	504.352	1437.35	2181.76	1950.58	1477.06	601.1	442.41	197.691	458.254	100.637	115.519	121.402	82.5029	62.4689	61.4048	45.5211	40.1768	78.1742	120.469	117.509	94.6808	49.5444	57.2745	30.6637	53.1487	105.015	52.3929	102.708	47.6578	17.3669	11.2427	20.0073	11.7613
Bovatus_RS00995	B. ovatus	NZ_CP012938.1	unassigned_transcript_202	transketolase	14405.5	10372.1	11054.9	9885.85	5321.42	6759.42	1198.73	3045.02	10773.8	13118.8	10800.6	12450.8	3942.51	2638.64	1068.78	3158.76	722.766	715.783	995.766	601.912	363.316	482.014	286.822	242.567	585.961	724.373	650.665	798.107	324.953	341.599	165.778	366.356	759.057	343.68	689.777	299.672	167.248	104.847	91.7237	90.8686
Bovatus_RS01000	B. ovatus	NZ_CP012938.1	unassigned_transcript_203	intracellular exo-alpha-L-arabinofuranosidase	1394.41	989.308	1387.6	954.376	100.003	250.911	45.133	40	1058.14	2562.41	1701.3	2068.34	51.083	43.039	32.058	27.629	69.9618	68.2724	124.987	58.1084	6.82762	17.8924	10.799	3.18641	57.5498	141.488	102.492	132.582	4.21041	5.57183	4.9725	3.20444	80.3323	9.67638	108.528	4.48979	30.2265	6.29812	37.8601	1.02209
Bovatus_RS01005	B. ovatus	NZ_CP012938.1	unassigned_transcript_204	glycoside hydrolase family 127 protein	1527.87	1005.59	1313.76	1057.38	158.197	417.191	50.001	58.003	948.414	2097.76	1291.99	2190.12	125.134	73	25.003	63.029	76.6579	69.3963	118.336	64.3802	10.8008	29.7499	11.9638	4.62054	51.5822	115.831	77.8341	140.388	10.3139	9.45059	3.8782	7.31016	82.1925	14.2837	96.409	7.73822	24.617	10.8026	39.4372	2.86644
Bovatus_RS01010	B. ovatus	NZ_CP012938.1	unassigned_transcript_205	FGGY-family carbohydrate kinase	5262.28	3824.27	4661.47	3838.2	486.405	870.189	235.498	250.177	4462.96	7037.18	5607.21	5762.19	309.556	263.113	132.505	206.668	264.024	263.914	419.879	233.693	33.2089	62.0531	56.3479	19.9292	242.731	388.569	337.797	369.36	25.5145	34.0626	20.5528	23.9695	295.378	42.8848	334.614	26.0249	84.2191	19.7422	64.7331	5.74556
Bovatus_RS01015	B. ovatus	NZ_CP012938.1	unassigned_transcript_206	L-arabinose isomerase	5167.23	3210.33	4024.43	3594.71	579.035	1071.85	240.421	284.665	3967.49	6297.68	4898	6223.49	408.617	362.383	125.095	244.786	259.255	221.546	362.498	218.869	39.5331	76.4338	57.5258	22.6765	215.784	347.736	295.072	398.93	33.6794	46.9141	19.4034	28.3905	265.542	49.0423	314.38	32.0969	67.2162	23.1506	78.2207	11.5024
Bovatus_RS01020	B. ovatus	NZ_CP012938.1	unassigned_transcript_207	L-ribulose-5-phosphate 4-epimerase	1464.24	1048.02	1190.14	1061.29	173.399	314.971	51.685	150.157	1220.76	1974.45	1619.04	2202.91	78.202	103.811	40.002	79.509	73.4654	72.3242	107.201	64.6182	11.8387	22.4606	12.3667	11.9616	66.3945	109.023	97.5362	141.208	6.44564	13.4394	6.20468	9.22152	79.4022	14.6569	103.54	8.82781	18.9445	5.20734	30.9019	3.36537
Bovatus_RS01025	B. ovatus	NZ_CP012938.1	unassigned_transcript_208	NUDIX domain-containing protein	1753.15	1058.15	1239.05	1254.94	151.446	246.086	60.735	76	1161.88	1987.34	1572.22	2317.19	86.72	68.129	23.002	48.795	87.9607	73.0233	111.606	76.4085	10.3398	17.5484	14.5321	6.05418	63.1921	109.734	94.7159	148.533	7.14772	8.81999	3.56783	5.65929	87.2497	12.1186	104.044	6.2987	17.4516	5.00828	35.438	2.23191
Bovatus_RS01030	B. ovatus	NZ_CP012938.1	unassigned_transcript_209	sodium:solute symporter	3753.5	1854.28	2489.23	2690.11	339.697	667.842	133.837	163.846	2497.16	3477.96	3330.73	4468.4	235.971	208.519	86.226	194.419	188.324	127.964	224.216	163.791	23.1925	47.6238	32.0233	13.052	135.815	192.041	200.654	286.428	19.4494	26.9949	13.3745	22.5489	176.074	28.9729	203.734	20.5919	40.5512	14.652	62.1756	5.72203
Bovatus_RS01035	B. ovatus	NZ_CP012938.1	unassigned_transcript_210	aldose epimerase family protein	3157.12	1600.42	1962.65	2220.36	321.294	397.417	96.706	136.611	1926.19	2693.38	2873.35	3421.31	124.107	162.191	65.074	110.202	158.402	110.446	176.785	135.189	21.9361	28.3398	23.139	10.8825	104.761	148.719	173.1	219.308	10.2293	20.9973	10.0936	12.7813	145.205	21.0743	161.472	13.5254	28.7517	7.34089	47.8155	5.13239
Bovatus_RS01040	B. ovatus	NZ_CP012938.1	unassigned_transcript_211	alpha-L-arabinofuranosidase C-terminal domain-containing protein	1344.28	999.873	785.66	1894.95	138.346	228.482	81.686	112.832	1042.86	1162.32	1238.98	1675.49	154.718	123.515	65.376	103.707	67.4467	69.0014	70.7679	115.377	9.44545	16.293	19.5451	8.98823	56.7189	64.1796	74.6401	107.4	12.7523	15.9903	10.1404	12.028	80.6482	13.568	75.7346	12.7278	23.192	5.20004	22.3532	2.43779
Bovatus_RS01045	B. ovatus	NZ_CP012938.1	unassigned_transcript_212	galactokinase	5150.02	5465.91	3424.09	6140.77	4015.16	3426.53	1021.11	2334.41	3652.39	6503.4	5607.84	4513.74	2701.15	1989.67	891.981	2005.95	258.392	377.204	308.423	373.888	274.132	244.345	244.322	185.96	198.646	359.095	337.835	289.334	222.636	257.583	138.355	232.652	329.477	237.19	296.228	212.806	56.9988	36.9292	71.305	51.7637
Bovatus_RS01050	B. ovatus	NZ_CP012938.1	unassigned_transcript_213	MFS transporter	5054.75	4220.68	2849.67	5455.6	873.543	1009.01	434.213	438.274	2914.78	4865.44	3603.44	4627.73	799.347	680.403	182.992	675.444	253.612	291.27	256.682	332.171	59.6404	71.9527	103.895	34.913	158.529	268.653	217.083	296.64	65.8845	88.0851	28.3838	78.3386	283.434	67.6002	235.226	65.173	36.7047	28.6824	60.8296	26.155
Bovatus_RS01055	B. ovatus	NZ_CP012938.1	unassigned_transcript_214	aldose epimerase family protein	4263.3	2707.12	2740.81	4144.62	1514.02	1327.48	483.883	948.059	2717.31	4492.99	3402.59	3139.89	1004.5	900.733	469.433	981.625	213.903	186.819	246.877	252.351	103.369	94.6623	115.779	75.5227	147.788	248.087	204.983	201.269	82.7935	116.609	72.8135	113.85	224.987	97.3332	200.532	96.5164	30.5918	16.9265	41.0843	22.0175
Bovatus_RS01060	B. ovatus	NZ_CP012938.1	unassigned_transcript_215	class I mannose-6-phosphate isomerase	5080.71	7050.12	3239.48	7136.95	1568.93	1354.44	620.447	1060.3	3982.26	5883.02	4789.62	3920.47	1065.61	773.06	382.287	779.502	254.914	486.53	291.794	434.542	107.117	96.5851	148.455	84.4636	216.587	324.841	288.543	251.305	87.8303	100.08	59.2963	90.4073	366.945	109.155	270.319	84.4036	111.158	27.7868	46.7382	17.5492
Bovatus_RS01065	B. ovatus	NZ_CP012938.1	unassigned_transcript_216	tyrosine-type DNA invertase cluster 3b	188.187	163.37	107.693	227.827	44.089	52.716	18.347	20.506	139.2	257.408	194.193	191.761	47.002	20	3	7.003	9.4419	11.2742	9.70038	13.8715	3.01014	3.75917	4.38991	1.63351	7.57079	14.2132	11.6988	12.292	3.87404	2.5892	0.465328	0.812214	11.072	3.19818	11.4437	1.9352	2.03444	1.18581	2.79608	1.59253
Bovatus_RS01070	B. ovatus	NZ_CP012938.1	unassigned_transcript_217	UpxY family transcription antiterminator	2.001	11	7	18.09	0	0	0	0	74.501	14.159	9.003	64.853	0	0	0	0	0.100396	0.759112	0.630521	1.10143	0	0	0	0	4.05195	0.781812	0.542371	4.15712	0	0	0	0	0.647865	0	2.38331	0	0.415581	0	1.99036	0
Bovatus_RS01075	B. ovatus	NZ_CP012938.1	unassigned_transcript_218	polysaccharide biosynthesis/export family protein	6.002	5.042	13.004	9.03	0	0	0	2	116.841	38.133	15.037	46.481	2	0	0	0	0.301138	0.347949	1.17133	0.549803	0	0	0	0.159321	6.35473	2.10557	0.905879	2.97946	0.164846	0	0	0	0.592555	0.0398302	3.08641	0.0412115	0.40065	0.0796603	2.33881	0.0824229
Bovatus_RS01080	B. ovatus	NZ_CP012938.1	unassigned_transcript_219	N-acetylmuramoyl-L-alanine amidase	6.01	9.001	1	3	2	12	0	2	18.023	6.002	3	8	1	0	1	0	0.30154	0.621161	0.0900744	0.182659	0.136548	0.855719	0	0.159321	0.980233	0.33141	0.18073	0.512806	0.0824229	0	0.155109	0	0.298858	0.287897	0.501295	0.0593831	0.231646	0.38503	0.346957	0.0747151
Bovatus_RS01085	B. ovatus	NZ_CP012938.1	unassigned_transcript_221	DNA-binding protein	4	5	5.434	4	2	3	0	3	11.002	10.01	9.021	5.006	1	0	2	1	0.200692	0.345051	0.489464	0.243545	0.136548	0.21393	0	0.238981	0.598375	0.552718	0.543455	0.320888	0.0824229	0	0.310219	0.115981	0.319688	0.147365	0.503859	0.127156	0.128355	0.107483	0.124321	0.131411
Bovatus_RS01090	B. ovatus	NZ_CP012938.1	unassigned_transcript_222	DUF4248 domain-containing protein	7	5	2.013	3.139	2	0	1	0	10.204	5	2.009	7.197	0	0	0	0	0.351211	0.345051	0.18132	0.191122	0.136548	0	0.239271	0	0.554974	0.276083	0.121029	0.461333	0	0	0	0	0.267176	0.0939549	0.353355	0	0.0935982	0.116313	0.193439	0
Bovatus_RS01095	B. ovatus	NZ_CP012938.1	unassigned_transcript_223	DUF3987 domain-containing protein	5.002	10.009	20.074	19.002	9	16.059	12	8	69.254	29.151	41.099	14.061	4	11	10	9	0.250965	0.690723	1.80815	1.15696	0.614467	1.14517	2.87125	0.637283	3.76658	1.60962	2.47594	0.90132	0.329692	1.42406	1.55109	1.04383	0.976701	1.31704	2.18836	1.08717	0.666404	1.06471	1.23354	0.549052
Bovatus_RS01100	B. ovatus	NZ_CP012938.1	unassigned_transcript_224	BT4734/BF3469 family protein	3.002	1	0	2	0	0	0	0	6	0	3.017	0	0	0	0	0	0.150619	0.0690102	0	0.121773	0	0	0	0	0.326327	0	0.181754	0	0	0	0	0	0.0853505	0	0.12702	0	0.0661773	0	0.158101	0
Bovatus_RS01105	B. ovatus	NZ_CP012938.1	unassigned_transcript_225	undecaprenyl-phosphate glucose phosphotransferase	1	8.146	15.002	8	6	0	0	6	55.456	25.036	3.002	30.238	0	0	0	0	0.050173	0.562157	1.3513	0.48709	0.409645	0	0	0.477962	3.01613	1.3824	0.18085	1.93828	0	0	0	0	0.612679	0.221902	1.62942	0	0.541693	0.257743	1.18008	0
Bovatus_RS01110	B. ovatus	NZ_CP012938.1	unassigned_transcript_226	polysaccharide biosynthesis/export family protein	3.001	5	4.007	9	0	0	0	1	24.031	8.03	5.001	11.006	1	0	0	0	0.150569	0.345051	0.360928	0.547976	0	0	0	0.0796603	1.307	0.443389	0.301277	0.705492	0.0824229	0	0	0	0.351131	0.0199151	0.689288	0.0206057	0.162384	0.0398302	0.444538	0.0412115
Bovatus_RS01115	B. ovatus	NZ_CP012938.1	unassigned_transcript_227	polysaccharide biosynthesis tyrosine autokinase	11.003	6.002	7	10.003	2	1	0	2	81.213	14.034	11.001	44.224	1	0	0	0	0.552053	0.414199	0.630521	0.609045	0.136548	0.0713099	0	0.159321	4.417	0.77491	0.662737	2.83479	0.0824229	0	0	0	0.551455	0.0917947	2.17236	0.0206057	0.0973097	0.0716671	1.79899	0.0412115
Bovatus_RS01120	B. ovatus	NZ_CP012938.1	unassigned_transcript_228	UDP-glucose/GDP-mannose dehydrogenase family protein	1	15	6.032	5.006	2	0	0	2	77.89	16.011	14.002	42.106	0	0	0	2	0.050173	1.03515	0.543329	0.304797	0.136548	0	0	0.159321	4.23627	0.884073	0.843527	2.69902	0	0	0	0.231962	0.483363	0.0739672	2.16572	0.0579904	0.419368	0.0859145	1.62915	0.115981
Bovatus_RS01125	B. ovatus	NZ_CP012938.1	unassigned_transcript_229	oligosaccharide flippase family protein	10.002	5.003	3	17.033	0	0	0	0	67.103	15.03	20.097	31.034	1	0	2	2	0.50183	0.345258	0.270223	1.03708	0	0	0	0	3.64959	0.829905	1.21071	1.9893	0.0824229	0	0.310219	0.231962	0.538597	0	1.91988	0.156151	0.346043	0	1.25002	0.140598
Bovatus_RS01130	B. ovatus	NZ_CP012938.1	unassigned_transcript_230	hypothetical protein	8.003	6	6	9.061	0	0	2	3	61.21	14.015	16.062	14.3	0	0	0	2	0.401534	0.414061	0.540446	0.55169	0	0	0.478542	0.238981	3.32908	0.77386	0.967628	0.91664	0	0	0	0.231962	0.476933	0.179381	1.4968	0.0579904	0.0801258	0.22906	1.22427	0.115981
Bovatus_RS01135	B. ovatus	NZ_CP012938.1	unassigned_transcript_231	glycosyltransferase family 2 protein	7	0	0	7.003	0	4	0	0	20.04	5.009	2.005	11.138	0	1	0	0	0.351211	0	0	0.426386	0	0.28524	0	0	1.08993	0.27658	0.120788	0.713953	0	0.12946	0	0	0.194399	0.0713099	0.550314	0.032365	0.226561	0.14262	0.438706	0.0647301
Bovatus_RS01140	B. ovatus	NZ_CP012938.1	unassigned_transcript_232	acyltransferase family protein	1	2	1	8	2	0	0	0	18.049	11	4	5.021	0	0	0	0	0.050173	0.13802	0.0900744	0.48709	0.136548	0	0	0	0.981647	0.607382	0.240973	0.32185	0	0	0	0	0.191339	0.0341371	0.537963	0	0.200411	0.0682741	0.334954	0
Bovatus_RS01145	B. ovatus	NZ_CP012938.1	unassigned_transcript_233	HAD family phosphatase	2.001	1	1	1.001	0	0	0	1	8.046	3	2	6.001	0	0	0	0	0.100396	0.0690102	0.0900744	0.0609471	0	0	0	0.0796603	0.437605	0.16565	0.120487	0.384668	0	0	0	0	0.080107	0.0199151	0.277102	0	0.0182687	0.0398302	0.157355	0
Bovatus_RS01150	B. ovatus	NZ_CP012938.1	unassigned_transcript_234	phosphotransferase	3	4	0	2	0	4	0	2	23.179	9	5.002	8.114	0	2	0	2	0.150519	0.276041	0	0.121773	0	0.28524	0	0.159321	1.26066	0.496949	0.301337	0.520113	0	0.25892	0	0.231962	0.137083	0.11114	0.644764	0.122721	0.113308	0.138246	0.422158	0.142132
Bovatus_RS01155	B. ovatus	NZ_CP012938.1	unassigned_transcript_235	hypothetical protein	4.001	1	0	12.105	0	4	0	0	14.004	12.09	10	11.044	0	0	0	0	0.200742	0.0690102	0	0.737028	0	0.28524	0	0	0.761648	0.667569	0.602433	0.707928	0	0	0	0	0.251695	0.0713099	0.684894	0	0.3341	0.14262	0.0671358	0
Bovatus_RS01160	B. ovatus	NZ_CP012938.1	unassigned_transcript_236	glycosyltransferase family 4 protein	9	12.08	2.001	8.012	4	2	1	0	43.214	13.153	13.001	22.008	2.004	0	0	0	0.451557	0.833643	0.180239	0.487821	0.273097	0.14262	0.239271	0	2.35032	0.726264	0.783224	1.41073	0.165176	0	0	0	0.488315	0.163747	1.31763	0.0412939	0.268026	0.122366	0.755075	0.0825878
Bovatus_RS01165	B. ovatus	NZ_CP012938.1	unassigned_transcript_237	O-antigen ligase family protein	5	2	0	4	0	0	0	0	13.023	8.004	5.004	8	2	0	0	0	0.250865	0.13802	0	0.243545	0	0	0	0	0.708293	0.441954	0.301458	0.512806	0.164846	0	0	0	0.158108	0	0.491128	0.0412115	0.117339	0	0.169336	0.0824229
Bovatus_RS01170	B. ovatus	NZ_CP012938.1	unassigned_transcript_238	acyltransferase	5.075	2	2	2	5.029	0	0	2	14.006	1	2.001	13.01	0	0	0	0	0.254628	0.13802	0.180149	0.121773	0.343351	0	0	0.159321	0.761757	0.0552166	0.120547	0.83395	0	0	0	0	0.173642	0.125668	0.442868	0	0.0593307	0.163405	0.411825	0
Bovatus_RS01175	B. ovatus	NZ_CP012938.1	unassigned_transcript_239	acyltransferase	10	2	1	3	0	2	0	0	26.121	6.039	6.001	7	0	4	0	2	0.50173	0.13802	0.0900744	0.182659	0	0.14262	0	0	1.42067	0.333453	0.36152	0.448705	0	0.51784	0	0.231962	0.228121	0.035655	0.641086	0.187451	0.186283	0.0713099	0.522031	0.245909
Bovatus_RS01180	B. ovatus	NZ_CP012938.1	unassigned_transcript_240	glycosyltransferase family 4 protein	1	5.004	0	4.007	0	0	0	0	28.057	16.015	6.003	11.006	0	0	2	4	0.050173	0.345327	0	0.243971	0	0	0	0	1.52596	0.884294	0.361641	0.705492	0	0	0.310219	0.463924	0.159868	0	0.869347	0.193536	0.162336	0	0.488528	0.232118
Bovatus_RS01185	B. ovatus	NZ_CP012938.1	unassigned_transcript_241	glycosyltransferase family A protein	3.021	7.014	1	8	5	0	0	0	33.065	4	5.027	12.031	2	0	0	0	0.151573	0.484038	0.0900744	0.48709	0.341371	0	0	0	1.79834	0.220866	0.302843	0.771195	0.164846	0	0	0	0.303194	0.0853427	0.77331	0.0412115	0.212078	0.170685	0.725078	0.0824229
Bovatus_RS01190	B. ovatus	NZ_CP012938.1	unassigned_transcript_242	hypothetical protein	9	6.009	3	9.005	2	0	0	2	40.167	4.003	8	18.023	2	4	0	0	0.451557	0.414682	0.270223	0.548281	0.136548	0	0	0.159321	2.1846	0.221032	0.481947	1.15529	0.164846	0.51784	0	0	0.421186	0.0739672	1.01072	0.170672	0.115336	0.0859145	0.875994	0.244143
Bovatus_RS01195	B. ovatus	NZ_CP012938.1	unassigned_transcript_243	MBOAT family O-acyltransferase	1	3	3	8.003	2	4	0	0	22.088	5.001	10.008	15.1	0	0	0	0	0.050173	0.207031	0.270223	0.487273	0.136548	0.28524	0	0	1.20132	0.276138	0.602915	0.96792	0	0	0	0	0.253675	0.105447	0.762073	0	0.181136	0.136052	0.406929	0
Bovatus_RS01200	B. ovatus	NZ_CP012938.1	unassigned_transcript_244	hypothetical protein	0	3	0	3.008	0	0	1	0	20.032	9.003	7	3.001	0	0	0	0	0	0.207031	0	0.183146	0	0	0.239271	0	1.0895	0.497115	0.421703	0.192366	0	0	0	0	0.0975441	0.0598178	0.550171	0	0.113056	0.119636	0.382194	0
Bovatus_RS01215	B. ovatus	NZ_CP012938.1	unassigned_transcript_246	WecB/TagA/CpsF family glycosyltransferase	0	0	0	4	1	2	0	0	18.005	4	0	8.009	0	0	0	0	0	0	0	0.243545	0.0682741	0.14262	0	0	0.979254	0.220866	0	0.513382	0	0	0	0	0.0608863	0.0527235	0.428376	0	0.121773	0.0680262	0.423186	0
Bovatus_RS01220	B. ovatus	NZ_CP012938.1	unassigned_transcript_247	GDP-mannose 4,6-dehydratase	6	0	0	0	0	0	1	0	17.03	7.058	3	6	0	1	0	0	0.301038	0	0	0	0	0	0.239271	0	0.926226	0.389719	0.18073	0.384604	0	0.12946	0	0	0.0752595	0.0598178	0.47032	0.032365	0.150519	0.119636	0.319143	0.0647301
Bovatus_RS01225	B. ovatus	NZ_CP012938.1	unassigned_transcript_248	nucleotidyltransferase domain-containing protein	422.862	648.629	340.532	729.419	176.992	99.726	82.259	134.358	498.512	555.275	739.883	340.167	95.611	58	55.013	124.595	21.2162	44.762	30.6732	44.4116	12.084	7.11145	19.6822	10.703	27.113	30.6604	44.573	21.8049	7.88054	7.50869	8.53303	14.4506	35.2658	12.3952	31.0378	9.59322	11.4354	5.29084	9.72958	3.26584
Bovatus_RS01230	B. ovatus	NZ_CP012938.1	unassigned_transcript_249	HEPN domain-containing protein	724.039	1318.34	511.117	1028.26	237.287	175.238	135.366	161.835	777.613	876.651	728.908	509.747	151.446	94.048	63.889	127.68	36.3272	90.9789	46.0386	62.6067	16.2006	12.4962	32.3892	12.8918	42.2927	48.4057	43.9118	32.6751	12.4826	12.1755	9.90978	14.8084	58.9878	18.4944	41.8213	12.3441	23.9284	9.41088	6.62317	2.00387
Bovatus_RS01235	B. ovatus	NZ_CP012938.1	unassigned_transcript_250	hypothetical protein	223.745	239.126	213.899	274.407	97.908	94.211	61.034	57.793	309.198	418.42	326.351	228.221	92	36.002	43.889	35.279	11.226	16.5021	19.2668	16.7076	6.68458	6.71818	14.6037	4.60381	16.8166	23.1037	19.6605	14.6291	7.58291	4.66082	6.80759	4.09169	15.9256	8.15256	18.5525	5.78575	3.37611	4.41297	3.66731	1.67424
Bovatus_RS01240	B. ovatus	NZ_CP012938.1	unassigned_transcript_251	phage holin family protein	1160.06	1583.77	817.681	1615.66	579.622	399.276	309.62	382.021	1346.68	1697.15	2040.55	795.237	250.902	253.92	205.645	197.334	58.2036	109.297	73.6521	98.3714	39.5732	28.4723	74.0832	30.4319	73.2432	93.7111	122.93	50.9752	20.6801	32.8725	31.8975	22.887	84.8809	43.1402	85.2148	27.0843	23.2084	21.1883	30.6065	6.1995
Bovatus_RS01245	B. ovatus	NZ_CP012938.1	unassigned_transcript_252	YtxH domain-containing protein	5812.13	10587.9	5434.7	9165.35	2810.36	1964.5	1955.63	2468.91	8533.85	10112.8	14699.3	4683.01	1419.1	1511.4	1718.69	1095.14	291.612	730.675	489.528	558.044	191.875	140.088	467.927	196.675	464.138	558.396	885.533	300.184	116.967	195.667	266.584	127.016	517.465	249.141	552.063	176.558	181.563	148.09	246.587	69.4634
Bovatus_RS01250	B. ovatus	NZ_CP012938.1	unassigned_transcript_253	SDR family oxidoreductase	544.593	625.182	476.207	787.699	149.626	99.367	47.295	68.032	446.958	641.209	661.395	498.659	124.424	67.277	45	73.598	27.3239	43.1439	42.8941	47.96	10.2156	7.08585	11.3163	5.41945	24.3091	35.4054	39.8446	31.9644	10.2554	8.70969	6.97992	8.53596	40.3305	8.50931	32.8809	8.62024	8.97905	2.73034	6.56207	1.33909
Bovatus_RS01255	B. ovatus	NZ_CP012938.1	unassigned_transcript_254	SPOR domain-containing protein	1941.96	2384.97	1564.88	2091.08	601.873	533.315	374.574	482.054	2044.75	2509.44	2692.89	1600.12	381.665	398.54	217.881	351.376	97.434	164.587	140.956	127.318	41.0924	38.0306	89.6248	38.4006	111.21	138.563	162.228	102.569	31.458	51.595	33.7954	40.7529	132.574	51.7871	128.642	39.4003	28.0329	25.262	27.1427	9.03764
Bovatus_RS01260	B. ovatus	NZ_CP012938.1	unassigned_transcript_255	3'(2'),5'-bisphosphate nucleotidase CysQ	556.415	431.668	363.131	427.251	220.356	191.241	112.622	131.653	578.022	628.569	754.747	450.403	192.312	97.526	62.029	130.415	27.917	29.7895	32.7088	26.0137	15.0446	13.6374	26.9472	10.4875	31.4374	34.7074	45.4685	28.8711	15.8509	12.6257	9.62128	15.1256	29.1073	16.5292	35.1211	13.3059	2.85326	7.20193	7.30002	2.81826
Bovatus_RS01265	B. ovatus	NZ_CP012938.1	unassigned_transcript_256	SLC13 family permease	678.796	488.991	262.416	430.931	177.525	229.376	62.464	99.001	687.917	683.681	872.183	697.953	197.573	90.247	58	138.461	34.0572	33.7454	23.637	26.2378	12.1204	16.3568	14.9458	7.88645	37.4143	37.7505	52.5432	44.7393	16.2845	11.6834	8.99634	16.0588	29.4193	12.8274	43.1118	13.2558	5.28465	3.73529	7.13686	3.5424
Bovatus_RS01270	B. ovatus	NZ_CP012938.1	unassigned_transcript_257	adenylyl-sulfate kinase	308.556	266.407	112.541	199.076	70.523	68.346	25.002	61.347	271.776	356.117	365.545	317.623	84.077	48.18	12.089	77.161	15.4812	18.3848	10.1371	12.121	4.8149	4.87375	5.98226	4.88692	14.7813	19.6636	22.0216	20.3599	6.92987	6.23739	1.87512	8.9492	14.031	5.13946	19.2066	5.9979	3.64552	0.562741	3.11161	2.97957
Bovatus_RS01275	B. ovatus	NZ_CP012938.1	unassigned_transcript_258	sulfate adenylyltransferase subunit CysD	714.859	466.001	254.289	555.36	438.829	361.791	76.445	335.125	547.446	677.236	698.754	988.79	394.619	161.571	70.005	288.276	35.8666	32.1588	22.9049	33.8138	29.9607	25.7993	18.2911	26.6962	29.7744	37.3947	42.0953	63.3821	32.5257	20.917	10.8584	33.4345	31.186	25.1868	43.1616	24.4339	5.72526	4.93268	14.4046	10.695
Bovatus_RS01280	B. ovatus	NZ_CP012938.1	unassigned_transcript_259	sulfate adenylyltransferase subunit CysN	1260.29	975.248	471.844	913.743	317.433	428.929	101.007	186.228	1021.18	1226.22	1183.79	1330.15	313.629	102.82	69.007	317.066	63.2324	67.3021	42.5011	55.6344	21.6725	30.5869	24.1681	14.835	55.5399	67.7077	71.3152	85.2638	25.8502	13.3111	10.7036	36.7736	57.1675	22.8156	69.9567	21.6596	10.9079	6.51202	12.2346	12.0516
Bovatus_RS01285	B. ovatus	NZ_CP012938.1	unassigned_transcript_260	sulfotransferase	628.789	444.289	293.09	475.232	186.504	175.311	61	127.006	509.901	694.096	568.669	757.18	181.892	54.153	36	144.274	31.5482	30.6605	26.3999	28.9351	12.7334	12.5014	14.5955	10.1173	27.7324	38.3256	34.2585	48.5358	14.9921	7.01065	5.58394	16.733	29.3859	12.4869	37.2131	11.0799	2.26712	1.83686	8.71881	5.59843
Bovatus_RS01290	B. ovatus	NZ_CP012938.1	unassigned_transcript_261	PCMD domain-containing protein	444.969	366.46	218.937	426.349	161.191	116.095	44.022	111.237	483.353	662.344	528.552	558.356	159.407	38.057	49.228	90.257	22.3254	25.2895	19.7206	25.9588	11.0052	8.27872	10.5332	8.86117	26.2885	36.5724	31.8417	35.791	13.1388	4.92686	7.63572	10.4681	23.3236	9.66957	32.6234	9.04237	2.87441	1.3061	4.70353	3.54633
Bovatus_RS01295	B. ovatus	NZ_CP012938.1	unassigned_transcript_262	OmpA family protein	43017.4	51762.2	29608.3	53487	13242.5	12926.5	5674.4	9268.39	34403.6	44254.1	40042.4	37424.5	9599.38	8515.67	4426.37	7215.69	2158.31	3572.12	2666.95	3256.62	904.118	921.785	1357.72	738.323	1871.14	2443.56	2412.29	2398.94	791.21	1102.44	686.571	836.882	2913.5	980.487	2281.48	854.276	627.856	264.718	274.202	177.003
Bovatus_RS01300	B. ovatus	NZ_CP012938.1	unassigned_transcript_263	Holliday junction resolvase RuvX	251.035	231.327	130.485	228.746	142.212	102.726	18.019	71	211.524	180.916	177.538	206.654	53.512	37.606	22.039	73.548	12.5952	15.9639	11.7534	13.9275	9.7094	7.32538	4.31143	5.65588	11.5043	9.98956	10.6955	13.2467	4.41062	4.86848	3.41846	8.53016	13.56	6.75052	11.359	5.30693	1.83564	2.32614	1.40238	2.23243
Bovatus_RS01305	B. ovatus	NZ_CP012938.1	unassigned_transcript_264	peptide deformylase	340.897	339.108	197.021	294.763	119.705	97.706	23	58.146	394.222	410.127	434.011	334.157	91.197	58.859	26.78	52.944	17.1038	23.4019	17.7465	17.947	8.17276	6.96741	5.50324	4.63193	21.4409	22.6458	26.1463	21.4197	7.51673	7.61989	4.15383	6.14049	19.0498	6.31883	22.9132	6.35773	2.9236	1.56722	2.23028	1.61665
Bovatus_RS01310	B. ovatus	NZ_CP012938.1	unassigned_transcript_265	tetratricopeptide repeat protein	2299.54	2156.31	892.762	1711.35	859.598	933.689	170.056	627.333	2000.12	1735.55	1846.63	2037.21	692.363	325.461	223.794	546.46	115.375	148.807	80.415	104.198	58.6883	66.5813	40.6895	49.9735	108.782	95.831	111.247	130.586	57.0666	42.1342	34.7125	63.3789	112.199	53.9832	111.612	49.3231	28.4282	11.1602	14.3435	13.1994
Bovatus_RS01315	B. ovatus	NZ_CP012938.1	unassigned_transcript_266	threonine--tRNA ligase	6217.83	6093.65	3787.33	5399.87	2299.06	2194.37	600.706	1700.77	5693.72	6390.64	5429.27	5885.49	1609.56	1045.48	574.597	1336	311.967	420.524	341.142	328.778	156.967	156.48	143.732	135.484	309.669	352.869	327.077	377.264	132.665	135.348	89.1254	154.951	350.603	148.166	341.72	128.022	48.1233	10.4416	29.6047	27.7689
Bovatus_RS01320	B. ovatus	NZ_CP012938.1	unassigned_transcript_267	translation initiation factor IF-3	2946.9	4127.69	1484.06	2393.26	1762.51	1568.49	332.749	1203.56	3075.41	2640.75	2485.67	2851.53	1057.73	546.031	415.62	882.673	147.855	284.853	133.675	145.717	120.334	111.849	79.6173	95.876	167.265	145.813	149.745	182.785	87.1811	70.6892	64.4666	102.373	178.025	101.919	161.402	81.1775	71.4915	17.9963	17.0343	17.074
Bovatus_RS01325	B. ovatus	NZ_CP012938.1	unassigned_transcript_268	50S ribosomal protein L35	4718.59	5148.97	1649.64	2821.93	6281.21	5275.85	909.663	5302.36	3995.54	3448.76	3688.85	4183.8	3621.92	1510.58	1946.78	2402.49	236.746	355.331	148.59	171.817	428.844	376.221	217.656	422.387	217.309	190.429	222.229	268.184	298.529	195.56	301.964	278.643	228.121	361.277	224.538	268.674	92.6502	98.5732	32.2802	49.8148
Bovatus_RS01330	B. ovatus	NZ_CP012938.1	unassigned_transcript_269	50S ribosomal protein L20	9521.46	9251.55	3624.5	6677.98	11592.3	10073.1	1390.53	9430.57	7176.92	6592.2	6313.15	7862.01	7464.54	2808.99	3545.27	5151.56	477.72	638.451	326.475	406.597	791.454	718.312	332.715	751.242	390.337	363.999	380.325	503.96	615.249	363.653	549.905	597.482	462.311	648.431	409.655	531.572	132.688	212.592	63.8003	115.295
Bovatus_RS01335	B. ovatus	NZ_CP012938.1	unassigned_transcript_270	EFR1 family ferrodoxin	854.256	1101.35	287.008	793.791	228.807	284.339	66.418	181.968	1149.14	502.105	470.373	705.378	289.572	59	47	142.551	42.8606	76.0042	25.8521	48.331	15.6216	20.2762	15.8919	14.4956	62.4994	27.7245	28.3368	45.2152	23.8674	7.63815	7.29014	16.5332	48.2619	16.5713	40.944	13.8322	20.8248	2.54284	16.4982	7.94072
Bovatus_RS01340	B. ovatus	NZ_CP012938.1	unassigned_transcript_271	xanthine phosphoribosyltransferase	368.025	288.186	188.973	296.919	95.002	119.592	10.005	53.368	296.099	371.705	300.759	343.825	124.725	41.342	6	57.002	18.4649	19.8878	17.0216	18.0783	6.48618	8.52809	2.39391	4.25131	16.1042	20.5243	18.1187	22.0394	10.2802	5.35214	0.930656	6.61114	18.3632	5.41487	19.1967	5.79354	1.18542	2.66583	2.61847	3.85751
Bovatus_RS01345	B. ovatus	NZ_CP012938.1	unassigned_transcript_272	phenylacetate--CoA ligase	2033.94	1425.59	1203.22	1741.69	273.632	303.918	53.115	159.525	1260.2	1953.7	1397.81	1863	269.627	151.742	48.073	159.244	102.049	98.3799	108.379	106.045	18.682	21.6724	12.7089	12.7078	68.5394	107.877	84.2089	119.42	22.2235	19.6445	7.45657	18.4693	103.713	16.4428	95.0112	16.9485	4.41304	4.48161	22.9401	6.51928
Bovatus_RS01350	B. ovatus	NZ_CP012938.1	unassigned_transcript_273	indolepyruvate oxidoreductase subunit beta	1081.04	728.913	754.109	1146.37	142.93	190.811	47	118.103	701.807	1147.55	940.173	1128.47	127.354	167.528	36	114.466	54.2389	50.3024	67.9259	69.7983	9.75842	13.6067	11.2457	9.40812	38.1698	63.3636	56.6392	72.3355	10.4969	21.6882	5.58394	13.2759	60.5664	11.0048	57.627	12.7612	9.74298	1.90883	14.4777	6.74775
Bovatus_RS01355	B. ovatus	NZ_CP012938.1	unassigned_transcript_274	thiamine pyrophosphate-dependent enzyme	2067.47	1589.23	1734.34	1870.65	545.288	561.245	160.672	341.722	1621.66	2344.15	1913.68	1864.49	409.784	342.605	211.166	296.525	103.731	109.673	156.22	113.897	37.2291	40.0223	38.4442	27.2217	88.1987	129.436	115.286	119.515	33.7756	44.3537	32.7538	34.3912	120.88	35.7293	113.109	36.3186	23.926	5.78589	17.634	5.39913
Bovatus_RS01360	B. ovatus	NZ_CP012938.1	unassigned_transcript_275	endolytic transglycosylase MltG	192.943	167.464	98.429	217.18	107.001	76.001	27.651	39.004	152.109	207.553	157.098	185.668	30.737	52	20	46.022	9.68053	11.5567	8.86593	13.2233	7.3054	5.41962	6.61609	3.10707	8.27289	11.4604	9.46411	11.9014	2.53343	6.73193	3.10219	5.33767	10.8316	5.61205	10.2747	4.42631	1.95233	1.84278	1.70455	1.95642
Bovatus_RS01365	B. ovatus	NZ_CP012938.1	unassigned_transcript_276	DNA/RNA non-specific endonuclease	63.809	52.302	22.085	66.973	39.142	18	18.011	20	39.335	42.249	25.286	69	17	12	2	25.043	3.20149	3.60937	1.98929	4.07773	2.67239	1.28358	4.30951	1.59321	2.13935	2.33285	1.52331	4.42295	1.40119	1.55352	0.310219	2.90451	3.21947	2.46467	2.60461	1.54236	0.894856	1.36638	1.26041	1.06359
Bovatus_RS01370	B. ovatus	NZ_CP012938.1	unassigned_transcript_277	epoxyqueuosine reductase QueH	156.775	135.417	66.791	153.365	82.14	67.128	27.01	33.017	125.684	111.803	93.34	118.541	28.998	26	12	53	7.86587	9.34516	6.01616	9.33782	5.60804	4.78689	6.46272	2.63014	6.83569	6.17338	5.62311	7.59856	2.3901	3.36596	1.86131	6.14699	8.14125	4.87195	6.55768	3.44109	1.57829	1.6437	0.852804	1.90856
Bovatus_RS01375	B. ovatus	NZ_CP012938.1	unassigned_transcript_278	DUF3352 domain-containing protein	480.662	565.562	253.238	573.16	207.632	219.87	94.724	169.614	358.955	411.748	396.09	541.322	144.079	82.264	49.144	129.114	24.1162	39.0296	22.8103	34.8976	14.1759	15.6789	22.6647	13.5115	19.5228	22.7353	23.8618	34.6991	11.8754	10.6499	7.62269	14.9748	30.2134	16.5078	25.2048	11.2807	7.99266	4.20359	6.59113	3.04295
Bovatus_RS01385	B. ovatus	NZ_CP012938.1	unassigned_transcript_280	ROK family transcriptional regulator	873.679	1208.08	678.781	1520.27	153.125	150.664	115.907	172.637	836.028	987.551	949.747	813.327	138.879	90.715	90.226	94.724	43.8351	83.3695	61.1408	92.5635	10.4545	10.7438	27.7332	13.7523	45.4698	54.5292	57.2159	52.1348	11.4468	11.744	13.9949	10.9862	70.2272	15.671	52.3374	12.043	21.9904	8.17858	5.0269	1.33811
Bovatus_RS01390	B. ovatus	NZ_CP012938.1	unassigned_transcript_281	FAD-dependent oxidoreductase	1157.94	1410.89	772.29	3290.87	124.876	69.033	102.142	140.27	1929.89	2689.16	1848.26	2196.67	60.225	59	59	30.421	58.0973	97.366	69.5636	200.369	8.5258	4.92274	24.4396	11.174	104.963	148.486	111.345	140.808	4.96392	7.63815	9.15145	3.52825	106.349	12.2655	126.401	6.32044	64.8122	8.51083	21.4599	2.54214
Bovatus_RS01395	B. ovatus	NZ_CP012938.1	unassigned_transcript_282	DUF4434 domain-containing protein	269.124	325.244	536.197	1425.8	92.066	52	61.701	55.323	759.501	1837.47	1231.34	875.249	34.001	52.002	34.723	45	13.5028	22.4452	48.2976	86.8118	6.28573	3.70812	14.7633	4.40705	41.3076	101.459	74.1798	56.1041	2.80246	6.73219	5.38586	5.21914	42.7643	7.29104	68.2626	5.03491	32.8629	5.09901	25.8934	1.6352
Bovatus_RS01400	B. ovatus	NZ_CP012938.1	unassigned_transcript_283	sugar porter family MFS transporter	958.474	859.877	1522.27	4921.03	144.359	90.483	120.141	130.842	1099.09	4341.26	2673.08	3003.01	81.341	69.811	71.261	60.548	48.0895	59.3403	137.117	299.623	9.85599	6.45233	28.7463	10.4229	59.7769	239.71	161.035	192.495	6.70436	9.03774	11.0532	7.02241	136.042	13.8694	163.254	8.45444	116.015	10.0717	76.1861	2.01722
Bovatus_RS01405	B. ovatus	NZ_CP012938.1	unassigned_transcript_284	AGE family epimerase/isomerase	283.138	224.591	561.082	1855.94	84.057	33	50.565	100.156	548.67	1953.51	1081.95	1642.31	39	15.104	39.01	46.147	14.2059	15.4991	50.5391	113.002	5.73892	2.35323	12.0987	7.97846	29.841	107.866	65.1801	105.273	3.21449	1.95537	6.05082	5.35217	48.3114	7.04234	77.04	4.14321	46.2948	4.0878	37.0393	1.89294
Bovatus_RS01410	B. ovatus	NZ_CP012938.1	unassigned_transcript_285	TonB-dependent receptor	1789.31	1458.17	3258.52	10388.4	439.038	180.315	459.791	383.582	2066.43	9332.11	5890.09	12765.8	175.162	85.063	215.66	200.935	89.7749	100.628	293.509	632.513	29.9749	12.8582	110.015	30.5563	112.389	515.287	354.839	818.296	14.4374	11.0123	33.4509	23.3046	279.106	45.8511	450.203	20.5513	253.511	43.5564	296.053	10.0391
Bovatus_RS01415	B. ovatus	NZ_CP012938.1	unassigned_transcript_286	RagB/SusD family nutrient uptake outer membrane protein	1054.83	728.723	1648.53	5759.76	199.729	119.002	249.68	228.974	1082.81	4296.43	2838.09	7694.16	88.036	41.006	78.377	80.029	52.9241	50.2893	148.49	350.69	13.6363	8.48602	59.7412	18.2401	58.8917	237.234	170.976	493.201	7.25619	5.30864	12.157	9.28183	150.598	25.0259	240.076	8.50092	141	23.484	184.104	2.92784
Bovatus_RS01420	B. ovatus	NZ_CP012938.1	unassigned_transcript_287	DUF5018 domain-containing protein	1340.64	1135.01	2259.07	6997	201.63	117.559	325.121	281.759	1304.38	5257.16	3521.63	9966.48	117.11	30	101.006	113.344	67.2639	78.3276	203.485	426.021	13.7661	8.38312	77.7921	22.445	70.9425	290.283	212.155	638.858	9.65255	3.8838	15.667	13.1457	193.774	30.5966	303.059	10.5873	166.699	31.9925	241.568	5.10422
Bovatus_RS01425	B. ovatus	NZ_CP012938.1	unassigned_transcript_288	phosphodiester glycosidase family protein	638.338	553.188	1140.64	3052.65	127.601	42.648	146.074	165.209	675.122	3244.68	1864.28	5325.04	39.025	14	38.02	56.003	32.0273	38.1756	102.742	185.864	8.71185	3.04123	34.9513	13.1606	36.7185	179.16	112.31	341.339	3.21656	1.81244	5.89726	6.49528	89.7025	14.9662	167.382	4.35538	71.644	13.9521	129.75	2.2151
Bovatus_RS01430	B. ovatus	NZ_CP012938.1	unassigned_transcript_289	alpha amylase family protein	815.058	659.253	1372.44	3540.83	152.199	86.14	218.987	208.366	861.555	3612.21	2117.43	6400.27	45.289	16	88.664	93.061	40.8939	45.4952	123.622	215.588	10.3913	6.14264	52.3973	16.5985	46.8581	199.454	127.561	410.261	3.73285	2.07136	13.7526	10.7933	106.4	21.3824	196.034	7.58753	82.0956	21.1176	155.828	5.58486
Bovatus_RS01435	B. ovatus	NZ_CP012938.1	unassigned_transcript_290	calcineurin-like phosphoesterase C-terminal domain-containing protein	493.039	239.29	678.409	1938.42	74.004	47.134	56.319	72.095	364.68	1690.62	873.619	3208.23	41	9	18	41	24.7372	16.5135	61.1073	118.023	5.05256	3.36112	13.4755	5.74311	19.8342	93.35	52.6297	205.65	3.37934	1.16514	2.79197	4.75522	55.0953	6.90808	92.8659	3.02292	46.2105	4.49119	80.9795	1.48689
Bovatus_RS01440	B. ovatus	NZ_CP012938.1	unassigned_transcript_291	alpha amylase family protein	938.016	780.926	1545.43	3281.82	105.015	50.026	110.368	136.77	771.984	3082.72	1607.3	6525.11	68	15	43.011	71.218	47.0631	53.8919	139.204	199.817	7.16981	3.56735	26.4079	10.8951	41.9866	170.217	96.8289	418.264	5.60476	1.9419	6.67141	8.25993	109.994	12.01	181.824	5.6195	73.0964	10.054	166.15	2.68349
Bovatus_RS01445	B. ovatus	NZ_CP012938.1	unassigned_transcript_292	DUF5009 domain-containing protein	286.517	231.514	489.243	977.859	32.143	22.11	31.036	53.425	252.662	943.149	589.098	2228.37	13	2	24	14.009	14.3754	15.9768	44.0683	59.5382	2.19454	1.57666	7.42602	4.25585	13.7417	52.0775	35.4892	142.84	1.0715	0.25892	3.72262	1.62478	33.4897	3.86327	61.0371	1.66945	22.0793	2.63695	56.7496	1.47926
Bovatus_RS01450	B. ovatus	NZ_CP012938.1	unassigned_transcript_293	SGNH/GDSL hydrolase family protein	172.408	231.069	123.399	241.987	37	43.764	12.223	12.051	146.057	362.556	269.936	634.525	23.032	28.127	8	17.003	8.65022	15.9461	11.1151	14.7337	2.52614	3.12081	2.92461	0.959986	7.94373	20.0191	16.2618	40.6735	1.89837	3.64132	1.24087	1.97202	12.6113	2.38289	21.2245	2.18815	3.34436	0.980333	13.9131	1.02302
Bovatus_RS01455	B. ovatus	NZ_CP012938.1	unassigned_transcript_294	family 10 glycosylhydrolase	144.557	161.402	92.437	214.091	16.035	30	1	23.159	89.558	212.702	174.619	540.841	15	16.001	4	13	7.25286	11.1384	8.32621	13.0352	1.09478	2.1393	0.239271	1.84485	4.87087	11.7447	10.5196	34.6683	1.23634	2.07149	0.620437	1.50775	9.93816	1.32955	15.4509	1.35901	2.63574	0.84952	13.1567	0.602852
Bovatus_RS01460	B. ovatus	NZ_CP012938.1	unassigned_transcript_295	phosphodiester glycosidase family protein	200.474	136.597	167.636	371.425	14	6	6	13	71.312	502.623	304.246	899.821	6	17	1	3	10.0584	9.42659	15.0997	22.6147	0.955838	0.427859	1.43563	1.03558	3.87851	27.7531	18.3288	57.6791	0.494538	2.20082	0.155109	0.347943	14.2998	0.963727	26.9099	0.799603	6.09685	0.414355	22.7416	0.944431
Bovatus_RS01465	B. ovatus	NZ_CP012938.1	unassigned_transcript_296	phosphodiester glycosidase family protein	474.392	323.461	429.285	1324.79	36.285	7.008	4	55.472	242.605	1335.31	831.317	2424.5	32	57.006	2	21	23.8017	22.3221	38.6676	80.6617	2.47733	0.49974	0.957085	4.41892	13.1948	73.731	50.0813	155.412	2.63753	7.38	0.310219	2.4356	41.3633	2.08827	73.1048	3.19084	27.2189	1.76883	60.2611	2.98461
Bovatus_RS01470	B. ovatus	NZ_CP012938.1	unassigned_transcript_297	DUF5009 domain-containing protein	443.791	390.357	391.163	1288.18	28	24.001	6.013	26	220.582	1247.89	882.736	2227.57	26.012	51.068	6	16	22.2663	26.9386	35.2338	78.4323	1.91168	1.71151	1.43874	2.07117	11.997	68.9042	53.179	142.789	2.14399	6.61127	0.930656	1.85569	40.7178	1.78327	69.2172	2.8854	25.7085	0.272779	54.6023	2.53726
Bovatus_RS01475	B. ovatus	NZ_CP012938.1	unassigned_transcript_298	hypothetical protein	292.721	205.617	272.425	1082.33	30.099	3	2.005	35.174	149.76	1111.22	718.091	1583.56	14	38	3	4	14.6867	14.1897	24.5385	65.8991	2.05498	0.21393	0.479739	2.80197	8.14513	61.3579	43.2602	101.508	1.15392	4.91948	0.465328	0.463924	29.8285	1.38766	53.5677	1.75066	24.5148	1.24466	38.8517	2.13739
Bovatus_RS01480	B. ovatus	NZ_CP012938.1	unassigned_transcript_299	hypothetical protein	224.97	156.83	314.894	1142.28	26	11	4	15	147.232	915.102	704.54	1480.72	12.08	35	11	6.015	11.2874	10.8229	28.3639	69.5491	1.77513	0.784409	0.957085	1.1949	8.00764	50.5288	42.4438	94.9153	0.995669	4.5311	1.7062	0.697625	30.0058	1.17788	48.9739	1.98265	27.5967	0.432267	35.7487	1.75085
Bovatus_RS01485	B. ovatus	NZ_CP012938.1	unassigned_transcript_300	hypothetical protein	949.656	788.487	875.634	3578.74	111.124	35	15	79.238	504.864	3413.41	2012.96	4437.86	60.547	127.518	19	19.003	47.6471	54.4137	78.8722	217.896	7.5869	2.49585	3.58907	6.31212	27.4585	188.477	121.268	284.47	4.99046	16.5085	2.94708	2.20398	99.7073	4.99598	155.418	6.66251	79.926	2.35762	108.455	6.66888
Bovatus_RS01490	B. ovatus	NZ_CP012938.1	unassigned_transcript_301	family 10 glycosylhydrolase	994.649	928.04	1160.49	4704.58	143.727	35.037	30.03	110.062	622.965	4512.47	2457.03	5003.57	47.102	128.356	20.394	43.001	49.9045	64.0442	104.53	286.444	9.81284	2.49849	7.18532	8.76757	33.8817	249.163	148.019	320.732	3.88229	16.617	3.1633	4.98729	126.231	7.06605	187.949	7.16247	109.289	3.23094	124.779	6.3475
Bovatus_RS01495	B. ovatus	NZ_CP012938.1	unassigned_transcript_302	RagB/SusD family nutrient uptake outer membrane protein	775.988	736.074	1024.84	3926.75	144.741	41.076	33	61	568.018	3827.22	2314.49	3439.84	67.015	156.297	26	32.016	38.9336	50.7966	92.3121	239.085	9.88207	2.92913	7.89595	4.85928	30.8933	211.326	139.433	220.496	5.52357	20.2342	4.03284	3.71324	105.282	6.39161	150.537	8.37597	92.091	3.09748	87.6118	7.94477
Bovatus_RS01500	B. ovatus	NZ_CP012938.1	unassigned_transcript_303	TonB-dependent receptor	1126.92	1002.82	1424.85	6583.11	196.939	47.009	49.093	111.265	820.186	5771.91	3800.67	5073.33	86.292	250.592	52.003	43.01	56.541	69.2047	128.343	400.821	13.4458	3.35221	11.7465	8.86341	44.6082	318.705	228.965	325.204	7.11244	32.4417	8.06615	4.98834	163.727	9.352	229.371	13.1522	161.13	4.42454	130.77	12.9239
Bovatus_RS01505	B. ovatus	NZ_CP012938.1	unassigned_transcript_304	AGE family epimerase/isomerase	424.318	363.814	607.635	2171.66	47.446	30.025	24	57.031	321.825	2135.23	1233.31	1399.85	34.753	106.16	12	24	21.2893	25.1069	54.7324	132.224	3.23933	2.14108	5.74251	4.54311	17.5034	117.9	74.2984	89.7315	2.86444	13.7435	1.86131	2.78354	58.3382	3.91651	74.8583	5.3132	51.4751	1.56393	42.2836	5.63858
Bovatus_RS01510	B. ovatus	NZ_CP012938.1	unassigned_transcript_305	MFS transporter	320.714	220.317	387.681	1243.13	55.355	72.553	45.549	44.656	211.068	696.957	458.492	566.737	58.833	70.965	30.196	26.795	16.0912	15.2041	34.9201	75.6894	3.77931	5.17375	10.8986	3.55731	11.4795	38.4836	27.6211	36.3282	4.84919	9.18714	4.68368	3.10771	35.4762	5.85223	28.4781	5.45693	28.3087	3.43945	12.2668	2.60772
Bovatus_RS01515	B. ovatus	NZ_CP012938.1	unassigned_transcript_306	exo-alpha-sialidase	596.461	655.893	450.533	913.555	272.124	258.703	159.874	151.316	540.8	688.288	611.35	654.834	144.072	153.95	47.001	159.152	29.9262	45.2633	40.5815	55.6229	18.579	18.4481	38.2532	12.0539	29.413	38.0049	36.8298	41.9753	11.8748	19.9304	7.2903	18.4586	42.8485	21.8336	36.5557	14.3885	10.6637	11.3622	5.24615	5.88731
Bovatus_RS01520	B. ovatus	NZ_CP012938.1	unassigned_transcript_307	glycoside hydrolase family 2 protein	1597.82	1635.14	1370.49	2309.53	535.652	555.25	564.697	566.074	1525.18	2247.23	2367.88	1918.81	483.182	418.328	407.633	416.921	80.1676	112.841	123.446	140.619	36.5712	39.5948	135.116	45.0936	82.9512	124.084	142.649	122.997	39.8253	54.1568	63.2277	48.3549	114.268	64.0938	118.17	51.3912	25.4524	47.4792	25.1519	9.84447
Bovatus_RS01525	B. ovatus	NZ_CP012938.1	unassigned_transcript_308	family 20 glycosylhydrolase	3045.05	2103.24	2862.06	5187.29	1054.18	1056.06	1611.26	699.399	2272.92	4191.05	3054.42	4434.75	823.015	1877.25	416.897	955.354	152.779	145.145	257.798	315.835	71.9733	75.3073	385.527	55.7143	123.619	231.416	184.009	284.271	67.8353	243.029	64.6646	110.803	217.889	147.131	205.828	121.583	83.1005	159.162	68.4163	83.6537
Bovatus_RS01530	B. ovatus	NZ_CP012938.1	unassigned_transcript_309	family 20 glycosylhydrolase	753.388	438.693	449.887	992.701	201.97	250.925	161.133	101.067	529.469	662.699	479.026	854.486	114.118	147.848	29	227.686	37.7997	30.2743	40.5233	60.4418	13.7893	17.8934	38.5545	8.05103	28.7967	36.592	28.8581	54.7731	9.40594	19.1404	4.49817	26.4072	42.2598	19.5721	37.255	14.8629	12.8731	13.2831	12.2389	9.81113
Bovatus_RS01535	B. ovatus	NZ_CP012938.1	unassigned_transcript_310	SusC/RagA family TonB-linked outer membrane protein	1993.35	1685.24	1738.04	2498.43	553.231	446.329	341.056	303.154	1665.82	1651.07	1394.87	1704.15	256.039	269.829	255.937	246.408	100.012	116.299	156.553	152.12	37.7714	31.8277	81.6049	24.1493	90.6002	91.1662	84.0316	109.237	21.1035	34.9321	39.6982	28.5786	131.246	43.8383	93.7588	31.0781	27.5387	25.7878	10.815	8.06019
Bovatus_RS01540	B. ovatus	NZ_CP012938.1	unassigned_transcript_311	RagB/SusD family nutrient uptake outer membrane protein	1486.29	1358.28	1149.11	2011.75	543.79	437.123	241.876	238.068	1317.66	1278.98	1227.28	1241.43	199.31	224.774	207.72	215.552	74.5717	93.7351	103.505	122.488	37.1268	31.1712	57.874	18.9646	71.6648	70.6209	73.9353	79.5765	16.4277	29.0993	32.2193	24.9999	98.575	36.2841	73.9494	25.6866	19.9643	16.2577	3.99845	6.844
Bovatus_RS01545	B. ovatus	NZ_CP012938.1	unassigned_transcript_312	antitoxin HicB	142.863	160.413	124.037	209.617	59.692	36.109	25.476	33.085	133.94	151.797	118.968	133.014	13	19.356	9.001	14	7.16786	11.0701	11.1726	12.7628	4.07542	2.57493	6.09567	2.63556	7.28471	8.38171	7.16703	8.52629	1.0715	2.50583	1.39614	1.62373	10.5433	3.8454	7.83994	1.6493	2.38	1.65272	0.713134	0.61434
Bovatus_RS01550	B. ovatus	NZ_CP012938.1	unassigned_transcript_313	hypothetical protein	334.199	336.385	274.375	365.77	146.288	99.205	75.105	146.411	278.005	439.166	446.372	237.078	84.009	39.101	75.382	59.119	16.7678	23.214	24.7142	22.2704	9.98769	7.0743	17.9705	11.6631	15.1201	24.2492	26.8909	15.1969	6.92427	5.06202	11.6925	6.85667	21.7416	11.6739	20.3643	7.63385	3.4652	4.60603	6.1072	2.83984
Bovatus_RS01555	B. ovatus	NZ_CP012938.1	unassigned_transcript_314	molecular chaperone DnaJ	606.453	310.899	569.296	327.576	144.992	116.13	58.198	75	429.511	691.401	832.53	417.711	78.682	80.442	110.113	162.566	30.4276	21.4552	51.279	19.9449	9.8992	8.28122	13.9251	5.97452	23.3602	38.1768	50.1544	26.7756	6.4852	10.414	17.0796	18.8545	30.7767	9.52001	34.6167	13.2083	14.4301	3.34932	12.142	5.76989
Bovatus_RS01560	B. ovatus	NZ_CP012938.1	unassigned_transcript_315	nucleotide exchange factor GrpE	327.786	251.946	415.741	302.059	83.093	36.077	29	36	269.205	433.64	417.313	237.967	30.001	47	44.273	84.097	16.446	17.3868	37.4476	18.3912	5.6731	2.57265	6.93887	2.86777	14.6415	23.9441	25.1403	15.2538	2.47277	6.08463	6.86716	9.75364	22.4179	4.5131	19.7449	6.29455	10.0512	2.13716	5.56652	2.99685
Bovatus_RS01565	B. ovatus	NZ_CP012938.1	unassigned_transcript_316	ATP-binding cassette domain-containing protein	832.536	432.32	228.287	378.827	533.642	753.795	104.393	527.93	939.372	436.389	509.395	896.054	501.235	103.717	114.003	439.901	41.7708	29.8345	20.5628	23.0654	36.4339	53.7531	24.9782	42.0551	51.0904	24.0959	30.6877	57.4377	41.3133	13.4272	17.6829	51.0201	28.8084	39.3051	40.8279	30.8609	9.4877	11.9695	15.9582	18.1956
Bovatus_RS01570	B. ovatus	NZ_CP012938.1	unassigned_transcript_317	YdeI/OmpD-associated family protein	35.254	13.002	34.761	33.608	22.009	37.197	6.005	26	56.873	33.94	69.005	39.134	27	5.044	6	4	1.7688	0.897271	3.13108	2.04627	1.50265	2.65251	1.43682	2.07117	3.0932	1.87405	4.15709	2.50852	2.22542	0.652997	0.930656	0.463924	1.96085	1.91579	2.90821	1.06825	0.921016	0.567745	0.97008	0.794904
Bovatus_RS01575	B. ovatus	NZ_CP012938.1	unassigned_transcript_318	ATP-binding protein	2201.54	1987.65	1461.36	2979.86	425.271	448.013	183.15	276.041	1520.82	2020.24	1816.34	1965.39	378.334	244.375	111.035	250.558	110.458	137.168	131.631	181.433	29.035	31.9478	43.8225	21.9895	82.7141	111.551	109.422	125.983	31.1834	31.6368	17.2226	29.0599	140.172	31.6987	107.418	27.2757	29.818	9.09968	18.0374	6.79555
Bovatus_RS01580	B. ovatus	NZ_CP012938.1	unassigned_transcript_319	VapE family protein	8.004	6.111	4.001	2	6	11	0	2	12.011	5.003	4.001	12.001	2	4	0	2	0.401585	0.421721	0.360388	0.121773	0.409645	0.784409	0	0.159321	0.653253	0.276249	0.241034	0.769272	0.164846	0.51784	0	0.231962	0.326367	0.338344	0.484952	0.228662	0.138764	0.34185	0.265968	0.21602
Bovatus_RS01590	B. ovatus	NZ_CP012938.1	unassigned_transcript_321	DUF4248 domain-containing protein	0	1	2	9	0	2	0	0	2.004	1	2	0	8	2	0	3.003	0	0.0690102	0.180149	0.547976	0	0.14262	0	0	0.108993	0.0552166	0.120487	0	0.659384	0.25892	0	0.348291	0.199284	0.035655	0.0711741	0.316649	0.24402	0.0713099	0.0553245	0.272071
Bovatus_RS01595	B. ovatus	NZ_CP012938.1	unassigned_transcript_322	HU family DNA-binding protein	2	0	1	1	0	0	0	0	0	0	0	0	0	0	0	0	0.100346	0	0.0900744	0.0608863	0	0	0	0	0	0	0	0	0	0	0	0	0.0628267	0	0	0	0.0450965	0	0	0
Bovatus_RS01600	B. ovatus	NZ_CP012938.1	unassigned_transcript_323	N-acetylmuramoyl-L-alanine amidase	1	0	0	4	1	0	0	0	2	5	1	0	0	0	0	0	0.050173	0	0	0.243545	0.0682741	0	0	0	0.108776	0.276083	0.0602433	0	0	0	0	0	0.0734295	0.0170685	0.111276	0	0.11585	0.0341371	0.118539	0
Bovatus_RS01605	B. ovatus	NZ_CP012938.1	unassigned_transcript_325	hypothetical protein	8	6	5.008	3	2	2	0	0	6	9	9	0	0	2	2	0	0.401384	0.414061	0.451093	0.182659	0.136548	0.14262	0	0	0.326327	0.496949	0.54219	0	0	0.25892	0.310219	0	0.362299	0.069792	0.341367	0.142285	0.121603	0.080627	0.245827	0.165626
Bovatus_RS01610	B. ovatus	NZ_CP012938.1	unassigned_transcript_326	RHS repeat-associated core domain-containing protein	825.164	1053.37	485.547	1013.37	393.637	373.616	89.943	259.302	833.491	772.961	939.442	610.14	261.292	105.144	89.374	226.696	41.4009	72.6936	43.7354	61.7005	26.8752	26.6425	21.5208	20.6561	45.3318	42.6803	56.5951	39.1104	21.5365	13.612	13.8627	26.2924	54.8826	23.9237	45.9294	18.8259	14.9413	3.29418	7.55359	6.18907
Bovatus_RS01615	B. ovatus	NZ_CP012938.1	unassigned_transcript_327	hypothetical protein	132.262	178.953	86.721	121.675	66.917	39.062	18.002	21.268	135.431	142.836	166.254	100.038	21	6.002	5	23.001	6.63598	12.3496	7.81134	7.40833	4.5687	2.78551	4.30736	1.69422	7.3658	7.88692	10.0157	6.4125	1.73088	0.77702	0.775547	2.66768	8.55131	3.33895	7.92023	1.48778	2.57872	1.34927	1.52454	0.906221
Bovatus_RS01620	B. ovatus	NZ_CP012938.1	unassigned_transcript_328	hypothetical protein	60.124	122.431	43.939	51.367	23	39.001	5.001	16	89.048	89.922	93.826	56.595	23.055	20	7	12	3.0166	8.44899	3.95778	3.12754	1.57031	2.78116	1.1966	1.27457	4.84313	4.96519	5.65239	3.62778	1.90026	2.5892	1.08577	1.39177	4.63773	1.70566	4.77212	1.74175	2.57532	0.734848	0.841964	0.657293
Bovatus_RS01630	B. ovatus	NZ_CP012938.1	unassigned_transcript_329	hypothetical protein	15.325	21.417	18.456	13.266	11.704	10.005	7.001	6	28.476	53.5	28.907	46.411	12.314	13	3	0	0.768901	1.47799	1.66241	0.807717	0.799081	0.713456	1.67514	0.477962	1.54875	2.95409	1.74145	2.97498	1.01496	1.68298	0.465328	0	1.17926	0.916409	2.30482	0.790816	0.457936	0.523724	0.765873	0.725151
Bovatus_RS01635	B. ovatus	NZ_CP012938.1	unassigned_transcript_330	leucine-rich repeat domain-containing protein	1085.54	1312.08	1011.07	1624.05	167.573	195.586	119.991	141.315	952.963	1212.69	1122.64	768.778	163.22	136.614	60	142.205	54.4649	90.5472	91.0713	98.8821	11.4409	13.9472	28.7104	11.2572	51.8296	66.9607	67.6318	49.2792	13.4531	17.6861	9.30656	16.4931	83.7414	16.3389	58.9253	14.2347	19.8864	8.33843	9.72569	3.73763
Bovatus_RS01640	B. ovatus	NZ_CP012938.1	unassigned_transcript_331	type II CAAX endopeptidase family protein	466.093	536.1	303.284	429.169	158.346	159.048	44.621	100.445	402.946	415.969	352.593	370.31	103.609	64	47	152.045	23.3853	36.9964	27.3181	26.1305	10.8109	11.3417	10.6765	8.00148	21.9154	22.9684	21.2414	23.7371	8.53976	8.28545	7.29014	17.6343	28.4576	10.2077	22.4656	10.4374	5.92602	1.49856	1.1062	4.82814
Bovatus_RS01645	B. ovatus	NZ_CP012938.1	unassigned_transcript_332	Tex family protein	546.086	459.535	334.31	590.009	174.465	223.883	60.002	144.279	489.99	514.883	442.876	696.823	170.264	108.046	57.248	161.945	27.3988	31.7126	30.1128	35.9234	11.9114	15.9651	14.3568	11.4933	26.6495	28.4301	26.6803	44.6668	14.0337	13.9876	8.8797	18.7825	31.2869	13.4316	31.6067	13.9209	3.56721	2.10889	8.74645	4.04418
Bovatus_RS01650	B. ovatus	NZ_CP012938.1	unassigned_transcript_333	HAMP domain-containing sensor histidine kinase	603.928	714.226	563.106	562.286	292.605	331.362	36	134.213	608.11	490.244	615.55	613.33	194.447	47	71.358	115.354	30.3009	49.2889	50.7214	34.2355	19.9774	23.6294	8.61376	10.6915	33.0738	27.0696	37.0828	39.3149	16.0269	6.08463	11.0683	13.3789	41.1367	15.728	34.1353	11.6397	10.3822	7.22192	5.37173	4.22128
Bovatus_RS01655	B. ovatus	NZ_CP012938.1	unassigned_transcript_334	bifunctional metallophosphatase/5'-nucleotidase	588.872	322.278	499.169	472.993	179.95	288.785	61.728	68	453.646	641.195	505.296	517.141	49.057	78.033	72.479	71.211	29.5455	22.2405	44.9623	28.7988	12.2859	20.5932	14.7697	5.4169	24.6728	35.4046	30.4407	33.1491	4.04342	10.1022	11.2422	8.25912	31.3868	13.2664	30.9168	8.41172	9.62703	6.28539	4.63095	3.16093
Bovatus_RS01660	B. ovatus	NZ_CP012938.1	unassigned_transcript_335	helix-turn-helix domain-containing protein	143.346	114.724	130.067	107.161	53.592	59	30	23	206.65	229.826	222.236	156.806	47.133	24	9	27.039	7.1921	7.91713	11.7157	6.52463	3.65895	4.20728	7.17814	1.83219	11.2393	12.6902	13.3882	10.0514	3.88484	3.10704	1.39598	3.13601	8.33739	4.21914	11.8423	2.88097	2.32289	2.21865	1.4922	1.05342
Bovatus_RS01665	B. ovatus	NZ_CP012938.1	unassigned_transcript_336	Crp/Fnr family transcriptional regulator	490.054	472.187	498.963	578.268	78.517	94.819	49.883	47.125	448.685	692.112	594.371	416.131	33.027	71.771	54.016	65.919	24.5875	32.5857	44.9438	35.2086	5.36068	6.76153	11.9356	3.75399	24.403	38.2161	35.8069	26.6743	2.72218	9.29148	8.37839	7.64534	34.3314	6.95294	31.2751	7.00935	8.39412	3.54174	6.76035	2.93636
Bovatus_RS01670	B. ovatus	NZ_CP012938.1	unassigned_transcript_337	DUF3845 domain-containing protein	183.011	195.98	89.52	181.609	26.013	26.017	11	18.006	171.279	228.05	249.166	103.373	22	9	8	20	9.18221	13.5246	8.06346	11.0575	1.77602	1.85527	2.63198	1.43436	9.3155	12.5921	15.0106	6.62628	1.8133	1.16514	1.24087	2.31962	10.4569	1.92441	10.8861	1.63473	2.38921	0.505835	3.67581	0.540554
Bovatus_RS01685	B. ovatus	NZ_CP012938.1	unassigned_transcript_340	VWA domain-containing protein	162.736	84.548	59.69	94.117	36.165	67.066	21	52.002	112.664	80.534	111.075	130.386	40.06	11	10	33.123	8.16495	5.83468	5.37654	5.73043	2.46913	4.78247	5.0247	4.1425	6.12756	4.44681	6.69153	8.35783	3.30186	1.42406	1.55109	3.84163	6.27665	4.1047	6.40593	2.52966	1.27404	1.15214	1.61319	1.22441
Bovatus_RS01690	B. ovatus	NZ_CP012938.1	unassigned_transcript_341	AAA family ATPase	213.859	128.901	108.488	179.813	56.308	99.263	24.273	70.076	209.836	170.659	184.23	173.102	63.239	19.101	14	35.071	10.7299	8.89549	9.77199	10.9481	3.84438	7.07844	5.80783	5.58228	11.4125	9.42321	11.0986	11.096	5.21234	2.47282	2.17153	4.06757	10.0864	5.57823	10.7576	3.48106	0.944082	1.33036	0.901911	1.42276
Bovatus_RS01695	B. ovatus	NZ_CP012938.1	unassigned_transcript_342	hypothetical protein	165.402	126.099	92.051	96.986	119.05	731.556	193.393	114.534	1245.17	699.442	229.916	99.134	321.981	43.111	29	40.011	8.29871	8.70212	8.29144	5.90511	8.12804	52.1672	46.2734	9.12381	67.7219	38.6208	13.8509	6.35456	26.5386	5.58116	4.49817	4.64051	7.79935	28.9231	31.637	10.3146	1.27732	23.5639	27.7275	10.8267
Bovatus_RS01700	B. ovatus	NZ_CP012938.1	unassigned_transcript_343	putative transporter	606.618	465.89	247.581	483.709	396.623	515.541	82.702	197.431	729.923	366.321	420.602	475.84	304.05	111.729	84	279.884	30.4358	32.1512	22.3007	29.4512	27.0791	36.7632	19.7882	15.7274	39.699	20.227	25.3385	30.5017	25.0607	14.4644	13.0292	32.4612	28.5847	24.8395	28.9415	21.2539	4.33535	9.23283	8.30826	9.19851
Bovatus_RS01705	B. ovatus	NZ_CP012938.1	unassigned_transcript_344	fructose-bisphosphatase class III	1244.09	1237.33	678.639	1212.99	499.056	461.645	103.286	239.451	1135.45	1125.22	1072.38	1196.31	333.216	149.113	118.922	280.965	62.4196	85.3886	61.128	73.8547	34.0726	32.9199	24.7134	19.0747	61.7546	62.1307	64.6037	76.6846	27.4646	19.3042	18.4459	32.5866	70.6977	27.6951	66.2934	24.4503	11.3416	7.09864	7.04178	6.77791
Bovatus_RS01710	B. ovatus	NZ_CP012938.1	unassigned_transcript_345	N-acetyltransferase	110.615	107.589	77.766	192.702	32	39	14	17.003	101.709	83.726	117.138	101.28	18.045	8	13	28	5.54988	7.42474	7.00473	11.7329	2.18477	2.78109	3.3498	1.35446	5.53174	4.62306	7.05678	6.49212	1.48732	1.03568	2.01642	3.24746	7.92806	2.41753	5.92593	1.94672	2.66073	0.853538	1.07273	0.955307
Bovatus_RS01715	B. ovatus	NZ_CP012938.1	unassigned_transcript_346	hypothetical protein	556.609	365.208	277.254	771.688	179.166	167.975	76.587	134.732	407.784	329.868	372.944	470.674	106.155	72.666	40	123.08	27.9267	25.2031	24.9735	46.9852	12.2324	11.9783	18.3251	10.7328	22.1785	18.2142	22.4674	30.1705	8.74961	9.40735	6.20437	14.2749	31.2721	13.3171	23.2577	9.65906	10.5609	3.40232	5.00045	3.37301
Bovatus_RS01720	B. ovatus	NZ_CP012938.1	unassigned_transcript_347	AMP-binding protein	1332.05	1021.28	940.781	2296.77	453.609	391.825	220.877	342.346	890.489	1103.96	1150.69	1153.16	169.696	237.12	197.338	325.738	66.8329	70.4788	84.7403	139.841	30.9698	27.941	52.8495	27.2714	48.4318	60.9571	69.3213	73.9181	13.9868	30.6976	30.609	37.7794	90.4734	34.7579	63.1571	28.2682	33.807	12.1679	11.1874	10.0962
Bovatus_RS01725	B. ovatus	NZ_CP012938.1	unassigned_transcript_348	GDP-L-fucose synthase	3616.26	3327.97	1803.91	2348.55	603.303	625.149	111.742	445.362	3827.85	4381.56	3025.96	4142.8	400.711	218.499	152.154	345.363	181.438	229.664	162.487	142.994	41.19	44.5793	26.7366	35.4777	208.188	241.935	182.294	265.556	33.0278	28.2869	23.6005	40.0555	179.146	36.9959	224.493	31.2427	37.1564	7.8029	36.6832	7.02358
Bovatus_RS01730	B. ovatus	NZ_CP012938.1	unassigned_transcript_349	GDP-mannose 4,6-dehydratase	3240.4	3183.04	1635.01	2137.61	697.874	697.301	95.067	532.482	3315.32	4165.45	2979.57	3931.23	449.091	300.522	222.62	378.677	162.581	219.662	147.273	130.151	47.6467	49.7245	22.7468	42.4177	180.313	230.002	179.499	251.994	37.0154	38.9056	34.5304	43.9193	164.917	40.6339	210.452	38.5927	38.8264	12.3146	36.3976	3.97745
Bovatus_RS01735	B. ovatus	NZ_CP012938.1	unassigned_transcript_350	dicarboxylate/amino acid:cation symporter	239.018	162.067	177.484	194.04	108.233	98.211	26	33.157	160.24	201.193	184.738	143.938	56	42	29	17	11.9922	11.1843	15.9868	11.8144	7.38951	7.00342	6.22105	2.6413	8.71511	11.1092	11.1292	9.22653	4.61568	5.43732	4.49817	1.97168	12.7444	5.81382	10.045	4.13071	2.18919	2.17015	1.25785	1.49877
Bovatus_RS01740	B. ovatus	NZ_CP012938.1	unassigned_transcript_351	decarboxylating NADP(+)-dependent phosphogluconate dehydrogenase	5626.16	5089.61	4807.63	5440.87	1453.69	1671.65	593.854	655.488	4797.88	4046.72	3813.8	3465.88	569.973	815.358	413.917	573.485	282.281	351.235	433.044	331.274	99.2494	119.205	142.092	52.2164	260.946	223.446	229.756	222.165	46.9789	105.556	64.2024	66.5133	349.459	103.191	234.078	70.8127	62.8045	38.2261	18.2168	24.7478
Bovatus_RS01745	B. ovatus	NZ_CP012938.1	unassigned_transcript_352	glucose-6-phosphate dehydrogenase	5239.27	4219.82	3939.27	5134.54	1164.71	1410.13	504.624	426.493	4443.62	3860.28	3118.12	3705.86	553.895	487.844	336.606	421.239	262.87	291.211	354.827	312.623	79.5199	100.556	120.742	33.9746	241.679	213.152	187.846	237.548	45.6537	63.1563	52.2107	48.8557	305.383	83.6982	220.056	52.4691	38.753	37.1768	24.891	7.6112
Bovatus_RS01750	B. ovatus	NZ_CP012938.1	unassigned_transcript_353	6-phosphogluconolactonase	2282.03	1822.81	1733.17	2290.49	510.633	521.292	235.126	222.08	2284.19	2001.02	1861.35	1765.22	245.567	251.581	182.279	150.586	114.496	125.793	156.115	139.459	34.863	37.1733	56.2589	17.691	124.232	110.489	112.134	113.152	20.2404	32.5697	28.2732	17.4651	133.966	36.4965	115.002	24.6371	17.95	15.7832	6.25057	6.99801
Bovatus_RS01755	B. ovatus	NZ_CP012938.1	unassigned_transcript_354	Dyp-type peroxidase	3164.36	3620.63	3066.31	3100.6	937.387	721.879	456.763	422.703	3938.56	3776.45	4072.67	2887.91	326.866	487.109	292.109	251.905	158.765	249.861	276.196	188.784	63.9993	51.4771	109.29	33.6727	214.21	208.523	245.351	185.117	26.9413	63.0612	45.3088	29.2162	218.402	64.6098	213.3	41.1319	54.0481	32.2815	24.8007	16.7501
Bovatus_RS01760	B. ovatus	NZ_CP012938.1	unassigned_transcript_355	hypothetical protein	45.901	68.938	85.331	66.24	34.45	57.241	14.283	25	97.144	67.248	91.345	50.138	15.682	24	26	14	2.30299	4.75743	7.68614	4.03311	2.35204	4.08185	3.41751	1.99151	5.28346	3.71321	5.50293	3.21388	1.29256	3.10704	4.03284	1.62373	4.69492	2.96073	4.42837	2.51404	2.2443	0.961847	1.13612	1.28363
Bovatus_RS01765	B. ovatus	NZ_CP012938.1	unassigned_transcript_356	hypothetical protein	447.857	800.725	288.329	547.286	162.971	98.22	77.072	89.83	468.047	589.495	454.905	387.436	109.19	92.005	35	30	22.4703	55.2582	25.9711	33.3222	11.1267	7.00406	18.4411	7.15589	25.4561	32.5499	27.405	24.8349	8.99976	11.911	5.42883	3.47943	34.2554	10.9319	27.5615	7.45475	14.714	5.35762	3.50122	3.74845
Bovatus_RS01770	B. ovatus	NZ_CP012938.1	unassigned_transcript_357	IS66 family transposase	15518.3	15350.1	9332.29	17202.2	2514.4	2166.18	831.944	1171.66	13373.8	18450.7	13635.4	16965.3	2185.36	759.607	442.909	1516.73	778.601	1059.31	840.601	1047.38	171.668	154.47	199.06	93.3352	727.375	1018.79	821.445	1087.49	180.124	98.3388	68.6993	175.912	931.474	154.634	913.773	130.768	143.068	44.8012	167.803	55.9111
Bovatus_RS01775	B. ovatus	NZ_CP012938.1	unassigned_transcript_358	IS66 family insertion sequence element accessory protein TnpB	1851.31	1617.72	893.411	1729.08	307.489	186.469	54.452	83.022	1539.74	2016.15	1427.18	2062.84	141.837	66.5	38.175	102.105	92.8859	111.639	80.4735	105.277	20.9935	13.2971	13.0288	6.61356	83.7433	111.325	85.9781	132.229	11.6906	8.6091	5.9213	11.8422	97.5689	13.4832	103.319	9.51581	13.803	5.88326	22.9769	2.82162
Bovatus_RS01780	B. ovatus	NZ_CP012938.1	unassigned_transcript_359	hypothetical protein	3267.31	2600.55	1829.1	3213.37	524.994	338.99	144.735	233.817	2686.26	3566.31	2654.53	3716.17	277.052	133.165	113.858	299.169	163.931	179.465	164.755	195.65	35.8435	24.1733	34.6309	18.6259	146.1	196.92	159.918	238.209	22.8354	17.2396	17.6604	34.6979	175.95	28.3184	185.286	23.1083	14.9469	8.31867	41.2927	8.13458
Bovatus_RS01785	B. ovatus	NZ_CP012938.1	unassigned_transcript_360	hypothetical protein	55.018	25.511	104.417	52.417	71.876	47.581	43.968	41	130.562	94.5	110.718	37.631	24	17.165	26.636	32.154	2.76042	1.76052	9.4053	3.19147	4.90727	3.393	10.5203	3.26607	7.10099	5.21797	6.67002	2.41217	1.97815	2.22218	4.13149	3.72925	4.27943	5.52165	5.35029	3.01527	3.46941	3.4148	2.11791	1.07398
Bovatus_RS01790	B. ovatus	NZ_CP012938.1	unassigned_transcript_361	hypothetical protein	402.701	470.276	272.751	516.317	141.504	82.879	76.81	99.722	455.447	617.11	675.32	354.304	77.772	48.387	59.167	39	20.2047	32.4538	24.5679	31.4366	9.66106	5.91009	18.3784	7.94389	24.7708	34.0747	40.6835	22.7111	6.4102	6.26419	9.17736	4.52325	27.1658	10.4734	30.56	6.59375	5.81404	5.48852	8.36577	1.92391
Bovatus_RS01795	B. ovatus	NZ_CP012938.1	unassigned_transcript_362	hypothetical protein	373.775	449.692	280.451	461.511	94.581	60.414	123.714	81.324	412.138	842.963	729.15	345.131	40.216	73.883	61.567	39.429	18.7534	31.0333	25.2615	28.0997	6.45744	4.30812	29.6012	6.4783	22.4153	46.5455	43.9264	22.1231	3.31472	9.5649	9.54962	4.57301	25.787	11.7113	33.7526	6.75056	5.24786	11.97	13.3034	3.28136
Bovatus_RS01805	B. ovatus	NZ_CP012938.1	unassigned_transcript_364	hypothetical protein	3	6.019	5	5.002	0	0	0	0	21.077	3	8.502	2.01	0	0	0	0	0.150519	0.415372	0.450372	0.304553	0	0	0	0	1.14633	0.16565	0.512189	0.128842	0	0	0	0	0.330204	0	0.488254	0	0.134955	0	0.471484	0
Bovatus_RS01810	B. ovatus	NZ_CP012938.1	unassigned_transcript_365	hypothetical protein	6	4.234	0	0	0	0	0	0	3	2.021	2	8.058	0	0	0	0	0.301038	0.292189	0	0	0	0	0	0	0.163164	0.111593	0.120487	0.516523	0	0	0	0	0.148307	0	0.227942	0	0.171288	0	0.1937	0
Bovatus_RS01815	B. ovatus	NZ_CP012938.1	unassigned_transcript_367	hypothetical protein	0	3.408	2.002	4.011	1	0	0	0	2.04	1.013	7.218	1	0	0	0	0	0	0.235187	0.180329	0.244215	0.0682741	0	0	0	0.110951	0.0559344	0.434836	0.0641007	0	0	0	0	0.164933	0.0170685	0.166456	0	0.113521	0.0341371	0.180555	0
Bovatus_RS01820	B. ovatus	NZ_CP012938.1	unassigned_transcript_368	hypothetical protein	1.058	8.724	2	12.003	3	0	0	1	10	4.01	9.126	3.003	0	0	0	0	0.053083	0.602045	0.180149	0.730818	0.204822	0	0	0.0796603	0.543879	0.221419	0.549781	0.192494	0	0	0	0	0.391524	0.0711207	0.376893	0	0.325915	0.0967219	0.196596	0
Bovatus_RS01825	B. ovatus	NZ_CP012938.1	unassigned_transcript_369	hypothetical protein	2	4.048	4.024	6	0	0	0	0	4	2.005	9	0	0	0	0	0	0.100346	0.279353	0.362459	0.365318	0	0	0	0	0.217551	0.110709	0.54219	0	0	0	0	0	0.276869	0	0.217613	0	0.124252	0	0.233905	0
Bovatus_RS01835	B. ovatus	NZ_CP012938.1	unassigned_transcript_374	hypothetical protein	12.004	14.003	11.048	28.003	4	0	1	0	41.291	21.056	19	24.215	2	0	0	0	0.602276	0.96635	0.995142	1.705	0.273097	0	0.239271	0	2.24573	1.16264	1.14462	1.5522	0.164846	0	0	0	1.06719	0.128092	1.5263	0.0412115	0.461267	0.148551	0.515162	0.0824229
Bovatus_RS01840	B. ovatus	NZ_CP012938.1	unassigned_transcript_375	hypothetical protein	8.019	26.056	28.132	26.151	4	6	0	0	62.311	27.192	15.047	16.004	1	0	0	0	0.402337	1.79813	2.53397	1.59224	0.273097	0.427859	0	0	3.38896	1.50145	0.906481	1.02587	0.0824229	0	0	0	1.58167	0.175239	1.70569	0.0206057	0.884058	0.211983	1.15123	0.0412115
Bovatus_RS01845	B. ovatus	NZ_CP012938.1	unassigned_transcript_376	single-stranded DNA-binding protein	15.017	32.568	16.126	14.189	2	1	0	0	34.543	28.216	20.063	19.512	0	0	2	0	0.753448	2.24752	1.45254	0.863915	0.136548	0.0713099	0	0	1.87872	1.55799	1.20866	1.25073	0	0	0.310219	0	1.32936	0.0519645	1.47403	0.0775547	0.684717	0.0656488	0.311505	0.155109
Bovatus_RS01850	B. ovatus	NZ_CP012938.1	unassigned_transcript_377	hypothetical protein	9.021	17.341	25.264	13.131	3	0	0	2	26.055	13.001	14.019	15.835	0	0	2	2	0.45261	1.19671	2.27564	0.799497	0.204822	0	0	0.159321	1.41708	0.717871	0.844551	1.01503	0	0	0.310219	0.231962	1.18111	0.0910358	0.998633	0.135545	0.79048	0.106748	0.304375	0.159741
Bovatus_RS01855	B. ovatus	NZ_CP012938.1	unassigned_transcript_378	hypothetical protein	17.03	50.433	17.082	18.032	5	2	0	4	26.114	20.021	18.02	23.005	0	1	0	1	0.854446	3.48039	1.53865	1.0979	0.341371	0.14262	0	0.318641	1.42028	1.10549	1.08558	1.47464	0	0.12946	0	0.115981	1.74285	0.200658	1.2715	0.0613603	1.19247	0.160574	0.204552	0.0710661
Bovatus_RS01865	B. ovatus	NZ_CP012938.1	unassigned_transcript_379	DEAD/DEAH box helicase	13.051	17.009	15.12	22.026	11	2	0	0	14.149	15.271	17.982	14	2	2	0	0	0.654808	1.17379	1.36192	1.34108	0.751016	0.14262	0	0	0.769534	0.843213	1.0833	0.89741	0.164846	0.25892	0	0	1.1329	0.223409	0.898363	0.105942	0.329665	0.358106	0.133964	0.128218
Bovatus_RS01870	B. ovatus	NZ_CP012938.1	unassigned_transcript_380	recombination protein NinG	2	1	6	7	0	0	0	0	14	3.046	3.004	0	0	0	0	0	0.100346	0.0690102	0.540446	0.426204	0	0	0	0	0.76143	0.16819	0.180971	0	0	0	0	0	0.284002	0	0.277648	0	0.235185	0	0.332897	0
Bovatus_RS01875	B. ovatus	NZ_CP012938.1	unassigned_transcript_381	DUF6291 domain-containing protein	15.084	8.002	8.125	13.003	2	0	0	0	10.467	4	6.004	9.146	2	0	0	2	0.756809	0.55222	0.731855	0.791704	0.136548	0	0	0	0.569278	0.220866	0.361701	0.586265	0.164846	0	0	0.231962	0.708147	0.0341371	0.434528	0.0992019	0.10681	0.0682741	0.175249	0.11778
Bovatus_RS01880	B. ovatus	NZ_CP012938.1	unassigned_transcript_382	hypothetical protein	7.002	6	5.01	5.036	0	0	0	0	4	4	6	3	0	0	0	0	0.351311	0.414061	0.451273	0.306623	0	0	0	0	0.217551	0.220866	0.36146	0.192302	0	0	0	0	0.380817	0	0.248045	0	0.0644063	0	0.0766785	0
Bovatus_RS01885	B. ovatus	NZ_CP012938.1	unassigned_transcript_383	hypothetical protein	0	3.004	0	0	0	1	0	0	3	2	0	0	0	0	0	0	0	0.207307	0	0	0	0.0713099	0	0	0.163164	0.110433	0	0	0	0	0	0	0.0518267	0.0178275	0.0683992	0	0.103653	0.035655	0.0818618	0
Bovatus_RS01890	B. ovatus	NZ_CP012938.1	unassigned_transcript_384	ParB N-terminal domain-containing protein	46.263	34.419	40.115	32.157	4	3.271	2	1	38.304	34.226	39.132	14.035	0	0	0	4	2.32115	2.37526	3.61333	1.95792	0.273097	0.233255	0.478542	0.0796603	2.08327	1.88984	2.35744	0.899653	0	0	0	0.463924	2.56692	0.266139	1.80755	0.115981	0.721803	0.164336	0.634942	0.231962
Bovatus_RS01895	B. ovatus	NZ_CP012938.1	unassigned_transcript_385	HNH endonuclease signature motif containing protein	19.016	13.039	9.079	11.009	0	0	0	0	13.011	10.045	13.013	11.044	2	4	0	0	0.954089	0.899824	0.817785	0.670297	0	0	0	0	0.707641	0.554651	0.783946	0.707928	0.164846	0.51784	0	0	0.835499	0	0.688541	0.170672	0.123568	0	0.0962107	0.244143
Bovatus_RS01900	B. ovatus	NZ_CP012938.1	unassigned_transcript_386	hypothetical protein	8.187	9.009	4	9.207	2	0	0	0	17.188	9.038	5.016	5.011	2	0	0	0	0.410766	0.621713	0.360298	0.56058	0.136548	0	0	0	0.934819	0.499048	0.302181	0.321209	0.164846	0	0	0	0.488339	0.0341371	0.514314	0.0412115	0.123044	0.0682741	0.294022	0.0824229
Bovatus_RS01905	B. ovatus	NZ_CP012938.1	unassigned_transcript_387	hypothetical protein	3.001	5.001	4.041	0	0	0	0	0	3.047	1.002	0	0	0	0	0	0	0.150569	0.34512	0.363991	0	0	0	0	0	0.16572	0.055327	0	0	0	0	0	0	0.21492	0	0.0552617	0	0.172729	0	0.0781211	0
Bovatus_RS01910	B. ovatus	NZ_CP012938.1	unassigned_transcript_388	ParB N-terminal domain-containing protein	19.157	8.251	6	15.058	0	3	0	0	24.074	8.139	10.091	12.055	1	2	0	0	0.961164	0.569403	0.540446	0.916825	0	0.21393	0	0	1.30933	0.449408	0.607915	0.772734	0.0824229	0.25892	0	0	0.74696	0.0534824	0.784848	0.0853358	0.222794	0.106965	0.373746	0.122072
Bovatus_RS01915	B. ovatus	NZ_CP012938.1	unassigned_transcript_389	hypothetical protein	9.051	26.624	7.003	10.025	0	1	0	0	34.434	12.045	5.003	6.024	1	0	4	2	0.454116	1.83733	0.630791	0.610385	0	0.0713099	0	0	1.87279	0.665084	0.301397	0.386143	0.0824229	0	0.620437	0.231962	0.883155	0.0178275	0.806354	0.233706	0.640992	0.035655	0.727738	0.275118
Bovatus_RS01920	B. ovatus	NZ_CP012938.1	unassigned_transcript_390	hypothetical protein	63.671	90.283	86.09	107.94	17	13	10	7.001	108.085	89.887	143.313	44.041	11	15	7	14	3.19456	6.23045	7.75451	6.57206	1.16066	0.927029	2.39271	0.557702	5.87851	4.96325	8.63365	2.82306	0.906652	1.9419	1.08577	1.62373	5.9379	1.25953	5.57462	1.38951	1.94197	0.795193	2.40797	0.477985
Bovatus_RS01925	B. ovatus	NZ_CP012938.1	unassigned_transcript_391	DUF3560 domain-containing protein	31	25.069	11	40.268	39	29	13	24	25.039	46.012	30.003	31.137	28	7	17	8	1.55536	1.73002	0.990818	2.45177	2.66269	2.06799	3.11053	1.91185	1.36182	2.54063	1.80748	1.9959	2.30784	0.906221	2.63686	0.927847	1.68199	2.43826	1.92646	1.69469	0.602389	0.552727	0.488193	0.907996
Bovatus_RS01930	B. ovatus	NZ_CP012938.1	unassigned_transcript_392	hypothetical protein	5.011	4.003	2.001	4.064	0	0	0	2	3	3.004	4.024	3	0	0	0	0	0.251417	0.276248	0.180239	0.247442	0	0	0	0.159321	0.163164	0.165871	0.242419	0.192302	0	0	0	0	0.238836	0.0398302	0.190939	0	0.0410918	0.0796603	0.0367512	0
Bovatus_RS01935	B. ovatus	NZ_CP012938.1	unassigned_transcript_393	phosphoadenosine phosphosulfate reductase family protein	7.003	11.081	3.001	2	0	0	0	0	8	6.001	1.001	8	0	0	0	0	0.351361	0.764702	0.270313	0.121773	0	0	0	0	0.435103	0.331355	0.0603036	0.512806	0	0	0	0	0.377037	0	0.334892	0	0.275375	0	0.197574	0
Bovatus_RS01940	B. ovatus	NZ_CP012938.1	unassigned_transcript_394	hypothetical protein	2.001	2	0	5.04	0	1	0	0	1	2	1.001	1	0	0	0	0	0.100396	0.13802	0	0.306867	0	0.0713099	0	0	0.0543879	0.110433	0.0603036	0.0641007	0	0	0	0	0.136321	0.0178275	0.0723063	0	0.127753	0.035655	0.0257302	0
Bovatus_RS01945	B. ovatus	NZ_CP012938.1	unassigned_transcript_395	hypothetical protein	1	1	0	1	0	1	2	0	3.014	2	8.058	1	2	0	0	0	0.050173	0.0690102	0	0.0608863	0	0.0713099	0.478542	0	0.163925	0.110433	0.485441	0.0641007	0.164846	0	0	0	0.0450174	0.137463	0.205975	0.0412115	0.0309872	0.229858	0.190723	0.0824229
Bovatus_RS01950	B. ovatus	NZ_CP012938.1	unassigned_transcript_396	hypothetical protein	8	9.018	2.003	11.003	5	8.002	1	6	34.553	11.118	14.234	19.022	14.315	0	0	9.003	0.401384	0.622334	0.180419	0.669931	0.341371	0.570622	0.239271	0.477962	1.87926	0.613898	0.857504	1.21932	1.17988	0	0	1.04418	0.468517	0.407306	1.1425	0.556015	0.224896	0.146341	0.550565	0.644417
Bovatus_RS01955	B. ovatus	NZ_CP012938.1	unassigned_transcript_397	hypothetical protein	170.566	306.516	62.537	303.654	115.5	68.69	34.563	91.358	197.609	230.443	298.449	166.235	48.039	47.086	32.784	45.112	8.5578	21.1527	5.63298	18.4884	7.88566	4.89828	8.26993	7.27761	10.7475	12.7243	17.9796	10.6558	3.95952	6.09576	5.08511	5.23213	13.458	7.08287	13.0268	5.09313	7.52233	1.51261	3.43696	0.877445
Bovatus_RS01965	B. ovatus	NZ_CP012938.1	unassigned_transcript_399	hypothetical protein	1	2	0	4	0	0	0	0	4	0	2	0	0	0	0	2	0.050173	0.13802	0	0.243545	0	0	0	0	0.217551	0	0.120487	0	0	0	0	0.231962	0.107935	0	0.0845095	0.0579904	0.106898	0	0.105322	0.115981
Bovatus_RS01970	B. ovatus	NZ_CP012938.1	unassigned_transcript_400	N-6 DNA methylase	9.052	4.005	5	5.047	3	0	0	2	0	1	2	9.012	0	0	0	0	0.454166	0.276386	0.450372	0.307293	0.204822	0	0	0.159321	0	0.0552166	0.120487	0.577675	0	0	0	0	0.372054	0.0910358	0.188345	0	0.0934923	0.106748	0.264184	0
Bovatus_RS01975	B. ovatus	NZ_CP012938.1	unassigned_transcript_401	hypothetical protein	6.29	4	4	2	1	0	0	0	3	7.001	0	12.003	0	0	0	0	0.315588	0.276041	0.360298	0.121773	0.0682741	0	0	0	0.163164	0.386571	0	0.769401	0	0	0	0	0.268425	0.0170685	0.329784	0	0.10365	0.0341371	0.33317	0
Bovatus_RS01980	B. ovatus	NZ_CP012938.1	unassigned_transcript_402	N-6 DNA methylase	12.066	2	2	0	0	0	0	1	3.028	9.054	2	1	2	0	0	0	0.605387	0.13802	0.180149	0	0	0	0	0.0796603	0.164686	0.499931	0.120487	0.0641007	0.164846	0	0	0	0.230889	0.0199151	0.212301	0.0412115	0.261252	0.0398302	0.196122	0.0824229
Bovatus_RS01985	B. ovatus	NZ_CP012938.1	unassigned_transcript_403	site-specific integrase	10.094	12.012	11.063	13	1	2	2	0	17	12.001	10.034	13.004	7	0	2	0	0.506446	0.828951	0.996493	0.791521	0.0682741	0.14262	0.478542	0	0.924594	0.662654	0.604482	0.833565	0.576961	0	0.310219	0	0.780853	0.172359	0.756324	0.221795	0.203492	0.212269	0.148449	0.278297
Bovatus_RS01990	B. ovatus	NZ_CP012938.1	unassigned_transcript_404	hypothetical protein	17.109	27.169	4.008	13.022	10	5	4	4	18.057	22.042	6.035	26.122	11	2	0	0	0.85841	1.87494	0.361018	0.792861	0.682741	0.35655	0.957085	0.318641	0.982082	1.21708	0.363568	1.67444	0.906652	0.25892	0	0	0.971807	0.578754	1.05929	0.291393	0.641246	0.300545	0.545679	0.427948
Bovatus_RS01995	B. ovatus	NZ_CP012938.1	unassigned_transcript_405	hypothetical protein	10718.7	17559.9	5426.61	9277.26	2718.79	1431.98	1159.59	1359.14	8689.06	12436.6	17272	3461.54	1001.58	969.808	562.7	978.408	537.791	1211.81	488.798	564.858	185.623	102.114	277.456	108.269	472.58	686.705	1040.52	221.887	82.5531	125.551	87.28	113.477	700.814	168.366	605.424	102.215	342.115	82.0557	346.731	20.6644
Bovatus_RS02000	B. ovatus	NZ_CP012938.1	unassigned_transcript_406	ASCH domain-containing protein	3	5.006	2	9	3	7	1	4	19.033	1.001	16.061	8.058	2	1	0	2	0.150519	0.345465	0.180149	0.547976	0.204822	0.499169	0.239271	0.318641	1.03516	0.0552718	0.967568	0.516523	0.164846	0.12946	0	0.231962	0.306027	0.315476	0.643632	0.131567	0.182686	0.131409	0.45481	0.0974695
Bovatus_RS02005	B. ovatus	NZ_CP012938.1	unassigned_transcript_407	AbiH family protein	189.759	174.074	88.997	157.941	68.832	46.101	16	54	161.69	273.331	227.415	94.42	23.022	24	10	33.267	9.52077	12.0129	8.01635	9.61644	4.69945	3.28746	3.82834	4.30166	8.79398	15.0924	13.7002	6.05239	1.89754	3.10704	1.55109	3.85834	9.79161	4.02923	10.9098	2.6035	1.65223	0.609368	4.2171	1.06991
Bovatus_RS02010	B. ovatus	NZ_CP012938.1	unassigned_transcript_408	SDR family oxidoreductase	10.001	24.169	6.109	18.493	6	0	0	0	21.092	16.09	6.103	4.035	1.001	2	0	0	0.50178	1.66791	0.550265	1.12597	0.409645	0	0	0	1.14715	0.888435	0.367665	0.258646	0.0825054	0.25892	0	0	0.96148	0.102411	0.665474	0.0853564	0.549703	0.204822	0.422659	0.122071
Bovatus_RS02015	B. ovatus	NZ_CP012938.1	unassigned_transcript_409	phosphoribosyltransferase	12	25.042	5	17.278	0	1	0	0	9.024	15.011	7.006	6	0	0	0	0	0.602076	1.72815	0.450372	1.05199	0	0.0713099	0	0	0.490796	0.828856	0.422065	0.384604	0	0	0	0	0.958149	0.0178275	0.53158	0	0.573393	0.035655	0.203004	0
Bovatus_RS02020	B. ovatus	NZ_CP012938.1	unassigned_transcript_410	terminase small subunit	9.002	6.016	3.013	12.036	0	0	0	0	3	0	1	2.012	0	0	0	0	0.451657	0.415165	0.271394	0.732827	0	0	0	0	0.163164	0	0.0602433	0.128971	0	0	0	0	0.467761	0	0.0880944	0	0.193085	0	0.0726695	0
Bovatus_RS02025	B. ovatus	NZ_CP012938.1	unassigned_transcript_411	PBSX family phage terminase large subunit	12.005	15.064	0	7.007	6	2	0	4	8.011	20.064	9.083	5.001	2	0	2	0	0.602327	1.03957	0	0.42663	0.409645	0.14262	0	0.318641	0.435701	1.10787	0.54719	0.320568	0.164846	0	0.310219	0	0.517132	0.217726	0.602831	0.118766	0.430432	0.182631	0.349171	0.14943
Bovatus_RS02030	B. ovatus	NZ_CP012938.1	unassigned_transcript_412	phage portal protein	9.008	7.032	7.01	3	5	2	5	0	18.486	3	15.019	4.004	8	0	0	0	0.451958	0.48528	0.631422	0.182659	0.341371	0.14262	1.19636	0	1.00541	0.16565	0.904795	0.256659	0.659384	0	0	0	0.43783	0.420087	0.583129	0.164846	0.18712	0.536113	0.433076	0.329692
Bovatus_RS02035	B. ovatus	NZ_CP012938.1	unassigned_transcript_413	phage prohead protein	8.037	6.022	16.01	8.009	3	0	1	0	14.011	8.123	11.005	6	0	0	0	0	0.40324	0.415579	1.44209	0.487638	0.204822	0	0.239271	0	0.762029	0.448524	0.662978	0.384604	0	0	0	0	0.687137	0.111023	0.564534	0	0.504677	0.128968	0.177509	0
Bovatus_RS02040	B. ovatus	NZ_CP012938.1	unassigned_transcript_414	phage major capsid protein	34.032	28.092	31.057	34.261	8	6	2	0	56.232	36.139	33.134	27.003	2	3	2	0	1.70749	1.93863	2.79744	2.08602	0.546193	0.427859	0.478542	0	3.05834	1.99547	1.9961	1.73091	0.164846	0.38838	0.310219	0	2.1324	0.363149	2.19521	0.215861	0.469938	0.246904	0.588814	0.171138
Bovatus_RS02045	B. ovatus	NZ_CP012938.1	unassigned_transcript_415	hypothetical protein	12.082	6.544	4.044	7	1	4	1	0	10.37	6.028	10.003	1.008	0	0	0	1	0.60619	0.451603	0.364261	0.426204	0.0682741	0.28524	0.239271	0	0.564002	0.332846	0.602614	0.0646135	0	0	0	0.115981	0.462064	0.148196	0.391019	0.0289952	0.102848	0.135923	0.248073	0.0579904
Bovatus_RS02050	B. ovatus	NZ_CP012938.1	unassigned_transcript_416	hypothetical protein	11.08	10.153	10	6.031	3	4	0	0	9.108	7.009	4	3.077	0	4	0	0	0.555917	0.700661	0.900744	0.367205	0.204822	0.28524	0	0	0.495365	0.387013	0.240973	0.197238	0	0.51784	0	0	0.631132	0.122516	0.330147	0.12946	0.225713	0.145228	0.136806	0.25892
Bovatus_RS02055	B. ovatus	NZ_CP012938.1	unassigned_transcript_417	hypothetical protein	4	7.001	16.051	9.346	5	6	0	0	18.028	14.011	11.03	7.05	0	0	0	0	0.200692	0.48314	1.44578	0.569043	0.341371	0.427859	0	0	0.980505	0.77364	0.664484	0.45191	0	0	0	0	0.674665	0.192308	0.717634	0	0.537622	0.224847	0.220357	0
Bovatus_RS02060	B. ovatus	NZ_CP012938.1	unassigned_transcript_418	hypothetical protein	23.215	28.037	18.048	13.042	0	2	1	1	32.868	28.008	31.649	16.006	6	0	1	0	1.16477	1.93484	1.62566	0.794079	0	0.14262	0.239271	0.0796603	1.78762	1.54651	1.90664	1.026	0.494538	0	0.155109	0	1.37984	0.115388	1.56669	0.162412	0.502602	0.101126	0.390357	0.233178
Bovatus_RS02065	B. ovatus	NZ_CP012938.1	unassigned_transcript_419	hypothetical protein	3	1	2	2	0	0	0	0	4	2	1	1	0	0	0	0	0.150519	0.0690102	0.180149	0.121773	0	0	0	0	0.217551	0.110433	0.0602433	0.0641007	0	0	0	0	0.130363	0	0.113082	0	0.0473387	0	0.0732848	0
Bovatus_RS02070	B. ovatus	NZ_CP012938.1	unassigned_transcript_421	phage tail tape measure protein	19.008	16.006	9.01	17.004	0	1	2	2	7.043	9.002	14.005	13.01	3	1	0	1	0.953688	1.10458	0.81157	1.03531	0	0.0713099	0.478542	0.159321	0.383054	0.49706	0.843708	0.83395	0.247269	0.12946	0	0.115981	0.976286	0.177293	0.639443	0.123177	0.125942	0.211139	0.234922	0.101098
Bovatus_RS02075	B. ovatus	NZ_CP012938.1	unassigned_transcript_422	hypothetical protein	1	0	0	2	0	0	0	0	1	0	0	2	0	0	3	2	0.050173	0	0	0.121773	0	0	0	0	0.0543879	0	0	0.128201	0	0	0.465328	0.231962	0.0429864	0	0.0456473	0.174322	0.0576037	0	0.060715	0.222698
Bovatus_RS02085	B. ovatus	NZ_CP012938.1	unassigned_transcript_423	RNA polymerase sigma factor	0	0	0	0	0	3	0	0	0	1	0	0	0	0	0	0	0	0	0	0	0	0.21393	0	0	0	0.0552166	0	0	0	0	0	0	0	0.0534824	0.0138041	0	0	0.106965	0.0276083	0
Bovatus_RS02090	B. ovatus	NZ_CP012938.1	unassigned_transcript_424	DUF2971 domain-containing protein	48.582	73.926	39.344	109.463	31.001	27.023	23.003	17.236	77.766	102.722	126.424	55.809	5	8	4	8.035	2.4375	5.10165	3.54389	6.66479	2.11657	1.92701	5.50396	1.37303	4.22953	5.67196	7.6162	3.5774	0.412115	1.03568	0.620437	0.931906	4.43696	2.73014	5.27377	0.750035	1.84395	1.87593	1.79013	0.286156
Bovatus_RS02095	B. ovatus	NZ_CP012938.1	unassigned_transcript_425	hypothetical protein	16.06	32.13	18.023	15	4	8	2	2	21.004	19.079	20.003	19.026	2	1	0	0	0.805778	2.2173	1.62341	0.913294	0.273097	0.570479	0.478542	0.159321	1.14236	1.05348	1.20505	1.21958	0.164846	0.12946	0	0	1.38995	0.37036	1.15512	0.0735765	0.660168	0.187749	0.0755905	0.0861783
Bovatus_RS02100	B. ovatus	NZ_CP012938.1	unassigned_transcript_426	hypothetical protein	5	2	10.03	10.003	4	2	0	4	34.149	7.002	9.01	4.006	0	1	4	0	0.250865	0.13802	0.903446	0.609045	0.273097	0.14262	0	0.318641	1.85729	0.386627	0.542792	0.256787	0	0.12946	0.620437	0	0.475344	0.183589	0.760874	0.187474	0.348963	0.143334	0.740238	0.295023
Bovatus_RS02105	B. ovatus	NZ_CP012938.1	unassigned_transcript_427	hypothetical protein	85.187	82.225	63.21	95.386	40	17.003	10	13	83.156	90.138	87.66	109.012	32	21	6	8	4.27409	5.67436	5.6936	5.8077	2.73097	1.21248	2.39271	1.03558	4.52268	4.97711	5.28093	6.98774	2.63753	2.71866	0.930656	0.927847	5.36244	1.84294	5.44212	1.80368	0.72795	0.844618	1.0765	1.01024
Bovatus_RS02110	B. ovatus	NZ_CP012938.1	unassigned_transcript_428	hypothetical protein	19.001	12.128	13.148	12.016	2	7	5.001	2	20	32.013	9	29.078	6	4	0	3	0.953337	0.836956	1.1843	0.731609	0.136548	0.499169	1.1966	0.159321	1.08776	1.76765	0.54219	1.86392	0.494538	0.51784	0	0.347943	0.92655	0.497908	1.31538	0.34008	0.194234	0.494432	0.620505	0.238867
Bovatus_RS02115	B. ovatus	NZ_CP012938.1	unassigned_transcript_429	DUF1566 domain-containing protein	37.296	13.072	12.217	7.019	5	8	2	2.007	39.141	21.116	20.004	14.105	6	3.178	0	6	1.87125	0.902101	1.10044	0.427361	0.341371	0.570479	0.478542	0.159878	2.1288	1.16595	1.20511	0.90414	0.494538	0.411424	0	0.695885	1.07529	0.387568	1.351	0.400462	0.601108	0.178615	0.535468	0.292469
Bovatus_RS02120	B. ovatus	NZ_CP012938.1	unassigned_transcript_430	four helix bundle protein	1557.36	2117	986.219	1578.62	807.884	409.173	323.439	646.04	1887.54	2764.81	2001.92	1178.01	334.465	199.986	285.485	315.801	78.1375	146.095	88.8331	96.1161	55.1576	29.1781	77.3896	51.4638	102.659	152.663	120.603	75.5114	27.5676	25.8902	44.2814	36.6269	102.295	53.2973	112.859	33.5915	30.1187	19.74	32.3689	8.54566
Bovatus_RS02125	B. ovatus	NZ_CP012938.1	unassigned_transcript_431	RNA-directed DNA polymerase	1116.05	1363.8	740.931	1021.71	572.783	344.403	238.486	371.787	1250.88	1961.07	1506.62	878.085	274.043	192.073	223.572	307.396	55.9957	94.1163	66.7389	62.208	39.1063	24.5593	57.0628	29.6167	68.0329	108.284	90.7639	56.2859	22.5874	24.8658	34.6781	35.6521	69.7647	37.5863	80.8416	29.4458	16.8211	14.3162	23.2276	6.68103
Bovatus_RS02130	B. ovatus	NZ_CP012938.1	unassigned_transcript_432	hypothetical protein	14.765	2.023	11.009	1	6	7.05	8	0	20.626	15.378	8.014	9.417	8	4	2	12	0.740804	0.139608	0.991629	0.0608863	0.409645	0.502735	1.91417	0	1.1218	0.849121	0.48279	0.603636	0.659384	0.51784	0.310219	1.39177	0.483232	0.706637	0.764338	0.719803	0.455069	0.834117	0.282881	0.470368
Bovatus_RS02135	B. ovatus	NZ_CP012938.1	unassigned_transcript_433	hypothetical protein	0	0	0	0	0	0	0	2	7	0	0	0	1	0	0	0	0	0	0	0	0	0	0	0.159321	0.380715	0	0	0	0.0824229	0	0	0	0	0.0398302	0.0951788	0.0206057	0	0.0796603	0.190358	0.0412115
Bovatus_RS02140	B. ovatus	NZ_CP012938.1	unassigned_transcript_434	hypothetical protein	3	4	2	11.008	2	0	0	0	0	4	0	0	0	0	2	0	0.150519	0.276041	0.180149	0.670236	0.136548	0	0	0	0	0.220866	0	0	0	0	0.310219	0	0.319236	0.0341371	0.0552166	0.0775547	0.240054	0.0682741	0.110433	0.155109
Bovatus_RS02145	B. ovatus	NZ_CP012938.1	unassigned_transcript_435	N-acetylmuramoyl-L-alanine amidase	4.001	14.013	1	10.096	0	0	1	2	5.019	5.049	6.1	3.004	0	0	0	0	0.200742	0.96704	0.0900744	0.614708	0	0	0.239271	0.159321	0.272973	0.278789	0.367484	0.192558	0	0	0	0	0.468141	0.099648	0.277951	0	0.402003	0.119603	0.0714926	0
Bovatus_RS02150	B. ovatus	NZ_CP012938.1	unassigned_transcript_436	hypothetical protein	3	2	3	5	0	1	0	0	1	3	2	5	0	0	0	2	0.150519	0.13802	0.270223	0.304431	0	0.0713099	0	0	0.0543879	0.16565	0.120487	0.320503	0	0	0	0.231962	0.215798	0.0178275	0.165257	0.0579904	0.0839219	0.035655	0.113134	0.115981
Bovatus_RS02155	B. ovatus	NZ_CP012938.1	unassigned_transcript_437	hypothetical protein	1220.7	2074.58	572.638	1085.77	422.214	285.761	114.504	173.748	1158.18	1078.57	1322.45	858.943	237.843	108.946	60.486	201.632	61.2464	143.167	51.58	66.1084	28.8263	20.3776	27.3975	13.8408	62.991	59.5547	79.6688	55.0588	19.6037	14.1042	9.38195	23.3855	80.5255	22.6106	64.3184	16.6188	42.1954	6.91483	10.7367	6.14798
Bovatus_RS02160	B. ovatus	NZ_CP012938.1	unassigned_transcript_438	hypothetical protein	1027.42	1449.25	480.669	1072.93	278.11	236.982	88.137	150.411	905.926	940.749	851.705	873.528	145.606	108.037	61.269	126.123	51.5489	100.013	43.296	65.3265	18.9877	16.8992	21.0886	11.9818	49.2714	51.9449	51.3095	55.9937	12.0013	13.9865	9.5034	14.6279	65.0462	17.2393	52.1299	12.5298	25.0202	3.90007	2.81707	2.30667
Bovatus_RS02165	B. ovatus	NZ_CP012938.1	unassigned_transcript_439	protein-export chaperone SecB	721.022	1129.6	339.425	760.482	204.467	187.668	62.003	122.603	779.146	712.493	809.86	676.579	152.275	72.079	54.623	83.076	36.1758	77.9538	30.5735	46.3029	13.9598	13.3826	14.8355	9.76659	42.3761	39.3414	48.7887	43.3692	12.551	9.33136	8.47254	9.63523	47.7515	12.9861	43.4688	9.99752	21.1609	2.22792	3.9387	1.77206
Bovatus_RS02170	B. ovatus	NZ_CP012938.1	unassigned_transcript_440	hypothetical protein	543.906	1122.62	318.831	510.452	224.978	116.449	102.51	154.994	593.786	692.05	1016.33	314.62	145.793	90.699	49.62	89.239	27.2894	77.472	28.7185	31.0795	15.3602	8.30397	24.5277	12.3469	32.2948	38.2126	61.2273	20.1674	12.0167	11.7419	7.69653	10.35	41.1398	15.1347	37.9755	10.4513	24.2718	6.8971	17.225	1.97612
Bovatus_RS02175	B. ovatus	NZ_CP012938.1	unassigned_transcript_441	DUF5053 domain-containing protein	461.103	658.193	373.031	456.814	87.166	86.964	92.858	53	588.11	939.267	919.53	262.266	44.989	62.013	50.002	30.162	23.1349	45.422	33.6005	27.8137	5.95118	6.2014	22.2182	4.222	31.9861	51.8631	55.3955	16.8114	3.70813	8.02821	7.75578	3.49822	32.4928	9.64821	39.014	5.74758	9.62387	8.42611	18.0352	2.48013
Bovatus_RS02180	B. ovatus	NZ_CP012938.1	unassigned_transcript_443	site-specific integrase	10.002	28.304	4	19.08	4	3	2	0	27.002	15.078	6.02	11.705	1	2	3	0	0.50183	1.95327	0.360298	1.16171	0.273097	0.21393	0.478542	0	1.46858	0.832556	0.362665	0.750299	0.0824229	0.25892	0.465328	0	0.994276	0.241392	0.853525	0.201668	0.728497	0.196867	0.458379	0.206304
Bovatus_RS02185	B. ovatus	NZ_CP012938.1	unassigned_transcript_444	LytTR family DNA-binding domain-containing protein	91.236	88.284	61.772	136.015	62.343	46	15	26	76.206	105.64	60.085	95.084	35	16	15	29	4.57758	6.0925	5.56408	8.28144	4.25641	3.28026	3.58907	2.07117	4.14468	5.83308	3.61972	6.09495	2.8848	2.07136	2.32664	3.36345	6.1289	3.29923	4.92311	2.66156	1.56635	0.914459	1.22557	0.578212
Bovatus_RS02190	B. ovatus	NZ_CP012938.1	unassigned_transcript_445	histidine kinase	212.973	199.635	126.235	293.511	136.477	105.166	26.002	89.274	180.671	180.077	139.726	179.041	52.006	41.001	37	81.113	10.6855	13.7769	11.3705	17.8708	9.31785	7.49938	6.22153	7.1116	9.82631	9.94324	8.41756	11.4767	4.28649	5.30799	5.73905	9.40756	13.4259	7.53759	9.91594	6.18527	3.24625	1.30183	1.2503	2.23288
Bovatus_RS02195	B. ovatus	NZ_CP012938.1	unassigned_transcript_446	ABC transporter permease	49.108	22.04	29.016	84.976	6	5	2	0	64.346	73.698	38.03	13.017	4	4	2	5	2.46389	1.52099	2.6136	5.17387	0.409645	0.35655	0.478542	0	3.49964	4.06935	2.29105	0.834399	0.329692	0.51784	0.310219	0.579904	2.94309	0.311184	2.67361	0.434414	1.56386	0.213383	1.43288	0.134807
Bovatus_RS02200	B. ovatus	NZ_CP012938.1	unassigned_transcript_447	ABC transporter ATP-binding protein	37.524	30.111	7.406	70.881	2	0	0	0	78.426	48.271	30.04	34.017	1	1	0	0	1.88269	2.07797	0.667091	4.31568	0.136548	0	0	0	4.26542	2.66536	1.80971	2.18051	0.0824229	0.12946	0	0	2.23586	0.0341371	2.73025	0.0529708	1.52056	0.0682741	1.08175	0.0641089
Bovatus_RS02205	B. ovatus	NZ_CP012938.1	unassigned_transcript_448	efflux RND transporter periplasmic adaptor subunit	54.645	51.149	46.171	192.457	5	0	1	2	197.538	121.548	57.448	76.566	0	0	0	2	2.7417	3.5298	4.15883	11.718	0.341371	0	0.239271	0.159321	10.7437	6.71147	3.46086	4.90793	0	0	0	0.231962	5.53708	0.184991	6.45598	0.0579904	4.16119	0.144085	3.15261	0.115981
Bovatus_RS02210	B. ovatus	NZ_CP012938.1	unassigned_transcript_449	TolC family protein	103.711	253.483	48.15	333.449	2	4	1.002	0	406.076	187.334	63.609	147.307	0	2	0	3	5.20349	17.4929	4.33708	20.3025	0.136548	0.28524	0.23975	0	22.0856	10.3439	3.83202	9.44248	0	0.25892	0	0.347943	11.834	0.165384	11.426	0.151716	8.2443	0.126595	7.66814	0.178916
Bovatus_RS02215	B. ovatus	NZ_CP012938.1	unassigned_transcript_450	DUF4492 domain-containing protein	251.24	309.665	189.008	307.309	69.364	67.007	28	16	209.961	132.709	164.454	194.095	14.859	31	23	30.196	12.6055	21.37	17.0248	18.7109	4.73577	4.77826	6.69959	1.27457	11.4193	7.32774	9.90726	12.4416	1.22472	4.01326	3.56752	3.50216	17.4278	4.37205	10.274	3.07692	3.679	2.259	2.22301	1.25551
Bovatus_RS02220	B. ovatus	NZ_CP012938.1	unassigned_transcript_451	cytochrome ubiquinol oxidase subunit I	4444.49	3924.07	3669.05	5073.27	1159.32	1113.1	502.166	710.876	3429.68	3772.34	3590.3	3213.7	673.755	641.607	423.148	517.641	222.993	270.801	330.487	308.892	79.1513	79.3751	120.154	56.6286	186.533	208.296	216.291	206	55.5329	83.0625	65.6342	60.0365	283.293	83.8272	204.28	66.0665	47.1688	26.4643	12.6269	12.0605
Bovatus_RS02225	B. ovatus	NZ_CP012938.1	unassigned_transcript_452	cytochrome d ubiquinol oxidase subunit II	2747.41	2444.7	2040.66	3575.25	724.38	577.285	374.318	321.939	2434.57	2734.58	2363.48	2392.9	377.749	348.372	221.9	265.044	137.846	168.709	183.811	217.683	49.4564	41.1661	89.5635	25.6458	132.411	150.994	142.384	153.387	31.1352	45.1003	34.4188	30.74	177.012	51.458	144.794	35.3486	33.1829	27.2533	9.5117	6.707
Bovatus_RS02230	B. ovatus	NZ_CP012938.1	unassigned_transcript_453	D-2-hydroxyacid dehydrogenase	1023.1	1050.06	554.292	963.386	399.058	400.55	117.726	220.217	872.308	1125.42	1032.01	985.639	289.199	216.726	158.145	229.907	51.3321	72.4651	49.9275	58.657	27.2453	28.5632	28.1684	17.5426	47.443	62.1421	62.1715	63.1801	23.8366	28.0574	24.5298	26.6648	58.0954	25.3799	58.7342	25.7721	10.316	5.25399	7.54292	1.94155
Bovatus_RS02235	B. ovatus	NZ_CP012938.1	unassigned_transcript_454	replication-associated recombination protein A	679.924	665.452	296.269	520.429	223.897	242.578	65.012	110.268	536.427	508.217	594.561	543.096	120.247	51.184	40.254	146.039	34.1138	45.923	26.6863	31.687	15.2864	17.2982	15.5555	8.78398	29.1751	28.062	35.8183	34.8128	9.91111	6.62629	6.24377	16.9377	34.6025	14.231	31.9671	9.92973	8.15597	3.73925	3.91472	4.9535
Bovatus_RS02240	B. ovatus	NZ_CP012938.1	unassigned_transcript_455	DUF5686 and carboxypeptidase-like regulatory domain-containing protein	1851.27	1539.87	813.831	1342.3	850.394	768.208	209.423	441.391	1508.23	1297.78	1395.74	1328.29	498.32	227.988	188.784	420.77	92.8839	106.267	73.3053	81.7274	58.0599	54.7808	50.1089	35.1613	82.0294	71.659	84.084	85.1444	41.073	29.5154	29.2822	48.8013	88.5459	49.5278	80.7292	37.168	14.2785	10.118	6.1835	9.5102
Bovatus_RS02250	B. ovatus	NZ_CP012938.1	unassigned_transcript_456	UDP-N-acetylglucosamine 2-epimerase (non-hydrolyzing)	706.559	934.784	644.423	916.575	327.465	232.673	96.539	161.134	692.273	883.168	795.814	506.24	135.344	125.813	105.302	123.484	35.4502	64.5096	58.046	55.8068	22.3574	16.5919	23.099	12.836	37.6513	48.7655	47.9425	32.4503	11.1555	16.2878	16.3333	14.3218	53.4532	18.7211	41.7024	14.5246	12.5564	4.88388	7.97577	2.43396
Bovatus_RS02255	B. ovatus	NZ_CP012938.1	unassigned_transcript_457	trimeric intracellular cation channel family protein	223.959	241.781	144.612	218.897	150.068	154.616	46.001	81.155	250.972	201.771	243.36	131.565	81	46.01	51	75.57	11.2367	16.6854	13.0258	13.3278	10.2458	11.0257	11.0067	6.46483	13.6498	11.1411	14.6608	8.43341	6.67626	5.95646	7.91058	8.76468	13.5689	9.68574	11.9713	7.32699	2.27336	2.17778	2.78429	1.25291
Bovatus_RS02260	B. ovatus	NZ_CP012938.1	unassigned_transcript_458	DUF4251 domain-containing protein	447.722	449.557	301.296	612.824	111.342	116.91	42.076	77.651	448.006	553.622	428.313	293.425	70.438	60.052	43	61.263	22.4635	31.024	27.1391	37.3126	7.60178	8.33684	10.0676	6.1857	24.3661	30.5691	25.803	18.8087	5.80571	7.77434	6.6697	7.10534	29.4848	8.04798	24.8867	6.83877	6.2834	1.61549	4.84225	0.825055
Bovatus_RS02265	B. ovatus	NZ_CP012938.1	unassigned_transcript_459	M48 family metallopeptidase	643.244	532.728	419.534	689.464	54.201	62.587	48	44.572	459.734	729.372	453.33	445.607	70	49.164	29.09	40.201	32.2735	36.7637	37.7893	41.9789	3.70053	4.46307	11.485	3.55062	25.004	40.2734	27.3101	28.5637	5.76961	6.36478	4.51213	4.66255	37.2013	5.79981	30.2878	5.32727	3.98522	3.81114	6.81838	0.890391
Bovatus_RS02270	B. ovatus	NZ_CP012938.1	unassigned_transcript_460	LemA family protein	684.457	703.617	584.062	922.576	85.173	74.42	66.117	88.149	508.202	758.797	614.754	518.655	87.655	96.7	63.01	78.651	34.3412	48.5568	52.609	56.1722	5.81511	5.30688	15.8199	7.02198	27.64	41.8982	37.0348	33.2461	7.22478	12.5188	9.77344	9.12201	47.9198	8.49097	34.9548	9.65976	9.57207	4.93861	6.02668	2.19129
Bovatus_RS02275	B. ovatus	NZ_CP012938.1	unassigned_transcript_461	RNA polymerase sigma factor	714.84	996.518	599.18	1209.28	1535.3	995.968	390.903	1117.7	759.467	817.826	820.377	485.066	539.785	607.046	610.427	582.35	35.8657	68.7699	53.9708	73.6285	104.821	71.0224	93.5318	89.0367	41.3058	45.1576	49.4222	31.0931	44.4907	78.5882	94.6829	67.5415	58.0587	89.603	41.7447	71.3258	16.994	14.0545	7.83671	21.0772
Bovatus_RS02280	B. ovatus	NZ_CP012938.1	unassigned_transcript_462	monofunctional biosynthetic peptidoglycan transglycosylase	542.192	840.435	618.652	619.733	278.934	180.387	80.27	85.33	863.359	954.465	1009.67	419.243	85.086	120.22	91.393	50	27.2034	57.9986	55.7247	37.7332	19.044	12.8634	19.2063	6.79741	46.9563	52.7023	60.8258	26.8738	7.01304	15.5637	14.1759	5.79904	44.665	14.4778	46.8395	10.6379	14.7542	5.91054	14.4757	4.94419
Bovatus_RS02285	B. ovatus	NZ_CP012938.1	unassigned_transcript_463	OmpA family protein	3928.99	5001.4	4512.73	4897.99	2074.07	1627.17	600.83	956.612	5460.29	6326.99	6615.4	2953.87	797.333	906.262	895.794	582.934	197.129	345.148	406.482	298.22	141.606	116.033	143.761	76.204	296.974	349.355	398.534	189.345	65.7185	117.325	138.946	67.6092	311.745	119.401	308.552	97.3996	88.3375	31.4313	89.64	36.5799
Bovatus_RS02290	B. ovatus	NZ_CP012938.1	unassigned_transcript_464	MATE family efflux transporter	134.42	131.526	31.12	88.597	42	50.911	4	48.03	110.398	53.246	62.23	103.927	54	17	6	50.029	6.74425	9.07664	2.80312	5.39434	2.86751	3.63046	0.957085	3.82608	6.00431	2.94006	3.74894	6.66179	4.45084	2.20082	0.930656	5.80241	6.00459	2.82029	4.83878	3.34618	2.62084	1.30917	1.77714	2.19088
Bovatus_RS02295	B. ovatus	NZ_CP012938.1	unassigned_transcript_465	GDSL-type esterase/lipase family protein	1651.22	1583.97	1086.91	1649.83	401.742	292.81	246.022	220.288	1096.86	1707.86	1755.73	1397.42	302.311	301.643	161.111	275.299	82.8468	109.31	97.9031	100.452	27.4286	20.8803	58.866	17.5482	59.6556	94.3024	105.771	89.5755	24.9174	39.0507	24.9898	31.9294	97.6281	31.1808	87.3262	30.2218	11.0002	18.9076	19.6605	6.74232
Bovatus_RS02300	B. ovatus	NZ_CP012938.1	unassigned_transcript_466	PAS domain-containing sensor histidine kinase	72.503	32.112	41.192	24.004	61.121	34.013	13.037	21	71.231	38.572	57.116	61.824	21.007	11	25.051	26.003	3.63769	2.21606	3.71034	1.46151	4.17298	2.42546	3.11938	1.67287	3.8741	2.12981	3.44086	3.96296	1.73146	1.42406	3.88564	3.01585	2.7564	2.84767	3.35193	2.51425	1.10384	1.06281	0.846069	1.14508
Bovatus_RS02310	B. ovatus	NZ_CP012938.1	unassigned_transcript_468	energy-dependent translational throttle protein EttA	1343.16	1047.83	945.389	1102.45	451.451	606.403	289.236	374.62	1085.35	1402.6	1371.47	1547.98	350.416	259.222	234.405	412.756	67.3902	72.3112	85.1553	67.1242	30.8224	43.2425	69.2059	29.8423	59.0299	77.447	82.6221	99.2267	28.8823	33.5589	36.3584	47.8718	72.9952	43.2783	79.5814	36.6679	8.45029	18.3295	16.554	8.08093
Bovatus_RS02315	B. ovatus	NZ_CP012938.1	unassigned_transcript_469	carboxypeptidase regulatory-like domain-containing protein	3888.29	2965.83	3110.59	1874.06	2134.86	1816.06	432.023	481.64	3135.31	3556.03	2445.22	3952.82	306.449	479.352	622.979	352.201	195.087	204.673	280.184	114.104	145.756	129.503	103.371	38.3676	170.523	196.352	147.308	253.378	25.2584	62.057	96.6299	40.8486	198.512	104.249	191.89	56.1985	67.933	47.2641	45.6246	30.8865
Bovatus_RS02320	B. ovatus	NZ_CP012938.1	unassigned_transcript_470	endonuclease/exonuclease/phosphatase family protein	10.04	32.292	16.022	42.413	12.034	35	3	8	38.23	20.064	10.014	12.007	5	10	2	4	0.503737	2.22848	1.44317	2.58237	0.821611	2.49585	0.717814	0.637283	2.07925	1.10787	0.603277	0.769657	0.412115	1.2946	0.310219	0.463924	1.68944	1.16814	1.14001	0.620215	0.922754	0.888349	0.660416	0.454102
Bovatus_RS02325	B. ovatus	NZ_CP012938.1	unassigned_transcript_471	ATP-binding protein	232.03	216.364	158.123	234.754	57.415	112.267	20.221	29	197.69	159.863	209.155	144.087	24.237	37.001	22	21	11.6416	14.9313	14.2428	14.2933	3.91996	8.00575	4.8383	2.31015	10.7519	8.82709	12.6002	9.23608	1.99768	4.79015	3.41241	2.4356	13.7773	4.76854	10.3538	3.15896	1.45783	2.39779	1.71123	1.23785
Bovatus_RS02330	B. ovatus	NZ_CP012938.1	unassigned_transcript_472	glycosyltransferase family 2 protein	34.033	22.004	39.216	30.329	41.007	15.078	0	2	10.083	31.177	17.041	33.327	11	0	2	4	1.70754	1.5185	3.53236	1.84662	2.79972	1.07521	0	0.159321	0.548393	1.72149	1.02661	2.13628	0.906652	0	0.310219	0.463924	2.15125	1.00856	1.35819	0.420199	0.930504	1.28466	0.707845	0.377364
Bovatus_RS02335	B. ovatus	NZ_CP012938.1	unassigned_transcript_473	hypothetical protein	175.835	137.96	178.998	225.453	103.186	163.591	0	18	171.22	121.435	149.339	143.614	39	2	14	0	8.82217	9.52065	16.1231	13.727	7.04494	11.6657	0	1.43389	9.31229	6.70523	8.99668	9.20576	3.21449	0.25892	2.17153	0	12.0482	5.03612	8.55499	1.41124	3.47463	5.36423	1.24012	1.54372
Bovatus_RS02340	B. ovatus	NZ_CP012938.1	unassigned_transcript_474	glycosyltransferase family A protein	121.944	84.616	174.395	229.095	71.482	96.366	0	26.003	124.297	199.245	149.432	143.457	19.141	6	30.203	5	6.11829	5.83937	15.7085	13.9487	4.88037	6.87185	0	2.07141	6.76025	11.0016	9.00228	9.19569	1.57766	0.776761	4.68477	0.579904	10.4037	3.45591	8.98996	1.90477	5.16095	3.03084	1.7379	1.9029
Bovatus_RS02345	B. ovatus	NZ_CP012938.1	unassigned_transcript_475	glycosyltransferase family 4 protein	229.492	124.62	225.423	278.571	134.381	137.384	7	12	166.769	191.884	173.491	183.277	28	4	30.064	6	11.5143	8.60005	20.3048	16.9611	9.17475	9.79684	1.6749	0.955924	9.07021	10.5952	10.4517	11.7482	2.30784	0.51784	4.66321	0.695885	14.3451	5.4006	10.4663	2.04619	5.27198	4.73311	1.09683	1.92149
Bovatus_RS02350	B. ovatus	NZ_CP012938.1	unassigned_transcript_476	hypothetical protein	445.279	407.759	463.211	568.793	148.751	255.561	13.013	37	395.095	327.113	344.522	279.235	104.114	21	35.166	56.101	22.341	28.1395	41.7235	34.6317	10.1558	18.224	3.11364	2.94743	21.4884	18.0621	20.7552	17.8992	8.58138	2.71866	5.45458	6.50664	31.7089	8.61024	19.5512	5.81532	8.35329	7.23634	1.83929	2.43916
Bovatus_RS02355	B. ovatus	NZ_CP012938.1	unassigned_transcript_477	SP_1767 family glycosyltransferase	1646.2	2285.88	1176.52	2093.94	586.854	497.039	368.062	364.705	1402.57	1392.07	1386.09	1290.6	519.172	204.822	191.279	392.364	82.5949	157.749	105.974	127.492	40.067	35.4438	88.0666	29.0525	76.2827	76.8652	83.5026	82.7286	42.7917	26.5163	29.6692	45.5067	118.453	48.1575	79.8448	36.121	31.9761	26.9866	3.79747	9.42456
Bovatus_RS02360	B. ovatus	NZ_CP012938.1	unassigned_transcript_478	lipopolysaccharide biosynthesis protein	440.245	262.739	131.387	391.291	174.421	219.495	22	56.001	246.379	146.222	154.259	300.387	115.857	19.005	31	85.986	22.0884	18.1317	11.8346	23.8242	11.9084	15.6522	5.26397	4.46106	13.4	8.07388	9.29308	19.255	9.54928	2.46039	4.80839	9.97273	18.9697	9.32141	12.5055	6.6977	5.31992	5.38074	5.04364	3.66886
Bovatus_RS02365	B. ovatus	NZ_CP012938.1	unassigned_transcript_479	hypothetical protein	1617.22	1826.95	958.977	1743.15	572.253	456.883	159.538	290.373	1251.67	1110.77	1146.85	1056.63	313.245	119.28	83.073	243.001	81.1408	126.078	86.3793	106.134	39.0701	32.5803	38.1729	23.1312	68.0757	61.3328	69.09	67.7309	25.8186	15.442	12.8854	28.1835	99.933	33.2386	66.5573	20.5824	20.4846	7.32452	3.53047	7.54677
Bovatus_RS02370	B. ovatus	NZ_CP012938.1	unassigned_transcript_480	hypothetical protein	1	0	0	0	0	0	0	0	1	0	5	0	0	0	0	0	0.050173	0	0	0	0	0	0	0	0.0543879	0	0.301217	0	0	0	0	0	0.0125432	0	0.0889011	0	0.0250865	0	0.143847	0
Bovatus_RS02375	B. ovatus	NZ_CP012938.1	unassigned_transcript_481	DUF4373 domain-containing protein	6	1.001	0	5.025	5.004	0	0	0	5	3.011	3.001	4.001	0	0	0	0	0.301038	0.0690792	0	0.305953	0.341644	0	0	0	0.271939	0.166257	0.18079	0.256467	0	0	0	0	0.169018	0.0854109	0.218863	0	0.157835	0.170822	0.0530662	0
Bovatus_RS02380	B. ovatus	NZ_CP012938.1	unassigned_transcript_483	bifunctional DNA primase/helicase	16	14.002	13.106	17.038	11	3	0	2	13.001	17.007	28.06	12.001	3	4	0	2.084	0.802768	0.966281	1.18052	1.03738	0.751016	0.21393	0	0.159321	0.707097	0.939069	1.69043	0.769272	0.247269	0.51784	0	0.241704	0.996736	0.281066	1.02647	0.251703	0.157033	0.32618	0.453368	0.211584
Bovatus_RS02385	B. ovatus	NZ_CP012938.1	unassigned_transcript_484	DUF4248 domain-containing protein	5	2	9.063	10	0	4	2	0	3.002	2	11.198	3	2	0	1	0	0.250865	0.13802	0.816344	0.608863	0	0.28524	0.478542	0	0.163272	0.110433	0.674605	0.192302	0.164846	0	0.155109	0	0.453523	0.190946	0.285153	0.0799888	0.314315	0.234182	0.261837	0.0924486
Bovatus_RS02390	B. ovatus	NZ_CP012938.1	unassigned_transcript_485	ATP-binding protein	1348.07	1666.16	785.794	1685.18	430.316	345.896	205.732	276.364	1139.87	1401.52	1101.65	1185.31	273.956	207.278	107.327	241.551	67.6368	114.982	70.7799	102.605	29.3795	24.6658	49.2257	22.0152	61.995	77.3873	66.3673	75.9794	22.5803	26.8342	16.6474	28.0153	89.0009	31.3216	70.4323	23.5193	23.4415	12.3185	7.45778	5.14157
Bovatus_RS02395	B. ovatus	NZ_CP012938.1	unassigned_transcript_486	HU family DNA-binding protein	29.094	45.215	21.045	22.156	10	10	0	2	47.515	27.04	25.534	37.478	18	3	3	4	1.45973	3.1203	1.89562	1.349	0.682741	0.713099	0	0.159321	2.58424	1.49306	1.53825	2.40237	1.48361	0.38838	0.465328	0.463924	1.95616	0.38879	2.00448	0.700311	0.811165	0.363042	0.569607	0.523437
Bovatus_RS02400	B. ovatus	NZ_CP012938.1	unassigned_transcript_487	hypothetical protein	11.004	9.027	3.001	7.287	0	2	3	4.002	7.032	5.027	2.001	8.015	1	0	0	0	0.552103	0.622955	0.270313	0.443678	0	0.14262	0.717814	0.318801	0.382456	0.277574	0.120547	0.513767	0.0824229	0	0	0	0.472263	0.294809	0.323586	0.0206057	0.153496	0.310689	0.166309	0.0412115
Bovatus_RS02405	B. ovatus	NZ_CP012938.1	unassigned_transcript_488	N-acetylmuramoyl-L-alanine amidase	20.114	49.623	24.079	43.294	7.006	5.001	2	10	31.055	26.173	35.323	18.32	14	14.011	0	2	1.00918	3.42449	2.1689	2.63601	0.478329	0.356621	0.478542	0.796603	1.68902	1.44518	2.12798	1.17432	1.15392	1.81387	0	0.231962	2.30965	0.527524	1.60912	0.799937	1.01002	0.188353	0.40477	0.839812
Bovatus_RS02410	B. ovatus	NZ_CP012938.1	unassigned_transcript_489	glycosyltransferase family 1 protein	178.987	126.705	219.48	264.908	222.333	221.247	2	25.03	218.859	236.221	185.055	132.695	34.028	2	21	5	8.98031	8.74394	19.7695	16.1293	15.1796	15.7771	0.478542	1.9939	11.9033	13.0433	11.1483	8.50584	2.80469	0.25892	3.2573	0.579904	13.4058	8.35728	11.1502	1.7252	5.45381	8.24954	1.92732	1.52472
Bovatus_RS02415	B. ovatus	NZ_CP012938.1	unassigned_transcript_490	glycosyltransferase family 2 protein	254.369	172.919	219.059	272.006	172.221	234.708	3	20.014	261.325	244.868	200.776	181.508	11	1	15	4	12.7625	11.9332	19.7316	16.5614	11.7582	16.737	0.717814	1.59432	14.2129	13.5208	12.0954	11.6348	0.906652	0.12946	2.32664	0.463924	15.2472	7.70185	12.866	0.956669	3.60527	7.83511	1.20452	0.967195
Bovatus_RS02420	B. ovatus	NZ_CP012938.1	unassigned_transcript_491	glycosyltransferase family 2 protein	141.441	87.357	108.728	164.992	92.739	151.181	4	5	188.251	132.774	74.96	107.968	37.004	0	24	9	7.09652	6.02853	9.79361	10.0457	6.33168	10.7807	0.957085	0.398302	10.2386	7.33133	4.51584	6.92082	3.04998	0	3.72262	1.04383	8.2411	4.61694	7.25164	1.95411	1.98935	4.90319	2.34678	1.72971
Bovatus_RS02425	B. ovatus	NZ_CP012938.1	unassigned_transcript_492	O-antigen ligase family protein	337.142	207.756	219.484	419.333	228.357	289.275	8	30.609	323.281	259.67	224.575	205.238	32.057	2	21	7.011	16.9154	14.3373	19.7699	25.5316	15.5909	20.6282	1.91417	2.43832	17.5826	14.3381	13.5291	13.1559	2.64223	0.25892	3.2573	0.813142	19.1386	10.1429	14.6514	1.7429	4.80501	9.42857	2.01543	1.43397
Bovatus_RS02430	B. ovatus	NZ_CP012938.1	unassigned_transcript_493	membrane protein	1151.81	797.59	753.138	1362.93	538.533	668.451	5	71.114	886.787	791.728	744.266	802.306	102.019	2	63	27.086	57.7896	55.0419	67.8385	82.9835	36.7679	47.6672	1.19636	5.66496	48.2305	43.7165	44.8371	51.4284	8.40871	0.25892	9.77189	3.14146	65.9134	22.8241	47.0531	5.39524	12.6396	22.9042	3.49155	4.46084
Bovatus_RS02435	B. ovatus	NZ_CP012938.1	unassigned_transcript_494	TolC family protein	645.545	517.861	380.278	567.704	243.771	329.495	27.238	65.071	451.619	409.159	458.565	397.053	107.822	19.063	48	57.275	32.3889	35.7377	34.2533	34.5654	16.6433	23.4963	6.51727	5.18358	24.5626	22.5924	27.6255	25.4514	8.88701	2.4679	7.44525	6.64281	34.2363	12.9601	25.058	6.36074	1.38751	8.69024	2.08738	2.75632
Bovatus_RS02440	B. ovatus	NZ_CP012938.1	unassigned_transcript_495	BamA/TamA family outer membrane protein	381.653	401.831	146.752	420.997	173.422	273.812	98.042	160.325	498.473	278.891	304.164	327.73	222.271	53	41.078	138.486	19.1487	27.7304	13.2186	25.6329	11.8402	19.5255	23.4586	12.7715	27.1109	15.3994	18.3239	21.0077	18.3202	6.86139	6.37158	16.0617	21.4327	16.899	20.4605	11.9037	6.5826	5.55441	4.99022	6.17766
Bovatus_RS02445	B. ovatus	NZ_CP012938.1	unassigned_transcript_496	acyltransferase family protein	18.007	28.274	1	9.043	12	17	2	0	6	2	7	11.043	2	0	0	5	0.903465	1.95119	0.0900744	0.550594	0.81929	1.21227	0.478542	0	0.326327	0.110433	0.421703	0.707864	0.164846	0	0	0.579904	0.873832	0.627525	0.391582	0.186188	0.791696	0.514679	0.24782	0.27374
Bovatus_RS02450	B. ovatus	NZ_CP012938.1	unassigned_transcript_497	C1 family peptidase	705.386	624.433	369.415	883.18	126.797	132.216	40.769	104	486.145	554.507	424.598	616.497	117.467	78.553	18	95.337	35.3913	43.0923	33.2748	53.7735	8.65696	9.42831	9.75485	8.28467	26.4404	30.618	25.5792	39.5179	9.68198	10.1695	2.79197	11.0573	41.383	9.0312	30.5389	8.42517	9.27522	0.67792	6.37769	3.79838
Bovatus_RS02455	B. ovatus	NZ_CP012938.1	unassigned_transcript_498	Na(+)-translocating NADH-quinone reductase subunit A	3299.9	2381.69	2142.09	2023.65	1197.76	1140.85	308.677	750.301	3345.73	3607.69	2394.09	3981.61	885.449	770.194	555.032	846.356	165.566	164.361	192.948	123.213	81.7758	81.3538	73.8575	59.7692	181.967	199.204	144.228	255.224	72.9813	99.7094	86.0907	98.1611	161.522	74.1891	195.156	89.2356	28.7495	10.2784	46.1599	12.4292
Bovatus_RS02460	B. ovatus	NZ_CP012938.1	unassigned_transcript_499	NADH:ubiquinone reductase (Na(+)-transporting) subunit B	3200.25	1850.06	1638.25	1568.05	1372.32	1375.45	286.963	1070.37	2503.32	2691.95	1796.87	3962.65	1057.35	687.505	566.042	901.587	160.566	127.673	147.565	95.4726	93.6939	98.0834	68.662	85.2662	136.15	148.64	108.249	254.008	87.1501	89.0045	87.7984	104.567	132.819	86.4264	161.762	92.13	28.3347	12.9823	63.7734	8.3268
Bovatus_RS02465	B. ovatus	NZ_CP012938.1	unassigned_transcript_500	Na(+)-translocating NADH-quinone reductase subunit C	1863.54	1062.46	882.103	1112.89	913.836	943.883	177.095	745.361	1555.29	2001.1	1124.79	2532.08	753.313	406.799	379.664	665.387	93.4995	73.3206	79.4549	67.76	62.3914	67.3082	42.3737	59.3757	84.5887	110.494	67.7608	162.308	62.0903	52.6642	58.8894	77.1722	78.5088	57.8623	106.288	62.704	11.0766	10.8309	41.2762	10.4092
Bovatus_RS02470	B. ovatus	NZ_CP012938.1	unassigned_transcript_501	NADH:ubiquinone reductase (Na(+)-transporting) subunit D	1156	688.8	623.178	579.451	546.396	565.517	101.026	403.197	741.041	973.5	599.686	1404.82	448.95	251.235	216.6	386.556	57.9999	47.5342	56.1324	35.2806	37.3047	40.327	24.1726	32.1188	40.3036	53.7533	36.1271	90.0498	37.0038	32.5249	33.5967	44.8331	49.2368	33.4808	55.0585	36.9896	10.3604	7.07082	24.5099	5.56675
Bovatus_RS02475	B. ovatus	NZ_CP012938.1	unassigned_transcript_502	NADH:ubiquinone reductase (Na(+)-transporting) subunit E	1548.29	1012.53	824.556	850.802	828.214	982.367	165.546	590.406	1140.35	1406.25	728.295	1846.82	788.209	412.845	319.934	526.733	77.6825	69.8746	74.2714	51.8021	56.5456	70.0525	39.6104	47.0319	62.0213	77.6485	43.8749	118.383	64.9665	53.447	49.6248	61.091	68.4077	53.3101	75.4819	57.2823	11.5225	13.1387	31.7561	6.99764
Bovatus_RS02480	B. ovatus	NZ_CP012938.1	unassigned_transcript_503	NADH:ubiquinone reductase (Na(+)-transporting) subunit F	4998.4	3808.33	2881.84	3066.08	2608.27	3098.73	579.812	2086.89	3509.43	5029.62	3169.57	5843.41	2379.46	1088.02	996.143	1659.45	250.785	262.814	259.58	186.682	178.078	220.97	138.732	166.242	190.87	277.719	190.946	374.567	196.122	140.855	154.511	192.464	239.965	176.005	258.525	170.988	35.8839	34.2088	87.518	27.5221
Bovatus_RS02485	B. ovatus	NZ_CP012938.1	unassigned_transcript_504	hypothetical protein	122.917	128.991	53.493	171.432	16	36.73	8.184	17.112	84.335	63.852	67.89	121.185	20	6	6	11.006	6.16711	8.9017	4.81835	10.4379	1.09239	2.61921	1.9582	1.36315	4.5868	3.52569	4.08992	7.76804	1.64846	0.776761	0.930656	1.27649	7.58125	1.75824	4.99261	1.15809	2.55194	0.678409	1.90039	0.387994
Bovatus_RS02490	B. ovatus	NZ_CP012938.1	unassigned_transcript_505	DEAD/DEAH box helicase	888.298	788.804	385.447	812.922	321.074	343.458	98.164	173.001	669.591	558.165	477.705	713.394	249.869	62.502	31	216.354	44.5686	54.4355	34.7189	49.4958	21.9211	24.492	23.4878	13.7813	36.4176	30.82	28.7785	45.729	20.5949	8.09152	4.80839	25.0929	45.8047	20.9205	35.4363	14.6469	8.41701	4.87564	7.58375	9.73427
Bovatus_RS02495	B. ovatus	NZ_CP012938.1	unassigned_transcript_506	3-phosphoserine/phosphohydroxythreonine transaminase	6029.05	6146.53	5089.66	6226.53	2029.33	2115.36	720.487	1462.8	4899.33	6944.88	6009.53	5503.18	1720.32	1813.65	895.706	1022.77	302.495	424.173	458.448	379.11	138.551	150.846	172.392	116.527	266.464	383.472	362.034	352.758	141.794	234.795	138.932	118.622	391.057	144.579	341.182	158.536	67.3898	23.3528	51.446	51.8757
Bovatus_RS02500	B. ovatus	NZ_CP012938.1	unassigned_transcript_507	NAD(P)-dependent oxidoreductase	4316.38	5330.15	3612.88	4591.54	734.451	667.283	250.124	422.443	3507.97	5177.16	4055.46	4054.22	577.019	923.08	242.589	392.352	216.566	367.835	325.428	279.561	50.144	47.5839	59.8475	33.6519	190.791	285.865	244.314	259.878	47.5596	119.502	37.6278	45.5053	297.347	47.8068	245.212	62.5487	64.8048	10.8143	40.1256	38.2094
Bovatus_RS02505	B. ovatus	NZ_CP012938.1	unassigned_transcript_508	DUF1015 domain-containing protein	1509.72	1820.62	1218.59	1880.19	330.957	337.234	144.581	227.622	1323.75	2172.8	1776.44	1531.67	314.756	293.832	89.531	164.462	75.7472	125.641	109.763	114.478	22.5958	24.0481	34.5941	18.1324	71.9961	119.974	107.018	98.1812	25.9431	38.0395	13.8871	19.0744	106.407	24.8426	99.2925	24.236	21.4972	6.97129	20.2794	10.4434
Bovatus_RS02510	B. ovatus	NZ_CP012938.1	unassigned_transcript_509	YigZ family protein	384.864	446.576	197.46	361.093	154.235	105.857	47.916	86.008	384.057	328.689	306.234	374.681	103.56	25	22.244	123.332	19.3098	30.8183	17.7861	21.9856	10.5303	7.54865	11.4649	6.85142	20.888	18.1491	18.4486	24.0173	8.53572	3.2365	3.45025	14.3042	22.4749	9.09881	20.3757	7.38166	5.8268	2.2436	2.72002	5.22466
Bovatus_RS02515	B. ovatus	NZ_CP012938.1	unassigned_transcript_510	C39 family peptidase	297.279	318.101	126.018	294.895	74.296	75.327	35.17	76.543	266.298	269.831	223.534	282.747	76.834	37.532	18.001	77.876	14.9154	21.9522	11.351	17.9551	5.0725	5.37156	8.41517	6.09744	14.4834	14.8991	13.4664	18.1243	6.33288	4.8589	2.79212	9.03213	16.5434	6.23917	15.2433	5.75401	4.50406	1.51316	2.01273	2.62394
Bovatus_RS02520	B. ovatus	NZ_CP012938.1	unassigned_transcript_511	HpaII family restriction endonuclease	670.374	865.258	335.489	691.877	181.069	177.826	75.615	127.967	627.577	640.528	681.407	749.119	149.018	63.01	30.001	154.942	33.6347	59.7116	30.219	42.1258	12.3623	12.6808	18.0925	10.1939	34.1326	35.3678	41.0502	48.019	12.2825	8.15728	4.65344	17.9703	41.4228	13.3324	39.6424	10.7659	13.1802	3.36028	6.3451	5.72628
Bovatus_RS02525	B. ovatus	NZ_CP012938.1	unassigned_transcript_512	nitroreductase	211.154	249.884	112.907	249.243	45.104	56.045	29	30.015	215.895	206.834	228.27	185.612	52.005	13.004	29	35	10.5942	17.2445	10.17	15.1755	3.07944	3.99656	6.93887	2.391	11.7421	11.4207	13.7517	11.8979	4.28641	1.6835	4.49817	4.05933	13.2961	4.10147	12.2031	3.63185	3.47346	2.00267	1.05138	1.3112
Bovatus_RS02530	B. ovatus	NZ_CP012938.1	unassigned_transcript_513	aminomethyl-transferring glycine dehydrogenase	1846.74	1633.9	1520.42	2341.24	1019.92	910.04	347.541	445.184	1821.43	1872.7	1715.68	1701.01	577.397	352.492	221.247	430.247	92.6566	112.756	136.951	142.549	69.6342	64.8949	83.1566	35.4635	99.0638	103.404	103.359	109.036	47.5908	45.6337	34.3175	49.9004	121.228	63.2873	103.716	44.3606	23.0211	20.0983	4.08942	6.91878
Bovatus_RS02535	B. ovatus	NZ_CP012938.1	unassigned_transcript_514	MBL fold metallo-hydrolase	502.358	583.121	368.935	585.851	416.924	272.521	90.003	157.446	522.363	513.697	501.271	333.205	176.753	124.058	84.001	108.707	25.2048	40.2413	33.2316	35.6703	28.4651	19.4334	21.5351	12.5422	28.4102	28.3646	30.1982	21.3587	14.5685	16.0606	13.0293	12.6079	33.587	20.494	27.0829	14.0666	6.29834	6.5569	3.91052	1.57389
Bovatus_RS02540	B. ovatus	NZ_CP012938.1	unassigned_transcript_515	16S rRNA (guanine(527)-N(7))-methyltransferase RsmG	386.685	329.41	254.147	435.347	443.535	458.015	77.939	213.007	386.767	323.734	338.893	233.201	272.861	136.666	67.117	124	19.4011	22.7327	22.8921	26.5066	30.282	32.661	18.6486	16.9682	21.0354	17.8755	20.416	14.9483	22.49	17.6928	10.4105	14.3816	22.8831	24.6399	18.5688	16.2437	2.90269	7.97751	2.77398	5.11892
Bovatus_RS02545	B. ovatus	NZ_CP012938.1	unassigned_transcript_516	DUF3298 and DUF4163 domain-containing protein	883.713	1151.65	699.789	1103.51	792.485	595.333	273.04	629.53	965.385	971.231	948.341	557.917	383.467	275.118	197.049	333.458	44.3385	79.4754	63.0331	67.1888	54.1062	42.4531	65.3306	50.1486	52.5052	53.6281	57.1312	35.7629	31.6065	35.6168	30.5641	38.6748	63.509	53.0096	49.7568	34.1155	14.5625	9.533	9.53507	3.73934
Bovatus_RS02550	B. ovatus	NZ_CP012938.1	unassigned_transcript_517	YecH family protein	101.746	85.259	38.118	66.957	34.012	17	10.37	18.127	78.894	104.385	146.745	50.141	19.803	15	7	21.099	5.1049	5.88374	3.43346	4.07676	2.32214	1.21227	2.48124	1.444	4.29088	5.76378	8.84041	3.21407	1.63222	1.9419	1.08577	2.44708	4.62471	1.86491	5.52729	1.77674	1.08552	0.630352	2.44352	0.570078
Bovatus_RS02555	B. ovatus	NZ_CP012938.1	unassigned_transcript_518	metallophosphoesterase	187.42	137.875	55.749	112.567	53	41.93	22	8	159.315	194.153	154.363	93.041	29	45.329	14	49.183	9.40342	9.51478	5.02156	6.85378	3.61853	2.99002	5.26397	0.637283	8.6648	10.7205	9.29934	5.96399	2.39027	5.8683	2.17153	5.70429	7.69839	3.12745	8.66215	4.0336	2.16681	1.91709	1.99355	2.02692
Bovatus_RS02560	B. ovatus	NZ_CP012938.1	unassigned_transcript_519	hypothetical protein	496.037	831.876	269.581	551.062	273.205	184.865	95.254	108.226	401.186	540.42	478.815	349.043	116.644	72.034	81.885	128	24.8877	57.4079	24.2823	33.5521	18.6528	13.1827	22.7915	8.62132	21.8197	29.8401	28.8454	22.3739	9.61414	9.32553	12.7011	14.8456	35.0325	15.8121	25.7198	11.6216	15.5063	6.20224	4.20923	2.63699
Bovatus_RS02565	B. ovatus	NZ_CP012938.1	unassigned_transcript_520	TonB-dependent receptor	298.788	340.126	98.699	153.338	44.105	37.018	17	27	349.949	368.837	301.426	307.635	73.076	44.006	21.001	35	14.9911	23.4722	8.89025	9.33618	3.01123	2.63975	4.06761	2.15083	19.033	20.3659	18.1589	19.7196	6.02314	5.69702	3.25745	4.05933	14.1724	2.96736	19.3194	4.75924	6.79328	0.813742	0.945897	1.31936
Bovatus_RS02570	B. ovatus	NZ_CP012938.1	unassigned_transcript_521	heavy-metal-associated domain-containing protein	72.97	140.725	36.901	72.622	19.354	4	8	25	70.714	205.42	182.755	91.678	9	16.786	9.001	5	3.66112	9.71146	3.32384	4.42168	1.32138	0.28524	1.91417	1.99151	3.84598	11.3426	11.0098	5.87662	0.741807	2.17312	1.39614	0.579904	5.27953	1.37807	8.01874	1.22274	2.99009	0.787655	3.74143	0.725217
Bovatus_RS02575	B. ovatus	NZ_CP012938.1	unassigned_transcript_522	heavy metal translocating P-type ATPase	2180.81	2036.11	1237.83	1885.78	536.779	515.633	95.585	158.082	1971.84	2089.76	1829.25	1377.95	273.5	195.544	85.278	154.025	109.418	140.512	111.497	114.818	36.6481	36.7697	22.8707	12.5929	107.244	115.39	110.2	88.3276	22.5427	25.3151	13.2274	17.864	119.061	27.2204	105.29	19.7373	14.4726	11.7325	11.799	5.31885
Bovatus_RS02580	B. ovatus	NZ_CP012938.1	unassigned_transcript_523	helix-turn-helix domain-containing protein	479.62	596.21	204.655	510.245	144.386	96.48	38.139	72.203	377.889	628.123	528.718	311.23	76.056	52.101	45.116	78.848	24.064	41.1446	18.4342	31.0669	9.85783	6.87998	9.12557	5.75171	20.5526	34.6828	31.8517	19.9501	6.26876	6.745	6.99791	9.14486	28.6774	7.90377	26.7593	7.28913	9.78686	1.91404	7.6071	1.27355
Bovatus_RS02585	B. ovatus	NZ_CP012938.1	unassigned_transcript_524	lipoyl(octanoyl) transferase LipB	417.281	520.143	280.423	548.928	131.346	131.2	88.015	89.066	345.739	444.522	406.356	270.482	103.015	66.009	41	92.96	20.9362	35.8952	25.2589	33.4222	8.96754	9.35586	21.0595	7.09503	18.804	24.545	24.4802	17.3381	8.4908	8.54553	6.35948	10.7816	28.8781	11.6195	21.2918	8.54435	6.97757	6.37026	3.76698	1.80571
Bovatus_RS02590	B. ovatus	NZ_CP012938.1	unassigned_transcript_525	PorV/PorQ family protein	620.489	604.481	531.32	790.919	173.564	134.202	89.506	118.243	633.985	694.697	767.873	464.098	131.626	108.902	53.122	83.61	31.1318	41.7154	47.8583	48.1561	11.8499	9.56993	21.4162	9.41927	34.4811	38.3588	46.2592	29.749	10.849	14.0985	8.23972	9.69716	42.2154	13.0638	37.212	10.7211	7.96306	5.6782	6.98383	2.4919
Bovatus_RS02595	B. ovatus	NZ_CP012938.1	unassigned_transcript_526	DUF1460 domain-containing protein	984.126	734.028	695.788	1141.02	179.578	210.837	85.009	112.505	811.365	939.956	736.58	984.297	136.403	134.005	64.006	109.836	49.3765	50.6554	62.6727	69.4722	12.2605	15.0348	20.3402	8.96218	44.1284	51.9012	44.374	63.0941	11.2427	17.3483	9.92793	12.7389	58.0442	14.1494	50.8744	12.8145	9.69096	4.81612	8.90952	3.23336
Bovatus_RS02600	B. ovatus	NZ_CP012938.1	unassigned_transcript_527	oligopeptide transporter, OPT family	1818.18	1445.5	1301.05	2123.9	650.421	661.217	244.546	516.558	1320.05	1847.37	1578.32	1666.23	513.515	433.382	192.047	415.116	91.2235	99.7543	117.191	129.316	44.4069	47.1513	58.5128	41.1492	71.7946	102.005	95.083	106.806	42.3254	56.1057	29.7883	48.1455	109.371	47.8051	93.9224	44.0912	17.1346	7.54832	15.5169	11.0827
Bovatus_RS02605	B. ovatus	NZ_CP012938.1	unassigned_transcript_528	DUF1573 domain-containing protein	1998.91	3496.21	1279.57	2461.88	550.168	376.688	311.856	406.441	1965.9	2977.61	2940.22	1521.73	343.343	247.887	281.929	368.046	100.291	241.274	115.257	149.895	37.5622	26.8616	74.6182	32.3772	106.921	164.413	177.129	97.5438	28.2993	32.0915	43.7298	42.6863	151.679	42.8548	136.502	36.7017	63.2396	21.6216	40.093	7.68253
Bovatus_RS02610	B. ovatus	NZ_CP012938.1	unassigned_transcript_529	DUF4923 family protein	534.657	566.426	292.15	518.327	156.598	119.064	46.6	80.793	411.034	579.752	534.26	459.309	95.737	82.143	55.345	60.529	26.8253	39.0892	26.3152	31.559	10.6916	8.49044	11.15	6.436	22.3553	32.0119	32.1856	29.442	7.89093	10.6342	8.58453	7.02021	30.9472	9.19202	28.9987	8.53248	5.9192	2.17336	4.60317	1.54042
Bovatus_RS02615	B. ovatus	NZ_CP012938.1	unassigned_transcript_530	ribosome biogenesis GTP-binding protein YihA/YsxC	193.023	170.579	104.583	201.317	43.125	47.002	17.005	27.168	191.88	174.646	160.961	148.375	48.271	15	12	32.912	9.68454	11.7717	9.42025	12.2574	2.94432	3.35171	4.06881	2.16421	10.4359	9.64336	9.69683	9.51094	3.97864	1.9419	1.86131	3.81716	10.7835	3.13226	9.82177	2.89975	1.43935	0.795344	0.416841	1.15491
Bovatus_RS02620	B. ovatus	NZ_CP012938.1	unassigned_transcript_531	sodium:solute symporter	209.831	269.341	112.176	239.988	87.151	69.267	30.167	33.255	245.481	155.199	152.922	163.732	45	32.152	10	60	10.5278	18.5873	10.1042	14.612	5.95016	4.93942	7.2181	2.6491	13.3512	8.56956	9.21253	10.4953	3.70903	4.1624	1.55109	6.95885	13.4578	5.1892	10.4072	4.09535	3.97807	1.93304	2.11967	2.22311
Bovatus_RS02625	B. ovatus	NZ_CP012938.1	unassigned_transcript_532	recombination mediator RecR	332.612	351.245	164.919	243.332	152.476	149.002	31.002	81.518	284.687	229.317	281.637	263.105	95.021	34.022	28.149	108.291	16.6881	24.2395	14.855	14.8156	10.4102	10.6253	7.41789	6.49375	15.4835	12.6621	16.9668	16.8652	7.83191	4.40449	4.36617	12.5597	17.6495	8.73678	15.4944	7.29057	4.47931	2.09264	2.00574	3.87032
Bovatus_RS02630	B. ovatus	NZ_CP012938.1	unassigned_transcript_533	hypothetical protein	137.563	136.373	104.018	121.147	67	44.639	15.001	61.511	160.871	156.802	130.962	134.635	37.577	24.445	6	31	6.90195	9.41113	9.36936	7.37619	4.57437	3.1832	3.58931	4.89999	8.74943	8.65807	7.88959	8.6302	3.09721	3.16465	0.930656	3.59541	8.26466	4.06172	8.48182	2.69698	1.31417	0.808386	0.398094	1.19805
Bovatus_RS02635	B. ovatus	NZ_CP012938.1	unassigned_transcript_534	GNAT family N-acetyltransferase	177.402	172.476	124.927	141.538	97.076	101.788	24.153	47.383	207.87	176.191	145.692	173.185	69.58	26.001	12	86.252	8.90079	11.9026	11.2527	8.61772	6.62778	7.25849	5.77912	3.77454	11.3056	9.72867	8.77697	11.1013	5.73499	3.36609	1.86131	10.0036	10.1685	5.85998	10.2281	5.24149	1.65274	1.51668	1.19425	3.55264
Bovatus_RS02640	B. ovatus	NZ_CP012938.1	unassigned_transcript_535	YqgE/AlgH family protein	832.115	1057.07	486.217	1147.48	220.186	200.562	135.481	144.036	909.331	739.444	892.712	534.739	161.338	133.605	72.731	132.295	41.7497	72.9488	43.7957	69.8656	15.033	14.3021	32.4167	11.474	49.4566	40.8296	53.7799	34.2771	13.298	17.2965	11.2813	15.3437	57.09	18.3064	44.5858	14.3049	16.601	9.53123	8.72992	2.59392
Bovatus_RS02645	B. ovatus	NZ_CP012938.1	unassigned_transcript_536	pyridoxal phosphate-dependent aminotransferase	803.137	859.443	527.288	881.862	272.153	198.598	78.565	216.244	629.219	1085.78	842.65	1002.55	201.917	178.585	78.369	167.286	40.2958	59.3103	47.4952	53.6933	18.581	14.162	18.7983	17.2261	34.2219	59.9532	50.764	64.2641	16.6426	23.1196	12.1558	19.402	50.1986	17.1919	52.3008	17.83	8.17743	2.13633	13.3027	4.6209
Bovatus_RS02655	B. ovatus	NZ_CP012938.1	unassigned_transcript_538	beta-ketoacyl-ACP synthase III	151.511	178.152	52.13	95.256	67.432	55.198	14	45	143.325	145.096	195.082	149.903	58.752	18.003	10	46.062	7.60176	12.2943	4.69558	5.79978	4.60386	3.93616	3.3498	3.58471	7.79514	8.01171	11.7524	9.60889	4.84251	2.33067	1.55109	5.34231	7.59786	3.86863	9.29203	3.51665	3.35226	0.546175	1.82881	1.8584
Bovatus_RS02660	B. ovatus	NZ_CP012938.1	unassigned_transcript_539	DnaB-like helicase C-terminal domain-containing protein	0	0	0	0	0	2	0	0	0	0	0	0	0	0	0	0	0	0	0	0	0	0.14262	0	0	0	0	0	0	0	0	0	0	0	0.035655	0	0	0	0.0713099	0	0
Bovatus_RS02665	B. ovatus	NZ_CP012938.1	unassigned_transcript_540	hypothetical protein	11.015	31.277	24.65	14.047	0	0	1	0	11.004	7.062	24.708	17.121	3	0	4	1	0.552655	2.15843	2.22033	0.855269	0	0	0.239271	0	0.598484	0.38994	1.48849	1.09747	0.247269	0	0.620437	0.115981	1.44667	0.0598178	0.893596	0.245922	0.866829	0.119636	0.495387	0.269336
Bovatus_RS02670	B. ovatus	NZ_CP012938.1	unassigned_transcript_541	hypothetical protein	439.433	429.47	341.358	511.851	147.022	93.408	35.329	81	365.498	538.032	569.793	362.415	90	60.001	64.212	37.823	22.0477	29.6378	30.7476	31.1647	10.0378	6.66092	8.45321	6.45249	19.8787	29.7083	34.3262	23.2311	7.41807	7.76774	9.95988	4.38675	28.3994	7.9011	26.7861	7.38311	4.28327	1.68393	6.47415	2.29253
Bovatus_RS02675	B. ovatus	NZ_CP012938.1	unassigned_transcript_542	DUF3440 domain-containing protein	1490.68	1354.82	860.713	1548.53	460.605	315.648	121.69	249.058	1153.33	1625.77	1259.98	1118.78	264.817	151.584	112.689	244.48	74.792	93.4962	77.5282	94.284	31.4474	22.5088	29.1169	19.84	62.727	89.7694	75.9054	71.7144	21.827	19.6241	17.4791	28.355	85.0251	25.7283	75.0291	21.8213	10.3022	5.45367	11.2601	4.7036
Bovatus_RS02680	B. ovatus	NZ_CP012938.1	unassigned_transcript_543	ParB/RepB/Spo0J family partition protein	453.699	503.611	233.805	408.305	102.086	76.164	19.096	41.128	413.54	581.465	417.939	373.435	70.36	56.402	19	38	22.7634	34.7543	21.0598	24.8602	6.96983	5.43125	4.56912	3.27627	22.4916	32.1065	25.178	23.9374	5.79928	7.30181	2.94708	4.40727	25.8594	5.06162	25.9284	5.11386	6.13021	1.55005	4.26255	1.86647
Bovatus_RS02685	B. ovatus	NZ_CP012938.1	unassigned_transcript_545	hypothetical protein	5.005	3	1	4.036	0	1	0	0	10.067	1	3.003	5.024	2	0	0	0	0.251116	0.207031	0.0900744	0.245737	0	0.0713099	0	0	0.547523	0.0552166	0.180911	0.322042	0.164846	0	0	0	0.198489	0.0178275	0.276423	0.0412115	0.0748969	0.035655	0.211054	0.0824229
Bovatus_RS02690	B. ovatus	NZ_CP012938.1	unassigned_transcript_546	DUF3575 domain-containing protein	8.001	6.005	3	8	6	7	0	2	6.002	4	0	7.004	4	1	0	0	0.401434	0.414406	0.270223	0.48709	0.409645	0.499169	0	0.159321	0.326436	0.220866	0	0.448961	0.329692	0.12946	0	0	0.393288	0.267034	0.249066	0.114788	0.0902886	0.228862	0.190415	0.155726
Bovatus_RS02695	B. ovatus	NZ_CP012938.1	unassigned_transcript_547	DUF3868 domain-containing protein	11.004	3	0	9.002	9	4	0	8	14.002	2.003	4.038	9	7.024	0	0	0	0.552103	0.207031	0	0.548098	0.614467	0.28524	0	0.637283	0.761539	0.110599	0.243263	0.576906	0.578939	0	0	0	0.326808	0.384247	0.423077	0.144735	0.271341	0.302477	0.298996	0.289469
Bovatus_RS02700	B. ovatus	NZ_CP012938.1	unassigned_transcript_548	Mfa1 family fimbria major subunit	15.018	38.149	17.188	15.083	31	2	0	6	42.086	42.18	27.037	30.125	16	5.312	0	13	0.753498	2.63267	1.5482	0.918347	2.1165	0.14262	0	0.477962	2.28897	2.32904	1.6288	1.93103	1.31877	0.687692	0	1.50775	1.46318	0.68427	2.04446	0.878553	0.851553	0.975611	0.329852	0.682633
Bovatus_RS02705	B. ovatus	NZ_CP012938.1	unassigned_transcript_549	FimB/Mfa2 family fimbrial subunit	8.001	10.004	6	12.005	0	5	0	0	8	6	6.004	6.005	4	4	0	4	0.401434	0.690378	0.540446	0.730939	0	0.35655	0	0	0.435103	0.3313	0.361701	0.384925	0.329692	0.51784	0	0.463924	0.5908	0.0891374	0.378257	0.327864	0.150499	0.178275	0.0437989	0.232452
Bovatus_RS02710	B. ovatus	NZ_CP012938.1	unassigned_transcript_550	fimbrial protein	7.004	5	7.006	15.01	0	4	2	3	9.104	8.002	15	16	0	0	0	1.031	0.351412	0.345051	0.631061	0.913903	0	0.28524	0.478542	0.238981	0.495147	0.441843	0.90365	1.02561	0	0	0	0.119576	0.560357	0.250691	0.716563	0.0298941	0.270806	0.196717	0.291552	0.0597881
Bovatus_RS02715	B. ovatus	NZ_CP012938.1	unassigned_transcript_551	fimbrillin family protein	13	4.001	0	10	8	3	0	6	8	10.003	4.001	4.002	0	0	0	0	0.652249	0.27611	0	0.608863	0.546193	0.21393	0	0.477962	0.435103	0.552332	0.241034	0.256531	0	0	0	0	0.384305	0.309521	0.37125	0	0.306386	0.251215	0.149426	0
Bovatus_RS02720	B. ovatus	NZ_CP012938.1	unassigned_transcript_552	fimbrial protein	20	24.022	13.007	24.096	5.005	3	1.1	5	20.076	7.001	14.058	15.009	4	0	2	0	1.00346	1.65776	1.1716	1.46712	0.341712	0.21393	0.263198	0.398302	1.09189	0.386571	0.846901	0.962087	0.329692	0	0.310219	0	1.32498	0.304285	0.821863	0.159978	0.293171	0.0818374	0.306966	0.184897
Bovatus_RS02725	B. ovatus	NZ_CP012938.1	unassigned_transcript_553	hypothetical protein	4.001	6.037	0	5	0	2	1	0	10.024	6	9	6	0	2	0	0	0.200742	0.416615	0	0.304431	0	0.14262	0.239271	0	0.545184	0.3313	0.54219	0.384604	0	0.25892	0	0	0.230447	0.0954728	0.450819	0.0647301	0.177125	0.117091	0.109427	0.12946
Bovatus_RS02730	B. ovatus	NZ_CP012938.1	unassigned_transcript_554	hypothetical protein	246.834	268.948	181.886	269.735	116.059	131.039	53.118	47	300.704	301.187	221.84	166.463	34.04	65	34	52.016	12.3844	18.5602	16.3833	16.4232	7.92383	9.34438	12.7096	3.74403	16.3547	16.6305	13.3644	10.6704	2.80568	8.41491	5.27372	6.03286	15.9377	8.43046	14.255	5.63179	2.57795	3.71329	2.81035	2.31097
Bovatus_RS02735	B. ovatus	NZ_CP012938.1	unassigned_transcript_555	SDR family oxidoreductase	2177.24	2593.78	1218.83	2423.12	799.672	778.363	137.045	402.88	1829.43	1743.23	1849.36	1622.6	463.987	124.985	134.949	307.638	109.238	178.997	109.785	147.535	54.5969	55.505	32.7909	32.0935	99.499	96.2552	111.412	104.01	38.2432	16.1806	20.9319	35.6801	136.389	43.7466	102.794	27.7589	33.5888	13.0615	6.56651	10.8525
Bovatus_RS02740	B. ovatus	NZ_CP012938.1	unassigned_transcript_556	hybrid sensor histidine kinase/response regulator	1498.45	2078.97	1116.75	1533.6	828.388	763.529	114.828	214.895	1547.83	1690.01	1318.78	1264.29	397.964	103.421	108.005	172.171	75.1815	143.47	100.59	93.3754	56.5575	54.4472	27.475	17.1186	84.1831	93.3166	79.4479	81.0421	32.8014	13.3889	16.7526	19.9685	103.154	38.8996	84.4974	20.7278	28.9255	19.6508	6.19986	8.48546
Bovatus_RS02745	B. ovatus	NZ_CP012938.1	unassigned_transcript_557	PD-(D/E)XK nuclease family protein	896.961	767.373	448.466	1187.44	322.652	309.462	75.369	128.799	859.426	822.49	652.277	830.006	204.415	86.072	26	127.897	45.0032	52.9566	40.3953	72.2989	22.0288	22.0677	18.0336	10.2602	46.7424	45.4151	39.2953	53.204	16.8485	11.1429	4.03284	14.8336	52.6635	18.0976	46.1642	11.7145	14.081	5.55714	5.70482	5.63978
Bovatus_RS02750	B. ovatus	NZ_CP012938.1	unassigned_transcript_558	energy transducer TonB	390.2	400.079	221.871	546.223	114.167	115.682	29.331	45	399.683	393.397	293.778	377.743	44.083	35.025	12.008	37	19.5775	27.6095	19.9849	33.2575	7.79465	8.24927	7.01806	3.58471	21.7379	21.722	17.6982	24.2136	3.63345	4.53434	1.86255	4.29129	25.1074	6.66168	21.3429	3.58041	6.57024	2.11336	2.6972	1.20681
Bovatus_RS02755	B. ovatus	NZ_CP012938.1	unassigned_transcript_559	radical SAM protein	218.749	231.214	82.94	275.492	52	64.999	20	19.015	174.85	160.057	95.748	177.082	54.258	26.03	15.001	35.572	10.9753	15.9561	7.47077	16.7737	3.55026	4.63507	4.78542	1.51474	9.50972	8.8378	5.76818	11.3511	4.4721	3.36985	2.3268	4.12567	12.794	3.62137	8.86669	3.5736	4.37726	1.50837	2.32288	0.950111
Bovatus_RS02760	B. ovatus	NZ_CP012938.1	unassigned_transcript_560	UvrD-helicase domain-containing protein	2584.72	2576.95	1123.58	3735.09	778.231	754.023	154.162	303.223	2041.39	1827.98	1428.85	1903.64	611.502	175.811	122.152	356.465	129.683	177.836	101.206	227.416	53.1331	53.7693	36.8865	24.1548	111.027	100.935	86.0784	122.025	50.4018	22.7605	18.9469	41.3431	159.035	41.9859	105.016	33.3631	55.4831	14.2251	15.2831	14.9915
Bovatus_RS02765	B. ovatus	NZ_CP012938.1	unassigned_transcript_561	YhcH/YjgK/YiaL family protein	721.349	714.056	335.229	901.072	138.876	124.678	56.275	57.706	588.656	558.058	487.91	438.971	86.567	70.125	29.001	54	36.1922	49.2772	30.1956	54.8629	9.48164	8.89078	13.465	4.59688	32.0157	30.8141	29.3933	28.1383	7.13511	9.07839	4.49833	6.26297	42.632	9.10857	30.0904	6.7437	11.4001	3.62953	1.68593	1.9041
Bovatus_RS02770	B. ovatus	NZ_CP012938.1	unassigned_transcript_562	RNA polymerase sigma-70 factor	459.593	755.653	407.933	689.791	198.523	78.645	99.182	101.027	653.039	670.881	712.821	263.582	87.21	65.483	41.485	72.001	23.0592	52.1478	36.7443	41.9988	13.554	5.60817	23.7314	8.04784	35.5174	37.0438	42.9427	16.8958	7.18811	8.47744	6.43471	8.35074	38.4875	12.7353	33.0999	7.61275	12.1107	8.04887	11.2672	0.976458
Bovatus_RS02775	B. ovatus	NZ_CP012938.1	unassigned_transcript_563	FecR domain-containing protein	704.765	942.199	389.377	663.561	322.093	216.265	72.058	114	574.796	594.87	692.307	402.787	351.764	63.54	55	133.513	35.3602	65.0214	35.0729	40.4017	21.9906	15.4218	17.2414	9.08128	31.2619	32.8467	41.7069	25.8189	28.9934	8.2259	8.53102	15.485	43.964	15.9338	32.9086	15.3088	14.2499	5.3421	6.59264	9.7195
Bovatus_RS02780	B. ovatus	NZ_CP012938.1	unassigned_transcript_565	DUF4999 domain-containing protein	95.242	88.653	58.146	158.856	351.291	76.158	6	17	84.895	178.703	167.095	152.65	148.907	39.59	57	96.823	4.77858	6.11796	5.23747	9.67215	23.9841	5.43082	1.43563	1.35423	4.61726	9.86737	10.0664	9.78497	12.2734	5.12533	8.84123	11.2296	6.45154	8.05119	8.58399	9.36738	2.21783	10.791	2.64712	3.17198
Bovatus_RS02785	B. ovatus	NZ_CP012938.1	unassigned_transcript_566	DUF1735 and LamG domain-containing protein	121.222	115.309	105.109	309.016	598.51	168.518	20	44	224.063	304.989	336.327	311.232	294.658	58.251	104.862	154.356	6.08207	7.9575	9.46763	18.8148	40.8628	12.017	4.78542	3.50505	12.1863	16.8405	20.2615	19.9502	24.2866	7.54118	16.2651	17.9023	10.5805	15.2926	17.3096	16.4988	5.66153	17.4538	3.74853	6.90201
Bovatus_RS02790	B. ovatus	NZ_CP012938.1	unassigned_transcript_567	glycoside hydrolase family 18	116.91	85.527	78.903	255.536	414.711	145.172	2	26	154.784	243.499	323.835	191.492	232.266	57.1	69	102.173	5.86572	5.90224	7.10714	15.5586	28.314	10.3522	0.478542	2.07117	8.41837	13.4452	19.5089	12.2748	19.144	7.39217	10.7025	11.8501	8.60843	10.304	13.4118	12.2722	4.66923	12.763	4.5972	4.95577
Bovatus_RS02795	B. ovatus	NZ_CP012938.1	unassigned_transcript_568	SusD/RagB family nutrient-binding outer membrane lipoprotein	131.549	141.382	132.844	307.095	610.444	136.363	8	51	198.146	280.698	364.565	238.195	283.38	54.079	108.169	194.415	6.60021	9.7568	11.9658	18.6979	41.6775	9.72403	1.91417	4.06268	10.7767	15.4992	21.9626	15.2685	23.357	7.00107	16.778	22.5484	11.7552	14.3446	15.8767	17.4211	5.12551	18.5173	4.60291	7.53912
Bovatus_RS02800	B. ovatus	NZ_CP012938.1	unassigned_transcript_569	SusC/RagA family TonB-linked outer membrane protein	316.819	252.941	242.344	687.621	1300.14	367.536	42	79.424	450.956	771.759	839.333	654.401	624.049	161.209	277.504	338.527	15.8958	17.4555	21.829	41.8667	88.7661	26.209	10.0494	6.32694	24.5265	42.6139	50.5642	41.9476	51.436	20.8701	43.0435	39.2627	24.2617	32.8378	39.9131	38.6531	12.0023	38.2712	10.9792	12.9007
Bovatus_RS02810	B. ovatus	NZ_CP012938.1	unassigned_transcript_570	site-specific integrase	57.974	63.336	39.18	42.191	15.06	12	17	18.042	53.268	80.248	58.473	38.055	18	8	12	8	2.90873	4.37083	3.52912	2.56885	1.02821	0.855719	4.06761	1.43723	2.89713	4.43102	3.52261	2.43935	1.48361	1.03568	1.86131	0.927847	3.34438	1.84719	3.32253	1.32711	0.791405	1.50023	0.862119	0.429809
Bovatus_RS02815	B. ovatus	NZ_CP012938.1	unassigned_transcript_571	TonB-dependent receptor	1422.33	1161.06	1522.6	1417.16	4325.15	1187.08	178.288	1261.79	727.938	3760.1	3226.23	360.975	3594.78	214.032	1024.2	2162.51	71.3625	80.1247	137.147	86.2854	295.296	84.6505	42.6592	100.515	39.591	207.62	194.359	23.1387	296.292	27.7086	158.863	250.81	93.7299	130.78	116.177	183.419	29.5852	112.361	98.3119	118.506
Bovatus_RS02820	B. ovatus	NZ_CP012938.1	unassigned_transcript_572	SusD/RagB family nutrient-binding outer membrane lipoprotein	606.829	486.439	703.373	673.915	1356.21	383.148	45.875	476.61	225.078	1435.25	1219.02	91.776	1736.62	65.091	402.335	1052.41	30.4464	33.5693	63.3559	41.0322	92.594	27.3222	10.9766	37.9669	12.2415	79.2494	73.4378	5.88291	143.138	8.42669	62.4059	122.06	42.1009	42.2149	42.7029	84.0074	14.8496	35.3729	39.0038	60.8917
Bovatus_RS02825	B. ovatus	NZ_CP012938.1	unassigned_transcript_573	glycoside hydrolase family 18	473.933	383.207	1301.93	556.627	1016.86	191.841	44.033	437.032	225.335	1209.24	1158.26	95.344	1279.64	51.504	369.721	822.262	23.7786	26.4452	117.271	33.8909	69.4255	13.6802	10.5358	34.8141	12.2555	66.77	69.7774	6.11162	105.471	6.66771	57.3472	95.3667	50.3464	32.1139	38.7286	66.2132	44.8211	27.11	34.2298	44.7787
Bovatus_RS02830	B. ovatus	NZ_CP012938.1	unassigned_transcript_574	DUF1735 and LamG domain-containing protein	431.191	401.851	1057.12	471.795	1001.71	190.318	53.474	359.317	225.727	1119.48	1018.25	91.502	1328.61	56.006	308.137	827.39	21.6341	27.7318	95.2199	28.7258	68.3906	13.5716	12.7948	28.6233	12.2768	61.8136	61.343	5.86534	109.508	7.25054	47.7949	95.9614	43.3279	30.8451	35.3247	65.1287	34.7364	26.0691	30.4285	46.7992
Bovatus_RS02835	B. ovatus	NZ_CP012938.1	unassigned_transcript_575	DUF1735 domain-containing protein	379.726	428.594	851.695	483.857	986.832	152.272	30.365	350.294	233.892	896.52	924.829	85.327	1303.38	26.003	319.373	669.11	19.052	29.5774	76.7159	29.4602	67.3751	10.8585	7.26547	27.9045	12.7209	49.5028	55.7148	5.46952	107.428	3.36635	49.5377	77.604	38.7014	28.3509	30.852	59.4841	25.8189	27.5298	25.4232	44.2535
Bovatus_RS02840	B. ovatus	NZ_CP012938.1	unassigned_transcript_576	DUF4838 domain-containing protein	252.565	182.671	246.463	142.123	302.074	94.281	15	72.021	124.324	323.769	328.964	77.566	396.504	22.01	61	168.565	12.6719	12.6062	22.2	8.65334	20.6238	6.72317	3.58907	5.73722	6.76172	17.8774	19.8179	4.97203	32.681	2.84942	9.46167	19.5503	14.0329	9.16832	12.3573	16.1356	5.75989	7.7483	7.57154	12.9933
Bovatus_RS02845	B. ovatus	NZ_CP012938.1	unassigned_transcript_577	MFS transporter	260.733	322.802	193.937	153.787	236.679	238.682	27.011	84.132	185.363	251.6	239	186.543	243.818	23.001	73.007	95.587	13.0818	22.2766	17.4688	9.36351	16.1591	17.0204	6.46296	6.70198	10.0815	13.8925	14.3982	11.9575	20.0962	2.97771	11.3241	11.0863	15.5477	11.5861	12.5824	11.3711	5.57656	5.7892	1.97132	6.99189
Bovatus_RS02850	B. ovatus	NZ_CP012938.1	unassigned_transcript_578	1,4-beta-mannosyl-N-acetylglucosamine phosphorylase	384.971	377.078	287.265	229.075	328.44	323.112	38.182	103	204.288	428.853	408.66	255.362	444.614	41.18	111.764	194.096	19.3151	26.0222	25.8752	13.9475	22.424	23.0411	9.13585	8.20501	11.1108	23.6798	24.619	16.3689	36.6464	5.33117	17.3356	22.5114	21.29	15.7015	18.9446	20.4562	5.80891	8.13154	6.39334	12.9724
Bovatus_RS02855	B. ovatus	NZ_CP012938.1	unassigned_transcript_579	GH92 family glycosyl hydrolase	965.42	1234.56	858.358	871.721	1080.72	878.382	163.133	483.757	654.317	1624.6	1269.46	831.505	1153.97	128.088	363.989	487.572	48.438	85.1974	77.3161	53.0758	73.7856	62.6373	39.033	38.5362	35.5869	89.7047	76.4767	53.3	95.1136	16.5823	56.4581	56.549	66.0068	53.498	63.7671	56.1758	18.0005	17.5898	24.0692	32.0625
Bovatus_RS02860	B. ovatus	NZ_CP012938.1	unassigned_transcript_580	IS1182-like element ISBf3 family transposase	60.444	93.696	22.404	70.475	63.909	71.821	32.034	46.404	106.717	64.043	43.797	105.084	87.554	26.701	3.199	21.198	3.03266	6.46598	2.01803	4.29096	4.36333	5.12155	7.66481	3.69656	5.80411	3.53624	2.63848	6.73596	7.21646	3.45671	0.496195	2.45856	3.95191	5.21156	4.6787	3.40698	1.91663	1.73602	1.91194	2.82175
Bovatus_RS02865	B. ovatus	NZ_CP012938.1	unassigned_transcript_581	sugar phosphate isomerase/epimerase family protein	14.002	13.041	19.178	19.114	12	7	1	0	18.041	20.085	29.093	13.001	0	0	0	0	0.702522	0.899962	1.72745	1.16378	0.81929	0.499169	0.239271	0	0.981212	1.10903	1.75266	0.833373	0	0	0	0	1.12343	0.389433	1.16907	0	0.444809	0.351675	0.405037	0
Bovatus_RS02870	B. ovatus	NZ_CP012938.1	unassigned_transcript_582	DUF4992 family lipoprotein	148.583	183.339	179.066	268.037	54.055	37.053	0	6	136.476	242.973	231.934	204.478	4	0	6	16	7.45485	12.6523	16.1293	16.3198	3.69056	2.64225	0	0.477962	7.42264	13.4161	13.9725	13.1072	0.329692	0	0.930656	1.85569	13.139	1.70269	11.9796	0.779011	4.14751	1.75438	3.059	0.814655
Bovatus_RS02875	B. ovatus	NZ_CP012938.1	unassigned_transcript_583	TonB-dependent receptor	507.903	253.987	471.685	632.428	141.784	84.392	3.001	2	410.007	500.453	531.028	527.961	12	0	22	10.003	25.483	17.5277	42.4867	38.5062	9.68018	6.01799	0.718053	0.159321	22.2994	27.6333	31.9909	33.8427	0.989075	0	3.41241	1.16016	31.0009	4.14389	28.9416	1.39041	11.5503	4.53784	5.13644	1.44173
Bovatus_RS02880	B. ovatus	NZ_CP012938.1	unassigned_transcript_584	RagB/SusD family nutrient uptake outer membrane protein	510.023	326.167	444.709	611.14	148.859	88.156	5.061	0	325.525	407.496	425.824	442.745	9.291	1	17.145	19	25.5894	22.5089	40.0569	37.21	10.1632	6.2864	1.21095	0	17.7046	22.5005	25.6531	28.3803	0.765792	0.12946	2.65935	2.20364	31.3413	4.41514	23.5596	1.43956	8.59264	4.70115	4.58344	1.18912
Bovatus_RS02885	B. ovatus	NZ_CP012938.1	unassigned_transcript_585	thrombospondin type 3 repeat-containing protein	423.352	367.575	545.355	625.645	116.955	92.567	32.043	10	481.086	463.994	619.18	425.484	23.038	25	10	28	21.2408	25.3664	49.1225	38.0932	7.985	6.60094	7.66697	0.796603	26.1652	25.6202	37.3015	27.2738	1.89886	3.2365	1.55109	3.24746	33.4557	5.76238	29.0902	2.48348	12.6701	3.36302	5.51726	0.887288
Bovatus_RS02890	B. ovatus	NZ_CP012938.1	unassigned_transcript_586	DUF3826 domain-containing protein	169.13	121.054	176.213	187.552	51.045	18.18	13.001	7	173.643	175.184	234.269	147.413	9	9	10	6	8.48576	8.35396	15.8723	11.4193	3.48505	1.29641	3.11077	0.557622	9.44407	9.67306	14.1131	9.44928	0.741807	1.16514	1.55109	0.695885	11.0328	2.11246	10.6699	1.03848	3.52295	1.40997	2.29798	0.401747
Bovatus_RS02895	B. ovatus	NZ_CP012938.1	unassigned_transcript_587	glycoside hydrolase family 43 protein	48.134	53.335	80.035	90.603	14	14	18.051	8	77.564	58.632	95.602	38.425	6	8	1	3	2.41503	3.68066	7.2091	5.51648	0.955838	0.998339	4.31908	0.637283	4.21854	3.23746	5.75938	2.46307	0.494538	1.03568	0.155109	0.347943	4.70532	1.72764	3.91961	0.508318	2.09939	1.73513	1.42138	0.378056
Bovatus_RS02900	B. ovatus	NZ_CP012938.1	unassigned_transcript_588	exo-alpha-sialidase	366.162	331.996	386.619	435.068	127.34	100.002	27	43.039	352.157	274.608	309.287	319.381	44.448	33.012	13	28	18.3714	22.9111	34.8245	26.4897	8.69403	7.13113	6.46032	3.4285	19.1531	15.1629	18.6325	20.4725	3.66354	4.27374	2.01642	3.24746	25.6492	6.4285	18.3553	3.30029	6.96072	2.20812	2.26475	0.954054
Bovatus_RS02905	B. ovatus	NZ_CP012938.1	unassigned_transcript_589	glycoside hydrolase family 78 protein	119.56	95.385	97.627	133.86	30	21	2	0	95.419	65.522	121.179	69.567	10	5	6	2	5.99868	6.58254	8.79369	8.15023	2.04822	1.49751	0.478542	0	5.18964	3.6179	7.30023	4.45929	0.824229	0.647301	0.930656	0.231962	7.38129	1.00607	5.14176	0.658537	1.3084	0.934177	1.57577	0.30746
Bovatus_RS02910	B. ovatus	NZ_CP012938.1	unassigned_transcript_590	glycoside hydrolase family 28 protein	207.435	208.859	171.782	221.672	38.039	40	12	28	147.396	146.159	212.731	120.04	24.012	11.004	14.795	12	10.4076	14.4134	15.4732	13.4968	2.59708	2.8524	2.87125	2.23049	8.01656	8.0704	12.8156	7.69465	1.97914	1.42458	2.29484	1.39177	13.4477	2.6378	9.14931	1.77258	2.1817	0.29895	2.44984	0.440282
Bovatus_RS02915	B. ovatus	NZ_CP012938.1	unassigned_transcript_591	DUF3826 domain-containing protein	315.865	209.492	286.99	343.606	80	70.152	25.472	34	219.989	295.831	328.725	235.15	46.534	38	8	49	15.8479	14.4571	25.8505	20.9209	5.46193	5.00253	6.09472	2.70845	11.9647	16.3348	19.8035	15.0733	3.83547	4.91948	1.24087	5.68306	19.2691	4.81691	15.7941	3.91972	5.19303	1.47523	3.243	1.94012
Bovatus_RS02920	B. ovatus	NZ_CP012938.1	unassigned_transcript_592	SDR family oxidoreductase	238.526	270.535	275.787	316.259	100.532	41.1	57.686	64	279.49	362.138	322.555	224.269	55.161	73.058	31	36.032	11.9676	18.6697	24.8413	19.2558	6.86374	2.93084	13.8026	5.09826	15.2009	19.996	19.4318	14.3758	4.54653	9.4581	4.80839	4.17902	18.6836	7.17386	17.2511	5.74801	5.27101	4.70276	2.87291	2.48683
Bovatus_RS02925	B. ovatus	NZ_CP012938.1	unassigned_transcript_593	family 78 glycoside hydrolase catalytic domain	350.452	196.779	362.724	358.456	96.005	28	13.003	8	229.255	196.214	270.318	283.451	1	11.004	6	20	17.5832	13.5798	32.6721	21.825	6.55466	1.99668	3.11124	0.637283	12.4687	10.8343	16.2849	18.1694	0.0824229	1.42458	0.930656	2.31962	21.415	3.07497	14.4393	1.18932	8.22527	2.53078	3.37635	0.935423
Bovatus_RS02930	B. ovatus	NZ_CP012938.1	unassigned_transcript_594	glycoside hydrolase family 140 protein	101.892	56.876	96.881	128.029	48	19.066	4.005	2	121.948	110.728	155.57	86.771	4	0	0	0	5.11223	3.92502	8.7265	7.79521	3.27716	1.35959	0.958281	0.159321	6.63249	6.11402	9.37205	5.56208	0.329692	0	0	0	6.38974	1.43859	6.92016	0.0824229	2.24667	1.32335	1.69202	0.164846
Bovatus_RS02935	B. ovatus	NZ_CP012938.1	unassigned_transcript_595	glycoside hydrolase family 88 protein	43.571	42.195	51.122	77.668	1	17	10	0	66.169	53.341	57.759	55.327	0	0	1	0	2.18609	2.91189	4.60478	4.72891	0.0682741	1.21227	2.39271	0	3.59879	2.94531	3.47959	3.5465	0	0	0.155109	0	3.60792	0.918314	3.39255	0.0387773	1.25916	1.12933	0.302125	0.0775547
Bovatus_RS02940	B. ovatus	NZ_CP012938.1	unassigned_transcript_596	glycoside hydrolase family 95 protein	105.31	80.041	148.475	170.42	32	11.011	2	0	150.986	91.527	135.209	105.684	4	2	10	2	5.28372	5.52365	13.3738	10.3762	2.18477	0.785193	0.478542	0	8.21181	5.05381	8.14544	6.77442	0.329692	0.25892	1.55109	0.231962	8.63935	0.862127	7.04637	0.592917	3.93275	0.939097	1.48441	0.640113
Bovatus_RS02945	B. ovatus	NZ_CP012938.1	unassigned_transcript_597	DNA polymerase ligase N-terminal domain-containing protein	257.812	231.885	134.455	282.156	79.08	15.016	5	5	146.048	133.591	166.762	92.905	13.137	15	4	13.256	12.9352	16.0024	12.111	17.1794	5.39912	1.07079	1.19636	0.398302	7.94324	7.37644	10.0463	5.95527	1.08279	1.9419	0.620437	1.53744	14.557	2.01614	7.83031	1.29564	2.42073	2.28237	1.69756	0.570767
Bovatus_RS02950	B. ovatus	NZ_CP012938.1	unassigned_transcript_598	helix-turn-helix domain-containing protein	127.939	113.588	68.771	136.661	27	6	0	0	72.644	88.085	79.466	53.526	6	0	2	9.059	6.41908	7.83873	6.19451	8.32078	1.8434	0.427859	0	0	3.95095	4.86375	4.7873	3.43105	0.494538	0	0.310219	1.05067	7.19327	0.567815	4.25826	0.463857	1.04639	0.873983	0.689253	0.441233
Bovatus_RS02970	B. ovatus	NZ_CP012938.1	unassigned_transcript_602	DUF262 domain-containing protein	247.821	202.521	125.657	188.579	111.81	80.352	3.001	39	244.641	182.309	178.374	161.002	53.422	26.07	4	54.043	12.4339	13.976	11.3185	11.4819	7.63373	5.72989	0.718053	3.10675	13.3055	10.0665	10.7458	10.3203	4.4032	3.37503	0.620437	6.26796	12.3026	4.29711	11.1095	3.66665	1.21924	3.02283	1.49056	2.35752
Bovatus_RS02975	B. ovatus	NZ_CP012938.1	unassigned_transcript_603	DUF262 domain-containing protein	358.952	270.204	254.539	340.646	164.708	81.186	23	92.061	312.311	362.973	258.584	231.664	83.159	45	17.002	42.067	18.0097	18.6468	22.9274	20.7407	11.2453	5.78937	5.50324	7.33361	16.9859	20.0421	15.578	14.8498	6.85421	5.82571	2.63717	4.87897	20.0812	7.46788	16.864	5.04901	2.22745	2.64349	2.29682	1.79888
Bovatus_RS02980	B. ovatus	NZ_CP012938.1	unassigned_transcript_604	DUF5655 domain-containing protein	253.465	174.598	143.776	224.789	103.608	48.016	28.103	51.02	161.533	206.016	210.593	155.13	44.038	14	4	27.109	12.7171	12.049	12.9505	13.6866	7.07375	3.42402	6.72424	4.06427	8.78544	11.3755	12.6868	9.94394	3.62974	1.81244	0.620437	3.14413	12.8508	5.32157	10.6979	2.30169	0.675557	1.84564	1.69715	1.35885
Bovatus_RS02985	B. ovatus	NZ_CP012938.1	unassigned_transcript_605	hypothetical protein	104.76	154.68	45.342	115.299	68.213	16.006	4.055	30	144.322	98.295	125.445	87.988	26	6	8	22	5.25612	10.6745	4.08415	7.02012	4.65718	1.14139	0.970245	2.38981	7.84937	5.42751	7.55722	5.64009	2.143	0.776761	1.24087	2.55158	6.75872	2.28966	6.61855	1.67805	2.87592	1.70045	1.26121	0.812952
Bovatus_RS02990	B. ovatus	NZ_CP012938.1	unassigned_transcript_606	helicase-related protein	919.765	657.867	402.498	910.987	325.645	85.987	60.638	97.246	669.157	679.03	572.529	638.74	110.252	2	30	61.018	46.1474	45.3995	36.2548	55.4666	22.2331	6.13173	14.5089	7.74665	36.394	37.4937	34.4911	40.9437	9.08729	0.25892	4.65328	7.07692	45.8171	12.6551	37.3306	5.2691	7.84929	7.34445	2.70931	3.80035
Bovatus_RS02995	B. ovatus	NZ_CP012938.1	unassigned_transcript_607	DUF1837 domain-containing protein	354.666	244.491	190.387	360.293	151.144	20.288	28	49.026	276.275	278.667	345.942	166.955	64.516	2	20.071	37.115	17.7947	16.8724	17.149	21.9369	10.3192	1.44674	6.69959	3.90543	15.026	15.387	20.8407	10.7019	5.3176	0.25892	3.1132	4.30463	18.4382	5.59275	15.4889	3.24859	2.36424	3.81231	4.15457	2.18727
Bovatus_RS03000	B. ovatus	NZ_CP012938.1	unassigned_transcript_608	hypothetical protein	3.005	0	0	7.01	0	0	0	0	0	0	0	0	0	0	0	0	0.15077	0	0	0.426813	0	0	0	0	0	0	0	0	0	0	0	0	0.144396	0	0	0	0.201246	0	0	0
Bovatus_RS03005	B. ovatus	NZ_CP012938.1	unassigned_transcript_609	TonB-dependent receptor	23544	10075.3	18204.1	25825.5	8	1	4	0	18745.2	23305.7	15196.1	15835.4	0	5	16.012	4	1181.27	695.298	1639.73	1572.42	0.546193	0.0713099	0.957085	0	1019.51	1286.86	915.464	1015.06	0	0.647301	2.48361	0.463924	1272.18	0.393647	1059.22	0.898709	434.469	0.447061	159.177	1.09115
Bovatus_RS03010	B. ovatus	NZ_CP012938.1	unassigned_transcript_610	RagB/SusD family nutrient uptake outer membrane protein	10851.5	3618.43	8027.48	12677	0	2	0	0	8334.38	9678.49	6039.57	7338.68	2	0	11	4	544.452	249.709	723.071	771.853	0	0.14262	0	0	453.289	534.413	363.844	470.414	0.164846	0	1.7062	0.463924	572.271	0.035655	455.49	0.583743	236.216	0.0713099	70.3691	0.772551
Bovatus_RS03015	B. ovatus	NZ_CP012938.1	unassigned_transcript_611	Calx-beta domain-containing protein	5805.45	2087.91	4901.04	6660.36	0	0	0	2	4476.99	4997.23	3107.9	3506.01	0	2	0	2	291.277	144.087	441.458	405.525	0	0	0	0.159321	243.494	275.93	187.23	224.738	0	0.25892	0	0.231962	320.587	0.0398302	232.848	0.122721	133.96	0.0796603	37.0412	0.142132
Bovatus_RS03020	B. ovatus	NZ_CP012938.1	unassigned_transcript_612	TlpA disulfide reductase family protein	2847.78	1085.43	2657.21	3222.13	0	0	0	0	2464.21	2807.97	1890.49	1802.7	0	0	2	0	142.882	74.9057	239.347	196.183	0	0	0	0	134.023	155.047	113.89	115.554	0	0	0.310219	0	163.329	0	129.628	0.0775547	70.934	0	19.2458	0.155109
Bovatus_RS03025	B. ovatus	NZ_CP012938.1	unassigned_transcript_613	DUF6029 family protein	6947.17	2173.22	5669.69	8310.35	4	4	0	1	6073.49	6842.05	4844.42	4975.44	2	0	1	0	348.56	149.974	510.694	505.986	0.273097	0.28524	0	0.0796603	330.324	377.795	291.844	318.929	0.164846	0	0.155109	0	378.804	0.159499	329.723	0.0799888	170.145	0.142044	35.8821	0.0924486
Bovatus_RS03030	B. ovatus	NZ_CP012938.1	unassigned_transcript_614	Omp28-related outer membrane protein	13578.3	4527.53	9015.81	16265.5	1	0	0	0	9923.6	12241.3	8895.5	9344.82	4	2	6	0	681.266	312.446	812.094	990.348	0.0682741	0	0	0	539.724	675.921	535.895	599.009	0.329692	0.25892	0.930656	0	699.038	0.0170685	587.637	0.379817	287.177	0.0341371	65.5653	0.393621
Bovatus_RS03035	B. ovatus	NZ_CP012938.1	unassigned_transcript_615	Omp28-related outer membrane protein	15089.5	5112.96	10042.4	18005.9	8	0	0	0	11342.8	13144.7	9110.69	10481.9	2	4	19.133	1	757.085	352.847	904.559	1096.31	0.546193	0	0	0	616.91	725.804	548.859	671.895	0.164846	0.51784	2.96771	0.115981	777.701	0.136548	640.867	0.941594	315.454	0.273097	75.7553	1.36256
Bovatus_RS03040	B. ovatus	NZ_CP012938.1	unassigned_transcript_616	Omp28-related outer membrane protein	10723.5	3104.67	6126.52	11865.4	0	0	0	3	7340.59	9034	6155.05	7473.23	0	0	5	2	538.028	214.254	551.843	722.438	0	0	0	0.238981	399.239	498.827	370.801	479.039	0	0	0.775547	0.231962	506.641	0.0597452	436.976	0.251877	212.2	0.11949	61.639	0.365837
Bovatus_RS03045	B. ovatus	NZ_CP012938.1	unassigned_transcript_617	hypothetical protein	37375.7	13113.2	24461.2	37210.9	3	4	3.001	2	26366.5	36060.6	23251.2	24870.8	6.004	2	10	11.038	1875.25	904.944	2203.33	2265.63	0.204822	0.28524	0.718053	0.159321	1434.02	1991.14	1400.73	1594.24	0.494867	0.25892	1.55109	1.2802	1812.29	0.341859	1605.03	0.89627	628.669	0.256142	270.913	0.617396
Bovatus_RS03050	B. ovatus	NZ_CP012938.1	unassigned_transcript_618	PL29 family lyase N-terminal domain-containing protein	35763.4	11048.3	25299.3	36863.8	4	5	2	4	24131.1	30674.8	19870.3	23325	4	7.001	12	0	1794.36	762.446	2278.82	2244.5	0.273097	0.35655	0.478542	0.318641	1312.44	1693.76	1197.05	1495.15	0.329692	0.90635	1.86131	0	1770.03	0.356707	1424.6	0.774339	707.062	0.0880977	217.394	0.815731
Bovatus_RS03055	B. ovatus	NZ_CP012938.1	unassigned_transcript_619	S41 family peptidase	25039.1	10242.8	17199.9	25001	0	4	7	0	18394.6	23928.6	16074.3	16029.6	0	3	9	2	1256.29	706.86	1549.27	1522.22	0	0.28524	1.6749	0	1000.44	1321.26	968.367	1027.51	0	0.38838	1.39598	0.231962	1258.66	0.490035	1079.39	0.504082	390.899	0.801272	163.044	0.615636
Bovatus_RS03060	B. ovatus	NZ_CP012938.1	unassigned_transcript_620	C10 family peptidase	3129.73	922.106	1562.57	2542.74	2	4	0	2	1825.77	2605.78	1620.62	2073.99	2	2	4	0	157.028	63.6347	140.748	154.818	0.136548	0.28524	0	0.159321	99.2995	143.883	97.6317	132.944	0.164846	0.25892	0.620437	0	129.057	0.145277	118.44	0.261051	44.2069	0.116859	23.5021	0.262403
Bovatus_RS03065	B. ovatus	NZ_CP012938.1	unassigned_transcript_621	serpin family protein	2281.42	738.51	1542.93	2257.83	0	2	0	0	1258.17	2365.31	1216.42	1524.85	0	0	2	0	114.466	50.9647	138.978	137.471	0	0.14262	0	0	68.4294	130.604	73.2811	97.744	0	0	0.310219	0	110.47	0.035655	92.5147	0.0775547	41.2254	0.0713099	28.45	0.155109
Bovatus_RS03070	B. ovatus	NZ_CP012938.1	unassigned_transcript_622	hypothetical protein	759.573	212.982	496.81	729.838	0	0	0	0	519.153	730.832	386.362	560.148	0	0	2	0	38.11	14.6979	44.7499	44.4371	0	0	0	0	28.2356	40.354	23.2757	35.9059	0	0	0.310219	0	35.4987	0	31.9428	0.0775547	14.2006	0	7.64452	0.155109
Bovatus_RS03075	B. ovatus	NZ_CP012938.1	unassigned_transcript_623	hypothetical protein	810.29	191.763	462.053	651.435	2	2	0	0	491.196	826.892	391.89	591.438	0	3	0	0	40.6547	13.2336	41.6191	39.6634	0.136548	0.14262	0	0	26.7151	45.6582	23.6088	37.9116	0	0.38838	0	0	33.7927	0.069792	33.4734	0.0970951	13.7293	0.080627	10.1842	0.19419
Bovatus_RS03080	B. ovatus	NZ_CP012938.1	unassigned_transcript_624	cytochrome c biogenesis protein CcdA	3557.86	1310.82	2344.27	2990.08	16	6	5.051	4	2196.97	2878.6	1590.08	2269.54	4	6.004	3	10	178.509	90.4602	211.159	182.055	1.09239	0.427859	1.20856	0.318641	119.488	158.946	95.7918	145.479	0.329692	0.777279	0.465328	1.15981	165.546	0.761861	129.926	0.683027	52.1503	0.453426	28.0367	0.368982
Bovatus_RS03085	B. ovatus	NZ_CP012938.1	unassigned_transcript_625	DNA-binding protein	16.056	16.017	9.008	10.002	2	1	0	2	15.025	12.045	17.106	13.013	2	0	0	0	0.805577	1.10534	0.81139	0.608984	0.136548	0.0713099	0	0.159321	0.817178	0.665084	1.03052	0.834142	0.164846	0	0	0	0.832822	0.0917947	0.836732	0.0412115	0.204588	0.0716671	0.149897	0.0824229
Bovatus_RS03090	B. ovatus	NZ_CP012938.1	unassigned_transcript_626	hypothetical protein	5	0	0	0	0	0	0	0	0	1	0	0	0	0	0	0	0.250865	0	0	0	0	0	0	0	0	0.0552166	0	0	0	0	0	0	0.0627162	0	0.0138041	0	0.125432	0	0.0276083	0
Bovatus_RS03095	B. ovatus	NZ_CP012938.1	unassigned_transcript_627	N-acetylmuramoyl-L-alanine amidase	3	2	0	7	0	0	0	0	2	9.003	4	2	0	0	0	0	0.150519	0.13802	0	0.426204	0	0	0	0	0.108776	0.497115	0.240973	0.128201	0	0	0	0	0.178686	0	0.243766	0	0.17855	0	0.178672	0
Bovatus_RS03105	B. ovatus	NZ_CP012938.1	unassigned_transcript_629	DUF5131 family protein	66.232	101.834	106.7	131.654	34.158	23.073	9.001	13	97.799	101.618	91.081	50.553	22	14	4.03	16	3.32306	7.02759	9.61094	8.01592	2.33211	1.64533	2.15368	1.03558	5.31908	5.611	5.48702	3.24048	1.8133	1.81244	0.625091	1.85569	6.99438	1.79168	4.9144	1.52663	2.66893	0.582009	1.12234	0.601367
Bovatus_RS03110	B. ovatus	NZ_CP012938.1	unassigned_transcript_630	glycoside hydrolase family 127 protein	106.313	64.056	95.515	151.318	31	37	16.035	9	145.821	101.457	122.952	94.633	6	2	12	14	5.33404	4.42052	8.60346	9.21319	2.1165	2.63847	3.83671	0.716943	7.93089	5.60211	7.40704	6.06604	0.494538	0.25892	1.86131	1.62373	6.8928	2.32716	6.75152	1.05963	2.37012	1.29265	1.09722	0.800286
Bovatus_RS03115	B. ovatus	NZ_CP012938.1	unassigned_transcript_631	right-handed parallel beta-helix repeat-containing protein	66.072	50.379	88.425	113.755	11.001	8	0	0	70.36	70.362	92.839	79.438	4	2	0	0	3.31503	3.47667	7.96483	6.92612	0.751084	0.570479	0	0	3.82673	3.88515	5.59293	5.09203	0.329692	0.25892	0	0	5.42066	0.330391	4.59921	0.147153	2.37711	0.388562	0.882602	0.172357
Bovatus_RS03120	B. ovatus	NZ_CP012938.1	unassigned_transcript_632	alpha-L-rhamnosidase C-terminal domain-containing protein	82.024	62.449	83.339	117.401	32.166	24	5.001	0	108.492	70.586	66.569	61.328	9	2	0	0	4.11539	4.30962	7.50671	7.14811	2.19611	1.71144	1.1966	0	5.90065	3.89752	4.01034	3.93117	0.741807	0.25892	0	0	5.76996	1.27603	4.43492	0.250182	1.80608	0.943519	0.978298	0.349739
Bovatus_RS03125	B. ovatus	NZ_CP012938.1	unassigned_transcript_633	RNA polymerase sigma-70 factor	85.857	86.776	91.638	83.196	13	9.001	17	12.118	68.436	129.262	136.077	76.663	13	11	14	19.011	4.3077	5.98843	8.25424	5.06549	0.887564	0.641861	4.06761	0.965324	3.72209	7.13741	8.19773	4.91415	1.0715	1.42406	2.17153	2.20491	5.90397	1.64059	5.99284	1.718	1.71095	1.62388	2.04054	0.561883
Bovatus_RS03130	B. ovatus	NZ_CP012938.1	unassigned_transcript_634	FecR family protein	103.557	121.356	117.015	162.725	42	27	22.127	18	136.701	193.571	187.442	104.983	33.001	30.095	9	16	5.19576	8.3748	10.5401	9.90772	2.86751	1.92537	5.29435	1.43389	7.43488	10.6883	11.2921	6.72948	2.72004	3.8961	1.39598	1.85569	8.50458	2.88028	9.0362	2.46696	2.38587	1.71579	2.28793	1.09957
Bovatus_RS03135	B. ovatus	NZ_CP012938.1	unassigned_transcript_635	creatininase family protein	551.906	741.558	485.127	603.321	245.116	143.57	81.295	200.173	508.479	887.31	846.266	449.352	136.309	151.654	84	110.064	27.6908	51.1751	43.6975	36.734	16.7351	10.238	19.4516	15.9458	27.6551	48.9942	50.9819	28.8038	11.235	19.6331	13.0292	12.7653	39.8243	15.5926	39.1087	14.1657	10.0102	3.87271	12.5973	3.72982
Bovatus_RS03140	B. ovatus	NZ_CP012938.1	unassigned_transcript_636	TonB-dependent receptor	79.497	63.382	71.267	66.146	53	49.008	26.074	39	84.132	82.609	40.061	83.435	22	18	6	24.766	3.9886	4.37401	6.41933	4.02738	3.61853	3.49476	6.23876	3.10675	4.57576	4.56139	2.41341	5.34824	1.8133	2.33028	0.930656	2.87238	4.70233	4.1147	4.2247	1.98666	1.15771	1.43272	1.26224	0.826191
Bovatus_RS03145	B. ovatus	NZ_CP012938.1	unassigned_transcript_637	RagB/SusD family nutrient uptake outer membrane protein	36.052	36.287	30.455	61.654	33	25.017	12.042	20	39.058	31.092	31.127	52.129	21	9	8	40	1.80884	2.50417	2.74322	3.75388	2.25305	1.78396	2.8813	1.59321	2.12428	1.71679	1.87519	3.3415	1.73088	1.16514	1.24087	4.63924	2.70253	2.12788	2.26444	2.19403	0.805197	0.573722	0.73737	1.64931
Bovatus_RS03150	B. ovatus	NZ_CP012938.1	unassigned_transcript_638	hypothetical protein	10	7	7	13.031	11	11.024	0	9	24	9.093	11.253	14.005	8	5	0	17.058	0.50173	0.483071	0.630521	0.793409	0.751016	0.78612	0	0.716943	1.30531	0.502084	0.677918	0.89773	0.659384	0.647301	0	1.9784	0.602183	0.56352	0.84576	0.821272	0.143351	0.37674	0.346492	0.830645
Bovatus_RS03155	B. ovatus	NZ_CP012938.1	unassigned_transcript_639	hypothetical protein	11.001	4	11.003	13.03	1	1	4	2	6.001	5.004	7	11.001	9	4	0	3	0.551953	0.276041	0.991089	0.793348	0.0682741	0.0713099	0.957085	0.159321	0.326382	0.276304	0.421703	0.705172	0.741807	0.51784	0	0.347943	0.653108	0.313997	0.43239	0.401897	0.308928	0.430799	0.191594	0.312737
Bovatus_RS03160	B. ovatus	NZ_CP012938.1	unassigned_transcript_640	PKD domain-containing protein	15	6	7.003	15.002	3	7	0	4	18	16.001	4	12.049	9	6	0	2	0.752595	0.414061	0.630791	0.913416	0.204822	0.499169	0	0.318641	0.978982	0.883521	0.240973	0.772349	0.741807	0.776761	0	0.231962	0.677716	0.255658	0.718956	0.437632	0.210457	0.209133	0.329653	0.383559
Bovatus_RS03165	B. ovatus	NZ_CP012938.1	unassigned_transcript_641	hypothetical protein	12.004	14.045	4	14.011	14.006	3	1	11	6.005	3	13.033	4.005	17	0	2	10	0.602276	0.969248	0.360298	0.853077	0.956248	0.21393	0.239271	0.876263	0.326599	0.16565	0.785151	0.256723	1.40119	0	0.310219	1.15981	0.696225	0.571428	0.383531	0.717804	0.271304	0.399643	0.275737	0.669267
Bovatus_RS03170	B. ovatus	NZ_CP012938.1	unassigned_transcript_642	dihydrodipicolinate synthase family protein	9	18.011	5.001	6	6	0	0	1	7	0	9	9	4	6	0	2	0.451557	1.24294	0.450462	0.365318	0.409645	0	0	0.0796603	0.380715	0	0.54219	0.576906	0.329692	0.776761	0	0.231962	0.62757	0.122326	0.374953	0.334604	0.412233	0.195192	0.264182	0.325588
Bovatus_RS03175	B. ovatus	NZ_CP012938.1	unassigned_transcript_643	AGE family epimerase/isomerase	7.151	5.022	2	6.006	4	5	5	5	6	8	6	4.002	13.062	12	0	12	0.358787	0.346569	0.180149	0.365683	0.273097	0.35655	1.19636	0.398302	0.326327	0.441733	0.36146	0.256531	1.07661	1.55352	0	1.39177	0.312797	0.556076	0.346513	1.00548	0.0887846	0.430015	0.0770161	0.698956
Bovatus_RS03180	B. ovatus	NZ_CP012938.1	unassigned_transcript_644	YhcH/YjgK/YiaL family protein	3	0	1	3	2	0	0	0	3	3.003	3	0	0	0	0	0	0.150519	0	0.0900744	0.182659	0.136548	0	0	0	0.163164	0.165815	0.18073	0	0	0	0	0	0.105813	0.0341371	0.127427	0	0.0803077	0.0682741	0.0853026	0
Bovatus_RS03185	B. ovatus	NZ_CP012938.1	unassigned_transcript_645	MFS transporter	3.001	4	3.001	5	2	2	0	2	6	3.005	8	5.175	0	1	2	0	0.150569	0.276041	0.270313	0.304431	0.136548	0.14262	0	0.159321	0.326327	0.165926	0.481947	0.331721	0	0.12946	0.310219	0	0.250339	0.109622	0.32648	0.10992	0.0681654	0.073713	0.129067	0.146818
Bovatus_RS03190	B. ovatus	NZ_CP012938.1	unassigned_transcript_646	GNAT family N-acetyltransferase	150.061	153.39	65.133	105.724	48	72.028	13	31	83.341	87.677	81.813	106.258	38.384	18	3	33.234	7.52901	10.5855	5.86682	6.43714	3.27716	5.13631	3.11053	2.46947	4.53274	4.84122	4.92869	6.81121	3.16372	2.33028	0.465328	3.85451	7.60461	3.49837	5.27847	2.45346	2.1035	1.14613	1.03585	1.46461
Bovatus_RS03195	B. ovatus	NZ_CP012938.1	unassigned_transcript_647	ATP-binding protein	217.877	211.597	179.538	105.661	140.442	187.793	2	29	95.355	100.705	145.538	121.92	36.531	7	14	24	10.9315	14.6024	16.1718	6.4333	9.58856	13.3915	0.478542	2.31015	5.18616	5.56059	8.76769	7.81516	3.01099	0.906221	2.17153	2.78354	12.0347	6.44219	6.8324	2.21807	4.33208	6.07814	1.73578	0.94368
Bovatus_RS03200	B. ovatus	NZ_CP012938.1	unassigned_transcript_648	hypothetical protein	229.034	121.214	199.357	310.539	77.054	44.775	13	2	222.354	147.152	286.729	154.282	10.01	3.001	4	8.015	11.4913	8.365	17.957	18.9076	5.2608	3.1929	3.11053	0.159321	12.0934	8.12523	17.2735	9.88958	0.825054	0.38851	0.620437	0.929587	14.1802	2.93089	11.8454	0.690897	5.08784	2.09849	3.96614	0.239007
Bovatus_RS03205	B. ovatus	NZ_CP012938.1	unassigned_transcript_649	malectin domain-containing carbohydrate-binding protein	214.071	112.493	170.965	259.264	61.237	49.028	1	4	218.609	161.628	189.684	195.93	2	0	2	3	10.7406	7.76317	15.3996	15.7856	4.1809	3.49618	0.239271	0.318641	11.8897	8.92455	11.4272	12.5592	0.164846	0	0.310219	0.347943	12.4222	2.05875	11.2002	0.205752	3.86056	2.07431	1.58667	0.15826
Bovatus_RS03210	B. ovatus	NZ_CP012938.1	unassigned_transcript_650	TlpA disulfide reductase family protein	1466.59	1477.52	851.719	2699.03	193	118.219	59.283	151.444	1143.13	1396.09	1292.05	868.042	136.011	63	30.013	102.995	73.5833	101.964	76.7181	164.334	13.1769	8.43019	14.1847	12.0641	62.1722	77.0871	77.8374	55.6421	11.2104	8.15599	4.6553	11.9455	104.15	11.964	68.1847	8.99179	42.0859	2.51002	11.0438	3.32416
Bovatus_RS03215	B. ovatus	NZ_CP012938.1	unassigned_transcript_651	glycoside hydrolase family 2 TIM barrel-domain containing protein	119.932	87.605	122.578	200.577	38.01	28	2	3	124.442	117.167	257.556	114.047	3	2	0	0	6.01735	6.04564	11.0411	12.2124	2.5951	1.99668	0.478542	0.238981	6.76814	6.46956	15.516	7.31049	0.247269	0.25892	0	0	8.82913	1.32733	9.01605	0.126547	3.26565	1.14894	4.34727	0.146202
Bovatus_RS03220	B. ovatus	NZ_CP012938.1	unassigned_transcript_652	glycoside hydrolase family 2 TIM barrel-domain containing protein	229.203	108.803	222.729	229.885	60.091	54.178	7.072	4	169.926	146.648	238.13	200.723	5.011	2	6	1	11.4998	7.50852	20.0622	13.9968	4.10266	3.86343	1.69213	0.318641	9.24191	8.0974	14.3457	12.8665	0.413021	0.25892	0.930656	0.115981	13.2668	2.49421	11.1379	0.429645	5.2596	1.81092	2.95057	0.35535
Bovatus_RS03225	B. ovatus	NZ_CP012938.1	unassigned_transcript_653	response regulator transcription factor	212.806	173.391	114.469	177.257	76.082	37	16	45	142.181	175.551	106.905	104.619	35.015	21.165	11	20.011	10.6771	11.9657	10.3107	10.7925	5.19443	2.63847	3.82834	3.58471	7.73292	9.69333	6.44031	6.70615	2.88604	2.74002	1.7062	2.32089	10.9365	3.81149	7.64318	2.41329	0.716231	1.05518	1.47604	0.528758
Bovatus_RS03230	B. ovatus	NZ_CP012938.1	unassigned_transcript_654	HAMP domain-containing sensor histidine kinase	315.69	304.77	137.796	304.147	96.002	65.011	18.03	33.026	182.25	178.736	131.478	186.067	74.003	32.437	13	63.558	15.8391	21.0322	12.4119	18.5184	6.55445	4.63593	4.31406	2.63086	9.91219	9.86919	7.92067	11.927	6.09955	4.1993	2.01642	7.37151	16.9504	4.53383	9.90727	4.92169	3.69473	1.60862	1.63579	2.33462
Bovatus_RS03235	B. ovatus	NZ_CP012938.1	unassigned_transcript_655	magnesium-translocating P-type ATPase	20	28.032	20.02	42.101	22.043	16.005	3.001	3	37.248	8	24.009	20.046	14	2	2	16.019	1.00346	1.93449	1.80329	2.56337	1.50497	1.14132	0.718053	0.238981	2.02584	0.441733	1.44638	1.28496	1.15392	0.25892	0.310219	1.8579	1.82615	0.900829	1.29973	0.89524	0.640983	0.545975	0.654502	0.761748
Bovatus_RS03240	B. ovatus	NZ_CP012938.1	unassigned_transcript_656	DUF3990 domain-containing protein	962.589	909.974	703.434	1266.36	153.039	172.297	101.524	148.603	679.809	943.632	703.939	662.207	196.424	86.493	27	109.127	48.296	62.7975	63.3614	77.1036	10.4486	12.2865	24.2918	11.8378	36.9734	52.1041	42.4076	42.4479	16.1898	11.1974	4.18795	12.6566	62.8896	14.7162	43.4833	11.058	11.765	6.43151	6.29622	5.03681
Bovatus_RS03245	B. ovatus	NZ_CP012938.1	unassigned_transcript_657	DUF3791 domain-containing protein	147.632	144.423	116.91	181.711	46.544	28	31.708	25.002	151.328	197.437	169.698	112.908	30.893	27.019	15	32.224	7.40714	9.96666	10.5306	11.0637	3.17775	1.99668	7.58681	1.99167	8.23041	10.9018	10.2232	7.23748	2.54629	3.49788	2.32664	3.73737	9.74202	3.68823	9.14821	3.02705	1.61976	2.65827	1.70527	0.694727
Bovatus_RS03250	B. ovatus	NZ_CP012938.1	unassigned_transcript_658	hypothetical protein	0	1.001	0	0	2	0	0	0	0	0	0	0	0	0	0	0	0	0.0690792	0	0	0.136548	0	0	0	0	0	0	0	0	0	0	0	0.0172698	0.0341371	0	0	0.0345396	0.0682741	0	0
Bovatus_RS03255	B. ovatus	NZ_CP012938.1	unassigned_transcript_659	DUF3575 domain-containing protein	0	0	5	1	0	0	0	0	2	2	1	0	0	0	0	0	0	0	0.450372	0.0608863	0	0	0	0	0.108776	0.110433	0.0602433	0	0	0	0	0	0.127815	0	0.0698631	0	0.216945	0	0.0520689	0
Bovatus_RS03260	B. ovatus	NZ_CP012938.1	unassigned_transcript_660	DUF3868 domain-containing protein	7.002	6.015	0	6.001	5	2	0	0	2	2	5.001	3.003	2	0	0	0	0.351311	0.415096	0	0.365378	0.341371	0.14262	0	0	0.108776	0.110433	0.301277	0.192494	0.164846	0	0	0	0.282947	0.120998	0.178245	0.0412115	0.190605	0.161568	0.0908558	0.0824229
Bovatus_RS03265	B. ovatus	NZ_CP012938.1	unassigned_transcript_661	Mfa1 family fimbria major subunit	14.095	20.01	9.017	12.002	6.003	5	6	3	12	10.014	10.004	7.004	2	5.064	1	1	0.707188	1.38089	0.812201	0.730757	0.40985	0.35655	1.43563	0.238981	0.652654	0.552939	0.602674	0.448961	0.164846	0.655586	0.155109	0.115981	0.90776	0.610252	0.564307	0.272881	0.318615	0.554861	0.0870081	0.256009
Bovatus_RS03270	B. ovatus	NZ_CP012938.1	unassigned_transcript_662	FimB/Mfa2 family fimbrial subunit	0	1	0	1	0	0	0	0	0	9	2	2	2	0	0	1	0	0.0690102	0	0.0608863	0	0	0	0	0	0.496949	0.120487	0.128201	0.164846	0	0	0.115981	0.0324741	0	0.186409	0.0702067	0.0376443	0	0.215188	0.0834862
Bovatus_RS03275	B. ovatus	NZ_CP012938.1	unassigned_transcript_663	fimbrial protein	10.004	5	5.001	9.001	0	0	0	2	11.016	0	1	7.001	0	2	0	0	0.501931	0.345051	0.450462	0.548037	0	0	0	0.159321	0.599137	0	0.0602433	0.448769	0	0.25892	0	0	0.46137	0.0398302	0.277037	0.0647301	0.0871884	0.0796603	0.292683	0.12946
Bovatus_RS03280	B. ovatus	NZ_CP012938.1	unassigned_transcript_664	DUF4906 domain-containing protein	7	1	3.001	13	2	4	0	0	7.002	1	7	4.002	0	0	0	0	0.351211	0.0690102	0.270313	0.791521	0.136548	0.28524	0	0	0.380824	0.0552166	0.421703	0.256531	0	0	0	0	0.370514	0.105447	0.278569	0	0.304721	0.136052	0.164636	0
Bovatus_RS03285	B. ovatus	NZ_CP012938.1	unassigned_transcript_665	DUF1566 domain-containing protein	0	0	1	2	0	0	0	0	0	0	2.001	1	0	0	0	0	0	0	0.0900744	0.121773	0	0	0	0	0	0	0.120547	0.0641007	0	0	0	0	0.0529617	0	0.0461619	0	0.0625091	0	0.0580711	0
Bovatus_RS03290	B. ovatus	NZ_CP012938.1	unassigned_transcript_666	DUF4469 domain-containing protein	0	1	2.056	1.006	0	0	0	0	0	0	2	3	0	0	0	0	0	0.0690102	0.185193	0.0612516	0	0	0	0	0	0	0.120487	0.192302	0	0	0	0	0.0788637	0	0.0781972	0	0.0773147	0	0.0949349	0
Bovatus_RS03295	B. ovatus	NZ_CP012938.1	unassigned_transcript_667	helix-turn-helix domain-containing protein	2	12.085	4	6	4	2	0	0	9	14.275	11.003	4.003	0	0	1	4	0.100346	0.833988	0.360298	0.365318	0.273097	0.14262	0	0	0.489491	0.788217	0.662857	0.256595	0	0	0.155109	0.463924	0.414987	0.103929	0.54929	0.154758	0.305515	0.131298	0.230384	0.218696
Bovatus_RS03300	B. ovatus	NZ_CP012938.1	unassigned_transcript_668	glycosyl hydrolase	142.179	97.8	151.904	205.046	73.034	31	0	2	204.519	111.348	180.961	107.235	0	2	0	0	7.13354	6.7492	13.6827	12.4845	4.98633	2.21061	0	0.159321	11.1234	6.14826	10.9017	6.87384	0	0.25892	0	0	10.0125	1.83907	8.76179	0.0647301	3.58322	2.32716	2.61732	0.12946
Bovatus_RS03305	B. ovatus	NZ_CP012938.1	unassigned_transcript_669	sialate O-acetylesterase	65.62	37.646	56.023	75.23	28.026	22	6	0	68.431	74.144	99.899	53.9	0	0	0	0	3.29235	2.59796	5.04624	4.58047	1.91345	1.56882	1.43563	0	3.72182	4.09398	6.01825	3.45503	0	0	0	0	3.87926	1.22947	4.32227	0	1.13133	0.844015	1.16062	0
Bovatus_RS03310	B. ovatus	NZ_CP012938.1	unassigned_transcript_670	DUF5703 domain-containing protein	95.536	50.131	100.905	93.706	14	8	1	0	94.419	71.722	128.76	77.213	0	0	2	0	4.79333	3.45955	9.08896	5.70541	0.955838	0.570479	0.239271	0	5.13525	3.96024	7.75693	4.94941	0	0	0.310219	0	5.76181	0.441397	5.45046	0.0775547	2.40218	0.41513	1.62183	0.155109
Bovatus_RS03315	B. ovatus	NZ_CP012938.1	unassigned_transcript_671	glycoside hydrolase family 2	137.549	69.591	94.602	172.944	21.015	14	4	2	80.143	104.77	108.735	97.616	2	3	10	4	6.90124	4.80249	8.52122	10.5299	1.43478	0.998339	0.957085	0.159321	4.35881	5.78504	6.55056	6.25725	0.164846	0.38838	1.55109	0.463924	7.68872	0.887381	5.73792	0.642061	2.43008	0.531316	0.971984	0.619183
Bovatus_RS03320	B. ovatus	NZ_CP012938.1	unassigned_transcript_672	two-component regulator propeller domain-containing protein	1812.2	1419.95	1186.48	2232.48	352.456	452.951	199.894	245.936	1253.49	1252.84	1066.04	1016.74	300.244	120.058	62.013	223.765	90.9236	97.991	106.872	135.928	24.0636	32.2999	47.8289	19.5913	68.1745	69.1774	64.2218	65.174	24.747	15.5427	9.6188	25.9525	107.928	30.9459	66.6869	18.9652	19.7736	12.4252	2.36513	7.77431
Bovatus_RS03325	B. ovatus	NZ_CP012938.1	unassigned_transcript_673	polysaccharide lyase	336.796	201.042	289.903	424.506	78.015	70.021	13.183	48.013	336.726	236.81	343.521	238.652	78	35.001	10	30	16.8981	13.874	26.1128	25.8466	5.32641	4.99319	3.15431	3.82473	18.3138	13.0758	20.6948	15.2978	6.42899	4.53123	1.55109	3.47943	20.6829	4.32466	16.8456	3.99769	6.24058	1.01161	3.34561	2.03718
Bovatus_RS03330	B. ovatus	NZ_CP012938.1	unassigned_transcript_674	DUF6298 domain-containing protein	604.414	400.09	403.065	621.539	118.085	76.09	42.052	47	435.789	485.174	513.878	459.672	73.395	51.187	25.027	39	30.3253	27.6103	36.3058	37.8432	8.06215	5.42597	10.0618	3.74403	23.7016	26.7897	30.9577	29.4653	6.04943	6.62668	3.88192	4.52325	33.0211	6.8235	27.7286	5.27032	4.85065	2.79626	3.19068	1.28225
Bovatus_RS03335	B. ovatus	NZ_CP012938.1	unassigned_transcript_675	sigma-70 family RNA polymerase sigma factor	221.683	102.957	144.222	249.316	61.002	15.059	4	1	196.591	247.986	227.683	93.294	1	0	1	3	11.1225	7.10508	12.9907	15.1799	4.16486	1.07386	0.957085	0.0796603	10.6922	13.6929	13.7164	5.98021	0.0824229	0	0.155109	0.347943	11.5996	1.56887	11.0204	0.146369	3.42453	1.78664	3.64792	0.148572
Bovatus_RS03340	B. ovatus	NZ_CP012938.1	unassigned_transcript_676	hypothetical protein	82.762	109.691	104.167	175.252	29.529	7	14	11.007	132.982	146.121	182.88	51.748	6.099	0	0	8	4.15242	7.5698	9.38278	10.6704	2.01607	0.499169	3.3498	0.876821	7.23261	8.0683	11.0173	3.31708	0.502698	0	0	0.927847	7.94386	1.68546	7.40882	0.357636	2.82959	1.28329	3.17435	0.447955
Bovatus_RS03345	B. ovatus	NZ_CP012938.1	unassigned_transcript_677	MFS transporter	308.97	234.553	98.7	222.903	88.368	114.982	28.038	60.019	198.761	234.086	175.28	241.795	69.795	26	13	84.783	15.5019	16.1866	8.89034	13.5717	6.03325	8.19936	6.70869	4.78113	10.8102	12.9254	10.5595	15.4992	5.75271	3.36596	2.01642	9.83321	13.5376	6.43061	12.4486	5.24208	3.29007	1.42413	2.29398	3.4285
Bovatus_RS03350	B. ovatus	NZ_CP012938.1	unassigned_transcript_678	threonine/serine exporter family protein	90.228	34.724	31.253	26.382	37.181	22	3	15	180.694	67.71	91.063	100.47	24.002	14	7	24.051	4.52701	2.39631	2.8151	1.6063	2.5385	1.56882	0.717814	1.1949	9.82756	3.73872	5.48594	6.4402	1.97832	1.81244	1.08577	2.78946	2.83618	1.50501	6.3731	1.91649	1.23362	0.772014	2.56026	0.699243
Bovatus_RS03355	B. ovatus	NZ_CP012938.1	unassigned_transcript_679	threonine/serine exporter family protein	129.299	52.946	50.077	31.304	25.228	21.001	4	14	208.646	105.799	130.981	147.149	14	13	7	23	6.48732	3.65381	4.51066	1.90598	1.72242	1.49758	0.957085	1.11524	11.3478	5.84186	7.89073	9.43235	1.15392	1.68298	1.08577	2.66756	4.13944	1.32308	8.62819	1.64756	1.9039	0.349795	2.33456	0.730513
Bovatus_RS03360	B. ovatus	NZ_CP012938.1	unassigned_transcript_680	DUF6064 family protein	150.971	76.304	60.529	32.434	33.127	34.004	5	39.001	233.908	117.315	162.886	134.967	27.152	20	17	20	7.57467	5.26576	5.45211	1.97478	2.26172	2.42482	1.19636	3.10683	12.7218	6.47773	9.81279	8.65148	2.23795	2.5892	2.63686	2.31962	5.06683	2.24743	9.41594	2.44591	2.31214	0.790569	2.6015	0.196801
Bovatus_RS03365	B. ovatus	NZ_CP012938.1	unassigned_transcript_681	SDR family oxidoreductase	614.255	698.905	359.073	407.513	326.946	329.813	120.079	232.046	774.078	558.972	454.168	480.134	319.752	194.3	48.957	144.014	30.819	48.2316	32.3433	24.8119	22.322	23.5189	28.7315	18.4849	42.1005	30.8645	27.3606	30.7769	26.3549	25.1541	7.59369	16.7029	34.0515	23.2643	32.7756	18.9514	9.99685	4.23027	6.42708	8.70515
Bovatus_RS03370	B. ovatus	NZ_CP012938.1	unassigned_transcript_682	HAD family phosphatase	524.302	623.276	323.272	396.066	314.765	309.977	121.88	182.451	619.953	441.825	359.812	392.909	247.589	157.912	60.484	196.321	26.3058	43.0124	29.1185	24.115	21.4903	22.1044	29.1624	14.5341	33.7179	24.3961	21.6763	25.1857	20.407	20.4433	9.38163	22.7695	30.6379	21.8228	26.244	18.2504	8.50005	5.9773	5.20444	6.0149
Bovatus_RS03375	B. ovatus	NZ_CP012938.1	unassigned_transcript_683	tetratricopeptide repeat protein	447.325	631.239	630.079	595.074	165.6	123.393	145.139	165.577	555.699	916.505	1086.42	425.467	105	126.044	152.223	108.692	22.4436	43.5619	56.754	36.2318	11.3062	8.79914	34.7276	13.1899	30.2233	50.6063	65.4496	27.2727	8.65441	16.3177	23.6112	12.6062	39.7478	17.0057	43.388	15.2974	14.3243	11.9507	17.9984	6.36481
Bovatus_RS03380	B. ovatus	NZ_CP012938.1	unassigned_transcript_684	DUF2723 domain-containing protein	40.074	31.024	14.008	23.063	23	10	6	1	30.034	22.099	17.046	17.009	8	6	4	5	2.01063	2.14097	1.26176	1.40422	1.57031	0.713099	1.43563	0.0796603	1.63349	1.22023	1.02691	1.09029	0.659384	0.776761	0.620437	0.579904	1.7044	0.949673	1.24273	0.659122	0.436047	0.69143	0.27265	0.0848741
Bovatus_RS03385	B. ovatus	NZ_CP012938.1	unassigned_transcript_685	DUF3098 domain-containing protein	2	0	3	2.065	2	8	3	2	2	2	6.017	0	0	1	1	0	0.100346	0	0.270223	0.12573	0.136548	0.570479	0.717814	0.159321	0.108776	0.110433	0.362484	0	0	0.12946	0.155109	0	0.124075	0.39604	0.145423	0.0711424	0.111534	0.292882	0.153656	0.0828128
Bovatus_RS03390	B. ovatus	NZ_CP012938.1	unassigned_transcript_686	arginase family protein	34.077	11.008	34.981	22.053	30.019	32.195	5.007	12	30.036	53.478	43.441	26.029	13	19	9	8.004	1.70974	0.759664	3.15089	1.34272	2.04952	2.29582	1.19803	0.955924	1.63359	2.95287	2.61703	1.66848	1.0715	2.45974	1.39598	0.928311	1.74076	1.62482	2.21799	1.46388	1.01824	0.648122	0.669021	0.692134
Bovatus_RS03395	B. ovatus	NZ_CP012938.1	unassigned_transcript_687	winged helix-turn-helix transcriptional regulator	6.099	8.017	14.061	8.001	1	3	6.082	3.004	10	34.506	18.012	10.213	4	1	2	2	0.306005	0.553255	1.26654	0.487151	0.0682741	0.21393	1.45525	0.2393	0.543879	1.9053	1.0851	0.65466	0.329692	0.12946	0.310219	0.231962	0.653237	0.494188	1.04724	0.250333	0.422014	0.645123	0.617845	0.0909796
Bovatus_RS03400	B. ovatus	NZ_CP012938.1	unassigned_transcript_688	RNA polymerase sigma-70 factor	163.743	165.925	129.977	130.251	58.271	24.152	9	26.575	121.072	154.98	207.856	92.165	10.041	14.004	16.003	47.686	8.21547	11.4505	11.7076	7.9305	3.9784	1.72228	2.15344	2.11697	6.58485	8.55747	12.5219	5.90784	0.827609	1.81296	2.48222	5.53066	9.82602	2.49277	8.39302	2.66336	2.03029	1.00948	2.97325	2.02874
Bovatus_RS03405	B. ovatus	NZ_CP012938.1	unassigned_transcript_689	FecR domain-containing protein	178.984	166.762	120.624	130.206	18.538	28.01	8.001	12.136	102.213	130.638	134.121	102.754	12	5	6	15	8.98016	11.5083	10.8651	7.92776	1.26567	1.99739	1.91441	0.966758	5.55915	7.21338	8.0799	6.5866	0.989075	0.647301	0.930656	1.73971	9.82033	1.53606	6.85976	1.07669	1.65615	0.501063	1.06144	0.46654
Bovatus_RS03410	B. ovatus	NZ_CP012938.1	unassigned_transcript_690	carboxypeptidase-like regulatory domain-containing protein	134.637	106.433	54.4	70.508	12	17.125	9.002	16	69.102	64.072	58.176	61.222	18	4	0	12	6.75514	7.34496	4.90005	4.29297	0.81929	1.22118	2.15392	1.27457	3.75831	3.53784	3.50472	3.92437	1.48361	0.51784	0	1.39177	5.82328	1.36724	3.68131	0.848306	1.45809	0.562446	0.197297	0.713629
Bovatus_RS03415	B. ovatus	NZ_CP012938.1	unassigned_transcript_691	MBL fold metallo-hydrolase	100.241	101.853	52.506	115.578	40.001	39	12	53.027	73.22	69.57	65.083	146.785	9	29	2	38	5.02939	7.0289	4.72945	7.03711	2.73103	2.78109	2.87125	4.22415	3.98228	3.84142	3.92082	9.40902	0.741807	3.75434	0.310219	4.40727	5.95621	3.15188	5.28838	2.30341	1.24939	0.717195	2.7477	2.07709
Bovatus_RS03420	B. ovatus	NZ_CP012938.1	unassigned_transcript_692	4Fe-4S binding protein	379.053	244.741	249.859	335.44	72.574	61.078	26.001	55.57	221.503	323.721	263.2	357.346	42.122	49.411	14	60.014	19.0182	16.8896	22.5059	20.4237	4.95493	4.35547	6.22129	4.42672	12.0471	17.8748	15.856	22.9061	3.47182	6.39675	2.17153	6.96048	19.7094	4.9896	17.171	4.75015	2.36357	0.863562	4.52293	2.30074
Bovatus_RS03425	B. ovatus	NZ_CP012938.1	unassigned_transcript_693	aldo/keto reductase	706.058	455.217	459.401	571.679	93.453	73.027	56	58.006	367.903	595.096	439.644	590.555	63.009	85.265	24	33.083	35.425	31.4146	41.3803	34.8074	6.38042	5.20755	13.3992	4.62078	20.0095	32.8592	26.4856	37.855	5.19339	11.0384	3.72262	3.837	35.7568	7.40198	29.3023	5.94786	4.14284	4.06451	7.74791	3.45883
Bovatus_RS03430	B. ovatus	NZ_CP012938.1	unassigned_transcript_694	DUF1893 domain-containing protein	92.413	47.026	56.153	52.607	16.323	15	11	14.002	81.611	83.01	85.692	100.631	17	8	3	13	4.63664	3.24527	5.05795	3.20304	1.11444	1.06965	2.63198	1.1154	4.43865	4.58353	5.16237	6.45052	1.40119	1.03568	0.465328	1.50775	4.03573	1.48287	5.15877	1.10249	0.952926	0.766374	0.916169	0.470424
Bovatus_RS03435	B. ovatus	NZ_CP012938.1	unassigned_transcript_695	TonB-dependent receptor	463.515	334.028	334.416	429.538	124.091	123.434	46.56	69.544	353.28	444.985	354.944	566.891	103.118	53.161	15	58.049	23.2559	23.0513	30.1223	26.153	8.47221	8.80207	11.1405	5.5399	19.2141	24.5706	21.383	36.3381	8.49929	6.88223	2.32664	6.73257	25.6456	8.48866	25.3765	6.11018	3.30349	2.29679	7.63171	2.64616
Bovatus_RS03440	B. ovatus	NZ_CP012938.1	unassigned_transcript_696	hypothetical protein	140.965	111.566	89.712	122.198	11	16.179	15	5	89.765	177.443	147.265	134.975	34	35.006	13	14.001	7.07263	7.69919	8.08075	7.44018	0.751016	1.15372	3.58907	0.398302	4.88213	9.7978	8.87173	8.65199	2.80238	4.53188	2.01642	1.62385	7.57319	1.47303	8.05091	2.74363	0.42495	1.44406	2.17009	1.28893
Bovatus_RS03445	B. ovatus	NZ_CP012938.1	unassigned_transcript_697	two-component regulator propeller domain-containing protein	4576.07	5357.82	2206.41	5656.71	756.142	773.62	190.099	437.495	3667.89	2763.53	2348.62	2335.76	493.705	116.938	87.001	245.928	229.595	369.744	198.741	344.416	51.6249	55.1668	45.4852	34.851	199.489	152.592	141.489	149.724	40.6926	15.1388	13.4947	28.5229	285.624	46.782	160.823	24.4623	84.1045	8.90298	26.203	12.7427
Bovatus_RS03450	B. ovatus	NZ_CP012938.1	unassigned_transcript_698	ABC transporter permease	78.177	65.588	43.458	82.448	55.129	10.106	2	6	72.274	59.301	52.307	44.481	17.007	20	10	4	3.92237	4.52624	3.91445	5.01995	3.76389	0.720658	0.478542	0.477962	3.93083	3.2744	3.15115	2.85126	1.40177	2.5892	1.55109	0.463924	4.34575	1.36026	3.30191	1.5015	0.533038	1.60648	0.455378	0.870262
Bovatus_RS03455	B. ovatus	NZ_CP012938.1	unassigned_transcript_699	ABC transporter permease	133.604	103.809	64.009	112.693	59.571	33.021	11	16	81.265	50.325	53.066	86.323	12	19.121	13	16.056	6.70331	7.16388	5.76557	6.86145	4.06716	2.35472	2.63198	1.27457	4.41983	2.77877	3.19687	5.53336	0.989075	2.47541	2.01642	1.86219	6.62355	2.58211	3.98221	1.83577	0.60306	1.15025	1.24668	0.621654
Bovatus_RS03460	B. ovatus	NZ_CP012938.1	unassigned_transcript_700	efflux RND transporter periplasmic adaptor subunit	131.523	95.237	48.416	156.602	47.898	30.22	2	6	89.105	43.745	57.993	63.988	22	9	1	17	6.5989	6.57233	4.36104	9.53491	3.27019	2.15499	0.478542	0.477962	4.84623	2.41545	3.49369	4.10168	1.8133	1.16514	0.155109	1.97168	6.76679	1.59542	3.71426	1.27631	2.12259	1.36798	1.02746	0.824893
Bovatus_RS03465	B. ovatus	NZ_CP012938.1	unassigned_transcript_701	TolC family protein	326.07	244.657	131.754	321.152	144.539	50.125	13	29.021	215.569	145.749	163.807	108.952	47.081	35	21.047	22	16.3599	16.8838	11.8677	19.5537	9.86828	3.57441	3.11053	2.31182	11.7243	8.04776	9.86828	6.9839	3.88055	4.5311	3.26459	2.55158	16.1663	4.71626	9.15607	3.55696	3.1888	3.47404	2.08566	0.84655
Bovatus_RS03475	B. ovatus	NZ_CP012938.1	unassigned_transcript_703	DUF2867 domain-containing protein	25.27	29.007	19.006	17.073	8	3	3	2	21.028	27.153	12.29	11.049	3	1	2	4	1.26787	2.00178	1.71195	1.03951	0.546193	0.21393	0.717814	0.159321	1.14367	1.4993	0.74039	0.708249	0.247269	0.12946	0.310219	0.463924	1.50528	0.409314	1.0229	0.287718	0.433024	0.267444	0.374324	0.139327
Bovatus_RS03480	B. ovatus	NZ_CP012938.1	unassigned_transcript_704	proline--tRNA ligase	2679.47	1840.79	1625.91	1541.08	1133.3	838.872	279.443	1065.73	2565.01	2472.06	2360.66	1761.51	703.159	522.023	373.089	579.271	134.437	127.033	146.453	93.8308	77.3747	59.8199	66.8627	84.8967	139.506	136.499	142.214	112.914	57.9564	67.5812	57.8696	67.1844	125.439	72.2385	132.783	62.6479	22.5401	11.1015	13.4502	5.46987
Bovatus_RS03485	B. ovatus	NZ_CP012938.1	unassigned_transcript_705	response regulator transcription factor	157.922	148.052	141.601	199.433	66.545	42.03	11.474	28	300.526	170.382	181.913	104.963	82.713	19	14	43.197	7.92342	10.2171	12.7546	12.1427	4.5433	2.99716	2.7454	2.23049	16.345	9.40791	10.959	6.7282	6.81745	2.45974	2.17153	5.01003	10.7595	3.12909	10.86	4.11469	2.17803	0.99534	4.05278	2.20766
Bovatus_RS03490	B. ovatus	NZ_CP012938.1	unassigned_transcript_706	HAMP domain-containing sensor histidine kinase	189.064	141.048	175.204	223.858	64.629	101.035	28.489	14	327.213	199.658	223.616	140.928	68.408	53	18	28.074	9.4859	9.73375	15.7814	13.6299	4.41249	7.2048	6.8166	1.11524	17.7964	11.0244	13.4714	9.03358	5.63839	6.86139	2.79197	3.25605	12.1577	4.88728	12.8315	4.63695	3.07205	2.8016	3.7749	1.93751
Bovatus_RS03495	B. ovatus	NZ_CP012938.1	unassigned_transcript_707	ABC transporter permease	1964.2	1289.53	1415.97	903.125	497.093	388.241	267.177	241.008	1883.8	2295.7	3110.87	1111.69	214.275	344.07	209.249	291.655	98.5497	88.991	127.543	54.9879	33.9386	27.6854	63.9278	19.1988	102.456	126.761	187.409	71.2598	17.6612	44.5433	32.4565	33.8264	92.5178	36.1876	121.971	32.1219	29.9113	19.4549	49.1852	11.0517
Bovatus_RS03500	B. ovatus	NZ_CP012938.1	unassigned_transcript_708	ABC transporter ATP-binding protein	1300.63	484.57	1370.11	500.962	224.223	232.577	167.466	112.461	1615.79	1981.22	2518.24	937.054	87.269	239.408	143.75	153.166	65.2565	33.4403	123.412	30.5017	15.3086	16.585	40.0698	8.95868	87.8793	109.396	151.707	60.0658	7.19297	30.9938	22.297	17.7643	63.1526	20.2305	102.262	19.562	43.1451	13.6402	38.6571	9.90607
Bovatus_RS03505	B. ovatus	NZ_CP012938.1	unassigned_transcript_709	NEW3 domain-containing protein	816.067	319.046	1098.4	287.847	158.078	141.717	105.208	91.479	1044.4	1724.4	2009.3	593.318	61.059	224.314	140.662	90.426	40.9445	22.0174	98.9381	17.5259	10.7926	10.1058	25.1732	7.28725	56.8028	95.2153	121.047	38.0321	5.03266	29.0397	21.818	10.4877	44.8565	13.3397	77.7742	16.5945	37.4553	8.03348	37.3985	10.8495
Bovatus_RS03510	B. ovatus	NZ_CP012938.1	unassigned_transcript_710	PepSY-like domain-containing protein	113.735	130.987	126.544	412.901	262.848	294.016	56.683	117.643	722.95	219.481	318.598	173.782	257.923	146.224	65.405	118.509	5.70642	9.03944	11.3984	25.14	17.9457	20.9663	13.5626	9.37148	39.3197	12.119	19.1934	11.1395	21.2588	18.9302	10.1449	13.7448	12.8211	15.4615	20.4429	16.0197	8.53813	5.07175	13.0861	5.02019
Bovatus_RS03515	B. ovatus	NZ_CP012938.1	unassigned_transcript_711	PepSY-like domain-containing protein	395.047	306.747	468.567	1444.41	257.067	288.649	94.267	100.778	1569.34	697.593	939.281	674.851	451.561	243.837	120.501	223.593	19.8207	21.1687	42.2059	87.9445	17.551	20.5835	22.5554	8.02801	85.3531	38.5187	56.5854	43.2584	37.219	31.5672	18.6908	25.9325	42.7849	17.1795	55.9289	28.3524	31.8032	6.43882	21.0545	7.91944
Bovatus_RS03520	B. ovatus	NZ_CP012938.1	unassigned_transcript_712	translocation/assembly module TamB	2544.63	1951.9	1015.02	2085.31	612.437	510.859	236.615	430.969	1650.27	1707.38	1876.3	1597.03	338.536	188.607	137.558	366.973	127.671	134.701	91.4277	126.967	41.8136	36.4293	56.6152	34.3311	89.7545	94.2754	113.035	102.371	27.9031	24.4171	21.3365	42.5619	120.192	42.2973	99.8589	29.0547	19.4914	10.052	10.2174	9.39587
Bovatus_RS03525	B. ovatus	NZ_CP012938.1	unassigned_transcript_713	tRNA (adenosine(37)-N6)-threonylcarbamoyltransferase complex transferase subunit TsaD	1036.9	786.736	545.163	762.492	324.558	279.458	72.329	243.328	900.114	1064.02	1028.04	892.157	238.579	110.112	101	235.347	52.0244	54.2928	49.1052	46.4253	22.1589	19.9281	17.3062	19.3836	48.9553	58.7514	61.9325	57.1879	19.6644	14.2551	15.666	27.2958	50.4619	19.6942	56.7068	19.2203	3.42793	1.99402	5.53189	5.85081
Bovatus_RS03530	B. ovatus	NZ_CP012938.1	unassigned_transcript_714	competence/damage-inducible protein A	1045.01	859.547	663.812	723.399	244.862	222.447	77.159	157.51	841.351	1209.3	846.94	952.188	173.928	137.421	66	182.086	52.4314	59.3175	59.7925	44.0451	16.7177	15.8627	18.4619	12.5473	45.7593	66.7735	51.0225	61.0359	14.3357	17.7905	10.2372	21.1185	53.8966	15.8974	56.1478	15.8705	7.37897	2.48154	9.5042	4.66611
Bovatus_RS03535	B. ovatus	NZ_CP012938.1	unassigned_transcript_715	50S ribosomal protein L28	3314.2	4365.21	1804.32	2153.1	4111.94	2676.95	925.811	3399.91	4490.72	3621.45	4098.71	2689.82	2137.53	1601.31	1793.84	1838.08	166.283	301.244	162.523	131.094	280.739	190.893	221.52	270.838	244.24	199.964	246.92	172.419	176.181	207.306	278.241	213.182	190.286	240.998	215.886	218.727	75.6357	42.2677	36.1017	42.8689
Bovatus_RS03540	B. ovatus	NZ_CP012938.1	unassigned_transcript_716	50S ribosomal protein L33	1503.38	1245.31	780.404	1147.92	1706.94	1197	383.141	1812.18	1959.15	2165.09	2462.89	1543.81	846.031	759.946	843.597	746.532	75.4288	85.9392	70.2944	69.8928	116.54	85.3578	91.6746	144.359	106.554	119.549	148.373	98.9594	69.7324	98.3827	130.85	86.5834	75.3888	109.483	118.359	96.3871	7.47152	26.8657	21.7405	25.8086
Bovatus_RS03545	B. ovatus	NZ_CP012938.1	unassigned_transcript_718	signal recognition particle-docking protein FtsY	2462.43	2077.95	1739.09	2610.18	729.876	772.906	276.053	444.196	1751.37	1613.14	1548.53	1585.87	513.757	220.223	145.331	443.587	123.548	143.4	156.647	158.924	49.8317	55.1159	66.0515	35.3848	95.2532	89.0721	93.2885	101.655	42.3454	28.5101	22.5422	51.4476	145.63	51.596	94.8172	36.2113	16.2349	12.7445	5.23738	13.1139
Bovatus_RS03550	B. ovatus	NZ_CP012938.1	unassigned_transcript_719	30S ribosomal protein S12 methylthiotransferase RimO	2718.03	2081.72	1815.58	2818.95	652.315	766.112	220.536	384.43	2045.78	1889.53	1556.86	1714.6	426.339	169.62	136.324	394.212	136.372	143.66	163.537	171.635	44.5362	54.6314	52.7679	30.6238	111.266	104.333	93.7901	109.907	35.1401	21.959	21.1451	45.7211	153.801	45.6398	104.824	30.9913	16.5277	10.9294	7.94396	11.729
Bovatus_RS03555	B. ovatus	NZ_CP012938.1	unassigned_transcript_720	HU family DNA-binding protein	416.171	336.714	235.686	446.166	81.657	68.399	24	40.236	315.147	342.397	284.077	252.449	67.938	30.354	20.028	44.015	20.8805	23.2367	21.2293	27.1654	5.57506	4.87753	5.74251	3.20521	17.1402	18.906	17.1137	16.1822	5.59965	3.92963	3.10653	5.1049	23.128	4.85008	17.3355	4.43518	2.88493	1.15879	1.13783	1.12922
Bovatus_RS03560	B. ovatus	NZ_CP012938.1	unassigned_transcript_721	HU family DNA-binding protein	2377.67	2120.28	1570.66	2804.87	674.699	649.284	248.022	399.916	2050.4	1860.76	1621.62	1743.18	518.448	225.329	227.937	309.157	119.295	146.321	141.476	170.778	46.0645	46.3004	59.3445	31.8574	111.517	102.745	97.6917	111.739	42.732	29.1711	35.3552	35.8563	144.468	45.8917	105.923	35.7786	21.121	11.227	6.90355	5.54359
Bovatus_RS03565	B. ovatus	NZ_CP012938.1	unassigned_transcript_722	AAA family ATPase	2626.83	1708.76	1691.85	1737.81	1070.83	942.056	391.294	762.951	2369.64	3449.57	2891.37	1544.85	734.798	585.898	320.677	617.137	131.796	117.922	152.392	105.809	73.1098	67.1779	93.6254	60.7769	128.88	190.473	174.186	99.0259	60.5642	75.8504	49.74	71.5761	126.98	73.6725	148.141	64.4327	19.9935	14.2233	41.8475	11.7222
Bovatus_RS03570	B. ovatus	NZ_CP012938.1	unassigned_transcript_723	DUF58 domain-containing protein	2737.8	1556.06	1581.95	1495.09	434.226	310.209	179.566	178.433	1942.8	2963.28	2405.66	1658.51	269.935	187.767	138.309	205.959	137.363	107.384	142.493	91.0304	29.6464	22.121	42.965	14.214	105.665	163.622	144.925	106.312	22.2488	24.3083	21.453	23.8873	119.568	27.2366	130.131	22.9744	24.5294	12.2331	28.9048	1.34831
Bovatus_RS03575	B. ovatus	NZ_CP012938.1	unassigned_transcript_724	hypothetical protein	1792.78	1138.44	1022.44	1028.43	204.437	197.375	104.032	150.089	1501	2246.29	1781.21	1160.2	184.668	112.097	63	188.548	89.9491	78.5641	92.0958	62.6172	13.9578	14.0748	24.8919	11.9561	81.6364	124.032	107.306	74.3698	15.2209	14.5121	9.77189	21.868	80.8065	16.2201	96.8362	15.3432	13.502	5.86235	22.9857	4.97721
Bovatus_RS03580	B. ovatus	NZ_CP012938.1	unassigned_transcript_725	VWA domain-containing protein	2648.6	1649.86	1266.17	1448.69	509.45	385.543	212.796	274.634	1991.74	2809.47	2496.12	1466.31	264.679	162.034	142.742	217.672	132.888	113.857	114.049	88.2054	34.7823	27.493	50.916	21.8774	108.326	155.129	150.375	93.9917	21.8156	20.9769	22.1406	25.2458	112.25	33.7672	126.956	22.5447	18.3476	12.5942	30.4187	1.86624
Bovatus_RS03585	B. ovatus	NZ_CP012938.1	unassigned_transcript_726	VWA domain-containing protein	1642.41	1080.62	680.493	1012	365.796	263.067	109.935	168.014	1221.39	1359.79	1476.87	1042.6	209.508	112.632	65	157.485	82.4046	74.5735	61.295	61.6169	24.9744	18.7593	26.3043	13.384	66.4286	75.0829	88.9716	66.8313	17.2683	14.5814	10.0821	18.2653	69.9725	20.8555	74.3286	15.0492	10.3415	5.96857	10.5452	3.65869
Bovatus_RS03590	B. ovatus	NZ_CP012938.1	unassigned_transcript_727	tetratricopeptide repeat protein	794.973	514.446	372.406	591.443	145.059	114.001	32.226	57.137	475.221	682.148	811.533	549.195	82.07	37	26	69.536	39.8862	35.502	33.5442	36.0107	9.90378	8.1294	7.71075	4.55155	25.8463	37.6659	48.8894	35.2038	6.76445	4.79002	4.03284	8.06485	36.2358	7.57387	36.9013	5.91304	2.65573	2.22787	9.47621	1.83952
Bovatus_RS03595	B. ovatus	NZ_CP012938.1	unassigned_transcript_728	BatD family protein	2140.15	2141.36	954.299	1632.02	449.103	415.898	112.775	207.706	1726.13	2437.67	2651.14	1409.41	253.012	129.819	123.96	172.439	107.378	147.775	85.9579	99.3675	30.6621	29.6576	26.9838	16.5459	93.8808	134.6	159.713	90.3443	20.854	16.8064	19.2274	19.9996	110.12	25.9624	119.635	19.2218	26.6138	6.46672	33.4237	1.74197
Bovatus_RS03600	B. ovatus	NZ_CP012938.1	unassigned_transcript_729	tetratricopeptide repeat protein	1061.39	1355.73	446.263	822.211	213.932	226.987	59.941	103.691	887.07	1112.91	1214.86	702.241	135.347	81.841	44.041	113.262	53.2531	93.5593	40.1969	50.0613	14.606	16.1864	14.3422	8.26006	48.2459	61.451	73.1872	45.0141	11.1557	10.5951	6.83117	13.1362	59.2676	13.3487	56.9745	10.4296	23.5269	3.48878	12.9374	2.63497
Bovatus_RS03605	B. ovatus	NZ_CP012938.1	unassigned_transcript_730	hypothetical protein	4345.54	6829.44	3493.83	6958.88	3128.64	1589.25	1483.69	2349.44	4936.12	7528.98	9642.78	2677.56	1228.6	1323.55	1272.99	1224.47	218.029	471.301	314.705	423.7	213.605	113.33	355.003	187.157	268.465	415.725	580.913	171.633	101.265	171.347	197.452	142.016	356.934	217.274	359.184	153.02	113.454	101.151	178.667	41.2705
Bovatus_RS03610	B. ovatus	NZ_CP012938.1	unassigned_transcript_731	universal stress protein	2734.62	2232.61	2400.19	3874.61	374.187	360.546	366.389	276.39	2079.41	3211.7	2301.56	1825.22	225.026	256.045	240.203	174.007	137.204	154.073	216.195	235.911	25.5473	25.7105	87.6663	22.0173	113.094	177.339	138.653	116.998	18.5473	33.1476	37.2577	20.1815	185.846	40.2354	136.521	27.2835	47.6206	31.6665	29.4427	9.32082
Bovatus_RS03615	B. ovatus	NZ_CP012938.1	unassigned_transcript_732	tetratricopeptide repeat protein	12851.7	16923.6	6920.43	12022.5	6311.89	3918.64	2372.8	4218.14	16604.7	25116.7	19801.6	9251.29	2918.5	2802.49	1653.04	2124.18	644.811	1167.9	623.353	732.008	430.939	279.438	567.742	336.018	903.093	1386.86	1192.91	593.014	240.552	362.81	256.402	246.365	792.018	403.534	1018.97	276.532	254.956	126.06	346.634	57.8902
Bovatus_RS03620	B. ovatus	NZ_CP012938.1	unassigned_transcript_733	DNA gyrase subunit A	8236.9	8208.61	4763.18	7157.47	3953.26	2998	1236.17	2703.13	7303.93	9013.11	7546.46	6604.11	2273.23	1610.08	850.303	2050.82	413.27	566.478	429.041	435.792	269.905	213.787	295.78	215.332	397.245	497.673	454.624	423.328	187.367	208.441	131.89	237.856	461.145	248.701	443.218	191.388	70.8532	40.8189	43.2224	44.7448
Bovatus_RS03625	B. ovatus	NZ_CP012938.1	unassigned_transcript_734	ATP-dependent Clp protease ATP-binding subunit	3876.43	3642.09	2386.8	3585.99	898.178	710.225	277.125	382.521	2875.45	3628.17	3577.05	2419.2	456.62	355.744	274.192	564.795	194.492	251.341	214.989	218.338	61.3223	50.6461	66.308	30.4717	156.39	200.335	215.494	155.072	37.636	46.0547	42.5297	65.5054	219.79	52.187	181.823	47.9314	23.5275	15.8827	30.7618	12.214
Bovatus_RS03630	B. ovatus	NZ_CP012938.1	unassigned_transcript_735	molecular chaperone HtpG	3137.72	1399.41	2586.03	1364.31	524.179	437.558	231.694	361.35	2132.19	4666.32	4337.28	1959.69	258.843	457.464	346.667	537.308	157.429	96.5739	232.936	83.0677	35.7879	31.2022	55.4377	28.7853	115.965	257.658	261.292	125.618	21.3346	59.2233	53.7713	62.3175	142.501	37.8033	190.133	49.1617	68.4175	12.1097	80.1798	18.8848
Bovatus_RS03635	B. ovatus	NZ_CP012938.1	unassigned_transcript_736	patatin-like phospholipase family protein	744.502	774.79	389.56	836.142	287.264	195.023	67.992	138.963	663.067	722.327	735.253	478.986	121.676	75.033	67.717	126.242	37.3539	53.4684	35.0894	50.9096	19.6127	13.9071	16.2685	11.0698	36.0628	39.8844	44.2941	30.7033	10.0289	9.71378	10.5035	14.6417	44.2053	15.2145	37.7362	11.222	9.3237	3.62136	5.7701	2.30279
Bovatus_RS03655	B. ovatus	NZ_CP012938.1	unassigned_transcript_740	IS66 family transposase	1170.93	1100.36	710.978	1256.88	344.754	306.658	152.116	180.406	1140.49	1013.52	1274.31	794.307	269.156	61.02	115.425	227.249	58.7492	75.9359	64.0409	76.5266	23.5378	21.8678	36.397	14.3712	62.029	55.9633	76.7689	50.9156	22.1846	7.89966	17.9035	26.3565	68.8131	24.0434	61.4192	18.5861	8.83722	9.14971	11.1964	7.91613
Bovatus_RS03660	B. ovatus	NZ_CP012938.1	unassigned_transcript_741	IS66 family insertion sequence element accessory protein TnpB	0	6.625	0	5.004	0	0	2.362	1.786	14.14	0	0	0	0	0	0	0	0	0.457193	0	0.304675	0	0	0.565159	0.142273	0.769045	0	0	0	0	0	0	0	0.190467	0.176858	0.192261	0	0.228576	0.267414	0.384522	0
Bovatus_RS03665	B. ovatus	NZ_CP012938.1	unassigned_transcript_742	hypothetical protein	12.271	13.431	1.757	7.865	0	0	1.42	0	17.114	1.649	3.946	14.403	1.505	2.026	0	0	0.615673	0.926876	0.158261	0.47887	0	0	0.339765	0	0.930794	0.0910522	0.23772	0.923242	0.124047	0.262286	0	0	0.54492	0.0849413	0.545702	0.0965832	0.318729	0.169883	0.444369	0.124991
Bovatus_RS03670	B. ovatus	NZ_CP012938.1	unassigned_transcript_743	4-hydroxy-tetrahydrodipicolinate synthase	1468.93	1586.55	984.54	1614.41	700.333	584.078	205.368	685.582	1577.73	1792.65	1825.06	1349.93	465.257	312.822	211.895	367.842	73.7007	109.488	88.6819	98.2953	47.8146	41.6505	49.1387	54.6137	85.8092	98.9841	109.948	86.5313	38.3479	40.498	32.8669	42.6626	92.5415	48.3044	95.318	38.5938	15.1676	5.32343	11.4759	4.20473
Bovatus_RS03675	B. ovatus	NZ_CP012938.1	unassigned_transcript_744	NAD-dependent DNA ligase LigA	937.458	956.742	656.438	1028.53	308.064	312.674	149.3	207.523	876.753	1101.7	1077.15	874.517	221.931	140.208	65.082	239.737	47.0351	66.025	59.1283	62.623	21.0328	22.2968	35.7232	16.5313	47.6847	60.8321	64.8911	56.0571	18.2922	18.1513	10.0948	27.8049	58.7028	23.896	57.3663	18.5858	8.27243	8.2639	7.39551	7.24255
Bovatus_RS03680	B. ovatus	NZ_CP012938.1	unassigned_transcript_745	tRNA (guanosine(37)-N1)-methyltransferase TrmD	351.155	484.941	304.166	391.755	48.061	45.554	32.003	65.087	347.744	473.544	470.495	318.072	32.049	49	28.001	57.644	17.6185	33.4659	27.3976	23.8525	3.28132	3.24845	7.6574	5.18485	18.9131	26.1475	28.3442	20.3886	2.64157	6.34355	4.34322	6.6856	25.5836	4.84301	23.4483	5.00348	6.62974	2.0832	4.51609	1.88325
Bovatus_RS03685	B. ovatus	NZ_CP012938.1	unassigned_transcript_746	dihydroorotate dehydrogenase	753.818	699.228	309.409	606.673	466.919	350.535	85.694	301.336	749.211	702.093	595.002	804.412	242.349	144.406	77.144	224.411	37.8213	48.2539	27.8698	36.938	31.8785	24.9966	20.5041	24.0045	40.748	38.7672	35.8449	51.5634	19.9751	18.6948	11.9658	26.0274	37.7208	25.3459	41.7309	19.1658	8.33886	4.76232	6.85741	5.76769
Bovatus_RS03690	B. ovatus	NZ_CP012938.1	unassigned_transcript_747	dihydroorotate dehydrogenase electron transfer subunit	550.273	419.985	308.76	460.814	436.655	395.818	108.721	369.142	568.232	569.216	604.18	633.784	312.266	163	101	206.409	27.6088	28.9833	27.8114	28.0572	29.8122	28.2257	26.0138	29.406	30.9049	31.4302	36.3978	40.626	25.7379	21.102	15.666	23.9395	28.1152	28.3644	34.8397	21.6114	0.607067	1.70545	4.58317	4.39904
Bovatus_RS03695	B. ovatus	NZ_CP012938.1	unassigned_transcript_748	helix-turn-helix transcriptional regulator	167.724	211.653	173.927	193.41	70.409	45.003	30.285	39.022	187.855	227.905	171.425	117.439	34.003	16	18	22	8.41521	14.6062	15.6664	11.776	4.80711	3.20916	7.24633	3.1085	10.217	12.5841	10.3272	7.52792	2.80263	2.07136	2.79197	2.55158	12.616	4.59278	10.1641	2.55438	3.24643	1.93259	2.06845	0.342242
Bovatus_RS03700	B. ovatus	NZ_CP012938.1	unassigned_transcript_749	DNA polymerase III subunit delta	456.009	451.655	363.375	487.738	250.012	169.907	104.369	137.526	473.196	559.669	505.071	410.672	165.449	86.983	70.358	88.108	22.8793	31.1688	32.7308	29.6965	17.0694	12.1161	24.9725	10.9554	25.7361	30.903	30.4272	26.3244	13.6368	11.2608	10.9132	10.2188	29.1189	16.2783	28.3477	11.5074	4.34027	6.37372	2.6937	1.4842
Bovatus_RS03705	B. ovatus	NZ_CP012938.1	unassigned_transcript_750	AMP nucleosidase	775.012	786.177	631.325	880.717	532.847	414.467	218.091	372.36	746.192	890.552	810.792	616.119	280.329	236.045	186.935	243.376	38.8847	54.2542	56.8662	53.6236	36.3797	29.5556	52.1829	29.6623	40.5838	49.1732	48.8448	39.4937	23.1055	30.5584	28.9954	28.227	50.9072	36.9451	44.5239	27.7216	8.13701	10.6482	5.19982	3.22663
Bovatus_RS03710	B. ovatus	NZ_CP012938.1	unassigned_transcript_751	type I restriction enzyme HsdR N-terminal domain-containing protein	48.148	45.38	42.105	40.331	60	45.102	19	45.704	45.199	58.783	54.299	50.382	24	21	15	22.124	2.41573	3.13168	3.79258	2.4556	4.09645	3.21622	4.54615	3.6408	2.45828	3.2458	3.27115	3.22952	1.97815	2.71866	2.32664	2.56596	2.9489	3.8749	3.05119	2.39735	0.651364	0.573971	0.395644	0.322697
Bovatus_RS03715	B. ovatus	NZ_CP012938.1	unassigned_transcript_752	multidrug efflux RND transporter permease subunit	576.582	444.931	198.074	603.563	207.566	106.172	6	26	323.161	254.185	274.765	216.365	88.176	64.084	33	71.435	28.9288	30.7048	17.8414	36.7487	14.1714	7.57112	1.43563	2.07117	17.576	14.0352	16.5528	13.8691	7.26773	8.29632	5.11861	8.28509	28.5559	6.31233	15.5083	7.24194	7.88837	5.91943	1.84601	1.49545
Bovatus_RS03720	B. ovatus	NZ_CP012938.1	unassigned_transcript_753	efflux RND transporter periplasmic adaptor subunit	168.921	141.911	60.632	189.535	84.029	35.052	2.003	10	110.183	71.542	100.604	93.119	34.087	33.005	6	27	8.47527	9.79331	5.46139	11.5401	5.73701	2.49955	0.47926	0.796603	5.99262	3.95031	6.06072	5.96899	2.80955	4.27283	0.930656	3.13148	8.81751	2.37811	5.49316	2.78613	2.56549	2.40858	1.0293	1.38719
Bovatus_RS03725	B. ovatus	NZ_CP012938.1	unassigned_transcript_754	TolC family protein	194.192	212.344	103.549	178.35	82.176	48	6	6	122.142	100.728	89.077	104.21	46.124	26	3	27	9.74319	14.6539	9.32711	10.8591	5.6105	3.42288	1.43563	0.477962	6.64304	5.56186	5.36629	6.67993	3.80168	3.36596	0.465328	3.13148	11.1458	2.73674	6.06278	2.69111	2.42652	2.27481	0.696084	1.50962
Bovatus_RS03730	B. ovatus	NZ_CP012938.1	unassigned_transcript_755	C4-type zinc ribbon domain-containing protein	2787.92	3115.23	1310.41	1942.35	1347.47	890.956	334.803	1154.16	2640.44	2979.93	3105.99	2645.13	720.524	417.592	344.267	637.847	139.878	214.982	118.035	118.262	91.9976	63.534	80.1087	91.9407	143.608	164.541	187.115	169.555	59.3877	54.0615	53.399	73.9781	147.789	81.8952	166.205	60.2066	45.9517	13.4573	17.9058	9.56432
Bovatus_RS03735	B. ovatus	NZ_CP012938.1	unassigned_transcript_756	Nif3-like dinuclear metal center hexameric protein	2009.29	1862.52	832.183	1454.22	1196.05	883.73	234.554	906.914	1618	1588.98	1690.64	1501.39	780.578	312.422	351.429	723.258	100.812	128.533	74.9584	88.5421	81.6589	63.0187	56.122	72.2451	87.9996	87.7378	101.85	96.2405	64.3375	40.4462	54.5099	83.8841	98.2114	68.2612	93.4569	60.7944	22.8062	11.1088	6.84786	18.2504
Bovatus_RS03740	B. ovatus	NZ_CP012938.1	unassigned_transcript_757	RNA polymerase sigma factor	77.782	101.36	72.238	134.666	116.101	66.62	12	85.49	89.847	87.736	88.449	50.447	38	11	38	83.455	3.90255	6.99488	6.50679	8.19931	7.9267	4.75067	2.87125	6.81016	4.88659	4.84448	5.32846	3.23369	3.13207	1.42406	5.89416	9.67919	6.40088	5.58969	4.5733	5.03237	1.81108	2.23942	0.919514	3.60401
Bovatus_RS03745	B. ovatus	NZ_CP012938.1	unassigned_transcript_758	DUF4891 domain-containing protein	85.468	118.856	77.171	116.57	28.755	23.883	13.56	17	109.378	113.351	95.752	60.586	9	9.187	8	24	4.28818	8.20228	6.95113	7.09751	1.96322	1.70309	3.24452	1.35423	5.94884	6.25886	5.76842	3.8836	0.741807	1.18935	1.24087	2.78354	6.63478	2.06627	5.46493	1.48889	1.6611	0.824174	1.0735	0.89172
Bovatus_RS03750	B. ovatus	NZ_CP012938.1	unassigned_transcript_759	hypothetical protein	55.253	45.924	29.379	49.279	21	13	6	23	55.355	59.497	46.327	41.013	19.44	12	5	3	2.77221	3.16922	2.6463	3.00041	1.43376	0.927029	1.43563	1.83219	3.01064	3.28522	2.79089	2.62896	1.6023	1.55352	0.775547	0.347943	2.89704	1.40715	2.92893	1.06983	0.233257	0.370896	0.284403	0.612429
Bovatus_RS03755	B. ovatus	NZ_CP012938.1	unassigned_transcript_760	ABC transporter permease	184.313	254.714	73.742	152.432	64.062	44	18.008	38	176.669	184.51	186.107	149.602	56	30.118	20	21.002	9.24753	17.5779	6.64227	9.28101	4.37378	3.13764	4.3088	3.02709	9.60865	10.188	11.2117	9.58959	4.61568	3.89908	3.10219	2.43583	10.6872	3.71183	10.1495	3.5132	4.7572	0.728722	0.760653	0.947634
Bovatus_RS03760	B. ovatus	NZ_CP012938.1	unassigned_transcript_761	ABC transporter ATP-binding protein	121.113	116.55	71.101	135.839	47.021	28.122	13	27.244	117.591	120.092	125.415	140.364	22	7	3.146	31	6.0766	8.04314	6.40438	8.27073	3.21032	2.00538	3.11053	2.17027	6.39552	6.63107	7.55542	8.99743	1.8133	0.906221	0.487974	3.59541	7.19871	2.62412	7.39486	1.70073	1.11839	0.624245	1.17984	1.37895
Bovatus_RS03765	B. ovatus	NZ_CP012938.1	unassigned_transcript_762	ATP-binding protein	995.831	1234.15	709.047	1171.22	357.893	277.087	148.42	224.723	1053.92	1100.77	903.419	816.479	247.909	93.003	86.831	224.474	49.9638	85.1688	63.867	71.3112	24.4348	19.759	35.5126	17.9015	57.3204	60.781	54.425	52.3369	20.4334	12.0402	13.4683	26.0347	67.5777	24.402	56.2158	17.9941	14.6902	7.90065	3.66579	6.49444
Bovatus_RS03770	B. ovatus	NZ_CP012938.1	unassigned_transcript_763	DUF2148 domain-containing protein	286.698	329.422	250.355	351.892	142.934	106.717	42.006	101.412	223.288	280.7	271.319	249.764	86.442	58.123	42.04	67.688	14.3845	22.7335	22.5506	21.4254	9.7587	7.60998	10.0508	8.07851	12.1442	15.4993	16.3452	16.01	7.1248	7.52461	6.5208	7.85051	20.2735	8.8745	14.9997	7.25518	3.96837	1.21081	1.93518	0.572518
Bovatus_RS03775	B. ovatus	NZ_CP012938.1	unassigned_transcript_764	agmatine deiminase family protein	728.052	830.362	654.983	880.983	191.067	227.307	113.922	116	704.583	846.206	732.991	679.111	133.904	98.869	62.003	115.797	36.5285	57.3035	58.9972	53.6398	13.0449	16.2092	27.2583	9.2406	38.3208	46.7246	44.1578	43.5315	11.0368	12.7996	9.61725	13.4302	51.6172	16.4383	43.1837	11.721	10.3046	7.75555	3.52401	1.73001
Bovatus_RS03780	B. ovatus	NZ_CP012938.1	unassigned_transcript_765	carbon-nitrogen hydrolase	554.318	684.483	348.26	613.294	131.808	151.785	50.195	72.121	398.729	635.042	515.686	527.692	94	111.602	47.286	89.193	27.8118	47.2363	31.3693	37.3412	8.99908	10.8238	12.0102	5.74518	21.686	35.0649	31.0666	33.8254	7.74776	14.448	7.3345	10.3447	35.9396	9.39456	30.4107	9.96874	8.49567	2.73	6.05177	3.26992
Bovatus_RS03785	B. ovatus	NZ_CP012938.1	unassigned_transcript_766	GtrA family protein	822.89	904.061	357.471	690.431	308.624	245.386	40.663	191.833	820.832	776.521	681.124	681.474	156.851	120.31	57.006	149.503	41.2868	62.3894	32.199	42.0378	21.071	17.4985	9.72949	15.2815	44.6433	42.8768	41.0332	43.683	12.9281	15.5753	8.84216	17.3395	44.4783	15.8951	43.0591	13.6713	12.7506	4.75228	1.5315	3.69477
Bovatus_RS03790	B. ovatus	NZ_CP012938.1	unassigned_transcript_767	aspartate--tRNA ligase	3911.9	3718.2	2632.17	2802.99	1417.57	1151.21	389.359	724.396	3467.72	3583.6	3554.96	3090.46	851.139	611.86	266.486	699.001	196.272	256.594	237.091	170.664	96.7834	82.0928	93.1624	57.7056	188.602	197.874	214.163	198.101	70.1534	79.2115	41.3345	81.0708	215.155	82.4361	199.685	67.9425	38.8776	17.6315	10.6179	18.3686
Bovatus_RS03795	B. ovatus	NZ_CP012938.1	unassigned_transcript_768	diacylglycerol kinase family lipid kinase	1010.2	1381.47	594.657	946.552	604.591	425.097	95.001	421.909	1054.54	1083.75	962.818	715.265	266.079	236.899	135.018	214.939	50.6845	95.3355	53.5634	57.632	41.2779	30.3136	22.731	33.6094	57.3544	59.8409	58.0034	45.849	21.931	30.669	20.9426	24.9288	64.3039	31.983	55.2619	24.6178	20.8832	7.69041	6.36302	4.37568
Bovatus_RS03800	B. ovatus	NZ_CP012938.1	unassigned_transcript_769	aminotransferase class I/II-fold pyridoxal phosphate-dependent enzyme	1367.3	1339.41	681.355	739.751	893.182	757.67	179.733	845.952	2038.92	1478.09	1729.91	1458.88	777.78	450.823	358.039	400.903	68.6016	92.4332	61.3726	45.0407	60.9812	54.0294	43.0049	67.3888	110.893	81.6151	104.216	93.5149	64.1069	58.3636	55.5352	46.4971	66.862	56.3511	97.5596	56.1257	19.6911	10.4368	12.8148	7.34318
Bovatus_RS03805	B. ovatus	NZ_CP012938.1	unassigned_transcript_770	ABC transporter permease	55.167	48.22	41.516	86.488	12.006	17	4	21	65.126	69.457	78.909	54.416	13	6	5	12	2.76789	3.32767	3.73953	5.26593	0.819699	1.21227	0.957085	1.67287	3.54206	3.83518	4.75374	3.4881	1.0715	0.776761	0.775547	1.39177	3.77526	1.16548	3.90477	1.00389	1.07059	0.375332	0.586163	0.293684
Bovatus_RS03810	B. ovatus	NZ_CP012938.1	unassigned_transcript_771	ABC transporter ATP-binding protein	25.029	16.173	30.374	36.286	13	16.063	2.001	6	11	34.844	22.364	18.101	3	16	4	5	1.25578	1.1161	2.73592	2.20932	0.887564	1.14545	0.478782	0.477962	0.598267	1.92397	1.34728	1.16029	0.247269	2.07136	0.620437	0.579904	1.82928	0.74744	1.25745	0.879743	0.775446	0.328046	0.546589	0.811813
Bovatus_RS03815	B. ovatus	NZ_CP012938.1	unassigned_transcript_772	ABC transporter permease	49.795	32.009	23.271	53.127	13.004	6	0	6	28.021	30.08	35.514	34.34	11	2	0	6	2.49836	2.20895	2.09612	3.2347	0.887837	0.427859	0	0.477962	1.524	1.66091	2.13948	2.20122	0.906652	0.25892	0	0.695885	2.50953	0.448415	1.8814	0.465364	0.512269	0.363072	0.339232	0.41112
Bovatus_RS03820	B. ovatus	NZ_CP012938.1	unassigned_transcript_773	ABC transporter permease	32.018	42.375	21.087	29.071	14	6	1	6	15.002	22.029	28.027	19.048	4	4	0	10	1.60644	2.92431	1.8994	1.77002	0.955838	0.427859	0.239271	0.477962	0.815927	1.21637	1.68844	1.22099	0.329692	0.51784	0	1.15981	2.05004	0.525233	1.23543	0.501835	0.595043	0.30491	0.356732	0.488077
Bovatus_RS03825	B. ovatus	NZ_CP012938.1	unassigned_transcript_774	HlyD family efflux transporter periplasmic adaptor subunit	9.012	2	3	7	0	0	0	0	12.002	2	2	1	0	0	1	0	0.452159	0.13802	0.270223	0.426204	0	0	0	0	0.652763	0.110433	0.120487	0.0641007	0	0	0.155109	0	0.321652	0	0.236946	0.0387773	0.146434	0	0.278297	0.0775547
Bovatus_RS03830	B. ovatus	NZ_CP012938.1	unassigned_transcript_775	TolC family protein	18.001	2	6	27.137	0	0	0	0	42.065	9.002	5	4	6	0	0	0	0.903164	0.13802	0.540446	1.65227	0	0	0	0	2.28783	0.49706	0.301217	0.256403	0.494538	0	0	0	0.808475	0	0.835626	0.123634	0.643507	0	0.973756	0.247269
Bovatus_RS03835	B. ovatus	NZ_CP012938.1	unassigned_transcript_776	sigma-54 dependent transcriptional regulator	76.244	75.907	76.32	70.288	49	30	17.006	31.013	80.003	144.985	112.877	111.439	22.001	19.04	10	17	3.82539	5.23836	6.87448	4.27957	3.34543	2.1393	4.06905	2.47051	4.35119	8.00558	6.80009	7.14332	1.81339	2.46492	1.55109	1.97168	5.05445	3.00607	6.57504	1.95027	1.34875	0.872393	1.5669	0.384449
Bovatus_RS03840	B. ovatus	NZ_CP012938.1	unassigned_transcript_777	HAMP domain-containing sensor histidine kinase	130.808	105.403	155.823	134.801	104.848	94.27	42.001	28	202.33	151.993	183.696	112.011	50.075	45.038	33	37.009	6.56303	7.27388	14.0357	8.20753	7.15841	6.72239	10.0496	2.23049	11.0043	8.39253	11.0665	7.17998	4.12733	5.83062	5.11861	4.29234	9.02003	6.54023	9.41082	4.84222	3.4109	3.23033	1.94026	0.788834
Bovatus_RS03845	B. ovatus	NZ_CP012938.1	unassigned_transcript_778	hypothetical protein	113.826	135.183	64.037	138.131	57.144	23	20	42	126.523	107.331	106.893	49.179	4	35.518	28.008	16.003	5.71099	9.32901	5.76809	8.41028	3.90146	1.64013	4.78542	3.34573	6.88132	5.92645	6.43959	3.15241	0.329692	4.59816	4.3443	1.85604	7.30459	3.41819	5.59994	2.78205	1.84582	1.32535	1.67769	2.05024
Bovatus_RS03865	B. ovatus	NZ_CP012938.1	unassigned_transcript_781	hypothetical protein	227.699	315.059	171.194	205.753	110.325	101.246	17.015	42	326.962	259.811	307.431	116.718	56.002	23	25	15	11.4243	21.7423	15.4202	12.5275	7.53234	7.21984	4.0712	3.34573	17.7828	14.3459	18.5207	7.4817	4.61585	2.97758	3.87773	1.73971	15.2786	5.54228	14.5328	3.30272	4.62684	2.14192	5.04045	1.23877
Bovatus_RS03870	B. ovatus	NZ_CP012938.1	unassigned_transcript_782	methyltransferase	97.345	125.889	97.179	151.381	32.043	20.029	10	20.012	130.16	122.777	173.427	107.437	35	12	1	14	4.88409	8.68763	8.75334	9.21702	2.18771	1.42827	2.39271	1.59416	7.07913	6.77933	10.4478	6.88679	2.8848	1.55352	0.155109	1.62373	7.88552	1.90071	7.79826	1.55429	2.01478	0.46246	1.77072	1.11547
Bovatus_RS03875	B. ovatus	NZ_CP012938.1	unassigned_transcript_783	endopeptidase La	4027.58	3407.47	1919.63	3223.16	1087.35	1183.19	238.904	612.244	3188.91	2686.89	2685.6	3014.77	803.575	366.302	151.683	874.168	202.076	235.15	172.909	196.246	74.238	84.3735	57.1629	48.7716	173.438	148.361	161.79	193.249	66.233	47.4215	23.5275	101.387	201.595	66.1365	169.209	59.6422	25.6753	16.1275	19.0218	32.8617
Bovatus_RS03880	B. ovatus	NZ_CP012938.1	unassigned_transcript_784	tRNA guanosine(34) transglycosylase Tgt	1450.59	1156.32	576.616	1141.86	412.518	486.032	90.678	287.482	1150.31	1087.18	1048.26	1242.41	321.784	157.625	79.085	297.705	72.7802	79.7978	51.9383	69.5237	28.1643	34.6589	21.6966	22.9009	62.5628	60.0306	63.1509	79.6393	26.5224	20.4062	12.2668	34.5281	68.51	26.8552	66.3459	23.4309	11.8504	5.9121	8.9651	9.42498
Bovatus_RS03885	B. ovatus	NZ_CP012938.1	unassigned_transcript_785	LptF/LptG family permease	1171.76	1312.36	403.09	970.417	310.18	396.219	47.578	184.768	930.742	795.354	689.471	953.402	227.943	112.008	58	187.244	58.7907	90.5662	36.3081	59.0851	21.1773	28.2543	11.384	14.7187	50.6211	43.9167	41.536	61.1137	18.7877	14.5006	8.99634	21.7167	61.1875	18.8836	49.2969	16.0003	22.3029	7.45345	8.76676	5.53028
Bovatus_RS03890	B. ovatus	NZ_CP012938.1	unassigned_transcript_786	thioredoxin-like domain-containing protein	2168.08	3811.82	1049.74	2181.98	2970.32	3367.25	789.13	2657.42	3282.24	1864.36	2361.93	3120.8	1682.27	1228.6	1493.71	1289.45	108.779	263.055	94.5546	132.853	202.796	240.119	188.816	211.691	178.514	102.943	142.29	200.046	138.657	159.054	231.688	149.551	149.81	210.855	155.948	169.738	77.1332	21.6619	42.6218	42.1324
Bovatus_RS03895	B. ovatus	NZ_CP012938.1	unassigned_transcript_787	phosphoserine phosphatase SerB	717.946	527.68	257.528	339.435	163.403	244.474	60.311	142.395	862.848	413.847	413.712	725.636	195.583	68.781	53.068	132.289	36.0215	36.4153	23.1967	20.6669	11.1562	17.4334	14.4307	11.3432	46.9285	22.8512	24.9234	46.5138	16.1205	8.9044	8.23134	15.343	29.0751	13.5909	35.3042	12.1498	8.31433	2.96929	13.2113	4.15733
Bovatus_RS03900	B. ovatus	NZ_CP012938.1	unassigned_transcript_788	DEAD/DEAH box helicase	989.56	861.315	388.056	648.455	479.968	403.276	107.234	302.592	938.43	701.385	724.163	785.048	242.652	103.329	72.003	278.381	49.6492	59.4395	34.9539	39.482	32.7694	28.7576	25.658	24.1046	51.0392	38.7281	43.626	50.3221	20.0001	13.377	11.1683	32.2869	45.8812	27.8224	45.9289	19.2081	10.9298	3.82336	5.84724	9.49248
Bovatus_RS03905	B. ovatus	NZ_CP012938.1	unassigned_transcript_789	DUF4738 domain-containing protein	577.096	776.144	228.543	535.431	419.261	268.373	67.649	168.735	659.09	493.217	617.613	406.935	168.119	69.31	66.028	129.54	28.9546	53.5619	20.5859	32.6004	28.6247	19.1377	16.1865	13.4415	35.8465	27.2338	37.2071	26.0848	13.8569	8.97288	10.2416	15.0242	33.9257	19.3476	31.593	12.0239	14.0238	6.60766	5.7432	2.87789
Bovatus_RS03910	B. ovatus	NZ_CP012938.1	unassigned_transcript_790	UDP-glucose/GDP-mannose dehydrogenase family protein	556.732	431.619	330.546	407.126	335.878	321.639	47.019	125.331	552.036	464.293	577.73	515.419	160.001	78.422	71	170.189	27.9329	29.7861	29.7737	24.7884	22.9318	22.936	11.2503	9.98391	30.0241	25.6367	34.8044	33.0387	13.1878	10.1525	11.0128	19.7387	28.0703	16.7755	30.876	13.5229	2.35483	7.12989	4.01189	4.33622
Bovatus_RS03915	B. ovatus	NZ_CP012938.1	unassigned_transcript_791	dTDP-4-dehydrorhamnose 3,5-epimerase	463.158	506.434	206.718	359.26	209.396	95.827	33.001	122.44	416.374	445.844	440.979	350.205	107.349	44.402	22	79	23.238	34.9491	18.62	21.874	14.2963	6.83341	7.89619	9.75361	22.6457	24.618	26.566	22.4484	8.84802	5.74829	3.41241	9.16249	24.6703	9.69489	24.0695	6.7928	7.12112	3.29647	1.93122	2.72992
Bovatus_RS03920	B. ovatus	NZ_CP012938.1	unassigned_transcript_792	SPOR domain-containing protein	1348.9	1154.89	665.887	1203.1	415.36	307.926	149.683	239.401	1057.79	1102.91	983.17	875.072	221.161	144.489	67.22	265.458	67.6786	79.6992	59.9794	73.2523	28.3583	21.9582	35.8148	19.0708	57.5312	60.8988	59.2294	56.0927	18.2287	18.7056	10.4265	30.7881	70.1524	26.3005	58.438	19.5372	8.37379	7.436	2.08202	8.40617
Bovatus_RS03925	B. ovatus	NZ_CP012938.1	unassigned_transcript_793	FHA domain-containing protein	514.091	625.049	237.403	537.918	228.19	182.139	57.291	103.081	420.169	517.724	515.729	418.116	133.393	53.035	28	104.373	25.7935	43.1348	21.3839	32.7518	15.5795	12.9883	13.7081	8.21147	22.8521	28.587	31.0692	26.8015	10.9946	6.86592	4.34306	12.1053	30.766	12.6218	27.3275	8.57722	9.48119	3.13652	3.45893	3.61237
Bovatus_RS03930	B. ovatus	NZ_CP012938.1	unassigned_transcript_794	tagaturonate reductase	2695.05	2903.51	3199.71	2747.53	545.473	522.845	184.071	254.192	3621.26	3537.33	3808.66	2047.1	212.735	269.743	128.017	153.736	135.218	200.372	288.212	167.287	37.2417	37.284	44.0429	20.249	196.953	195.319	229.447	131.221	17.5342	34.921	19.8566	17.8304	197.772	34.7044	188.235	22.5356	65.9002	10.1531	41.1307	8.32118
Bovatus_RS03935	B. ovatus	NZ_CP012938.1	unassigned_transcript_795	substrate-binding domain-containing protein	238.371	407.473	296.239	288.136	95.603	113.1	18.065	31	375.913	486.704	514.329	271.508	52	13	19.019	22.016	11.9598	28.1198	26.6836	17.5435	6.52721	8.06515	4.32243	2.46947	20.4451	26.8741	30.9849	17.4039	4.28599	1.68298	2.95003	2.55344	21.0767	5.34607	23.927	2.86811	7.67341	2.45704	6.14205	1.08331
Bovatus_RS03940	B. ovatus	NZ_CP012938.1	unassigned_transcript_796	glucuronate isomerase	7785.5	8288.18	8573.32	9051.14	1386.14	1722.13	686.99	659.113	9958.66	10920.9	10691.6	5692.52	765.836	582.916	364.481	497.127	390.622	571.969	772.237	551.09	94.6372	122.805	164.377	52.5052	541.63	603.016	644.096	364.895	63.1225	75.4644	56.5344	57.6572	571.479	108.581	538.409	63.1946	156.449	47.0972	123.101	8.67128
Bovatus_RS03955	B. ovatus	NZ_CP012938.1	unassigned_transcript_799	MBL fold metallo-hydrolase	256.86	232.502	126.558	205.224	135.008	118.64	22.464	113.825	287.627	268.749	287.934	266.041	87.217	66.841	22	105.088	12.8874	16.045	11.3996	12.4953	9.21755	8.46021	5.37499	9.06734	15.6434	14.8394	17.3461	17.0534	7.18868	8.65324	3.41241	12.1882	13.2069	8.03002	16.2206	7.86063	1.99412	1.80005	1.18338	3.63292
Bovatus_RS03960	B. ovatus	NZ_CP012938.1	unassigned_transcript_800	peptide MFS transporter	365.077	348.466	191.466	291.665	180.252	222.192	48.027	133.308	350.499	257.922	234.276	320.044	110.665	95.689	34.002	113.284	18.317	24.0477	17.2462	17.7584	12.3066	15.8445	11.4915	10.6194	19.0629	14.2416	14.1136	20.515	9.12134	12.3879	5.27403	13.1388	19.3423	12.5655	16.9833	9.98051	3.16726	2.292	3.29395	3.58977
Bovatus_RS03965	B. ovatus	NZ_CP012938.1	unassigned_transcript_801	hypothetical protein	245.88	416.248	224.382	323.37	137.303	103.198	51.281	106.304	337.252	377.578	470.5	215.981	71.886	78.062	44	80.089	12.3365	28.7254	20.2111	19.6888	9.37424	7.35904	12.2701	8.46821	18.3424	20.8486	28.3445	13.8445	5.92506	10.1059	6.82481	9.28879	20.2404	9.36789	20.345	8.03614	6.70251	2.10298	6.06937	1.98134
Bovatus_RS03970	B. ovatus	NZ_CP012938.1	unassigned_transcript_802	hypothetical protein	157.245	268.88	67.705	94.11	67.082	19.074	7.202	54.059	235.614	238.574	306.257	111.059	43.002	34	14	26	7.88945	18.5555	6.09849	5.73001	4.57997	1.36017	1.72323	4.30636	12.8145	13.1732	18.4499	7.11896	3.54435	4.40164	2.17153	3.0155	9.56835	2.99243	12.8892	3.28326	6.0652	1.68541	4.62975	0.935697
Bovatus_RS03975	B. ovatus	NZ_CP012938.1	unassigned_transcript_803	copper resistance protein NlpE	516.657	610.5	175.564	491.951	83.763	114.173	35.876	49.27	471.391	397.544	316.281	349.272	93.058	37.102	27	46	25.9222	42.1307	15.8138	29.9531	5.71885	8.14167	8.58409	3.92486	25.638	21.951	19.0538	22.3886	7.67011	4.80323	4.18795	5.33512	28.455	6.59237	22.2578	5.4991	10.8855	2.17914	2.69581	1.52135
Bovatus_RS03980	B. ovatus	NZ_CP012938.1	unassigned_transcript_804	DoxX family protein	1062.56	946.148	535.106	876.919	345.956	281.067	136.521	147.811	795.059	779.772	792.87	614.255	139.205	169.774	68.16	120.569	53.3116	65.2939	48.1994	53.3923	23.6198	20.0429	32.6655	11.7747	43.2416	43.0563	47.7651	39.3742	11.4737	21.979	10.5723	13.9837	55.0493	22.0257	43.3593	14.5022	7.24887	8.65569	3.43503	5.18932
Bovatus_RS03985	B. ovatus	NZ_CP012938.1	unassigned_transcript_805	DUF3332 domain-containing protein	3999.45	5671.81	2977.93	5016.65	1265.16	813.21	749.449	778.67	4106.54	5623.85	4654.71	3642.04	504.313	784.809	378.575	577.771	200.664	391.413	268.235	305.445	86.3775	57.9899	179.322	62.0291	223.346	310.53	280.415	233.457	41.567	101.601	58.7205	67.0104	291.439	96.4295	261.937	67.2248	79.518	56.6661	40.8373	25.2484
Bovatus_RS03990	B. ovatus	NZ_CP012938.1	unassigned_transcript_806	hypothetical protein	179.877	97.552	94.249	185.985	50.591	54.259	13	28.307	150.776	104.976	130.998	107.01	47.44	25	10	10	9.02497	6.73208	8.48942	11.3239	3.45406	3.8692	3.11053	2.25494	8.20039	5.79642	7.89176	6.85941	3.91014	3.2365	1.55109	1.15981	8.8926	3.17218	7.18699	2.46439	1.89379	0.685667	1.09006	1.31939
Bovatus_RS03995	B. ovatus	NZ_CP012938.1	unassigned_transcript_807	BamA/TamA family outer membrane protein	553.485	544.74	251.796	464.094	243.384	200.409	67.998	126.191	580.043	390.943	473.3	438.519	139.549	59.257	56.087	135.041	27.77	37.5926	22.6804	28.2569	16.6168	14.2911	16.27	10.0524	31.5473	21.5865	28.5132	28.1094	11.502	7.67142	8.69962	15.6622	29.075	14.3076	27.4391	10.8838	6.21325	3.01608	4.19256	3.57329
Bovatus_RS04000	B. ovatus	NZ_CP012938.1	unassigned_transcript_808	RNA methyltransferase	601.208	571.354	266.297	596.265	236.475	199.605	57.008	111.651	487.638	380.853	406.151	439.186	110.729	65.184	41	141.254	30.1644	39.4293	23.9865	36.3043	16.1451	14.2338	13.6404	8.89415	26.5216	21.0294	24.4679	28.1521	9.12661	8.43873	6.35948	16.3828	32.4711	13.2284	25.0428	10.0769	6.8415	3.08078	3.07097	4.36539
Bovatus_RS04005	B. ovatus	NZ_CP012938.1	unassigned_transcript_809	hypothetical protein	162.119	230.399	90.635	131.3	91.096	72.167	15.263	61.645	165.956	122.65	146.755	136.035	38.229	33	24	53	8.13399	15.8999	8.16389	7.99436	6.2195	5.14622	3.652	4.91066	9.02599	6.77231	8.84101	8.71994	3.15095	4.27218	3.72262	6.14699	10.048	4.9821	8.33981	4.32319	3.90193	1.05394	1.05255	1.29919
Bovatus_RS04010	B. ovatus	NZ_CP012938.1	unassigned_transcript_810	DUF4296 domain-containing protein	1240.78	1560.41	551.181	1048.81	334.926	357.844	86.228	284.072	1006.63	1037.93	841.609	1223.88	241.1	136.698	71	204.334	62.2536	107.684	49.6473	63.8579	22.8668	25.5178	20.6319	22.6293	54.7484	57.3112	50.7013	78.4516	19.8722	17.6969	11.0128	23.6988	70.8608	22.9114	60.3031	18.0702	25.3582	2.00593	12.4012	5.319
Bovatus_RS04015	B. ovatus	NZ_CP012938.1	unassigned_transcript_811	lipoprotein signal peptidase	905.521	959.578	358.572	713.265	310.369	302.826	68.66	243.586	803.708	735.221	673.651	908.468	260.942	110.837	52.831	175.84	45.4327	66.2207	32.2982	43.428	21.1902	21.5945	16.4284	19.4041	43.712	40.5964	40.583	58.2334	21.5076	14.349	8.19458	20.3941	46.8449	19.6543	45.7812	16.1113	14.1504	2.35177	8.43096	6.1439
Bovatus_RS04020	B. ovatus	NZ_CP012938.1	unassigned_transcript_812	TraR/DksA C4-type zinc finger protein	1243.18	1971.8	844.453	1317.29	820.191	491.765	236.419	554.436	1308.06	2003.73	1883.65	1151.62	404.067	335.57	272.871	362.763	62.3743	136.075	76.0636	80.2048	55.9978	35.0677	56.5683	44.1665	71.1426	110.639	113.477	73.8198	33.3044	43.4429	42.3248	42.0736	88.6793	47.9501	92.2696	40.2864	32.5025	10.3168	22.9051	4.6926
Bovatus_RS04025	B. ovatus	NZ_CP012938.1	unassigned_transcript_813	isoleucine--tRNA ligase	4699.69	3600.56	2352.08	2116.15	1678.08	1556.85	284.807	1465.24	5211.25	4604.45	4099.96	5548.59	1120.51	821.553	630.61	1033.15	235.798	248.475	211.862	128.844	114.569	111.019	68.1461	116.721	283.429	254.242	246.995	355.668	92.3559	106.358	97.8135	119.825	206.245	102.614	285.084	104.088	53.7872	23.0985	49.6213	11.9698
Bovatus_RS04030	B. ovatus	NZ_CP012938.1	unassigned_transcript_814	DUF2776 family protein	272.627	275.836	130.395	302.12	211.216	55.35	15.076	27	226.332	222.729	165.115	142.591	35.603	64.092	6	28.032	13.6785	19.0355	11.7453	18.395	14.4206	3.947	3.60725	2.15083	12.3097	12.2983	9.94708	9.14018	2.9345	8.29736	0.930656	3.25118	15.7136	6.03142	10.9238	3.85342	3.56436	5.64679	1.62741	3.13572
Bovatus_RS04035	B. ovatus	NZ_CP012938.1	unassigned_transcript_815	carbon-nitrogen hydrolase family protein	273.719	269.589	182.477	275.946	96.21	79.097	19.022	52	277.994	290.511	235.22	208.587	55.068	44	13	59.21	13.7333	18.6044	16.4365	16.8013	6.56865	5.6404	4.55142	4.14234	15.1195	16.041	14.1704	13.3706	4.53887	5.69625	2.01642	6.86723	16.3939	5.2257	14.6754	4.77969	2.01104	1.09603	1.15754	2.07296
Bovatus_RS04040	B. ovatus	NZ_CP012938.1	unassigned_transcript_816	hypothetical protein	16.446	23.174	4.029	24.111	6	11	11	7	23.043	33.344	22.152	20.1	7	2	0	5	0.825145	1.59924	0.36291	1.46803	0.409645	0.784409	2.63198	0.557622	1.25326	1.84114	1.33451	1.28842	0.576961	0.25892	0	0.579904	1.06383	1.09591	1.42933	0.353946	0.57686	1.03558	0.276547	0.279941
Bovatus_RS04045	B. ovatus	NZ_CP012938.1	unassigned_transcript_817	D-xylose transporter XylE	3563.31	2167.03	3524.4	3135.12	1295.62	1420.83	300.153	1220.37	3769.06	4682.23	3972.23	4099.86	1673.52	871.817	142.17	1367.82	178.782	149.547	317.458	190.886	88.4575	101.319	71.818	97.2147	204.991	258.537	239.301	262.804	137.936	112.866	22.0519	158.641	209.168	89.7023	241.408	107.874	74.2496	13.0739	26.3426	60.1979
Bovatus_RS04050	B. ovatus	NZ_CP012938.1	unassigned_transcript_818	xylose isomerase	6704.13	5533.59	6708.03	6089.06	4511.24	3966.94	749.629	3417.05	8555.48	9504.49	7950	7008.69	4075.75	2810.24	315.009	3883.01	336.366	381.874	604.222	370.74	308.001	282.882	179.365	272.204	465.314	524.806	478.934	449.262	335.935	363.814	48.8608	450.355	423.301	260.613	479.579	299.741	122.16	56.2056	32.4985	174.204
Bovatus_RS04055	B. ovatus	NZ_CP012938.1	unassigned_transcript_819	FGGY-family carbohydrate kinase	5278.63	4333.45	3496.3	5231.25	3076.42	3032.75	424.476	2535.43	4885.02	4025.13	5064.24	4665.55	3275.47	1104.79	165.091	2994.62	264.844	299.052	314.927	318.511	210.04	216.265	101.565	201.973	265.686	222.254	305.087	299.065	269.974	143.026	25.6072	347.319	299.334	182.461	273.023	196.481	24.4984	54.247	38.0246	141.667
Bovatus_RS04060	B. ovatus	NZ_CP012938.1	unassigned_transcript_820	NUDIX domain-containing protein	1664.61	1687.49	919.607	1633.64	2135.16	1373.98	355.597	1593.71	1532.02	1237.7	1860.6	987.319	1024.09	400.826	141.431	1060.66	83.5182	116.454	82.8331	99.466	145.776	97.9782	85.0841	126.956	83.3233	68.3417	112.088	63.2878	84.4085	51.891	21.9373	123.016	95.5678	113.949	81.7603	70.3132	15.9038	27.51	21.9357	43.42
Bovatus_RS04065	B. ovatus	NZ_CP012938.1	unassigned_transcript_821	bifunctional hydroxymethylpyrimidine kinase/phosphomethylpyrimidine kinase	37.355	29.417	35.046	34.116	8.033	7	10.036	10	53.164	41.451	51.302	43.101	6	2	11	4	1.87421	2.03007	3.15675	2.0772	0.548446	0.499169	2.40133	0.796603	2.89148	2.28878	3.0906	2.7628	0.494538	0.25892	1.7062	0.463924	2.28456	1.06139	2.75842	0.730896	0.587895	0.902726	0.340895	0.658565
Bovatus_RS04070	B. ovatus	NZ_CP012938.1	unassigned_transcript_822	ACP S-malonyltransferase	1051.64	954.091	585.159	608.95	605.99	548.874	148.519	347.013	1108.64	805.774	860.003	920.641	321.691	276.054	183.786	411.435	52.7638	65.842	52.7078	37.0767	41.3734	39.1402	35.5363	27.6432	60.2966	44.4921	51.8094	59.0137	26.5147	35.738	28.5069	47.7186	52.0976	35.9233	53.903	34.6196	11.7665	6.02115	7.30174	9.58972
Bovatus_RS04075	B. ovatus	NZ_CP012938.1	unassigned_transcript_823	ADP-forming succinate--CoA ligase subunit beta	892.203	869.288	752.383	1227.6	517.051	600.628	265.92	236.72	909.376	849.302	938.843	819.483	242.195	218.443	179.661	219.915	44.7645	59.9897	67.7704	74.7438	35.3012	42.8307	63.627	18.8572	49.459	46.8956	56.559	52.5294	19.9624	28.2797	27.8671	25.5059	61.8171	40.154	51.3608	25.4038	12.8669	18.5764	4.16102	3.82785
Bovatus_RS04080	B. ovatus	NZ_CP012938.1	unassigned_transcript_824	succinate--CoA ligase subunit alpha	576.922	686.89	575.275	858.781	303.08	306.37	171.513	143.277	686.603	613.459	687.274	484.332	169.048	151.818	132.094	126.436	28.9459	47.4024	51.8176	52.288	20.6925	21.8472	41.0381	11.4135	37.3429	33.8731	41.4037	31.046	13.9334	19.6544	20.489	14.6642	45.1135	23.7478	35.9164	17.1852	11.0007	12.437	4.47365	3.36361
Bovatus_RS04085	B. ovatus	NZ_CP012938.1	unassigned_transcript_825	DUF4396 domain-containing protein	141.832	123.804	37.247	110.885	74.778	53	4	18	162.761	76.791	77.147	71.03	31.535	8	5	15	7.11613	8.54374	3.355	6.75137	5.1054	3.77943	0.957085	1.43389	8.85222	4.24014	4.64759	4.55307	2.59921	1.03568	0.775547	1.73971	6.44156	2.81895	5.57326	1.53754	2.19826	1.96089	2.1929	0.8166
Bovatus_RS04090	B. ovatus	NZ_CP012938.1	unassigned_transcript_827	RNA-binding protein	7343.35	15022.3	1636.94	9932.09	9431.71	6455.2	1479.89	7077.08	7342.73	3268.69	4090.45	4745.19	5036.69	768.878	785.341	3103.14	368.438	1036.69	147.446	604.728	643.942	460.32	354.095	563.763	399.355	180.486	246.422	304.17	415.139	99.539	121.814	359.905	539.326	505.53	282.608	249.099	380.536	125.864	92.7959	161.675
Bovatus_RS04095	B. ovatus	NZ_CP012938.1	unassigned_transcript_828	LytTR family DNA-binding domain-containing protein	16.01	19.211	13.004	10.018	9	6	2	8	13.002	8.001	6.022	11.011	10	5	0	8	0.803269	1.32576	1.17133	0.609958	0.614467	0.427859	0.478542	0.637283	0.707151	0.441788	0.362785	0.705813	0.824229	0.647301	0	0.927847	0.977578	0.539538	0.554384	0.599844	0.328783	0.102243	0.178565	0.416333
Bovatus_RS04100	B. ovatus	NZ_CP012938.1	unassigned_transcript_829	histidine kinase	49.61	33.895	5.049	61.384	8.002	17.016	1	4	32.125	15.236	29.286	25.005	5	1	4	11	2.48908	2.3391	0.454786	3.73744	0.54633	1.21341	0.239271	0.318641	1.74721	0.84128	1.76429	1.60284	0.412115	0.12946	0.620437	1.27579	2.2551	0.579413	1.4889	0.609451	1.35404	0.442246	0.437781	0.487668
Bovatus_RS04105	B. ovatus	NZ_CP012938.1	unassigned_transcript_830	histidine kinase	81.111	67.732	25.177	86.79	19.004	13	8	15	60.9	33.348	17.085	55.532	12.113	2	3	16	4.06958	4.6742	2.2678	5.28432	1.29748	0.927029	1.91417	1.1949	3.31222	1.84136	1.02926	3.55964	0.998389	0.25892	0.465328	1.85569	4.07398	1.3334	2.43562	0.894583	1.30224	0.417493	1.20594	0.712469
Bovatus_RS04110	B. ovatus	NZ_CP012938.1	unassigned_transcript_831	DUF6268 family outer membrane beta-barrel protein	1	12.014	4	11	4	20.004	4	5	13.017	2.002	2	2	6	10.003	0	2	0.050173	0.829089	0.360298	0.669749	0.273097	1.42648	0.957085	0.398302	0.707967	0.110544	0.120487	0.128201	0.494538	1.29499	0	0.231962	0.477327	0.763742	0.2668	0.505372	0.344925	0.532568	0.2942	0.563846
Bovatus_RS04115	B. ovatus	NZ_CP012938.1	unassigned_transcript_832	glutamine synthetase family protein	343.745	448.484	234.926	439.042	498.427	533.106	177.613	254.846	402.897	257.264	347.009	268.702	293.946	314.237	143.366	165.192	17.2467	30.95	21.1608	26.7316	34.0297	38.0157	42.4977	20.3011	21.9127	14.2052	20.905	17.224	24.2279	40.6812	22.2374	19.1591	24.0223	33.7111	18.5617	26.5764	6.03959	9.58581	3.53499	9.63159
Bovatus_RS04120	B. ovatus	NZ_CP012938.1	unassigned_transcript_833	DUF4846 domain-containing protein	215.55	188.185	90.458	211.6	64.888	36.153	7	46	153.878	133.111	98.435	80.405	24	19.002	2	18.011	10.8148	12.9867	8.14795	12.8835	4.43017	2.57807	1.6749	3.66437	8.3691	7.34994	5.93005	5.15402	1.97815	2.46	0.310219	2.08893	11.2082	3.08688	6.70078	1.70933	2.27227	1.20975	1.43657	0.955228
Bovatus_RS04125	B. ovatus	NZ_CP012938.1	unassigned_transcript_834	hypothetical protein	149.806	193.292	96.776	209.537	75.154	29.007	12	37	115.376	92.195	112.928	129.442	21	9	3	27	7.51621	13.3391	8.71704	12.7579	5.13107	2.06849	2.87125	2.94743	6.27506	5.09069	6.80316	8.29732	1.73088	1.16514	0.465328	3.13148	10.5826	3.25456	6.61656	1.62321	2.89905	1.31267	1.32975	1.13093
Bovatus_RS04135	B. ovatus	NZ_CP012938.1	unassigned_transcript_837	polyphosphate kinase 2 family protein	536.767	710.328	385.324	596.569	192.453	112.436	76.08	50.104	460.059	527.249	466.391	329.32	63.886	65.044	50	71.248	26.9312	49.0199	34.7078	36.3229	13.1396	8.0178	18.2038	3.9913	25.0216	29.1129	28.0969	21.1096	5.26567	8.4206	7.75547	8.26341	36.7454	10.8381	25.8353	7.42629	9.15263	6.17474	3.59868	1.46811
Bovatus_RS04140	B. ovatus	NZ_CP012938.1	unassigned_transcript_838	DUF169 domain-containing protein	670.617	999.271	614.214	1104.63	213.412	154.906	149.471	119.744	672.362	991.871	878.826	545.549	102.266	148.112	64.008	108.147	33.6469	68.9599	55.325	67.257	14.5705	11.0463	35.7641	9.53884	36.5683	54.7677	52.9434	34.9701	8.42906	19.1746	9.92824	12.543	56.2972	17.73	44.8124	12.5187	16.2731	12.2063	10.489	4.75174
Bovatus_RS04145	B. ovatus	NZ_CP012938.1	unassigned_transcript_839	hypothetical protein	339.67	401.663	336.27	445.329	73.582	105.137	83.35	49.685	605.657	536.36	465.837	341.221	76.924	34.007	49.549	24.01	17.0423	27.7188	30.2893	27.1144	5.02375	7.49731	19.9433	3.95792	32.9404	29.616	28.0636	21.8725	6.3403	4.40255	7.68551	2.7847	25.5412	9.10556	28.1231	5.30327	5.83078	7.37567	4.63712	2.15291
Bovatus_RS04150	B. ovatus	NZ_CP012938.1	unassigned_transcript_840	DUF362 domain-containing protein	862.48	826.958	843.572	1001.84	186.964	267.655	218.656	127.668	1311.63	1103.15	1040.14	844.275	148.45	145.833	56.274	74.056	43.2732	57.0685	75.9842	60.9983	12.7648	19.0865	52.3181	10.1701	71.3368	60.9122	62.6614	54.1186	12.2357	18.8796	8.72862	8.58908	59.3311	23.5849	62.2572	12.1082	13.4546	19.5181	7.08631	4.81917
Bovatus_RS04155	B. ovatus	NZ_CP012938.1	unassigned_transcript_841	4Fe-4S binding protein	800.456	709.098	600.628	848.75	242.092	238.026	128.309	152.245	921.242	736.22	740.793	716.734	141.245	134.668	87	97.941	40.1613	48.935	54.1012	51.6772	16.5286	16.9736	30.7007	12.1279	50.1044	40.6516	44.6278	45.9431	11.6418	17.4341	13.4945	11.3593	48.7187	19.0827	45.3317	13.4824	6.08278	8.04814	3.89665	2.7995
Bovatus_RS04160	B. ovatus	NZ_CP012938.1	unassigned_transcript_842	patatin-like phospholipase family protein	366.011	417.191	228.198	280.389	157.383	64.785	33.403	54.111	420.972	419.3	384.733	274.933	71	71.111	45.111	54.068	18.3639	28.7904	20.5548	17.0718	10.7452	4.61981	7.99238	4.3105	22.8958	23.1523	23.1776	17.6234	5.85203	9.20604	6.99714	6.27085	21.1952	6.91697	21.7123	7.08152	5.2636	3.04863	2.72889	1.49327
Bovatus_RS04165	B. ovatus	NZ_CP012938.1	unassigned_transcript_843	alpha-amylase family protein	1234.13	1013.48	762.123	1175.84	309.516	293.478	138.344	149.559	904.425	1211.89	1070.98	1113.01	206.846	114.748	45.157	162.485	61.9201	69.9404	68.6478	71.5923	21.1319	20.9279	33.1017	11.9139	49.1898	66.9166	64.5192	71.345	17.0489	14.8553	7.00427	18.8452	68.0251	21.7689	62.9926	14.4384	4.24469	8.69228	9.6265	5.21773
Bovatus_RS04170	B. ovatus	NZ_CP012938.1	unassigned_transcript_844	PepSY-like domain-containing protein	78.246	103.273	42.465	105.784	26.125	19.023	6.073	7	57.324	38.332	44.862	35.974	10	16	5	4	3.92584	7.12689	3.82501	6.44079	1.78366	1.35653	1.45309	0.557622	3.11773	2.11656	2.70264	2.30596	0.824229	2.07136	0.775547	0.463924	5.32963	1.28773	2.56072	1.03377	1.70288	0.519963	0.44444	0.709908
Bovatus_RS04175	B. ovatus	NZ_CP012938.1	unassigned_transcript_845	alpha amylase C-terminal domain-containing protein	5224.09	5696.2	2988.06	5999.65	1394.01	1219.75	634.556	794.738	4024.75	5557.28	3856.76	4299.03	823.889	593.525	316.499	593.881	262.108	393.096	269.148	365.296	95.175	86.9801	151.831	63.3091	218.898	306.854	232.344	275.571	67.9074	76.8378	49.092	68.8788	322.412	99.3238	258.417	65.679	66.6057	37.5217	40.3401	11.7594
Bovatus_RS04180	B. ovatus	NZ_CP012938.1	unassigned_transcript_846	YhcH/YjgK/YiaL family protein	621.21	551.426	402.51	774.096	182.05	148.074	82.033	140.279	554.273	732.911	600.434	542.093	153.631	109.239	51	140.131	31.168	38.054	36.2558	47.1318	12.4293	10.5591	19.6281	11.1747	30.1457	40.4688	36.1721	34.7485	12.6627	14.1421	7.91058	16.2525	38.1524	13.4478	35.3838	12.742	6.6588	4.19306	4.2552	3.54179
Bovatus_RS04185	B. ovatus	NZ_CP012938.1	unassigned_transcript_847	DUF2461 domain-containing protein	1014.33	1097.72	570.143	1262.61	662.298	451.808	157.767	464.655	824.942	813.922	722.486	780.02	313.183	235.035	124.118	257.839	50.8917	75.7536	51.3553	76.8754	45.2178	32.2184	37.7491	37.0146	44.8668	44.942	43.525	49.9998	25.8135	30.4277	19.2519	29.9044	63.719	38.05	45.8334	26.3493	14.5525	5.37116	2.85288	5.1618
Bovatus_RS04190	B. ovatus	NZ_CP012938.1	unassigned_transcript_848	aminotransferase class IV family protein	52.719	38.705	14.011	40.782	51.107	16	13	28	37.462	67.04	45.876	67.88	20	7.002	12.871	28	2.64507	2.67104	1.26203	2.48306	3.48929	1.14096	3.11053	2.23049	2.03748	3.70172	2.76372	4.35115	1.64846	0.90648	1.99641	3.24746	2.2653	2.49281	3.21352	1.9497	0.673997	1.04417	1.01947	0.977314
Bovatus_RS04195	B. ovatus	NZ_CP012938.1	unassigned_transcript_849	aminodeoxychorismate synthase component I	91.839	77.531	50.026	50.224	34.195	36.005	6	38.228	90.33	109.359	84.851	90.628	29.083	9.001	6	14	4.60784	5.35043	4.50606	3.05795	2.33463	2.56751	1.43563	3.04525	4.91286	6.03843	5.11171	5.80932	2.39711	1.16527	0.930656	1.62373	4.38057	2.34576	5.46808	1.52919	0.958706	0.675014	0.540684	0.646245
Bovatus_RS04200	B. ovatus	NZ_CP012938.1	unassigned_transcript_850	hypothetical protein	1944.08	3065.49	1535.92	1933.62	422.118	265.738	289.236	281.006	2853.07	4368.52	5252.7	1192.02	281.527	434.879	147.117	270.761	97.5403	211.55	138.347	117.731	28.8197	18.9498	69.2059	22.385	155.172	241.214	316.44	76.4093	23.2043	56.2995	22.8192	31.4031	141.292	34.8401	197.309	33.4315	49.7132	23.2729	104.103	15.7509
Bovatus_RS04210	B. ovatus	NZ_CP012938.1	unassigned_transcript_852	Arm DNA-binding domain-containing protein	42.178	81.003	6	29.08	7	21	6	13	61.674	32.079	21.04	38.777	21.293	6	4	2	2.1162	5.59003	0.540446	1.77057	0.477919	1.49751	1.43563	1.03558	3.35432	1.77129	1.26752	2.48563	1.75503	0.776761	0.620437	0.231962	2.50431	1.11166	2.21969	0.846048	2.16545	0.469485	0.906604	0.647831
Bovatus_RS04215	B. ovatus	NZ_CP012938.1	unassigned_transcript_853	OmpA family protein	464.255	685.948	223.888	542.771	268.023	99.599	39.324	50.329	328.408	357.954	421.449	232.117	49.197	41.024	21	51.049	23.2931	47.3374	20.1666	33.0473	18.299	7.1024	9.4091	4.00922	17.8614	19.765	25.3895	14.8789	4.05496	5.31097	3.2573	5.92071	30.9611	9.70494	19.4737	4.63598	12.2182	6.14167	4.42694	1.2034
Bovatus_RS04220	B. ovatus	NZ_CP012938.1	unassigned_transcript_855	glycoside hydrolase family 2 TIM barrel-domain containing protein	496.57	501.828	333.853	934.934	87.14	139.24	50.141	68.212	438.332	426.952	491.565	406.483	94.347	54.013	41.426	69.127	24.9144	34.6313	30.0716	56.9246	5.94941	9.92919	11.9973	5.43379	23.8399	23.5748	29.6135	26.0558	7.77636	6.99253	6.42556	8.01741	36.6355	8.32742	25.771	7.30296	14.0965	3.16553	2.79274	0.730466
Bovatus_RS04225	B. ovatus	NZ_CP012938.1	unassigned_transcript_856	sulfatase	295.13	269.311	232.509	445.4	55.509	82.608	44.044	63	217.512	259.09	235.693	237.951	40	40.168	23	49.027	14.8076	18.5852	20.9431	27.1187	3.78983	5.89077	10.5385	5.0186	11.83	14.3061	14.1989	15.2528	3.29692	5.20015	3.56752	5.6862	20.3637	6.30942	13.897	4.4377	5.16398	2.94814	1.45707	1.18303
Bovatus_RS04230	B. ovatus	NZ_CP012938.1	unassigned_transcript_857	RagB/SusD family nutrient uptake outer membrane protein	105.611	91.778	106.751	91.018	35.044	45.937	45.05	29.004	84.452	125.447	128.814	125.07	33.122	54	28	35.153	5.29882	6.33362	9.61553	5.54174	2.3926	3.27576	10.7792	2.31047	4.59316	6.92676	7.76018	8.01707	2.73001	6.99085	4.34306	4.07708	6.69743	4.6895	6.82429	4.53525	1.99494	4.08323	1.55853	1.78285
Bovatus_RS04235	B. ovatus	NZ_CP012938.1	unassigned_transcript_858	TonB-dependent receptor	195.726	149.772	160.263	177.662	78.286	66.071	65.588	70	168.327	284.728	267.689	215.523	68.069	73.522	63.264	72.079	9.82016	10.3358	14.4356	10.8172	5.34491	4.71152	15.6933	5.57622	9.15495	15.7217	16.1265	13.8152	5.61045	9.51817	9.81284	8.35979	11.3522	7.83149	13.7046	8.32531	2.09554	5.25395	3.19613	1.91549
Bovatus_RS04240	B. ovatus	NZ_CP012938.1	unassigned_transcript_859	FecR domain-containing protein	66.836	89.631	39.143	62.283	18	33.048	18.056	31.187	71.56	80.797	64.311	72.507	36	18.346	19.072	33.002	3.35336	6.18545	3.52578	3.79218	1.22893	2.35665	4.32028	2.48437	3.892	4.46133	3.87431	4.64775	2.96723	2.37508	2.95825	3.8276	4.21419	2.59756	4.21885	3.03204	1.32651	1.27955	0.395093	0.598377
Bovatus_RS04245	B. ovatus	NZ_CP012938.1	unassigned_transcript_860	RNA polymerase sigma-70 factor	96.084	102.842	55.347	69.482	47.203	35.17	18	27.003	80.746	83.328	79.406	90.317	15	15	12.001	31.081	4.82082	7.09715	4.98535	4.2305	3.22274	2.50797	4.30688	2.15107	4.3916	4.60109	4.78368	5.78938	1.23634	1.9419	1.86147	3.6048	5.28345	3.04717	4.89144	2.16113	1.25181	0.950691	0.619692	1.0128
Bovatus_RS04250	B. ovatus	NZ_CP012938.1	unassigned_transcript_861	AbgT family transporter	525.398	594.396	324.793	670.006	143.23	153.001	78.012	104.478	507.022	605.371	492.579	444.21	102.164	72.186	49.146	91.432	26.3608	41.0194	29.2555	40.7942	9.7789	10.9105	18.666	8.32275	27.5758	33.4265	29.6746	28.4742	8.42066	9.34521	7.623	10.6044	34.3575	11.9195	29.7878	8.99831	7.65482	4.6207	2.57368	1.28126
Bovatus_RS04255	B. ovatus	NZ_CP012938.1	unassigned_transcript_862	DUF5932 domain-containing protein	368.502	527.485	212.998	448.909	106.09	84.377	62.888	66.42	328.904	444.367	393.15	434.413	56.063	81.304	18	67.223	18.4888	36.4019	19.1857	27.3324	7.2432	6.01692	15.0473	5.29104	17.8884	24.5364	23.6847	27.8462	4.62088	10.5256	2.79197	7.79658	25.3522	8.39961	23.4889	6.43376	8.38943	4.50442	4.14275	3.42295
Bovatus_RS04260	B. ovatus	NZ_CP012938.1	unassigned_transcript_863	DUF5113 domain-containing protein	655.684	785.458	416.754	913.122	150.994	140.883	72.046	122.116	522.79	729.692	669.647	586.565	100.025	75.641	71	88.492	32.8976	54.2046	37.5389	55.5966	10.309	10.0464	17.2385	9.7278	28.4334	40.2911	40.3418	37.5992	8.24436	9.79249	11.0128	10.2634	45.0594	11.8304	36.6664	9.82825	11.5345	3.61323	5.63615	1.16939
Bovatus_RS04265	B. ovatus	NZ_CP012938.1	unassigned_transcript_864	ribose-phosphate pyrophosphokinase	2623.22	1996.77	1237.12	1667.45	1360.92	1180.64	217.252	1055.97	2157.45	2489.77	2156.7	2509.64	843.271	547.807	478.835	711.228	131.615	137.797	111.433	101.525	92.9154	84.1915	51.9822	84.1189	117.339	137.477	129.927	160.87	69.5049	70.9192	74.2718	82.4889	120.592	78.302	136.403	74.2962	16.9802	18.026	18.3044	5.81611
Bovatus_RS04270	B. ovatus	NZ_CP012938.1	unassigned_transcript_865	phosphatidylinositol-4-phosphate 5-kinase	272.527	301.336	194.539	340.617	252.447	233.076	81.065	277.353	286.057	244.518	263.557	309.515	176.189	75	64	185.838	13.6735	20.7953	17.523	20.7389	17.2356	16.6206	19.3965	22.094	15.558	13.5014	15.8776	19.8401	14.522	9.70951	9.927	21.5537	18.1827	18.8367	16.1943	13.928	3.37282	2.47643	2.64881	5.54699
Bovatus_RS04275	B. ovatus	NZ_CP012938.1	unassigned_transcript_866	pitrilysin family protein	974.005	1013.25	438.12	1063.83	230.191	277.139	60.404	219.466	828.494	831.733	720.701	1094.31	307.132	88.153	64.427	245.509	48.8687	69.9247	39.4634	64.7725	15.7161	19.7628	14.4529	17.4827	45.06	45.9255	43.4174	70.1459	25.3147	11.4123	9.99323	28.4744	55.7573	16.8536	51.1372	18.7987	14.0823	2.30334	12.7151	9.45466
Bovatus_RS04280	B. ovatus	NZ_CP012938.1	unassigned_transcript_867	3-deoxy-manno-octulosonate cytidylyltransferase	720.646	799.824	324.969	720.843	176.817	185.358	52.403	125.045	638.88	632.933	612.572	817.015	181.552	81.068	46	155.913	36.157	55.196	29.2714	43.8894	12.072	13.2179	12.5385	9.96112	34.7473	34.9484	36.9034	52.3712	14.9641	10.4951	7.13503	18.0829	41.1284	11.9474	39.7426	12.6693	11.1179	1.40527	8.47507	4.828
Bovatus_RS04285	B. ovatus	NZ_CP012938.1	unassigned_transcript_868	2-amino-4-hydroxy-6-hydroxymethyldihydropteridine diphosphokinase	190.639	178.994	77.423	228.9	63.521	61	16.016	64.172	177.33	116.909	128.121	248.226	54.473	19	4	61.002	9.56493	12.3524	6.97383	13.9369	4.33684	4.3499	3.83217	5.11196	9.6446	6.45532	7.71844	15.9115	4.48983	2.45974	0.620437	7.07507	10.707	4.40772	9.93245	3.66127	3.07573	0.527757	4.19618	2.77073
Bovatus_RS04290	B. ovatus	NZ_CP012938.1	unassigned_transcript_869	transglycosylase domain-containing protein	3913.88	3267.91	1608.95	3403	1192.94	1160.59	390.566	817.95	2996.23	2501.22	2564.8	2972.62	846.59	365.351	194.175	842.496	196.371	225.519	144.926	207.196	81.4468	82.7614	93.4512	65.1582	162.959	138.109	154.512	190.547	69.7784	47.2984	30.1184	97.7134	193.503	80.7044	161.532	61.2272	34.5472	11.6755	21.9228	29.2469
Bovatus_RS04295	B. ovatus	NZ_CP012938.1	unassigned_transcript_871	HU family DNA-binding protein	187.137	161.393	104.814	245.009	70.274	64.945	17.01	49.119	203.105	198.991	133.262	152.005	41.348	15	18	32.243	9.38922	11.1378	9.44106	14.9177	4.7979	4.63122	4.07	3.91284	11.0464	10.9876	8.02815	9.74363	3.40802	1.9419	2.79197	3.73957	11.2214	4.35299	9.95146	2.97037	2.59461	0.427852	1.41597	0.790103
Bovatus_RS04300	B. ovatus	NZ_CP012938.1	unassigned_transcript_872	ATP-binding protein	840.208	1011.23	681.235	1164.91	368.632	262.108	126.388	173.003	784.615	1111.89	911.71	687.298	214.016	172.496	112.184	187.081	42.1557	69.7853	61.3618	70.927	25.168	18.6909	30.241	13.7815	42.6735	61.3946	54.9244	44.0563	17.6398	22.3314	17.4008	21.6978	61.0575	21.9704	50.7622	19.7674	13.3035	7.2213	8.95857	2.60946
Bovatus_RS04305	B. ovatus	NZ_CP012938.1	unassigned_transcript_873	polysaccharide biosynthesis tyrosine autokinase	44.092	35.184	30.083	39.156	1692.33	1697.07	768.356	1071.99	42.008	26.081	10.002	36.228	1159.4	988.342	368.42	968.69	2.21223	2.42806	2.70971	2.38406	115.542	121.018	183.845	85.3951	2.28473	1.4401	0.602554	2.32224	95.5615	127.951	57.1454	112.35	2.43351	126.45	1.66241	98.2518	0.206338	41.345	0.81555	30.4289
Bovatus_RS04310	B. ovatus	NZ_CP012938.1	unassigned_transcript_874	polysaccharide biosynthesis/export family protein	26.051	24.145	6.025	15.014	521.195	524.76	308.479	404.193	13	11.015	6	16.143	379.82	382.529	193.46	354.611	1.30706	1.66625	0.542698	0.914146	35.5841	37.4206	73.8101	32.1981	0.707042	0.608211	0.36146	1.03478	31.3059	49.5222	30.0075	41.1281	1.10754	44.7533	0.677873	37.9909	0.48594	19.4917	0.278808	9.1513
Bovatus_RS04315	B. ovatus	NZ_CP012938.1	unassigned_transcript_875	undecaprenyl-phosphate glucose phosphotransferase	28.056	19.035	18.192	15.028	706.132	846.217	374.62	560.168	27.167	25.016	20.022	15.175	671.654	408.366	292.645	475.878	1.40765	1.31361	1.63863	0.914999	48.2106	60.3437	89.6358	44.6232	1.47756	1.3813	1.20619	0.972728	55.3597	52.8671	45.392	55.1928	1.31872	60.7033	1.25944	52.2029	0.301812	20.4276	0.221708	4.68097
Bovatus_RS04320	B. ovatus	NZ_CP012938.1	unassigned_transcript_876	glycosyltransferase family 2 protein	15.073	15.034	26.263	13.065	640.384	708.1	299.035	427.409	17.007	10.046	9	11.002	518.867	326.578	219.789	450.634	0.756257	1.0375	2.36562	0.795479	43.7217	50.4945	71.5505	34.0475	0.924975	0.554706	0.54219	0.705236	42.7665	42.2788	34.0913	52.2649	1.23871	49.9536	0.681777	42.8504	0.761497	15.9013	0.178257	7.43165
Bovatus_RS04325	B. ovatus	NZ_CP012938.1	unassigned_transcript_877	NAD(P)-dependent oxidoreductase	20.114	11.128	12.023	13.006	761.726	670.395	238.596	490.329	15.003	3.002	4	29.244	523.402	237.214	206.823	403.968	1.00918	0.767946	1.08296	0.791887	52.0062	47.8058	57.0892	39.0598	0.815981	0.16576	0.240973	1.87456	43.1403	30.7098	32.0802	46.8526	0.912994	48.9902	0.774319	38.1957	0.156894	7.6312	0.788896	8.01727
Bovatus_RS04330	B. ovatus	NZ_CP012938.1	unassigned_transcript_878	glycosyltransferase family 4 protein	11.182	10.011	13.069	10.014	610.973	468.537	201.092	289.921	20.008	8.001	13.015	17.037	407.875	186.837	142.654	252.276	0.561034	0.690861	1.17718	0.609715	41.7137	33.4113	48.1155	23.0952	1.08819	0.441788	0.784067	1.09208	33.6183	24.1879	22.127	29.2592	0.759698	36.5839	0.851533	27.2981	0.283428	10.8213	0.308931	5.17056
Bovatus_RS04335	B. ovatus	NZ_CP012938.1	unassigned_transcript_879	polysaccharide pyruvyl transferase family protein	12	7.125	19.001	8.013	631.396	622.196	166.644	365.767	21.033	14.014	9.019	22.08	410.283	229.094	118.488	307.003	0.602076	0.491698	1.7115	0.487882	43.108	44.3687	39.8731	29.1371	1.14394	0.773805	0.543335	1.41534	33.8167	29.6585	18.3786	35.6065	0.82329	39.1217	0.969106	29.3651	0.594506	6.92047	0.386919	7.73652
Bovatus_RS04340	B. ovatus	NZ_CP012938.1	unassigned_transcript_880	nitroreductase family protein	23.006	12.228	10.011	18.029	709.727	723.997	205.137	460.077	12	14.003	7	19.001	535.104	276.964	209.233	414.097	1.15428	0.843857	0.901735	1.09772	48.456	51.6282	49.0834	36.6499	0.652654	0.773198	0.421703	1.21798	44.1048	35.8558	32.454	48.0273	0.999397	46.4544	0.766383	40.1105	0.149874	6.67868	0.334526	7.1962
Bovatus_RS04345	B. ovatus	NZ_CP012938.1	unassigned_transcript_881	glycosyltransferase	20.049	16.007	10.013	25.062	796.258	680.627	250.65	479.141	26.256	1	3	10.01	555.837	290.93	171.959	414.914	1.00592	1.10465	0.901915	1.52593	54.3638	48.5355	59.9733	38.1685	1.42801	0.0552166	0.18073	0.641648	45.8137	37.6638	26.6725	48.1221	1.1346	50.2603	0.576401	39.568	0.273702	9.31608	0.621203	9.69712
Bovatus_RS04350	B. ovatus	NZ_CP012938.1	unassigned_transcript_882	acyltransferase	2	1	0	1	190.742	161.397	63.116	109.419	3.001	1.001	0	2	129.868	57.334	48.003	110.551	0.100346	0.0690102	0	0.0608863	13.0227	11.5092	15.1018	8.71635	0.163218	0.0552718	0	0.128201	10.7041	7.42247	7.44571	12.8218	0.0575606	12.0875	0.0866728	9.59852	0.041976	2.68701	0.0732165	2.6446
Bovatus_RS04355	B. ovatus	NZ_CP012938.1	unassigned_transcript_883	glycosyltransferase	14.005	9.087	6.01	4	618.982	643.039	191.921	388.124	25.134	7.003	8.003	13.029	445.518	232.191	173.05	320.719	0.702673	0.627096	0.541347	0.243545	42.2605	45.8551	45.9212	30.9181	1.36698	0.386682	0.482127	0.835168	36.7209	30.0595	26.8417	37.1973	0.528665	41.2387	0.76774	32.7048	0.201181	7.08979	0.443629	5.08873
Bovatus_RS04360	B. ovatus	NZ_CP012938.1	unassigned_transcript_884	glycosyltransferase family 4 protein	13.002	5.012	9.127	2.001	614.738	753.787	180.313	340.302	22.04	10.032	5	10	498.44	229.912	136.001	351.862	0.652349	0.345879	0.822109	0.121833	41.9707	53.7525	43.1437	27.1086	1.19871	0.553933	0.301217	0.641007	41.0829	29.7644	21.095	40.8093	0.485543	41.4939	0.673716	33.1879	0.312459	10.9569	0.378502	9.63282
Bovatus_RS04370	B. ovatus	NZ_CP012938.1	unassigned_transcript_886	polysaccharide pyruvyl transferase family protein	18.019	18.087	21.011	21.066	679.26	756.741	236.671	463.256	25.051	5.014	4	14.28	476.966	217.57	152.871	337.301	0.904067	1.24819	1.89255	1.28263	46.3759	53.9631	56.6286	36.9031	1.36247	0.276856	0.240973	0.915358	39.3129	28.1666	23.7117	39.1205	1.33186	48.4677	0.698914	32.5779	0.411018	8.849	0.540061	7.87897
Bovatus_RS04375	B. ovatus	NZ_CP012938.1	unassigned_transcript_887	Coenzyme F420 hydrogenase/dehydrogenase, beta subunit C-terminal domain	20.092	20.66	26.118	25.079	888.217	929.116	285.196	586.229	20.005	7.005	10.002	20.006	648.377	374.596	237.525	471.335	1.00808	1.42575	2.35256	1.52697	60.6423	66.2552	68.2392	46.6992	1.08803	0.386792	0.602554	1.2824	53.4411	48.4952	36.8424	54.6659	1.57834	60.459	0.839943	48.3611	0.562893	9.72099	0.415938	8.12929
Bovatus_RS04380	B. ovatus	NZ_CP012938.1	unassigned_transcript_888	acyltransferase	15.007	14.001	12	13.066	564.178	837.819	152.431	419.689	18.03	9.001	4.001	6.024	632.63	198.308	129.657	384.135	0.752946	0.966212	1.08089	0.79554	38.5188	59.7448	36.4724	33.4326	0.980613	0.497005	0.241034	0.386143	52.1432	25.673	20.111	44.5523	0.898898	42.0421	0.526199	35.6199	0.152357	11.9853	0.320562	15.1907
Bovatus_RS04385	B. ovatus	NZ_CP012938.1	unassigned_transcript_889	oligosaccharide flippase family protein	27.04	23.124	20.047	25.171	1114.07	1511.87	366.662	728.582	35.138	4.013	15.046	19.053	1094.82	336.314	227.473	563.07	1.35668	1.59579	1.80572	1.53257	76.062	107.811	87.7317	58.0391	1.91108	0.221584	0.906421	1.22131	90.238	43.5393	35.2832	65.3054	1.57269	82.411	1.0651	58.5914	0.18539	20.8788	0.701613	24.6064
Bovatus_RS04390	B. ovatus	NZ_CP012938.1	unassigned_transcript_890	UpxY family transcription antiterminator	24.664	22.062	16.619	21.126	1316.99	1553.61	414.366	776.645	22.613	5	0	13.008	909.076	402.739	298.522	746.383	1.23747	1.5225	1.49695	1.28628	89.9167	110.788	99.1459	61.8678	1.22987	0.276083	0	0.833822	74.9287	52.1386	46.3036	86.5662	1.3858	90.4296	0.584944	64.9843	0.144854	20.8685	0.552397	18.9618
Bovatus_RS04395	B. ovatus	NZ_CP012938.1	unassigned_transcript_891	tyrosine-type DNA invertase cluster 3b	29.161	24.156	14.007	25.02	14	7	6	12	38.837	50.906	58.389	33.484	8	6	2	7	1.46309	1.66701	1.26167	1.52337	0.955838	0.499169	1.43563	0.955924	2.11226	2.81086	3.51755	2.14635	0.659384	0.776761	0.310219	0.811866	1.47879	0.96164	2.64675	0.639557	0.168128	0.382365	0.663651	0.229036
Bovatus_RS04400	B. ovatus	NZ_CP012938.1	unassigned_transcript_892	DUF4119 family protein	4	4.001	1	12	3	2	2	1	0	2	1.006	9.007	0	0	9	0	0.200692	0.27611	0.0900744	0.730635	0.204822	0.14262	0.478542	0.0796603	0	0.110433	0.0606048	0.577355	0	0	1.39598	0	0.324378	0.226411	0.187098	0.348996	0.281408	0.175683	0.264061	0.697992
Bovatus_RS04405	B. ovatus	NZ_CP012938.1	unassigned_transcript_893	SH3 beta-barrel fold-containing protein	0	0	0	0	2	0	0	0	0	2	0	0	0	0	0	0	0	0	0	0	0.136548	0	0	0	0	0.110433	0	0	0	0	0	0	0	0.0341371	0.0276083	0	0	0.0682741	0.0552166	0
Bovatus_RS04410	B. ovatus	NZ_CP012938.1	unassigned_transcript_894	DUF4373 domain-containing protein	4.167	4	10.037	3	2	0	0	0	9.001	9.008	3.034	5	0	0	2	1.002	0.209071	0.276041	0.904077	0.182659	0.136548	0	0	0	0.489545	0.497391	0.182778	0.320503	0	0	0.310219	0.116213	0.392962	0.0341371	0.372554	0.106608	0.343003	0.0682741	0.150549	0.146379
Bovatus_RS04415	B. ovatus	NZ_CP012938.1	unassigned_transcript_895	aspartate carbamoyltransferase	1921.72	1574.13	1090.52	1807.95	547.662	550.521	215.213	385.678	1357.85	1589.94	1018.02	1279.5	418.759	231.787	143.617	361.733	96.4183	108.631	98.2276	110.079	37.3912	39.2576	51.4943	30.7232	73.8508	87.7913	61.3289	82.0169	34.5154	30.0072	22.2763	41.9541	103.339	39.7166	76.247	32.1882	7.01099	8.66435	11.4725	8.24198
Bovatus_RS04420	B. ovatus	NZ_CP012938.1	unassigned_transcript_896	aspartate carbamoyltransferase regulatory subunit	583.15	558.086	399.263	558.971	261.295	246.121	72	200.179	537.197	595.069	471.084	448.762	173.328	104.227	47.086	132	29.2584	38.5136	35.9634	34.0336	17.8397	17.5509	17.2275	15.9463	29.217	32.8577	28.3797	28.766	14.2862	13.4932	7.30348	15.3095	34.4423	17.1411	29.8051	12.5981	3.91278	0.834846	2.06364	3.60719
Bovatus_RS04425	B. ovatus	NZ_CP012938.1	unassigned_transcript_897	flavin reductase family protein	356.297	337.319	242.736	361.997	55.032	102.607	56.209	56.034	301.55	390.63	294.158	336.37	93.695	42.111	28.681	69.497	17.8765	23.2785	21.8643	22.0406	3.75726	7.3169	13.4492	4.46369	16.4007	21.5693	17.7211	21.5615	7.72262	5.4517	4.44869	8.06032	21.265	7.24676	19.3131	6.42083	2.34498	4.412	2.65598	1.75225
Bovatus_RS04430	B. ovatus	NZ_CP012938.1	unassigned_transcript_898	porin family protein	362.485	317.73	201.408	240.939	76.047	86.306	30.476	38.056	312.873	381.743	282.837	263.228	77.133	32	18	47.001	18.187	21.9266	18.1417	14.6699	5.19204	6.15447	7.29203	3.03155	17.0165	21.0785	17.039	16.8731	6.35753	4.14272	2.79197	5.45122	18.2313	5.41752	18.0018	4.68586	2.96362	1.80744	2.05248	1.55586
Bovatus_RS04435	B. ovatus	NZ_CP012938.1	unassigned_transcript_899	serine hydroxymethyltransferase	7595.61	7759.72	4476.24	6559.35	1417.15	1700.14	336.653	1427.71	5565.81	6309.27	5121.87	6657.74	1388.89	954.862	567.989	792.581	381.095	535.5	403.195	399.374	96.755	121.237	80.5514	113.732	302.713	348.376	308.559	426.766	114.477	123.617	88.1004	91.9242	429.791	103.069	346.603	104.53	71.1297	18.1721	57.1633	17.244
Bovatus_RS04440	B. ovatus	NZ_CP012938.1	unassigned_transcript_900	formate--tetrahydrofolate ligase	247.767	231.586	185.105	160.77	120.973	120.355	32.261	55.007	383.003	286.797	276.929	372.108	78.956	59.707	25.001	95.316	12.4312	15.9818	16.6732	9.78868	8.25933	8.5825	7.71913	4.38188	20.8307	15.836	16.6831	23.8524	6.50779	7.72968	3.87789	11.0548	13.7187	7.23571	19.3005	7.29255	3.21214	1.93561	3.73787	2.97891
Bovatus_RS04445	B. ovatus	NZ_CP012938.1	unassigned_transcript_901	aspartate-alanine antiporter	423.482	460.117	205.798	396.178	202.664	99.342	38	40.001	323.714	250.404	258.514	139.612	69.012	60.053	31.409	83.24	21.2474	31.7528	18.5371	24.1218	13.8367	7.08407	9.09231	3.18649	17.6061	13.8265	15.5737	8.94923	5.68817	7.77447	4.87183	9.65425	23.9148	8.29989	13.9889	6.99718	5.70121	4.4313	3.69778	2.15212
Bovatus_RS04450	B. ovatus	NZ_CP012938.1	unassigned_transcript_902	aspartate 4-decarboxylase	755.251	649.823	353.691	686.055	368.349	211.453	80.172	73.038	634.596	474.816	479.588	313.373	106.295	185.201	85.115	114.187	37.8932	44.8444	31.8585	41.7713	25.1487	15.0787	19.1829	5.81823	34.5143	26.2177	28.892	20.0874	8.76115	23.9761	13.2021	13.2435	39.0919	16.3071	27.4279	14.7957	5.5985	8.12341	5.99189	6.47161
Bovatus_RS04455	B. ovatus	NZ_CP012938.1	unassigned_transcript_903	outer membrane beta-barrel family protein	51.128	106.837	18.237	78.768	22	25	5	10	72.226	46.251	42.086	30.275	13	8	8	8	2.56524	7.37284	1.64269	4.79589	1.50203	1.78275	1.19636	0.796603	3.92822	2.55382	2.5354	1.94065	1.0715	1.03568	1.24087	0.927847	4.09417	1.31943	2.73952	1.06898	2.55535	0.422888	0.84209	0.129848
Bovatus_RS04460	B. ovatus	NZ_CP012938.1	unassigned_transcript_904	HAMP domain-containing sensor histidine kinase	281.955	362.479	139.567	505.659	59.105	45.054	14.01	37	307.539	236.156	277.607	177.063	50.001	18.006	11.016	34	14.1465	25.0148	12.5714	30.7877	4.03534	3.2128	3.35219	2.94743	16.7264	13.0397	16.724	11.3499	4.12123	2.33106	1.70868	3.94335	20.6301	3.38694	14.46	3.02608	8.74416	0.463727	2.70507	1.19154
Bovatus_RS04465	B. ovatus	NZ_CP012938.1	unassigned_transcript_905	response regulator transcription factor	110.643	185.858	67.832	131.009	24.074	26.195	6	10	96.38	104.397	81.701	110.983	25	15	3	24.001	5.55129	12.8261	6.10993	7.97665	1.64363	1.86796	1.43563	0.796603	5.2419	5.76445	4.92194	7.11409	2.06057	1.9419	0.465328	2.78366	8.11599	1.43596	5.76059	1.81287	3.30689	0.46135	0.96684	0.972335
Bovatus_RS04470	B. ovatus	NZ_CP012938.1	unassigned_transcript_906	hypothetical protein	141.9	282.64	104.471	179.624	27	14.014	32.567	27.09	142.426	222.569	154.211	120.865	28	17	13.38	23.192	7.11955	19.505	9.41016	10.9366	1.8434	0.999337	7.79235	2.158	7.74625	12.2895	9.29018	7.74753	2.30784	2.20082	2.07536	2.68983	11.7428	3.19827	9.26837	2.31846	5.40734	3.10154	2.14146	0.265181
Bovatus_RS04475	B. ovatus	NZ_CP012938.1	unassigned_transcript_907	hypothetical protein	564.533	771.939	374.029	701.319	473.876	384.908	161.684	330.642	555.371	448.679	544.085	349.238	258.173	128.718	98.011	250.042	28.3243	53.2717	33.6904	42.7007	32.3535	27.4478	38.6863	26.339	30.2054	24.7745	32.7775	22.3864	21.2794	16.6638	15.2024	29.0001	39.4968	31.2067	27.536	20.5364	10.9324	5.62979	4.7869	6.20844
Bovatus_RS04480	B. ovatus	NZ_CP012938.1	unassigned_transcript_908	SDR family oxidoreductase	341.237	345.888	362.871	476.078	145.508	117.509	61.488	73	413.095	585.252	532.377	409.191	54.283	73.103	32.447	43.039	17.1209	23.8698	32.6854	28.9866	9.93443	8.37956	14.7123	5.8152	22.4674	32.3156	32.0722	26.2294	4.47416	9.46392	5.03283	4.9917	25.6657	9.71038	28.2711	5.99066	6.74645	3.74224	4.78393	2.32943
Bovatus_RS04485	B. ovatus	NZ_CP012938.1	unassigned_transcript_909	helix-turn-helix domain-containing protein	209.978	244.811	141.053	259.565	155.232	59.041	37.33	49.001	215.837	343.006	237.927	229.621	45.016	51.903	25	68.094	10.5352	16.8945	12.7053	15.8039	10.5983	4.21021	8.932	3.90344	11.7389	18.9396	14.3335	14.7189	3.71035	6.71937	3.87773	7.8976	13.9847	6.91099	14.9327	5.55126	2.90472	3.36752	2.98107	2.08642
Bovatus_RS04490	B. ovatus	NZ_CP012938.1	unassigned_transcript_910	AraC family transcriptional regulator	105.769	119.635	47.678	94.661	41.091	32.123	20.001	11.018	78.096	80.787	85.079	75.325	34	14	23	12	5.30675	8.25604	4.29457	5.76355	2.80545	2.29069	4.78566	0.877697	4.24748	4.46078	5.12544	4.82838	2.80238	1.81244	3.56752	1.39177	5.90523	2.68988	4.66552	2.39353	1.68313	1.61751	0.389329	0.980915
Bovatus_RS04495	B. ovatus	NZ_CP012938.1	unassigned_transcript_911	clostripain-related cysteine peptidase	277.185	338.468	219.573	376.584	86.117	58.14	48	41.009	234.902	302.135	294.863	243.277	65.568	54.009	26	47.768	13.9072	23.3577	19.7779	22.9288	5.87956	4.14596	11.485	3.26679	12.7758	16.6829	17.7635	15.5942	5.40431	6.99201	4.03284	5.54018	19.9929	6.19433	15.7041	5.49233	4.3598	3.69038	2.14368	1.20957
Bovatus_RS04500	B. ovatus	NZ_CP012938.1	unassigned_transcript_912	RtcB family protein	315.576	224.21	142.037	376.394	60.024	119.309	15.004	68.176	165.582	237.09	213.041	240.443	45	46.001	20	39.012	15.8334	15.4728	12.7939	22.9172	4.09809	8.50791	3.59003	5.43092	9.00565	13.0913	12.8343	15.4126	3.70903	5.95529	3.10219	4.52465	16.7543	5.40674	12.586	4.32279	4.32654	2.20838	2.65363	1.23456
Bovatus_RS04505	B. ovatus	NZ_CP012938.1	unassigned_transcript_913	SDR family oxidoreductase	144.125	138.597	124.265	176.892	28.003	29	42.001	30.042	107.753	175.919	180.979	111.316	21.853	21.022	16	23	7.23118	9.56461	11.1931	10.7703	1.91188	2.06799	10.0496	2.39316	5.86046	9.71365	10.9028	7.13543	1.80119	2.72151	2.48175	2.66756	9.68979	4.10566	8.40308	2.418	1.77837	3.96771	2.31214	0.423839
Bovatus_RS04510	B. ovatus	NZ_CP012938.1	unassigned_transcript_914	LysO family transporter	13.69	19.521	8.244	11.332	14.054	37.945	14	9.352	30.75	15.474	3.033	12.572	19.002	1	6	10.001	0.686868	1.34715	0.742573	0.689963	0.959525	2.70585	3.3498	0.744983	1.67243	0.854421	0.182718	0.805874	1.5662	0.12946	0.930656	1.15992	0.866638	1.94004	0.87886	0.946561	0.321358	1.28627	0.611088	0.60481
Bovatus_RS04515	B. ovatus	NZ_CP012938.1	unassigned_transcript_915	lysine exporter LysO family protein	88.212	104.844	100.052	82.991	61.317	98.252	52.005	54.232	119.284	133.784	153.253	84.143	76.364	32	28.758	33	4.42586	7.23531	9.01212	5.05301	4.18637	7.00634	12.4433	4.32014	6.4876	7.3871	9.23247	5.39362	6.29415	4.14272	4.46064	3.82737	6.43158	6.98904	7.1252	4.68122	2.09989	3.86123	1.6242	1.10593
Bovatus_RS04520	B. ovatus	NZ_CP012938.1	unassigned_transcript_916	helix-turn-helix domain-containing protein	819.264	703.192	411.639	753.247	206.546	173.643	58.015	110.9	664.585	897.217	699.49	678.653	182.35	75.545	43	175.229	41.1049	48.5274	37.0781	45.8624	14.1018	12.3825	13.8813	8.83433	36.1454	49.5413	42.1396	43.5021	15.0298	9.78006	6.6697	20.3232	43.1432	12.3	42.8321	12.9507	5.07686	2.43342	5.49708	6.00501
Bovatus_RS04525	B. ovatus	NZ_CP012938.1	unassigned_transcript_917	F0F1 ATP synthase subunit gamma	3028.43	3318.98	2396.93	3743.74	551.931	632.501	293.63	308.404	3276.52	3195.37	3581.27	2608.5	321.645	257.856	201.114	271.311	151.945	229.043	215.902	227.942	37.6826	45.1036	70.2572	24.5676	178.203	176.438	215.747	167.207	26.5109	33.3821	31.1947	31.4669	206.208	44.4027	184.399	30.6386	36.6618	19.2141	21.4482	2.91888
Bovatus_RS04530	B. ovatus	NZ_CP012938.1	unassigned_transcript_918	F0F1 ATP synthase subunit alpha	7248.58	6396.72	5695.37	7772.7	1100.71	1278.48	563.761	576.473	7126.55	5677	7366.69	4758.23	789.327	719.503	412.898	652.27	363.683	441.439	513.007	473.251	75.15	91.1687	134.892	45.922	387.598	313.465	443.794	305.006	65.0587	93.1469	64.0443	75.6509	447.845	86.7831	362.466	74.4752	63.2874	37.1422	65.6982	13.5091
Bovatus_RS04535	B. ovatus	NZ_CP012938.1	unassigned_transcript_919	F0F1 ATP synthase subunit delta	1764.01	1757.84	1558.33	1975.68	272.986	247.493	124.416	113.813	1864.3	2233.76	2367.04	1460.96	172.79	146.301	91.648	151.408	88.5054	121.309	140.365	120.292	18.6379	17.6487	29.7692	9.06638	101.395	123.34	142.598	93.6484	14.2419	18.9401	14.2155	17.5604	117.618	18.7805	115.246	16.2395	21.4923	8.49345	22.1509	2.38926
Bovatus_RS04540	B. ovatus	NZ_CP012938.1	unassigned_transcript_920	F0F1 ATP synthase subunit B	2993.2	3213.57	2509.69	3174.04	529.999	537.296	325.883	325.741	3288.07	3516.8	3918.36	2148.76	312.97	311.157	218.903	224.304	150.178	221.769	226.059	193.255	36.1852	38.3145	77.9744	25.9486	178.831	194.186	236.055	137.737	25.7959	40.2824	33.9539	26.015	197.815	44.6057	186.702	31.5118	34.9362	22.8913	40.6253	6.97075
Bovatus_RS04545	B. ovatus	NZ_CP012938.1	unassigned_transcript_921	ATP synthase F0 subunit C	1519.57	1644.22	1218.04	2068.84	372.694	381.141	231.925	241.495	1676.26	1794.51	2199.16	1057.68	211.268	249.883	199.019	166.653	76.2413	113.468	109.714	125.964	25.4454	27.1791	55.493	19.2376	91.1684	99.0864	132.485	67.7978	17.4133	32.3499	30.8697	19.3286	106.347	31.8388	97.6344	24.9904	21.2385	16.1338	26.7625	7.70707
Bovatus_RS04550	B. ovatus	NZ_CP012938.1	unassigned_transcript_922	F0F1 ATP synthase subunit A	2235.39	2174.61	1689.07	2163.53	425.488	406.895	164.118	210.009	2311.21	1901.84	2262.95	1334.49	311.806	205.924	146.889	206.344	112.156	150.071	152.142	131.729	29.0498	29.0156	39.2687	16.7294	125.702	105.013	136.328	85.5417	25.7	26.6589	22.7839	23.932	136.524	28.5159	113.146	24.7687	18.6566	9.22099	22.5327	1.73973
Bovatus_RS04555	B. ovatus	NZ_CP012938.1	unassigned_transcript_923	hypothetical protein	675.856	644.663	369.58	548.141	116.277	147.641	50	44.804	623.23	608.879	570.053	352.417	52.263	32.012	31	48.168	33.9097	44.4883	33.2897	33.3743	7.93871	10.5283	11.9636	3.5691	33.8962	33.6202	34.3419	22.5902	4.30767	4.14428	4.80839	5.58657	36.2655	8.49991	31.1121	4.71173	5.48876	3.68506	5.68907	0.648061
Bovatus_RS04560	B. ovatus	NZ_CP012938.1	unassigned_transcript_924	ATP synthase F1 subunit epsilon	850.753	1102.55	606.386	841.898	107.73	116.408	56.628	45	898.142	885.58	884.938	511.297	63.798	49.166	35.236	43.085	42.6848	76.0872	54.6199	51.26	7.35517	8.30104	13.5495	3.58471	48.848	48.8987	53.3116	32.7745	5.25842	6.36504	5.46543	4.99704	56.163	8.1976	45.9582	5.52148	14.2016	4.10858	9.03476	0.59413
Bovatus_RS04565	B. ovatus	NZ_CP012938.1	unassigned_transcript_925	F0F1 ATP synthase subunit beta	7314.7	8511.55	6401.38	7763.67	1604.32	1662.33	699.996	1006.48	7732.13	9368.75	8337.7	4355.74	863.819	731.624	516.22	780.254	367	587.384	576.601	472.701	109.533	118.541	167.489	80.1762	420.534	517.31	502.291	279.206	71.1985	94.7161	80.0706	90.4946	500.921	118.935	429.835	84.1199	103.173	36.278	109.053	10.5873
Bovatus_RS04570	B. ovatus	NZ_CP012938.1	unassigned_transcript_926	formate-dependent phosphoribosylglycinamide formyltransferase	1048.27	1067.87	680.487	700.579	249.4	275.165	85.314	162.847	1022.59	986.025	821.867	873.23	175.041	151.889	73.711	255.74	52.5947	73.6937	61.2945	42.6556	17.0276	19.622	20.4132	12.9724	55.6164	54.4449	49.512	55.9746	14.4274	19.6636	11.4333	29.661	57.5596	17.5088	53.887	18.7963	13.1787	3.35217	2.98892	8.00197
Bovatus_RS04575	B. ovatus	NZ_CP012938.1	unassigned_transcript_927	GNAT family N-acetyltransferase	284.449	345.789	213.054	222.292	71.185	49.084	36.963	30.018	302.984	425.437	441.167	211.883	54.131	28.034	34.631	45.263	14.2717	23.863	19.1907	13.5345	4.86009	3.50018	8.84418	2.39124	16.4787	23.4912	26.5774	13.5818	4.46164	3.62928	5.37159	5.24964	17.715	4.89892	20.0323	4.67804	4.80653	2.8173	6.02878	0.807148
Bovatus_RS04580	B. ovatus	NZ_CP012938.1	unassigned_transcript_928	acyltransferase	171.88	144.149	121.284	178.3	85.594	79.094	29	31.181	117.369	138.602	151.397	169.715	96.639	48.782	9	43.024	8.62373	9.94775	10.9246	10.856	5.84386	5.64019	6.93887	2.48389	6.38345	7.65313	9.12066	10.8788	7.96527	6.31532	1.39598	4.98996	10.088	5.2267	8.50902	5.16664	1.07292	1.91541	1.9357	2.7929
Bovatus_RS04585	B. ovatus	NZ_CP012938.1	unassigned_transcript_929	Crp/Fnr family transcriptional regulator	76.797	62.928	31.267	57.271	27.013	25.029	4	6	75.337	87.57	56.73	117.253	17.006	8	0	7	3.85313	4.34267	2.81636	3.48702	1.84429	1.78482	0.957085	0.477962	4.09742	4.83532	3.4176	7.516	1.40168	1.03568	0	0.811866	3.6248	1.26604	4.96658	0.812308	0.642922	0.66333	1.79551	0.593606
Bovatus_RS04590	B. ovatus	NZ_CP012938.1	unassigned_transcript_930	acyloxyacyl hydrolase	558.347	460.904	349.092	578.893	134.43	134.344	30.029	49	478.476	505.507	378.855	528.709	103.005	50.661	34.001	62.108	28.0139	31.8071	31.4443	35.2466	9.17809	9.58006	7.18508	3.90336	26.0233	27.9124	22.8235	33.8906	8.48998	6.55858	5.27387	7.20334	31.628	7.46165	27.6624	6.88144	2.95645	2.59305	4.65313	1.33909
Bovatus_RS04595	B. ovatus	NZ_CP012938.1	unassigned_transcript_931	chloramphenicol acetyltransferase	831.752	678.973	542.84	956.113	164.718	157.138	55.934	46.196	617.123	782.045	577.755	775.055	131.887	68.306	45.001	81.634	41.7315	46.8561	48.896	58.2141	11.246	11.2055	13.3834	3.67999	33.564	43.1819	34.8059	49.6816	10.8705	8.8429	6.98008	9.46798	48.9244	9.87872	40.3083	9.04037	6.88758	4.25585	7.56918	1.61411
Bovatus_RS04600	B. ovatus	NZ_CP012938.1	unassigned_transcript_932	DUF4301 family protein	5167.01	4699.06	4511.67	6819.52	746.751	904.89	677.833	578.306	3857.88	6433.25	5298.83	4345.02	583.827	587.845	401.771	583.967	259.244	324.283	406.386	415.215	50.9838	64.5276	162.186	46.068	209.822	355.222	319.219	278.519	48.1207	76.1025	62.3184	67.729	351.282	80.9413	290.696	63.5677	73.7648	54.7226	62.3593	11.7559
Bovatus_RS04605	B. ovatus	NZ_CP012938.1	unassigned_transcript_933	RelA/SpoT family protein	1827.24	2153.88	1569.24	2593.22	584.527	511.036	203.486	352.273	1752.07	2123.98	1860.33	1523.28	387.529	268.756	171.666	366.346	91.6781	148.64	141.348	157.891	39.9081	36.4419	48.6883	28.0622	95.2913	117.279	112.072	97.6432	31.9413	34.7932	26.627	42.4891	134.889	38.2751	105.571	33.9627	29.5922	8.53945	10.7682	6.61534
Bovatus_RS04610	B. ovatus	NZ_CP012938.1	unassigned_transcript_934	MFS transporter	344.489	251.344	220.156	218.846	162.332	177.31	46.145	94.25	465.893	363.146	340.513	387.708	125.322	122.573	37	110.574	17.284	17.3453	19.8304	13.3247	11.0831	12.644	11.0412	7.50798	25.3389	20.0517	20.5136	24.8524	10.3294	15.8683	5.73905	12.8245	16.9461	10.569	22.6892	11.1903	2.68994	2.17275	2.79224	4.2822
Bovatus_RS04615	B. ovatus	NZ_CP012938.1	unassigned_transcript_935	3-methyl-2-oxobutanoate hydroxymethyltransferase	406.529	386.644	235.606	232.213	185.195	128.026	50.004	133.038	574.315	405.131	434.292	497.456	136.004	80.607	43	127.41	20.3968	26.6824	21.2221	14.1386	12.644	9.12952	11.9645	10.5978	31.2358	22.37	26.1632	31.8873	11.2099	10.4354	6.6697	14.7771	20.61	11.084	27.914	10.773	5.13722	1.55621	4.49529	3.3254
Bovatus_RS04620	B. ovatus	NZ_CP012938.1	unassigned_transcript_936	HAD family hydrolase	255.022	275.658	144.934	291.492	78	111.037	31.01	32	285.67	255.17	216.621	239.616	59.352	46	35	44.031	12.7952	19.0232	13.0548	17.7479	5.32538	7.91804	7.4198	2.54913	15.537	14.0896	13.05	15.3596	4.89197	5.95517	5.42883	5.10675	15.6553	5.80309	14.509	5.34568	3.19709	2.4429	1.16688	0.462359
Bovatus_RS04625	B. ovatus	NZ_CP012938.1	unassigned_transcript_937	MATE family efflux transporter	556.736	594.695	341.501	609.008	160.36	289.764	65.072	97.015	672.445	414.584	338.413	495.36	216.334	55.005	37	117.53	27.9331	41.04	30.7605	37.0802	10.9484	20.663	15.5699	7.72825	36.5729	22.8919	20.3871	31.7529	17.8309	7.12095	5.73905	13.6312	34.2035	13.7274	27.9012	11.0805	5.94939	5.63354	7.56279	5.66519
Bovatus_RS04630	B. ovatus	NZ_CP012938.1	unassigned_transcript_938	ABC transporter permease	178.619	140.912	118.834	339.561	30.006	40	3	10	171.893	114.371	88.255	136.315	65.126	2	1	20.017	8.96185	9.72437	10.7039	20.6746	2.04863	2.8524	0.717814	0.796603	9.34889	6.31518	5.31677	8.73789	5.36788	0.25892	0.155109	2.32159	12.5162	1.60386	7.42968	2.02587	5.48548	1.03173	1.92365	2.4412
Bovatus_RS04635	B. ovatus	NZ_CP012938.1	unassigned_transcript_939	ABC transporter ATP-binding protein	58.228	53.883	25.368	133.595	4	4	1	7	25.611	46.087	14.051	40.166	18	3	0	10	2.92147	3.71848	2.28501	8.1341	0.273097	0.28524	0.239271	0.557622	1.39293	2.54477	0.846479	2.57467	1.48361	0.38838	0	1.15981	4.26476	0.338807	1.83971	0.757951	2.64538	0.147167	0.860889	0.682922
Bovatus_RS04640	B. ovatus	NZ_CP012938.1	unassigned_transcript_940	ABC transporter permease	469.187	490.622	187.056	712.363	47.03	56.151	24.307	43	282.382	210.177	80.544	292.041	66	11	4	41.247	23.5405	33.8579	16.849	43.3731	3.21093	4.00412	5.81597	3.42539	15.3582	11.6053	4.85224	18.72	5.43991	1.42406	0.620437	4.78386	29.4051	4.1141	12.6339	3.06707	11.6474	1.183	5.94628	2.39884
Bovatus_RS04645	B. ovatus	NZ_CP012938.1	unassigned_transcript_941	metallophosphoesterase	45.913	30.78	64.944	61.883	17	140.469	54.242	17.001	207.545	61.928	22.049	28.253	64	0	0	9	2.30359	2.12413	5.84979	3.76782	1.16066	10.0168	12.9786	1.35431	11.2879	3.41945	1.32831	1.81104	5.27507	0	0	1.04383	3.51134	6.37759	4.46168	1.57972	1.72406	6.03508	4.63781	2.51222
Bovatus_RS04650	B. ovatus	NZ_CP012938.1	unassigned_transcript_942	hypothetical protein	5.005	9.017	31.073	14.246	5	52.697	16.056	0	110.528	32.489	33.044	12.281	46	5	0	4	0.251116	0.622265	2.79888	0.867386	0.341371	3.75782	3.84174	0	6.01138	1.79393	1.99068	0.787221	3.79146	0.647301	0	0.463924	1.13491	1.98523	2.6458	1.22567	1.13787	2.10017	2.3048	1.73208
Bovatus_RS04655	B. ovatus	NZ_CP012938.1	unassigned_transcript_943	sigma-54 dependent transcriptional regulator	313.773	329.251	246.857	382.124	108	103.409	55.908	66.679	289.859	339.681	362.211	283.233	75.865	40.008	49.159	43.163	15.7429	22.7217	22.2355	23.2661	7.37361	7.37409	13.3772	5.31167	15.7648	18.756	21.8208	18.1554	6.25302	5.17944	7.62502	5.00608	20.9916	8.35913	18.6243	6.01589	3.52431	3.48374	2.49208	1.20622
Bovatus_RS04660	B. ovatus	NZ_CP012938.1	unassigned_transcript_944	ATP-binding protein	153.736	119.646	95.1	180.263	64.235	36.469	18	21.169	117.202	109.362	95.067	155.304	29	10.093	12	46	7.71339	8.2568	8.56608	10.9755	4.38559	2.6006	4.30688	1.68633	6.37437	6.0386	5.72715	9.95509	2.39027	1.30664	1.86131	5.33512	8.87795	3.24485	7.0238	2.72333	1.44212	1.3258	1.97198	1.79652
Bovatus_RS04665	B. ovatus	NZ_CP012938.1	unassigned_transcript_945	Crp/Fnr family transcriptional regulator	113.501	83.387	45.846	70.828	33.014	25.002	7	6	67.898	57.632	39.728	59.739	15.027	5	12	18.069	5.69468	5.75455	4.12955	4.31245	2.254	1.78289	1.6749	0.477962	3.69283	3.18224	2.39335	3.82931	1.23857	0.647301	1.86131	2.09566	4.97281	1.54744	3.27443	1.46071	0.871662	0.756019	0.650066	0.651824
Bovatus_RS04670	B. ovatus	NZ_CP012938.1	unassigned_transcript_946	hydroxylamine reductase	663.92	718.404	554.885	740.301	206.737	152.453	69.286	103.333	686.191	723.515	741.345	459.236	75.24	113.449	47	50.006	33.3108	49.5772	49.9809	45.0742	14.1148	10.8714	16.5781	8.23154	37.3205	39.95	44.6611	29.4373	6.2015	14.6871	7.29014	5.79974	44.4858	12.449	37.8422	8.49463	7.77485	3.65607	6.37323	4.17607
Bovatus_RS04675	B. ovatus	NZ_CP012938.1	unassigned_transcript_947	uracil-xanthine permease family protein	675.273	853.927	505.94	815.092	143.151	135.767	141.966	94.838	523.771	728.937	846.342	674.078	178.548	124.381	75	138.027	33.8805	58.9297	45.5722	49.6279	9.77351	9.68153	33.9684	7.55483	28.4868	40.2494	50.9865	43.2089	14.7165	16.1024	11.6332	16.0085	47.0026	15.2446	40.7329	14.6151	10.3824	12.5246	9.33572	2.08611
Bovatus_RS04680	B. ovatus	NZ_CP012938.1	unassigned_transcript_948	potassium/proton antiporter	1649	1981.7	1132.89	1720.76	239.187	182.623	77.481	148.116	1352.95	1720.84	1763.63	1175.74	102.773	178.617	97.849	123.113	82.7353	136.758	102.044	104.771	16.3303	13.0228	18.539	11.799	73.5842	95.0188	106.247	75.3658	8.47085	23.1238	15.1773	14.2788	106.577	14.9228	87.554	15.2627	22.3838	3.0782	15.7994	6.02498
Bovatus_RS04685	B. ovatus	NZ_CP012938.1	unassigned_transcript_949	long-chain fatty acid--CoA ligase	345.508	220.024	205.185	353.544	131.636	112.446	52.014	98.088	366.12	342.168	471.299	293.235	127.134	49	31	90.927	17.3352	15.1839	18.4819	21.526	8.98733	8.01851	12.4455	7.81372	19.9125	18.8933	28.3926	18.7966	10.4788	6.34355	4.80839	10.5458	18.1317	9.31626	21.4988	8.04412	2.64372	2.14801	4.62355	2.9182
Bovatus_RS04690	B. ovatus	NZ_CP012938.1	unassigned_transcript_950	glycoside hydrolase family 97 protein	114.886	197.149	76.095	80.801	46.003	168.55	7	53	69.089	248.418	193.875	159.711	51.088	16	11.086	39.301	5.76417	13.6053	6.85421	4.91967	3.14082	12.0193	1.6749	4.222	3.7576	13.7168	11.6797	10.2376	4.21082	2.07136	1.71954	4.55816	7.78584	5.26425	9.84791	3.13997	3.95963	4.62274	4.30377	1.45115
Bovatus_RS04695	B. ovatus	NZ_CP012938.1	unassigned_transcript_951	response regulator transcription factor	90.291	109.318	88.301	97.039	21	18	10.013	7	67.568	103.05	64.734	56.423	18	13.785	13	27.002	4.53017	7.54406	7.95366	5.90834	1.43376	1.28358	2.39582	0.557622	3.67488	5.69007	3.89979	3.61675	1.48361	1.78461	2.01642	3.13172	6.48406	1.4177	4.22037	2.10409	1.574	0.756021	0.98737	0.718972
Bovatus_RS04700	B. ovatus	NZ_CP012938.1	unassigned_transcript_952	HAMP domain-containing sensor histidine kinase	188.956	146.375	98.691	197.263	50.039	31.17	8	17	115.376	122.084	161.464	119.687	36	14	15.008	29.015	9.48049	10.1014	8.88953	12.0106	3.41637	2.22273	1.91417	1.35423	6.27506	6.74106	9.72713	7.67202	2.96723	1.81244	2.32788	3.36519	10.1205	2.22687	7.60382	2.61818	1.35373	0.870673	1.53004	0.686376
Bovatus_RS04705	B. ovatus	NZ_CP012938.1	unassigned_transcript_953	CusA/CzcA family heavy metal efflux RND transporter	7.002	14.022	5	11.001	6	13	4	0	11	15.016	10.001	26.032	4	0	6	8	0.351311	0.967661	0.450372	0.66981	0.409645	0.927029	0.957085	0	0.598267	0.829132	0.602494	1.66867	0.329692	0	0.930656	0.927847	0.609789	0.57344	0.92464	0.547049	0.273191	0.457483	0.507608	0.461399
Bovatus_RS04710	B. ovatus	NZ_CP012938.1	unassigned_transcript_954	efflux RND transporter periplasmic adaptor subunit	2.004	9.032	3	1.001	0	0	0	7	11	4	2	6.005	4.029	0	0	1	0.100547	0.6233	0.270223	0.0609471	0	0	0	0.557622	0.598267	0.220866	0.120487	0.384925	0.332082	0	0	0.115981	0.263754	0.139406	0.331136	0.112016	0.256309	0.278811	0.208794	0.156567
Bovatus_RS04715	B. ovatus	NZ_CP012938.1	unassigned_transcript_955	TolC family protein	5	4.003	3	4	0	2	1	0	0	9.004	3.017	6.062	0	2	4	0	0.250865	0.276248	0.270223	0.243545	0	0.14262	0.239271	0	0	0.49717	0.181754	0.388578	0	0.25892	0.620437	0	0.26022	0.0954728	0.266876	0.219839	0.0155191	0.117091	0.220843	0.293635
Bovatus_RS04720	B. ovatus	NZ_CP012938.1	unassigned_transcript_956	thioredoxin domain-containing protein	30.554	35.832	28.556	18.421	21	10	7.033	13.546	34.274	73.286	54.155	20.374	9.039	27.05	4	9	1.53299	2.47277	2.57216	1.12159	1.43376	0.713099	1.68279	1.07908	1.86409	4.0466	3.26248	1.30599	0.745021	3.5019	0.620437	1.04383	1.92488	1.22718	2.61979	1.4778	0.711343	0.422876	1.25778	1.36105
Bovatus_RS04725	B. ovatus	NZ_CP012938.1	unassigned_transcript_957	N-acetylglucosamine-6-phosphate deacetylase	230.042	188.436	172.891	211.59	68.001	63.014	62.162	52.277	251.253	327.79	328.771	459.121	72.019	68.616	17.094	68.041	11.5419	13.004	15.5731	12.8829	4.64271	4.49352	14.8736	4.1644	13.6651	18.0994	19.8063	29.43	5.93602	8.88304	2.65144	7.89146	13.2505	7.04355	20.2502	6.34049	1.68419	5.22384	6.64466	2.74728
Bovatus_RS04730	B. ovatus	NZ_CP012938.1	unassigned_transcript_958	N-acetylglucosamine-6-phosphate deacetylase	353.918	226.447	190.657	263.405	202.799	208.573	70.283	121.28	353.869	361.406	328.713	524.242	152.46	128.022	67	133.165	17.7571	15.6272	17.1733	16.0377	13.8459	14.8733	16.8167	9.6612	19.2462	19.9556	19.8028	33.6043	12.5662	16.5737	10.3923	15.4446	16.6488	13.7993	23.1522	13.7442	0.986685	3.02127	6.97471	2.80002
Bovatus_RS04765	B. ovatus	NZ_CP012938.1	unassigned_transcript_965	carboxynorspermidine decarboxylase	357.094	335.868	191.288	268.552	164	156.382	58.511	126.108	357.51	384.064	404.018	339.286	96.001	75.396	44.22	104.663	17.9165	23.1783	17.2302	16.3511	11.197	11.1516	14	10.0458	19.4442	21.2067	24.3394	21.7485	7.91269	9.76078	6.85894	12.1389	18.669	11.5986	21.6847	9.16783	3.07371	1.68711	2.02482	2.31555
Bovatus_RS04770	B. ovatus	NZ_CP012938.1	unassigned_transcript_966	NAD(P)H-dependent oxidoreductase	648.778	862.553	569.796	743.098	202.177	130.931	83.588	99.318	751.726	970.712	1116.03	537.247	92.939	95.191	63.007	63.28	32.5511	59.525	51.324	45.2445	13.8035	9.33668	20.0002	7.9117	40.8848	53.5994	67.2335	34.4379	7.66031	12.3234	9.77298	7.33927	47.1611	12.763	49.0389	9.274	11.3625	5.43858	14.5089	2.30183
Bovatus_RS04775	B. ovatus	NZ_CP012938.1	unassigned_transcript_967	energy transducer TonB	329.245	321.832	233.413	472.056	85.352	102.413	51.015	88.306	254.212	331.131	373.558	238.199	88.222	52	43.034	70.034	16.5192	22.2097	21.0245	28.7417	5.82733	7.30306	12.2064	7.03448	13.8261	18.2839	22.5044	15.2687	7.27152	6.73193	6.67498	8.12261	22.1238	8.09283	17.4708	7.20026	5.04725	2.8165	3.83542	0.671083
Bovatus_RS04780	B. ovatus	NZ_CP012938.1	unassigned_transcript_968	hypothetical protein	216.798	262.835	207.322	385.181	84.001	81.458	36.195	80.78	257.621	246.593	247.739	226.514	67.001	57.016	48.002	57.014	10.8774	18.1383	18.6744	23.4522	5.7351	5.80876	8.66042	6.43496	14.0115	13.616	14.9246	14.5197	5.52242	7.3813	7.44556	6.61253	17.7856	6.65981	14.268	6.74045	5.18807	1.3702	0.573118	0.895884
Bovatus_RS04785	B. ovatus	NZ_CP012938.1	unassigned_transcript_969	3'-5' exonuclease	1587.75	1737.64	1321.14	1860.66	370.699	371.468	187.289	241.564	1209	1671.37	1444.78	1385.06	264.163	197.862	100.021	244.23	79.662	119.915	119.001	113.288	25.3092	26.4893	44.8129	19.2431	65.7549	92.2872	87.0382	88.7835	21.7731	25.6152	15.5142	28.326	107.967	28.9636	83.466	22.8071	19.0962	11.0328	12.0074	5.55577
Bovatus_RS04790	B. ovatus	NZ_CP012938.1	unassigned_transcript_970	hypothetical protein	506.705	468.266	190.519	683.589	167.459	69.039	25.017	38.235	295.285	379.198	342.391	240.755	45.095	31.032	3	40	25.4229	32.3151	17.1609	41.6212	11.4331	4.92316	5.98585	3.04581	16.0599	20.938	20.6268	15.4326	3.71686	4.01741	0.465328	4.63924	29.13	6.34699	18.2643	3.20971	10.3791	3.60205	2.92165	1.86947
Bovatus_RS04795	B. ovatus	NZ_CP012938.1	unassigned_transcript_971	superoxide dismutase	9833.37	13779.9	7735	11285.1	4876.52	4638.32	1993.84	3242.8	9713.12	8011.5	9227.76	5156.22	2145.56	2135.55	1650.57	1700.09	493.369	950.952	696.726	687.108	332.94	330.758	477.068	258.323	528.276	442.368	555.911	330.517	176.844	276.469	256.018	197.178	707.039	349.772	464.268	226.627	187.663	91.6736	101.43	47.236
Bovatus_RS04800	B. ovatus	NZ_CP012938.1	unassigned_transcript_972	HAMP domain-containing sensor histidine kinase	128.312	143.584	68.423	129.708	87.749	130.001	5	7	207.95	99.314	51.032	84.492	21	5.002	6	8.055	6.4378	9.90876	6.16316	7.89743	5.99099	9.27036	1.19636	0.557622	11.31	5.48378	3.07434	5.416	1.73088	0.64756	0.930656	0.934226	7.60179	4.25383	6.32102	1.06083	1.71601	4.13092	3.50953	0.466453
Bovatus_RS04805	B. ovatus	NZ_CP012938.1	unassigned_transcript_973	sulfur carrier protein ThiS	23.165	52.879	19.948	46.805	31.119	21.003	2	21	55.87	25.314	29.048	30.237	33.311	11.854	18.474	7	1.16226	3.64919	1.7968	2.84978	2.12462	1.49772	0.478542	1.67287	3.03865	1.39775	1.74995	1.93821	2.74559	1.53462	2.86549	0.811866	2.36451	1.44344	2.03114	1.98939	1.10357	0.695371	0.70804	0.988731
Bovatus_RS04810	B. ovatus	NZ_CP012938.1	unassigned_transcript_974	thiamine phosphate synthase	64.311	72.879	45.801	84.419	22	39.404	10.179	22.005	134.301	59.517	45.402	71.789	19	18.012	7	22.052	3.22667	5.0294	4.1255	5.13996	1.50203	2.8099	2.43554	1.75293	7.30435	3.28633	2.73517	4.60172	1.56604	2.33184	1.08577	2.55761	4.38038	2.1251	4.48189	1.88531	0.893342	0.603337	2.03806	0.681317
Bovatus_RS04815	B. ovatus	NZ_CP012938.1	unassigned_transcript_975	thiazole synthase	127.43	107.79	128.437	289.124	81.515	48.062	25	91.576	363.094	204.963	94.676	165.117	77.342	97.796	14.001	78.244	6.39354	7.43861	11.5689	17.6037	5.56537	3.4273	5.98178	7.29497	19.7479	11.3174	5.7036	10.5841	6.37476	12.6607	2.17169	9.07481	10.7512	5.56735	11.8382	7.57048	5.08552	1.60585	5.83212	4.4253
Bovatus_RS04820	B. ovatus	NZ_CP012938.1	unassigned_transcript_976	phosphomethylpyrimidine synthase ThiC	372.796	271.866	392.213	849.348	288.74	263.071	75.034	203.247	903.555	418.971	304.073	582.489	241.781	206.745	61.007	219.075	18.7043	18.7615	35.3284	51.7136	19.7135	18.7596	17.9535	16.1907	49.1424	23.1341	18.3184	37.3379	19.9283	26.7652	9.46276	25.4085	31.1269	18.1543	31.9832	20.3912	15.7976	1.49369	14.0017	7.86229
Bovatus_RS04825	B. ovatus	NZ_CP012938.1	unassigned_transcript_977	2-iminoacetate synthase ThiH	258.756	139.709	164.019	578.387	165.528	176.706	51.012	134.889	537.284	238.995	155.99	343.757	130.365	107.336	27.12	146.922	12.9826	9.64135	14.7739	35.2158	11.3013	12.6009	12.2057	10.7453	29.2217	13.1965	9.39736	22.0351	10.7451	13.8957	4.20657	17.0401	18.1534	11.7133	18.4627	11.4719	11.5721	0.84401	8.91501	5.48312
Bovatus_RS04830	B. ovatus	NZ_CP012938.1	unassigned_transcript_978	HesA/MoeB/ThiF family protein	48.092	33.414	44.983	132.885	40	65.035	6	22.052	132.36	38.147	29.035	102.306	34.017	25.766	5	33.419	2.41292	2.30591	4.05182	8.09087	2.73097	4.63764	1.43563	1.75667	7.19878	2.10635	1.74917	6.55789	2.80378	3.33567	0.775547	3.87597	4.21538	2.64023	4.40304	2.69774	2.70439	1.44102	2.87387	1.35416
Bovatus_RS04835	B. ovatus	NZ_CP012938.1	unassigned_transcript_979	thiamine phosphate synthase	299.406	370.646	268.813	388.852	181.149	167.115	74.956	149.993	454.617	268.324	315.573	160.631	127.224	74.406	41	117.899	15.0221	25.5784	24.2132	23.6757	12.3678	11.917	17.9348	11.9485	24.7257	14.8159	19.0112	10.2966	10.4862	9.63261	6.35948	13.674	22.1223	13.542	17.2123	10.0381	4.80077	2.93574	6.14428	3.00652
Bovatus_RS04840	B. ovatus	NZ_CP012938.1	unassigned_transcript_980	porin family protein	1882.28	4276.37	1869.07	2642.86	443.256	321.77	201.623	55.114	2979.62	4676.76	4489.97	1632.85	327.889	135.281	158.702	145.338	94.4394	295.113	168.356	160.914	30.2629	22.9454	48.2426	4.3904	162.055	258.235	270.491	104.667	27.0256	17.5135	24.6162	16.8564	179.706	26.4603	198.862	21.5029	83.8078	18.1509	79.3374	5.08912
Bovatus_RS04845	B. ovatus	NZ_CP012938.1	unassigned_transcript_981	outer membrane beta-barrel protein	1322.29	1884.19	757.297	1334.4	997.524	804.605	127.664	1013.72	1656.51	1824.06	1566.01	1285.27	622.918	434.89	422	433.952	66.3431	130.029	68.2131	81.2467	68.1051	57.3763	30.5463	80.7531	90.0942	100.718	94.3417	82.387	51.3427	56.3009	65.4562	50.3301	86.4579	59.1952	91.8852	55.8575	29.794	21.3557	7.69153	6.91051
Bovatus_RS04850	B. ovatus	NZ_CP012938.1	unassigned_transcript_982	helix-turn-helix transcriptional regulator	442.119	445.788	369.297	385.006	98.227	103.641	71.286	52.279	501.843	621.478	646.857	301.314	43.396	78.138	64.697	39.057	22.1824	30.7639	33.2642	23.4416	6.70636	7.39063	17.0567	4.16456	27.2942	34.3159	38.9688	19.3144	3.57683	10.1158	10.0351	4.52987	27.413	8.82956	29.9733	7.06439	5.43435	5.65763	8.57451	3.49871
Bovatus_RS04855	B. ovatus	NZ_CP012938.1	unassigned_transcript_983	hypothetical protein	17.141	5	8.317	24.715	2	7	2	3	10.107	8.008	8.631	29.524	3	1	0	5	0.860015	0.345051	0.749149	1.5048	0.136548	0.499169	0.478542	0.238981	0.549698	0.442174	0.51996	1.89251	0.247269	0.12946	0	0.579904	0.864755	0.33831	0.851085	0.239158	0.480674	0.178992	0.695761	0.248599
Bovatus_RS04860	B. ovatus	NZ_CP012938.1	unassigned_transcript_984	hypothetical protein	22.18	41.424	41.812	26.163	5.001	7.843	4	1	25.488	31.464	37.268	14.199	4.001	1	2	0	1.11284	2.85868	3.76619	1.59297	0.341439	0.559284	0.957085	0.0796603	1.38624	1.73733	2.24515	0.910166	0.329774	0.12946	0.310219	0	2.33267	0.484367	1.56972	0.192363	1.20649	0.371165	0.563612	0.156772
Bovatus_RS04865	B. ovatus	NZ_CP012938.1	unassigned_transcript_986	DNA primase	161.289	146.888	143.265	139.269	43.041	40.408	20.006	12	120.685	124.026	171.503	194.866	27	26	14.275	20.006	8.09235	10.1368	12.9045	8.47957	2.93859	2.88149	4.78686	0.955924	6.5638	6.84829	10.3319	12.491	2.22542	3.36596	2.21419	2.32031	9.9033	2.89072	9.05876	2.53147	2.18848	1.56431	2.85847	0.558361
Bovatus_RS04870	B. ovatus	NZ_CP012938.1	unassigned_transcript_987	hypothetical protein	4	4	1	1	2	0	0	1	3	7	6.004	4.001	0	1.007	0	3	0.200692	0.276041	0.0900744	0.0608863	0.136548	0	0	0.0796603	0.163164	0.386516	0.361701	0.256467	0	0.130366	0	0.347943	0.156923	0.0540521	0.291962	0.119577	0.0996604	0.0665949	0.102718	0.164179
Bovatus_RS04875	B. ovatus	NZ_CP012938.1	unassigned_transcript_988	type IV toxin-antitoxin system AbiEi family antitoxin	74.223	75.184	124.398	86.221	45.087	17	23.073	19	118.724	178.43	125.796	76.337	11	20.001	22.075	19	3.72399	5.18846	11.2051	5.24967	3.07828	1.21227	5.52071	1.51355	6.45715	9.8523	7.57837	4.89325	0.906652	2.58933	3.42404	2.20364	6.3418	2.8312	7.19527	2.28092	3.318	1.97076	2.08572	1.04824
Bovatus_RS04880	B. ovatus	NZ_CP012938.1	unassigned_transcript_989	hypothetical protein	151.313	112.635	133.506	101.202	35.661	33	20.002	41.02	155.755	192.613	198.903	131.451	23.857	15	18	21.002	7.59182	7.77297	12.0255	6.16181	2.43472	2.35323	4.7859	3.26767	8.47118	10.6354	11.9826	8.4261	1.96636	1.9419	2.79197	2.43583	8.38802	3.21038	9.87882	2.28402	2.52978	1.1287	1.7407	0.407843
Bovatus_RS04885	B. ovatus	NZ_CP012938.1	unassigned_transcript_990	protein phosphatase 2C domain-containing protein	89.953	35.171	45.361	46.362	32.027	25.296	8	15	72.613	89.923	67.508	86.783	12.148	14.004	7	6	4.51321	2.42716	4.08586	2.82281	2.18662	1.80386	1.91417	1.1949	3.94927	4.96524	4.06691	5.56285	1.00127	1.81296	1.08577	0.695885	3.46226	1.77489	4.63607	1.14897	0.995609	0.418784	0.766577	0.473278
Bovatus_RS04895	B. ovatus	NZ_CP012938.1	unassigned_transcript_992	hypothetical protein	5.042	10.001	5.259	10.774	3	0	5	0	2	7.18	11	2	3	1	0	2	0.252972	0.690171	0.473701	0.655988	0.204822	0	1.19636	0	0.108776	0.396455	0.662677	0.128201	0.247269	0.12946	0	0.231962	0.518208	0.350295	0.324027	0.152173	0.200737	0.572246	0.261158	0.114137
Bovatus_RS04900	B. ovatus	NZ_CP012938.1	unassigned_transcript_993	hypothetical protein	1	5.345	1	0	0	0	0	0	3	0	0	0	0	4	0	0	0.050173	0.36886	0.0900744	0	0	0	0	0	0.163164	0	0	0	0	0.51784	0	0	0.127277	0	0.0407909	0.12946	0.165218	0	0.0815818	0.25892
Bovatus_RS04905	B. ovatus	NZ_CP012938.1	unassigned_transcript_994	hypothetical protein	0	0	0	0	0	0	0	0	0	0	0	0	0	0	0	0	0	0	0	0	0	0	0	0	0	0	0	0	0	0	0	0	0	0	0	0	0	0	0	0
Bovatus_RS04910	B. ovatus	NZ_CP012938.1	unassigned_transcript_995	hypothetical protein	0	0	0	0	0	0	0	0	0	0	0	0	0	0	0	0	0	0	0	0	0	0	0	0	0	0	0	0	0	0	0	0	0	0	0	0	0	0	0	0
Bovatus_RS04920	B. ovatus	NZ_CP012938.1	unassigned_transcript_997	DEAD/DEAH box helicase family protein	8407.65	10122.8	4451.95	11889.8	2262.82	2812.31	940.749	1668.71	7920.91	7894.54	6042.8	8660.94	2079.22	876.249	586.977	1515.64	421.837	698.577	401.007	723.927	154.492	200.546	225.094	132.93	430.802	435.91	364.039	555.172	171.375	113.439	91.0456	175.786	561.337	178.265	446.481	137.911	173.624	42.0707	79.5155	42.2278
Bovatus_RS04925	B. ovatus	NZ_CP012938.1	unassigned_transcript_998	DNA-processing protein DprA	1207.41	2018.02	654.886	1807.94	464.294	408.418	38.047	269.685	1463.69	1869.69	1329.28	1301.56	315.18	230.687	93.716	187.556	60.5792	139.264	58.9885	110.079	31.6993	29.1243	9.10355	21.4832	79.6069	103.238	80.0801	83.4307	25.9781	29.8648	14.5362	21.7529	92.2276	22.8526	86.589	23.033	39.3172	10.1408	11.2292	6.56202
Bovatus_RS04930	B. ovatus	NZ_CP012938.1	unassigned_transcript_999	hypothetical protein	448.378	666.95	194.863	560.212	128.519	146.487	16	84.15	517.826	599.261	490.321	436.13	114.647	75.638	31.001	45.75	22.4965	46.0264	17.5522	34.1092	8.77452	10.446	3.82834	6.70342	28.1635	33.0891	29.5386	27.9562	9.44954	9.7921	4.80855	5.30613	30.046	7.43806	29.6869	7.33908	12.7145	2.8521	2.3744	2.64625
Bovatus_RS04935	B. ovatus	NZ_CP012938.1	unassigned_transcript_1000	HAD hydrolase-like protein	180.817	307.298	136.092	182.498	56.705	64.529	5.012	37.075	209.383	303.691	208.235	205.809	49	30	16	36.44	9.07213	21.2067	12.2584	11.1116	3.87149	4.60156	1.19923	2.95341	11.3879	16.7688	12.5448	13.1925	4.03872	3.8838	2.48175	4.22634	13.4122	3.15642	13.4735	3.65766	5.36079	1.46874	2.32021	0.796349
Bovatus_RS04940	B. ovatus	NZ_CP012938.1	unassigned_transcript_1001	phosphoribosyltransferase	1030.8	1272.62	525.21	1059.52	353.541	306.319	33.04	184.125	1192.82	1374.79	1108.38	1016.1	215.182	184.244	123.261	149.796	51.7184	87.8236	47.308	64.5104	24.1377	21.8436	7.90552	14.6675	64.8751	75.911	66.7723	65.1326	17.7359	23.8523	19.1189	17.3735	62.8401	17.1386	68.1727	19.5201	18.1834	7.35936	5.22684	2.98439
Bovatus_RS04945	B. ovatus	NZ_CP012938.1	unassigned_transcript_1002	hypothetical protein	544.658	649.361	268.165	562.173	217.574	114.961	6	131.281	523.461	791.277	789.87	471.296	73.004	77.253	48.006	59.6	27.3271	44.8125	24.1548	34.2286	14.8547	8.19786	1.43563	10.4579	28.4699	43.6916	47.5844	30.2104	6.0172	10.0012	7.44618	6.91246	32.6308	8.73651	37.4891	7.59426	9.14548	5.59727	9.56924	1.7095
Bovatus_RS04950	B. ovatus	NZ_CP012938.1	unassigned_transcript_1003	hypothetical protein	325.676	370.63	114.556	310.315	94.845	71.92	14.001	60.423	335.954	368.905	382.599	272.934	61	29	35	33.003	16.3401	25.5773	10.3186	18.8939	6.47546	5.12861	3.35004	4.81332	18.2718	20.3697	23.049	17.4953	5.0278	3.75434	5.42883	3.82772	17.7825	4.94186	19.7964	4.50967	6.31887	1.28287	2.48515	0.846343
Bovatus_RS04955	B. ovatus	NZ_CP012938.1	unassigned_transcript_1004	exodeoxyribonuclease VII large subunit	212.49	176.264	63.39	214.924	66.738	87.531	2	29	206.005	170.254	177.149	261.852	49.007	12	11	18.014	10.6613	12.164	5.70982	13.0859	4.55648	6.24183	0.478542	2.31015	11.2042	9.40084	10.672	16.7849	4.0393	1.55352	1.7062	2.08928	10.4053	3.39675	12.0155	2.34708	3.28592	2.52561	3.26837	1.15044
Bovatus_RS04960	B. ovatus	NZ_CP012938.1	unassigned_transcript_1005	DNA methylase	188.227	124.732	46.632	162.019	72.508	46.01	2.002	22	182.804	125.543	123.674	184.506	60.161	16	24.001	22	9.44391	8.60778	4.20035	9.86473	4.95042	3.28097	0.479021	1.75253	9.94232	6.93206	7.45053	11.827	4.95865	2.07136	3.72278	2.55158	8.02919	2.61573	9.03797	3.32609	2.60547	1.93253	2.27678	1.29058
Bovatus_RS04965	B. ovatus	NZ_CP012938.1	unassigned_transcript_1006	hypothetical protein	29.146	17.345	16.013	36.236	15	9.039	0	6	18.124	14.017	33.12	42.506	14	10	3	3.201	1.46234	1.19698	1.44236	2.20627	1.02411	0.64457	0	0.477962	0.985726	0.773971	1.99526	2.72466	1.15392	1.2946	0.465328	0.371255	1.57699	0.536661	1.6199	0.821276	0.436529	0.42454	0.90906	0.470428
Bovatus_RS04970	B. ovatus	NZ_CP012938.1	unassigned_transcript_1007	PcfJ domain-containing protein	4	4	6	9.013	8	6	3	7	7	10	5	3	11	5	0	1	0.200692	0.276041	0.540446	0.548768	0.546193	0.427859	0.717814	0.557622	0.380715	0.552166	0.301217	0.192302	0.906652	0.647301	0	0.115981	0.391487	0.562372	0.3566	0.417483	0.179496	0.11908	0.151535	0.431006
Bovatus_RS04975	B. ovatus	NZ_CP012938.1	unassigned_transcript_1008	PcfK-like family protein	0	2	0	0	0	0	0	0	4	0	0	0	0	2	0	1	0	0.13802	0	0	0	0	0	0	0.217551	0	0	0	0	0.25892	0	0.115981	0.0345051	0	0.0543879	0.0937253	0.0690102	0	0.108776	0.122955
Bovatus_RS04980	B. ovatus	NZ_CP012938.1	unassigned_transcript_1009	hypothetical protein	0	0	0	0	0	0	0	0	0	0	0	0	0	0	0	0	0	0	0	0	0	0	0	0	0	0	0	0	0	0	0	0	0	0	0	0	0	0	0	0
Bovatus_RS04985	B. ovatus	NZ_CP012938.1	unassigned_transcript_1010	hypothetical protein	1	0	2	0	0	0	0	0	0	0	0	0	0	0	0	0	0.050173	0	0.180149	0	0	0	0	0	0	0	0	0	0	0	0	0	0.0575804	0	0	0	0.0850664	0	0	0
Bovatus_RS04995	B. ovatus	NZ_CP012938.1	unassigned_transcript_1011	hypothetical protein	10.014	13.068	10.003	19.003	6	1	3	6	12.243	17.007	2	17.063	3	2	4	3	0.502432	0.901825	0.901014	1.15702	0.409645	0.0713099	0.717814	0.477962	0.665871	0.939069	0.120487	1.09375	0.247269	0.25892	0.620437	0.347943	0.865573	0.419183	0.704794	0.368642	0.270422	0.266922	0.427825	0.173781
Bovatus_RS05000	B. ovatus	NZ_CP012938.1	unassigned_transcript_1012	hypothetical protein	14	12.017	13.048	6.001	10	3.001	3	2	8.022	22.077	9.011	11.101	8.001	0	0	1	0.702422	0.829296	1.17529	0.365378	0.682741	0.214001	0.717814	0.159321	0.4363	1.21902	0.542853	0.711582	0.659466	0	0	0.115981	0.768097	0.443469	0.727438	0.193862	0.334688	0.29772	0.346763	0.315181
Bovatus_RS05005	B. ovatus	NZ_CP012938.1	unassigned_transcript_1013	hypothetical protein	23.012	34.086	7.002	26.121	4	8	12	3	1	32.303	31.148	15.047	8	9	0	7	1.15458	2.35228	0.630701	1.59041	0.273097	0.570479	2.87125	0.238981	0.0543879	1.78366	1.87646	0.964523	0.659384	1.16514	0	0.811866	1.43199	0.988453	1.16976	0.659098	0.728252	1.264	0.849014	0.487794
Bovatus_RS05010	B. ovatus	NZ_CP012938.1	unassigned_transcript_1014	toprim domain-containing protein	80.54	90.365	48.145	33.228	11	19.002	8	8.004	9.018	58.759	81.142	36.008	20	23	6	13	4.04093	6.23611	4.33663	2.02313	0.751016	1.35503	1.91417	0.637601	0.49047	3.24447	4.88826	2.30814	1.64846	2.97758	0.930656	1.50775	4.1592	1.16445	2.73284	1.76611	1.72451	0.590734	1.83632	0.865302
Bovatus_RS05015	B. ovatus	NZ_CP012938.1	unassigned_transcript_1015	zincin-like metallopeptidase domain-containing protein	110.661	86.608	71.136	67.268	17	18.419	8	9.001	29.115	50.657	99.661	51.04	8.001	18.003	9	18	5.55219	5.97684	6.40753	4.0957	1.16066	1.31346	1.91417	0.717023	1.5835	2.79711	6.00391	3.2717	0.659466	2.33067	1.39598	2.08766	5.50806	1.27633	3.41405	1.61844	1.00424	0.49478	1.86719	0.752009
Bovatus_RS05020	B. ovatus	NZ_CP012938.1	unassigned_transcript_1016	hypothetical protein	15.479	12.13	18.007	9.01	4	5	2	6	5.427	6.091	24.64	7.327	1	6.009	1	6	0.776628	0.837094	1.62197	0.548585	0.273097	0.35655	0.478542	0.477962	0.295163	0.336324	1.4844	0.469666	0.0824229	0.777926	0.155109	0.695885	0.946069	0.396538	0.646387	0.427836	0.467412	0.100319	0.563615	0.359677
Bovatus_RS05025	B. ovatus	NZ_CP012938.1	unassigned_transcript_1017	DNA mismatch repair protein MutS	37.141	35.027	39.439	14.001	6	10	12	2	19.034	30.046	29.03	16.034	5.004	16	2	5	1.86347	2.41722	3.55244	0.852468	0.409645	0.713099	2.87125	0.159321	1.03522	1.65904	1.74886	1.02779	0.412444	2.07136	0.310219	0.579904	2.1714	1.03833	1.36773	0.843482	1.12578	1.24275	0.389977	0.8261
Bovatus_RS05030	B. ovatus	NZ_CP012938.1	unassigned_transcript_1018	DUF4099 domain-containing protein	34.098	11.011	12.025	28.105	5	9	0	6	12	19.265	31.067	17.002	1.003	2	1	0	1.7108	0.759871	1.08314	1.71121	0.341371	0.641789	0	0.477962	0.652654	1.06375	1.87158	1.08984	0.0826702	0.25892	0.155109	0	1.31626	0.36528	1.16946	0.124175	0.474537	0.272737	0.509108	0.109932
Bovatus_RS05035	B. ovatus	NZ_CP012938.1	unassigned_transcript_1019	glucosaminidase domain-containing protein	7	6.032	0	5.021	13.002	2	0	0	4	0	2	16.013	9	0	0	0	0.351211	0.41627	0	0.30571	0.8877	0.14262	0	0	0.217551	0	0.120487	1.02644	0.741807	0	0	0	0.268298	0.25758	0.341121	0.185452	0.18453	0.425426	0.465468	0.370903
Bovatus_RS05040	B. ovatus	NZ_CP012938.1	unassigned_transcript_1020	hypothetical protein	968.612	935.058	609.589	877.183	252.916	167.246	157.692	121.042	744.296	1344.64	980.633	696.662	78.261	99.108	84.631	106.711	48.5982	64.5286	54.9084	53.4084	17.2676	11.9263	37.7312	9.64224	40.4807	74.2467	59.0766	44.6565	6.4505	12.8305	13.1271	12.3764	55.3609	19.1418	54.6151	11.1961	6.67826	12.7982	15.3217	3.17878
Bovatus_RS05045	B. ovatus	NZ_CP012938.1	unassigned_transcript_1021	hypothetical protein	220.623	206.26	204.871	231.362	56.185	39.647	34.573	39.3	194.647	357.493	357.657	189.667	32.002	23.046	21.997	25.037	11.0693	14.234	18.4536	14.0868	3.83598	2.82722	8.27232	3.13065	10.5864	19.7395	21.5464	12.1578	2.6377	2.98354	3.41194	2.90381	14.4609	4.51655	16.0076	2.98425	3.03514	2.53926	5.44109	0.321189
Bovatus_RS05050	B. ovatus	NZ_CP012938.1	unassigned_transcript_1022	helix-turn-helix transcriptional regulator	644.924	798.927	598.451	601.655	136.286	88.599	115.4	110.609	743.704	1183.42	1333.56	382.213	81.08	97.83	84.883	66.35	32.3578	55.1341	53.9051	36.6325	9.30481	6.31799	27.6119	8.81115	40.4485	65.3445	80.3382	24.5001	6.68285	12.6651	13.1661	7.69533	44.5074	13.0115	52.6578	10.0524	11.7029	9.82102	24.9605	3.33822
Bovatus_RS05055	B. ovatus	NZ_CP012938.1	unassigned_transcript_1023	TraX family protein	35.075	8.018	43.614	33.106	12	25.001	30	7	47.747	57.255	70.648	23.427	17.032	19	13	20	1.75982	0.553324	3.9285	2.0157	0.81929	1.78282	7.17814	0.557622	2.59686	3.16143	4.25607	1.50169	1.40383	2.45974	2.01642	2.31962	2.06434	2.58447	2.87901	2.0499	1.39683	3.10743	1.14785	0.468775
Bovatus_RS05060	B. ovatus	NZ_CP012938.1	unassigned_transcript_1024	type IV secretory system conjugative DNA transfer family protein	25.066	12.048	16.011	16.115	7	4	0	3	7	8.003	29.037	12.023	8	10	4	0	1.25764	0.831435	1.44218	0.981182	0.477919	0.28524	0	0.238981	0.380715	0.441898	1.74929	0.770683	0.659384	1.2946	0.620437	0	1.12811	0.250535	0.835645	0.643606	0.273874	0.196477	0.632708	0.528775
Bovatus_RS05065	B. ovatus	NZ_CP012938.1	unassigned_transcript_1025	hypothetical protein	7.048	2.002	7.019	1	2	2.001	0	0	2	0	4.006	0	1	4	0	0	0.353619	0.138158	0.632232	0.0608863	0.136548	0.142691	0	0	0.108776	0	0.241335	0	0.0824229	0.51784	0	0	0.296224	0.0698099	0.0875276	0.150066	0.255972	0.0806485	0.114645	0.248243
Bovatus_RS05070	B. ovatus	NZ_CP012938.1	unassigned_transcript_1026	conjugative transposon protein TraN	11.003	8	7.044	3	3	0	0	0	6	2	9	3	0	3	0	5.011	0.552053	0.552082	0.634484	0.182659	0.204822	0	0	0	0.326327	0.110433	0.54219	0.192302	0	0.38838	0	0.58118	0.480319	0.0512056	0.292813	0.24239	0.202208	0.102411	0.188571	0.290745
Bovatus_RS05075	B. ovatus	NZ_CP012938.1	unassigned_transcript_1027	conjugative transposon protein TraM	16.015	29.037	18.011	7	10	6	4	4	4	7.002	17.087	11.004	11	6	5	2	0.80352	2.00385	1.62233	0.426204	0.682741	0.427859	0.957085	0.318641	0.217551	0.386627	1.02938	0.705364	0.906652	0.776761	0.775547	0.231962	1.21398	0.596582	0.58473	0.67273	0.725652	0.284666	0.358854	0.300217
Bovatus_RS05080	B. ovatus	NZ_CP012938.1	unassigned_transcript_1028	hypothetical protein	2	8.001	1	0	9	0	0	0	0	3	5.183	4	0	0	2	2	0.100346	0.552151	0.0900744	0	0.614467	0	0	0	0	0.16565	0.312241	0.256403	0	0	0.310219	0.231962	0.185643	0.153617	0.183573	0.135545	0.248462	0.307234	0.136479	0.159741
Bovatus_RS05085	B. ovatus	NZ_CP012938.1	unassigned_transcript_1029	conjugative transposon protein TraK	0	5.002	0	1	4	0	0	0	0	0	3.019	5.007	0	0	0	0	0	0.345189	0	0.0608863	0.273097	0	0	0	0	0	0.181875	0.320952	0	0	0	0	0.101519	0.0682741	0.125707	0	0.164963	0.136548	0.155863	0
Bovatus_RS05090	B. ovatus	NZ_CP012938.1	unassigned_transcript_1030	hypothetical protein	7.001	41.429	3	14.075	8	17	0	2	13.001	15.004	13.001	1	7	2	2	0	0.351261	2.85902	0.270223	0.856974	0.546193	1.21227	0	0.159321	0.707097	0.82847	0.783224	0.0641007	0.576961	0.25892	0.310219	0	1.08437	0.479446	0.595723	0.286525	1.21125	0.539701	0.357936	0.236483
Bovatus_RS05095	B. ovatus	NZ_CP012938.1	unassigned_transcript_1031	DUF5045 domain-containing protein	11.008	8.008	13.002	9.002	0	0	3	0	5	3	6.008	2	0	7.154	2	1	0.552304	0.552634	1.17115	0.548098	0	0	0.717814	0	0.271939	0.16565	0.361942	0.128201	0	0.926158	0.310219	0.115981	0.706046	0.179453	0.231933	0.338089	0.310075	0.358907	0.105919	0.412407
Bovatus_RS05100	B. ovatus	NZ_CP012938.1	unassigned_transcript_1032	hypothetical protein	18.019	6.001	6.012	6.002	0	0	2	0	1.001	8.001	4	6	0	4	0	1	0.904067	0.41413	0.541527	0.365439	0	0	0.478542	0	0.0544423	0.441788	0.240973	0.384604	0	0.51784	0	0.115981	0.556291	0.119636	0.280452	0.158455	0.243448	0.239271	0.172739	0.245749
Bovatus_RS05105	B. ovatus	NZ_CP012938.1	unassigned_transcript_1033	hypothetical protein	11.001	8.061	4	4	0	2	0	0	0	2.004	3.002	2	3	0	0	0	0.551953	0.556291	0.360298	0.243545	0	0.14262	0	0	0	0.110654	0.18085	0.128201	0.247269	0	0	0	0.428022	0.035655	0.104926	0.0618172	0.153221	0.0713099	0.076045	0.123634
Bovatus_RS05110	B. ovatus	NZ_CP012938.1	unassigned_transcript_1034	TraG family conjugative transposon ATPase	25.116	12.092	13.029	25.04	1	0	0	2	18.015	9	20.088	17.046	7	2	4	7	1.26014	0.834471	1.17358	1.52459	0.0682741	0	0	0.159321	0.979798	0.496949	1.21017	1.09266	0.576961	0.25892	0.620437	0.811866	1.1982	0.0568987	0.944894	0.567046	0.284765	0.0754864	0.313091	0.229367
Bovatus_RS05115	B. ovatus	NZ_CP012938.1	unassigned_transcript_1035	hypothetical protein	81.379	146.589	50.497	96.124	40.15	30.025	7.029	23	92.165	104.738	103.088	58.982	27.058	8	10	12	4.08303	10.1161	4.54849	5.85263	2.74121	2.14108	1.68184	1.83219	5.01266	5.78327	6.21036	3.78079	2.2302	1.03568	1.55109	1.39177	6.15007	2.09908	5.19677	1.55219	2.74808	0.468833	1.06619	0.500738
Bovatus_RS05120	B. ovatus	NZ_CP012938.1	unassigned_transcript_1036	SDR family NAD(P)-dependent oxidoreductase	138.637	213.868	60.796	110.906	41.654	86.298	13.001	10	155.118	84.847	91.465	95.636	61.195	3	4	34	6.95583	14.7591	5.47616	6.75265	2.84389	6.1539	3.11077	0.796603	8.43654	4.68496	5.51016	6.13033	5.04387	0.38838	0.620437	3.94335	8.48593	3.22629	6.1905	2.49901	4.23306	2.20861	1.61016	2.34849
Bovatus_RS05125	B. ovatus	NZ_CP012938.1	unassigned_transcript_1037	hypothetical protein	457.521	596.873	309.362	579.493	223.316	126.634	49.002	139.244	451.343	403.843	377.566	391.468	124.128	50.189	34.252	133.022	22.9552	41.1903	27.8656	35.2832	15.2467	9.03026	11.7248	11.0922	24.5476	22.2988	22.7458	25.0934	10.231	6.49747	5.31281	15.428	31.8236	11.7735	23.6714	9.36732	8.04194	2.58554	1.35773	4.55167
Bovatus_RS05130	B. ovatus	NZ_CP012938.1	unassigned_transcript_1038	Imm40 family immunity protein	322.12	413.682	186.03	367.495	88.48	89.425	27.072	46.134	343.172	410.348	371.496	258.529	86.342	38.115	29.174	60.14	16.1617	28.5483	16.7565	22.3754	6.0409	6.37689	6.47755	3.67505	18.6644	22.658	22.3802	16.5719	7.11656	4.93437	4.52516	6.97509	20.9605	5.6426	20.0686	5.8878	5.78152	1.32492	2.95788	1.34881
Bovatus_RS05135	B. ovatus	NZ_CP012938.1	unassigned_transcript_1039	mobilization protein	12.005	4	2	12.005	2	3	7	2	20	17.006	15.006	13.001	7	2	4	8	0.602327	0.276041	0.180149	0.730939	0.136548	0.21393	1.6749	0.159321	1.08776	0.939013	0.904011	0.833373	0.576961	0.25892	0.620437	0.927847	0.447364	0.546174	0.941039	0.596041	0.261524	0.753183	0.107228	0.273682
Bovatus_RS05140	B. ovatus	NZ_CP012938.1	unassigned_transcript_1040	hypothetical protein	52.439	83.043	35.378	45.169	16	12.001	10	10	46.464	67.505	92.749	60.335	36.155	21	31.001	6	2.63102	5.73081	3.18665	2.75017	1.09239	0.85579	2.39271	0.796603	2.52708	3.7274	5.58751	3.86752	2.98	2.71866	4.80855	0.695885	3.57466	1.28437	3.92737	2.80077	1.45714	0.749862	1.25969	1.68331
Bovatus_RS05145	B. ovatus	NZ_CP012938.1	unassigned_transcript_1041	helix-turn-helix domain-containing protein	8.011	8.048	4.044	4.001	0	0	1	2	6	7.021	7	8.002	1	1	1	0	0.401936	0.555394	0.364261	0.243606	0	0	0.239271	0.159321	0.326327	0.387676	0.421703	0.512934	0.0824229	0.12946	0.155109	0	0.391299	0.099648	0.41216	0.0917481	0.128562	0.119603	0.077917	0.0681702
Bovatus_RS05150	B. ovatus	NZ_CP012938.1	unassigned_transcript_1042	site-specific integrase	17.027	25.016	21.481	19.022	2	2.004	7.001	9	17.018	33.064	42.467	14.022	10	7	3.004	1	0.854295	1.72636	1.93489	1.15818	0.136548	0.142905	1.67514	0.716943	0.925573	1.82568	2.55835	0.89882	0.824229	0.906221	0.465949	0.115981	1.41843	0.667884	1.55211	0.578095	0.499175	0.724543	0.797225	0.362572
Bovatus_RS05155	B. ovatus	NZ_CP012938.1	unassigned_transcript_1043	helix-turn-helix domain-containing protein	8	15.002	1	7.008	3	2	0	10	9.011	13.05	20.048	17.018	0	1	0	5	0.401384	1.03529	0.0900744	0.426691	0.204822	0.14262	0	0.796603	0.490089	0.720576	1.20776	1.09087	0	0.12946	0	0.579904	0.48836	0.286011	0.877322	0.177341	0.395446	0.351027	0.331314	0.275227
Bovatus_RS05160	B. ovatus	NZ_CP012938.1	unassigned_transcript_1044	TraG family conjugative transposon ATPase	66.198	75.764	30.072	42.067	3	11.206	4	9	13.044	21.091	43.757	38.135	14	23	7	15	3.32135	5.22849	2.70872	2.5613	0.204822	0.799099	0.957085	0.716943	0.709435	1.16457	2.63607	2.44448	1.15392	2.97758	1.08577	1.73971	3.45497	0.669487	1.73864	1.73925	1.2273	0.325411	0.947347	0.876189
Bovatus_RS05165	B. ovatus	NZ_CP012938.1	unassigned_transcript_1045	hypothetical protein	11	7.104	3.194	8.005	3	1	3	0	4	10.005	6.019	5.021	8	1	2	0	0.551903	0.490249	0.287698	0.487394	0.204822	0.0713099	0.717814	0	0.217551	0.552442	0.362605	0.32185	0.659384	0.12946	0.310219	0	0.454311	0.248487	0.363612	0.274766	0.114993	0.324197	0.139923	0.286239
Bovatus_RS05170	B. ovatus	NZ_CP012938.1	unassigned_transcript_1046	DUF4134 domain-containing protein	21.096	13.048	13.266	18.058	9.003	1	5	0	4	14.109	19.131	11.002	6.297	9.936	0	0	1.05845	0.900445	1.19493	1.09948	0.614672	0.0713099	1.19636	0	0.217551	0.779051	1.15252	0.705236	0.519017	1.28632	0	0	1.06333	0.470585	0.713588	0.451333	0.122719	0.55629	0.384302	0.608052
Bovatus_RS05175	B. ovatus	NZ_CP012938.1	unassigned_transcript_1047	hypothetical protein	9.001	6.028	8.002	15.006	0	1	2	0	0	3	5.008	8	0	0	0	1	0.451607	0.415994	0.720775	0.913659	0	0.0713099	0.478542	0	0	0.16565	0.301699	0.512806	0	0	0	0.115981	0.625509	0.137463	0.245038	0.0289952	0.235404	0.229858	0.216992	0.0579904
Bovatus_RS05180	B. ovatus	NZ_CP012938.1	unassigned_transcript_1048	hypothetical protein	62.483	97.807	49.328	58.12	19.02	18.076	1	10	26.064	58.919	70.712	41.461	13.006	8	13	15	3.13496	6.74968	4.44319	3.53871	1.29857	1.289	0.239271	0.796603	1.41757	3.25331	4.25993	2.65768	1.07199	1.03568	2.01642	1.73971	4.46663	0.905862	2.89712	1.46595	1.61733	0.502426	1.18751	0.489319
Bovatus_RS05185	B. ovatus	NZ_CP012938.1	unassigned_transcript_1049	hypothetical protein	17.176	17.047	14.019	5.004	1	3	0	0	6	7	8	13.272	6	0	0	2	0.861771	1.17642	1.26275	0.304675	0.0682741	0.21393	0	0	0.326327	0.386516	0.481947	0.850744	0.494538	0	0	0.231962	0.901404	0.070551	0.511384	0.181625	0.433537	0.100859	0.235138	0.23553
Bovatus_RS05190	B. ovatus	NZ_CP012938.1	unassigned_transcript_1050	ParA family protein	139.774	169.986	64.41	117.216	27	36.007	6	15	39.381	82.167	103.306	40.234	41.024	24	27	31	7.01288	11.7308	5.80169	7.13684	1.8434	2.56766	1.43563	1.1949	2.14185	4.53698	6.2235	2.57903	3.38132	3.10704	4.18795	3.59541	7.92055	1.7604	3.87034	3.56793	2.61058	0.601058	1.88299	0.459138
Bovatus_RS05195	B. ovatus	NZ_CP012938.1	unassigned_transcript_1051	relaxase/mobilization nuclease domain-containing protein	3	2	7	6.017	8	4	0	0	1	0	9	6.003	1	0	0	0	0.150519	0.13802	0.630521	0.366353	0.546193	0.28524	0	0	0.0543879	0	0.54219	0.384796	0.0824229	0	0	0	0.321353	0.207858	0.245344	0.0206057	0.231232	0.262595	0.26091	0.0412115
Bovatus_RS05200	B. ovatus	NZ_CP012938.1	unassigned_transcript_1052	hypothetical protein	0	2	1	2	0	0	0	0	2	0	0	0	0	0	0	0	0	0.13802	0.0900744	0.121773	0	0	0	0	0.108776	0	0	0	0	0	0	0	0.0874668	0	0.0271939	0	0.0616165	0	0.0543879	0
Bovatus_RS05205	B. ovatus	NZ_CP012938.1	unassigned_transcript_1053	hypothetical protein	0	0	0	0	0	0	0	0	0	0	0	1	0	0	0	0	0	0	0	0	0	0	0	0	0	0	0	0.0641007	0	0	0	0	0	0	0.0160252	0	0	0	0.0320503	0
Bovatus_RS05210	B. ovatus	NZ_CP012938.1	unassigned_transcript_1054	hypothetical protein	3	9.001	5.84	12.392	2	8	1	6	7	5.098	8.242	14.002	8	0	0	8	0.150519	0.621161	0.526035	0.754502	0.136548	0.570479	0.239271	0.477962	0.380715	0.281494	0.496526	0.897538	0.659384	0	0	0.927847	0.513054	0.356065	0.514068	0.396808	0.25922	0.202205	0.270327	0.47112
Bovatus_RS05215	B. ovatus	NZ_CP012938.1	unassigned_transcript_1055	site-specific integrase	26.043	23.824	17.012	8.002	8	4	3	5.006	36.01	7.277	24.096	14	2	5	4	6	1.30665	1.6441	1.53235	0.487212	0.546193	0.28524	0.717814	0.39878	1.95851	0.401811	1.45162	0.89741	0.164846	0.647301	0.620437	0.695885	1.24258	0.487006	1.17734	0.532117	0.522771	0.187322	0.674601	0.246831
Bovatus_RS05220	B. ovatus	NZ_CP012938.1	unassigned_transcript_1056	pyruvate, phosphate dikinase	9960.66	7601.69	8190.55	11911.9	8766.68	6881.22	1962.79	5613.14	7854.74	9380.42	8100.9	9014.52	5551.19	3882.51	1854.98	4127.01	499.756	524.594	737.759	725.271	598.537	490.699	469.639	447.144	427.202	517.955	488.025	577.837	457.545	502.631	287.724	478.654	621.845	501.505	502.755	431.639	127.143	67.0884	62.699	97.6949
Bovatus_RS05225	B. ovatus	NZ_CP012938.1	unassigned_transcript_1057	23S rRNA (uracil(1939)-C(5))-methyltransferase RlmD	1836.55	1443.62	718.948	1828.53	885.552	1054.74	163.134	538.995	1346.9	915.34	864.385	1754.6	524.67	152.563	90.093	575.229	92.1452	99.6249	64.7588	111.332	60.4603	75.2131	39.0333	42.9365	73.2549	50.542	52.0734	112.471	43.2448	19.7508	13.9743	66.7156	91.9653	54.4108	72.0854	35.9214	19.782	16.7079	28.8501	24.1183
Bovatus_RS05230	B. ovatus	NZ_CP012938.1	unassigned_transcript_1058	RluA family pseudouridine synthase	734.565	769.585	262.562	938.04	302.485	383.74	67.256	229.535	674.641	468.405	426.104	728.373	237.507	53.472	19	240.81	36.8553	53.1092	23.6501	57.1137	20.6519	27.3645	16.0924	18.2848	36.6923	25.8637	25.6699	46.6892	19.576	6.92249	2.94708	27.9294	42.6821	20.5984	33.7288	14.3437	15.4182	4.87985	10.0591	11.5022
Bovatus_RS05235	B. ovatus	NZ_CP012938.1	unassigned_transcript_1059	hypothetical protein	617.053	1393.33	497.362	824.813	272.685	192.659	105.595	149.145	872.383	995.831	1391.23	548.104	137.649	118.936	84.395	140.841	30.9594	96.1538	44.7996	50.2198	18.6173	13.7385	25.2658	11.8809	47.4471	54.9864	83.8122	35.1338	11.3454	15.3975	13.0905	16.3349	55.5331	17.3757	55.3449	14.0421	28.2686	5.97823	20.667	2.25621
Bovatus_RS05240	B. ovatus	NZ_CP012938.1	unassigned_transcript_1060	B12-binding domain-containing radical SAM protein	666.257	468.547	213.356	544.857	247.927	212.625	63.07	114.193	481.411	367.13	251.774	518.589	137.886	38	23.127	178.422	33.4281	32.3345	19.2179	33.1743	16.927	15.1623	15.0908	9.09665	26.1829	20.2717	15.1677	33.2419	11.365	4.91948	3.58721	20.6935	29.5387	14.0692	23.7161	10.1413	6.89638	3.42208	7.78386	7.81176
Bovatus_RS05245	B. ovatus	NZ_CP012938.1	unassigned_transcript_1061	DUF4858 domain-containing protein	8.007	27.828	2.008	23.418	3	2	0	2	16.058	16.003	23.043	11.175	0	2	0	6	0.401735	1.92042	0.180869	1.42583	0.204822	0.14262	0	0.159321	0.87336	0.883631	1.38819	0.716325	0	0.25892	0	0.695885	0.982214	0.126691	0.965376	0.238701	0.827875	0.0884563	0.292087	0.32832
Bovatus_RS05250	B. ovatus	NZ_CP012938.1	unassigned_transcript_1062	type I methionyl aminopeptidase	566.12	478.094	343.365	625.736	151.159	120.035	46.108	85.196	359.714	438.815	351.378	427.848	78.113	74.161	36.016	168.76	28.4039	32.9934	30.9284	38.0987	10.3203	8.55969	11.0323	6.78674	19.5641	24.2299	21.1682	27.4254	6.4383	9.60089	5.58642	19.5729	32.6061	9.17475	23.0969	10.2996	4.11468	1.90119	3.47467	6.41889
Bovatus_RS05255	B. ovatus	NZ_CP012938.1	unassigned_transcript_1063	DNA recombination protein RmuC	629.023	642.315	296.837	720.807	144.356	209.553	34.501	78.244	425.913	502.231	389.613	589.766	127.558	53.06	32.002	90.018	31.56	44.3263	26.7374	43.8872	9.85578	14.9432	8.2551	6.23294	23.1645	27.7315	23.4716	37.8044	10.5137	6.86915	4.96381	10.4404	36.6277	9.82176	28.043	8.19676	8.85944	3.7222	6.83325	2.74569
Bovatus_RS05260	B. ovatus	NZ_CP012938.1	unassigned_transcript_1064	hypothetical protein	278.289	176.508	129.328	283.538	107.831	158.299	21.004	57.001	290.652	162.866	218.846	210.274	57.305	38.203	58.377	76	13.9626	12.1809	11.6491	17.2636	7.36207	11.2883	5.02565	4.54072	15.8079	8.9929	13.184	13.4787	4.72325	4.94576	9.05482	8.81455	13.764	7.05418	12.8659	6.88459	2.53413	3.07977	2.83622	2.37101
Bovatus_RS05265	B. ovatus	NZ_CP012938.1	unassigned_transcript_1065	translation elongation factor 4	1807.13	1631.62	948.031	1288.94	730.807	739.791	225.747	572.151	1889.92	1815.94	2033.63	2044.71	519.612	291.441	243.98	562.98	90.6689	112.598	85.3933	78.479	49.8952	52.7544	54.0148	45.5777	102.789	100.27	122.513	131.068	42.828	37.73	37.8436	65.2949	91.7849	50.5605	114.16	45.9241	14.7461	3.74236	15.032	13.1308
Bovatus_RS05270	B. ovatus	NZ_CP012938.1	unassigned_transcript_1066	winged helix-turn-helix domain-containing protein	2478.06	5055.44	1328.62	2656.8	820.641	659.027	193.743	814.918	3241.18	3003.47	2762.73	2457.22	517.612	249.985	369.709	417.942	124.332	348.877	119.675	161.762	56.0286	46.9952	46.3571	64.9166	176.281	165.842	166.436	157.51	42.6631	32.3631	57.3453	48.4733	188.661	53.5744	166.517	45.2112	108.459	8.7568	7.67963	10.4793
Bovatus_RS05275	B. ovatus	NZ_CP012938.1	unassigned_transcript_1067	C-GCAxxG-C-C family protein	33.191	26.918	21.735	20.205	16	3	6	8	39.451	36.187	24.107	23.317	7	8	7.304	10	1.66529	1.85762	1.95777	1.23021	1.09239	0.21393	1.43563	0.637283	2.14566	1.99812	1.45229	1.49464	0.576961	1.03568	1.13292	1.15981	1.67772	0.844806	1.77268	0.976342	0.322083	0.53274	0.351139	0.271541
Bovatus_RS05280	B. ovatus	NZ_CP012938.1	unassigned_transcript_1068	hypothetical protein	32.013	44.922	47.995	53.485	18.009	10	7	23	63.727	59.332	53.343	48.81	10	4	4	8.509	1.60619	3.10008	4.32312	3.2565	1.22955	0.713099	1.6749	1.83219	3.46598	3.27611	3.21356	3.12875	0.824229	0.51784	0.620437	0.986881	3.07147	1.36243	3.2711	0.737347	1.11785	0.502526	0.143265	0.209497
Bovatus_RS05285	B. ovatus	NZ_CP012938.1	unassigned_transcript_1069	secondary thiamine-phosphate synthase enzyme YjbQ	85.076	43.501	63.768	94.634	37.277	37.509	4	26	132.138	99.282	97.222	82.161	25	12	7	22.135	4.26852	3.00201	5.74386	5.76191	2.54506	2.67476	0.957085	2.07117	7.1867	5.48201	5.85698	5.26658	2.06057	1.55352	1.08577	2.56724	4.69408	2.06202	5.94807	1.81677	1.32747	0.78097	0.861037	0.639351
Bovatus_RS05290	B. ovatus	NZ_CP012938.1	unassigned_transcript_1070	exodeoxyribonuclease III	910.9	705.007	649.853	1066.62	260.791	268.806	135.582	161.614	951.353	1032.57	1127.39	656.386	168.927	130.544	84.001	149.813	45.7026	48.6527	58.5351	64.9425	17.8053	19.1685	32.4409	12.8742	51.7421	57.0151	67.9175	42.0748	13.9235	16.9002	13.0293	17.3754	54.4582	20.5722	54.6874	15.3071	8.88645	8.36163	10.7735	2.15397
Bovatus_RS05295	B. ovatus	NZ_CP012938.1	unassigned_transcript_1071	Nramp family divalent metal transporter	600.669	624.999	324.087	609.47	222.024	267.698	53.91	88.627	533.895	511.41	448.333	464.416	160.683	91	44.002	139.893	30.1374	43.1313	29.1919	37.1083	15.1585	19.0895	12.8991	7.06005	29.0374	28.2383	27.0091	29.7694	13.244	11.7809	6.82512	16.2249	34.8922	13.5518	28.5135	12.0187	6.52931	5.02715	1.18191	3.92527
Bovatus_RS05300	B. ovatus	NZ_CP012938.1	unassigned_transcript_1072	TIGR03905 family TSCPD domain-containing protein	556.018	771.548	383.391	575.63	184.624	155.966	48.022	120.155	516.89	806.851	567.111	492.71	97.283	113.228	40	106.023	27.8971	53.2447	34.5337	35.048	12.605	11.1219	11.4903	9.57159	28.1125	44.5516	34.1647	31.5831	8.01835	14.6585	6.20437	12.2966	37.6809	11.1972	34.603	10.2945	10.8749	1.25382	7.08077	3.8714
Bovatus_RS05305	B. ovatus	NZ_CP012938.1	unassigned_transcript_1073	YebC/PmpR family DNA-binding transcriptional regulator	3129.16	3300.81	2067.83	2707.94	1124.47	1033.24	314.019	799.45	2627.82	4047.59	3013.58	2964.84	892.073	508.233	381.063	716.761	156.999	227.79	186.258	164.876	76.7725	73.6805	75.1357	63.6844	142.922	223.494	181.548	190.049	73.5273	65.7959	59.1064	83.1306	183.981	72.3183	184.503	70.3901	31.7144	5.89284	33.11	10.3375
Bovatus_RS05310	B. ovatus	NZ_CP012938.1	unassigned_transcript_1074	phenylalanine--tRNA ligase subunit beta	4504.95	3257.48	2550.86	3083.37	1430.79	1611.95	304.478	1042.89	3774.72	3656.19	3025.25	4505.88	1132.58	639.873	356.266	1089.76	226.027	224.799	229.767	187.735	97.6856	114.948	72.8528	83.0769	205.299	201.882	182.251	288.83	93.3509	82.838	55.2602	126.391	217.082	92.1409	219.566	89.46	19.6786	18.3039	47.28	29.3967
Bovatus_RS05315	B. ovatus	NZ_CP012938.1	unassigned_transcript_1075	replicative DNA helicase	981.866	1053.97	709.317	895.333	400.123	376.183	151.629	239.597	901.664	979.108	1075.01	866.361	296.963	187.206	127.883	296.949	49.2631	72.735	63.8913	54.5135	27.3181	26.8256	36.2805	19.0864	49.0396	54.063	64.7621	55.5343	24.4766	24.2357	19.8359	34.4404	60.1007	27.3776	55.8497	25.7471	10.3708	7.03121	6.55997	6.17563
Bovatus_RS05320	B. ovatus	NZ_CP012938.1	unassigned_transcript_1076	4-(cytidine 5'-diphospho)-2-C-methyl-D-erythritol kinase	336.381	324.956	360.073	349.969	157.436	184.045	74.166	105.193	458.93	371.102	421.702	222.334	142.023	75.156	56.919	102.056	16.8772	22.4253	32.4334	21.3083	10.7488	13.1242	17.7458	8.37971	24.9602	20.491	25.4047	14.2518	11.706	9.7297	8.82867	11.8365	23.261	12.4996	21.2769	10.5252	6.5675	3.99798	5.18254	1.48603
Bovatus_RS05325	B. ovatus	NZ_CP012938.1	unassigned_transcript_1077	helix-turn-helix domain-containing protein	278.482	412.684	255.94	460.565	45	89.391	34	28.28	334.591	375.724	404.703	243.635	66.369	31	29.785	17.659	13.9723	28.4794	23.0536	28.0421	3.07234	6.37446	8.13522	2.25279	18.1977	20.7462	24.3807	15.6172	5.47033	4.01326	4.61993	2.04811	23.3869	4.9587	19.7354	4.03791	6.74168	2.76737	3.73829	1.45493
Bovatus_RS05330	B. ovatus	NZ_CP012938.1	unassigned_transcript_1078	type II toxin-antitoxin system HigB family toxin	260.881	326.396	140.022	450.23	54.001	64.891	34.313	48	305.17	252.487	299.625	265.47	56.288	28.275	18	27.906	13.0892	22.5247	12.6124	27.4128	3.68687	4.62737	8.21011	3.8237	16.5975	13.9415	18.0504	17.0168	4.63942	3.66048	2.79197	3.23656	18.9098	5.08701	16.4016	3.58211	7.27794	2.123	1.75002	0.789046
Bovatus_RS05335	B. ovatus	NZ_CP012938.1	unassigned_transcript_1079	UDP-glucose 4-epimerase GalE	4744.15	5102.65	2466.2	4116.58	3019.78	2489.52	506.875	2058.08	3360.05	4582.74	3856.93	3608.8	1922.1	996.171	638.116	1316.42	238.028	352.135	222.142	250.643	206.173	177.527	121.281	163.947	182.746	253.043	232.354	231.326	158.425	128.964	98.9778	152.68	265.737	167.232	224.867	134.762	58.7672	35.3303	29.8097	27.0501
Bovatus_RS05340	B. ovatus	NZ_CP012938.1	unassigned_transcript_1080	electron transport complex subunit RsxA	446.663	388.648	375.729	316.679	218.836	271.091	41.896	142.364	382.2	537.157	338.562	440.867	189.711	86.166	45.162	129.224	22.4104	26.8207	33.8436	19.2814	14.9408	19.3315	10.0245	11.3408	20.787	29.66	20.3961	28.2599	15.6365	11.1551	7.00505	14.9875	25.589	13.9094	24.7758	12.196	6.31253	4.16945	4.86778	3.98578
Bovatus_RS05345	B. ovatus	NZ_CP012938.1	unassigned_transcript_1081	electron transport complex subunit E	596.524	351.694	410.154	404.963	337.323	382.386	79.067	224.722	479.722	720.987	439.532	609.072	294.477	130.089	87.787	202.6	29.9294	24.2705	36.9444	24.6567	23.0304	27.2679	18.9185	17.9014	26.0911	39.8104	26.4789	39.0419	24.2717	16.8413	13.6166	23.4977	28.9502	21.7796	32.8556	19.5568	5.92171	4.27834	7.59522	5.17754
Bovatus_RS05350	B. ovatus	NZ_CP012938.1	unassigned_transcript_1082	RnfABCDGE type electron transport complex subunit G	681.373	390.404	424.564	504.815	247.929	299.944	68	226.163	645.245	913.757	551.744	996.846	228.54	82.282	44.156	184.238	34.1865	26.9419	38.2423	30.7363	16.9271	21.389	16.2704	18.0162	35.0935	50.4545	33.2389	63.8985	18.8369	10.6522	6.84901	21.3681	32.5268	18.1507	45.6714	14.4266	4.82423	2.27574	14.394	6.81423
Bovatus_RS05355	B. ovatus	NZ_CP012938.1	unassigned_transcript_1083	RnfABCDGE type electron transport complex subunit D	1254.86	564.052	667.357	751.029	581.8	730.779	148.211	471.338	824.251	1097.7	753.95	1330.36	623.927	291.067	157	529.115	62.9601	38.9253	60.1118	45.7273	39.7219	52.1118	35.4626	37.5469	44.8293	60.6113	45.4205	85.277	51.4259	37.6816	24.3522	61.3672	51.9311	41.2108	59.0345	43.7067	11.492	7.47248	18.9586	16.1491
Bovatus_RS05360	B. ovatus	NZ_CP012938.1	unassigned_transcript_1084	electron transport complex subunit RsxC	1638.22	795.579	919.481	924.298	1145.15	1013.66	245.167	784.572	1489.48	1381.54	1199.08	1993.27	936.516	429.475	271	782.684	82.1944	54.9031	82.8217	56.277	78.1839	72.2839	58.6614	62.4993	81.0098	76.2839	72.2366	127.77	77.1904	55.5999	42.0346	90.7764	69.0491	67.9071	89.3251	66.4003	15.5533	8.93488	25.8795	21.7635
Bovatus_RS05365	B. ovatus	NZ_CP012938.1	unassigned_transcript_1085	Fe-S cluster domain-containing protein	807.717	598.696	526.964	512.368	681.239	623.31	220.249	534.503	974.817	770.445	859.587	988.785	493.758	196.405	152.009	454.893	40.5256	41.3161	47.466	31.1962	46.511	44.4482	52.6992	42.5787	53.0182	42.5413	51.7844	63.3818	40.697	25.4266	23.578	52.7589	40.126	46.5593	52.6814	35.6151	6.713	4.3971	8.52912	13.7651
Bovatus_RS05370	B. ovatus	NZ_CP012938.1	unassigned_transcript_1086	SoxR reducing system RseC family protein	64.106	162.306	49.22	40.985	84.227	126.251	8	38	133.851	65.716	36.635	81.605	76.655	26.278	29	44.82	3.21639	11.2008	4.43346	2.49542	5.75053	9.00295	1.91417	3.02709	7.27987	3.62861	2.20701	5.23094	6.31813	3.40195	4.49817	5.19826	5.33651	4.92368	4.58661	4.85413	3.99048	3.16113	2.17938	1.22437
[truncated: 53,179 more rows]
