# Supplementary material for: Diet-driven differential response of Akkermansia muciniphila modulates pathogen susceptibility
Source: bioRxiv. 2023 Dec 15:2023.12.15.571894. Preprint. [Version 1] doi: 10.1101/2023.12.15.571894 (PMC10760068; doi:10.1101/2023.12.15.571894)
Supplement: Supplement 7 [file media-7.xlsx]

## Sheet: Sheet1
Dataset EV6: Stratified Pfam counts per million reads
Normalized (cpm) counts of bacterial RNA reads from the cecal contents mapping to the PFAM database using HUMAn3. Results stratified by bacterial contributor.
	SM	13SM	13SM	13SM	13SM	13SM	13SM	13SM	13SM	14SM	14SM	14SM	14SM	14SM	14SM	14SM	14SM
	Diet	FR	FR	FR	FR	FF	FF	FF	FF	FR	FR	FR	FR	FF	FF	FF	FF
PFAM_ID	BACTERIAL CONTRIBUTOR	1	15	16	22	8	9	13	23	14	18	29	31	3	6	10	25
UNMAPPED	TOTAL	106873	104187	110116	113951	123017	121946	162934	139517	111255	95166.7	112908	100475	129266	157421	152969	140719
UNGROUPED	TOTAL	517646	539962	488514	502538	473415	475516	540757	487260	494177	465295	513994	417837	435707	459090	549986	467185
UNGROUPED	g__Akkermansia.s__Akkermansia_muciniphila	0	0	0	0	0	0	0	0	2337.32	1776.61	1279.05	1279.43	17951.5	15653.5	8914.27	11634.8
UNGROUPED	g__Bacteroides.s__Bacteroides_caccae	185886	212321	199925	188589	255774	264187	272756	244714	138973	130739	153606	123592	200992	212068	261294	228106
UNGROUPED	g__Bacteroides.s__Bacteroides_ovatus	133081	172475	106257	142558	41388.3	32476.9	37630.7	35753	110439	151597	143682	105910	30247.6	25316.2	28738.8	30467.3
UNGROUPED	g__Bacteroides.s__Bacteroides_thetaiotaomicron	42862.9	59097.8	55694.3	65111.8	33670.6	37679.4	34313	39340.2	42834.7	45852.9	51796.5	55106.4	28103	18914.4	27798.9	23721.1
UNGROUPED	g__Bacteroides.s__Bacteroides_uniformis	66235.3	23754.4	33894.3	32733	40433.6	40759.4	41659.1	49071.7	44198.6	17801.5	39112.3	63369.2	62805	27128.1	71021.3	41591.1
UNGROUPED	g__Barnesiella.s__Barnesiella_intestinihominis	2087.91	2993.24	3387.15	4424.49	1141.48	2215.26	2270.55	1612.03	3101.92	649.176	2289.55	1914.96	806.864	445.62	3101.18	1497.2
UNGROUPED	g__Citrobacter.s__Citrobacter_rodentium	30.634	90.5305	34.9675	42.7588	12.7305	20.88	6.04168	25.0337	76.0767	114.783	83.1853	210.431	53.7872	27.2805	34.4804	9.91315
UNGROUPED	g__Collinsella.s__Collinsella_aerofaciens	310.535	1903.26	292.029	344.191	2098.39	2253.71	1294.53	3678.1	1042.06	1327.01	1177.72	273.382	4466.64	4664.97	5084.12	12715.3
UNGROUPED	g__Desulfovibrio.s__Desulfovibrio_piger	668.368	441.322	1161.35	668.428	6465.41	5250.91	7889.71	6932.14	824.693	905.794	973.583	1008.83	9173.84	10869.4	5518.36	9970.79
UNGROUPED	g__Escherichia.s__Escherichia_coli	14238	7627.09	7858.11	6417.78	10815.8	17127.3	11018.6	9162.99	8337.36	6438.98	11075.5	13052.7	19941.3	21333.8	10737.1	18645.8
UNGROUPED	g__Faecalibacterium.s__Faecalibacterium_prausnitzii	0	4.99249	0	0.629781	0	4.1217	0	0	0	3.72054	0	0.794146	0	12.0893	0	0
UNGROUPED	g__Lachnoclostridium.s__Clostridium_symbiosum	5462.14	10352.9	5065.57	6078.66	5456.64	4851.14	12135.7	6925.14	5003.52	5912.49	5302.26	4149.22	7351.24	16107.8	7185.8	13190.1
UNGROUPED	g__Lachnospiraceae_unclassified.s__Eubacterium_rectale	0.893641	0	0	1.43967	0.75781	1.24667	0	2.99216	7.61098	9.44197	6.63684	0.955277	0	0	0	0
UNGROUPED	g__Marvinbryantia.s__Marvinbryantia_formatexigens	22429.4	0.857512	15039.6	11813.1	14407.9	13876.9	3751.9	21765.2	99795.6	60716.4	53079.8	13850	0	7.93717	35580.3	3.82959
UNGROUPED	g__Roseburia.s__Roseburia_intestinalis	0	0	0.822935	0	0	1.79208	0	0.584967	0.453369	0.522032	1.40084	0	0	0	1.47475	0
UNGROUPED	unclassified	44353	48900.3	59903.6	43753.4	61749.2	54810.2	116032	68277.1	37205.6	41450.3	50529.5	34119.3	53814.3	106540	84976.6	75631.3
PF00002	TOTAL	0	0	2.21777	0	1.81476	0.72015	8.99429	0	0	0	0.584478	0	0	7.79701	3.80285	0
PF00002	unclassified	0	0	2.21777	0	1.81476	0.72015	8.99429	0	0	0	0.584478	0	0	7.79701	3.80285	0
PF00004	TOTAL	658.915	539.084	619.117	572.64	565.689	664.447	391.674	521.668	617.428	625.099	570.349	699.879	807.635	671.613	504.726	812.911
PF00004	g__Akkermansia.s__Akkermansia_muciniphila	0	0	0	0	0	0	0	0	23.4041	15.5416	8.8085	9.56076	182.641	171.385	98.3409	113.297
PF00004	g__Bacteroides.s__Bacteroides_caccae	57.3854	36.8839	49.041	49.5506	244.705	253.561	70.4981	197.084	29.8924	29.6069	23.1561	51.3531	242.767	152.331	110.302	233.819
PF00004	g__Bacteroides.s__Bacteroides_ovatus	214.357	231.924	215.951	219.278	54.7278	59.7783	38.5501	27.3768	146.262	191.081	167.54	231.012	48.5783	38.1316	17.4017	68.8121
PF00004	g__Bacteroides.s__Bacteroides_thetaiotaomicron	183.327	181.509	217.664	200.859	105.52	171.988	106.218	111.012	178.831	177.831	147.536	202.409	89.4447	54.5424	61.9748	97.5773
PF00004	g__Bacteroides.s__Bacteroides_uniformis	83.9246	23.7516	40.5416	24.3097	43.5605	57.5107	55.995	60.3391	44.7682	21.0039	38.9195	102.968	97.2378	44.2591	66.6465	94.3705
PF00004	g__Barnesiella.s__Barnesiella_intestinihominis	6.26758	5.66912	8.09009	6.18031	2.87405	6.35621	4.5646	3.06413	8.88597	5.62626	6.29569	6.21764	1.30596	0	7.0889	3.02192
PF00004	g__Citrobacter.s__Citrobacter_rodentium	0.185383	0	0.28452	0	0.12671	0.123099	0	0	0.122213	0.120324	0.347057	0.224429	0.117355	0.510107	0	0.0979568
PF00004	g__Collinsella.s__Collinsella_aerofaciens	0.219076	5.55412	0	0.981394	10.6492	7.28709	3.73131	11.1969	3.22238	2.62117	5.65698	0	28.3324	22.0093	21.3113	51.66
PF00004	g__Desulfovibrio.s__Desulfovibrio_piger	3.32123	1.6444	5.27962	2.71579	24.132	16.4185	19.9645	28.2594	3.13172	3.78268	3.05211	3.81449	35.4548	39.9712	25.8616	41.2885
PF00004	g__Escherichia.s__Escherichia_coli	10.1097	3.49348	6.46241	1.57512	5.30205	13.178	4.20895	2.96827	8.58857	3.85859	5.95265	15.598	24.2968	26.8168	1.46923	16.8259
PF00004	g__Lachnoclostridium.s__Clostridium_symbiosum	16.6788	24.4045	12.8136	11.7493	21.0908	19.2621	42.0347	25.8245	20.1392	19.5332	18.9197	14.5053	37.8719	82.3066	32.0027	73.0008
PF00004	g__Marvinbryantia.s__Marvinbryantia_formatexigens	58.0263	0	37.5855	30.6755	40.7262	44.3928	2.50639	45.9127	131.629	138.947	126.899	31.4248	0	0	43.7292	0
PF00004	unclassified	25.1123	24.2496	25.4039	24.7649	12.2744	14.5904	43.4021	8.63047	18.5516	15.5453	17.2648	30.7906	19.5875	39.3497	18.5974	19.1406
PF00005	TOTAL	3037.2	1833.78	2574.15	2891.96	2715.14	3007.94	1527.57	2762.39	4441.81	4695.7	4005.58	2949.64	2710.55	2264.61	2129.79	2949.35
PF00005	g__Akkermansia.s__Akkermansia_muciniphila	0	0	0	0	0	0	0	0	32.7547	30.6486	13.2197	25.0116	291.705	214.501	112.369	174.565
PF00005	g__Bacteroides.s__Bacteroides_caccae	185.096	145.112	170.687	160.418	934.4	908.908	297.761	735.916	115.262	118.945	92.1678	197.014	844.965	538.575	390.838	691.446
PF00005	g__Bacteroides.s__Bacteroides_ovatus	681.894	722.525	615.374	919.73	162.059	184.654	139.332	117.346	648.019	794.88	585.824	873.569	191.124	107.072	57.6521	230.797
PF00005	g__Bacteroides.s__Bacteroides_thetaiotaomicron	488.602	566.043	613.72	917.158	347.487	543.706	334.729	402.368	520.046	419.451	396.957	750.016	308.729	165.785	203.91	295.701
PF00005	g__Bacteroides.s__Bacteroides_uniformis	221.805	76.0035	129.986	91.9209	135.162	135.481	141.99	158.257	152.869	68.3785	94.5553	294.09	284.238	95.4585	155.908	217.352
PF00005	g__Barnesiella.s__Barnesiella_intestinihominis	11.8857	20.5617	20.7199	18.3876	7.12097	17.143	11.8359	9.352	22.2393	15.2863	15.836	20.5427	6.03569	0.0688834	26.8502	7.93175
PF00005	g__Citrobacter.s__Citrobacter_rodentium	0	0	0	0	0	0	0	0.0392431	0	0.0261834	0.0472408	0.101251	0.101001	0.201231	0	0
PF00005	g__Collinsella.s__Collinsella_aerofaciens	3.7703	44.1315	2.62263	2.72974	52.1376	44.2631	8.45871	66.9648	13.4136	8.59711	15.0891	0	156.984	138.762	81.6167	371.802
PF00005	g__Desulfovibrio.s__Desulfovibrio_piger	8.91948	5.90846	16.4974	4.80187	93.3611	65.9218	75.5636	108.23	8.56676	10.3774	9.4485	7.95428	146.42	174.324	58.0673	167.284
PF00005	g__Escherichia.s__Escherichia_coli	46.8063	23.7546	28.6065	17.2587	49.8506	102.74	49.081	35.1171	34.3656	30.0259	45.6551	82.4616	113.676	137.918	36.1607	115.253
PF00005	g__Faecalibacterium.s__Faecalibacterium_prausnitzii	0	0	0	0	0	0	0	0.0714463	0.110747	0.127519	0.0574819	0	0	0	0.0562883	0
PF00005	g__Lachnoclostridium.s__Clostridium_symbiosum	179.374	211.855	110.541	123.937	158.145	175.498	302.929	190.469	177.654	175.331	144.302	109.814	309.665	598.937	220.362	617.608
PF00005	g__Lachnospiraceae_unclassified.s__Eubacterium_rectale	0.0261498	0	0	0	0	0	0	0.0357232	0.110747	0.255038	0.143796	0	0	0	0.112577	0
PF00005	g__Marvinbryantia.s__Marvinbryantia_formatexigens	1186.39	0	834.193	624.3	741.635	787.607	106.395	914.108	2691.72	3003.47	2561.9	546.841	0	1.00389	747.135	0
PF00005	g__Roseburia.s__Roseburia_intestinalis	0.0261498	0	0	0	0	0	0	0.0357232	0.193807	0.0956394	0.0862776	0	0	0	0.112577	0
PF00005	unclassified	22.6003	17.8882	31.2003	11.317	33.7805	42.0185	59.4981	24.0789	24.4782	19.7991	30.2935	42.2223	56.9065	92.0042	38.64	59.6109
PF00006	TOTAL	1111.11	966.236	1256.45	1179.49	1235.96	1275.95	1333.22	1070.72	1241.74	1245.88	1026.99	1190.26	1530.4	1565.02	738.081	1360.28
PF00006	g__Akkermansia.s__Akkermansia_muciniphila	0	0	0	0	0	0	0	0	17.3518	18.2494	8.89679	12.1104	196.269	132.776	50.8969	113.261
PF00006	g__Bacteroides.s__Bacteroides_caccae	76.9764	66.6606	88.1892	85.3388	349.816	325.807	116.701	291.823	45.4363	53.2764	36.0692	82.0724	374.029	243.949	130.461	293.107
PF00006	g__Bacteroides.s__Bacteroides_ovatus	441.399	501.763	608.753	576.15	107.754	124.986	114.659	62.4194	407.255	536.963	456.839	540.549	101.106	96.975	47.1244	103.644
PF00006	g__Bacteroides.s__Bacteroides_thetaiotaomicron	220.771	254.54	253.089	320.709	121.897	208.409	120.12	122.057	243.387	194.742	177.657	239.275	118.03	61.806	67.2689	82.506
PF00006	g__Bacteroides.s__Bacteroides_uniformis	129.171	48.8509	89.4725	52.2445	72.207	85.716	113.827	84.584	87.7191	53.3798	71.4237	164.34	169.497	78.7766	135.041	106.605
PF00006	g__Barnesiella.s__Barnesiella_intestinihominis	10.7761	15.0117	16.2418	10.7095	8.45301	14.6844	13.943	7.10514	16.2756	11.2248	10.4414	16.3699	6.93612	2.43982	16.4317	8.5861
PF00006	g__Citrobacter.s__Citrobacter_rodentium	0.399753	0.0485613	0.53442	0.100286	0.362958	0.706914	0.456518	0.193003	0.447205	0.15788	0.338557	0.36275	0.707849	0.608984	0.568516	0.995788
PF00006	g__Collinsella.s__Collinsella_aerofaciens	0.270718	0.31277	0	0	1.27117	1.24916	0	2.41683	0.330117	0	0	0	2.02155	3.31234	3.04794	5.89683
PF00006	g__Desulfovibrio.s__Desulfovibrio_piger	24.4404	9.79172	59.9639	16.5583	383.211	285.023	652.768	324.531	23.908	10.197	9.66429	6.8733	399.273	636.307	123.486	445.204
PF00006	g__Escherichia.s__Escherichia_coli	18.8853	13.6017	19.6419	3.64783	29.6277	69.5011	28.7491	20.1762	21.9191	11.043	17.3932	36.2388	86.2734	114.171	26.0771	71.3689
PF00006	g__Lachnoclostridium.s__Clostridium_symbiosum	46.2818	51.6474	24.4016	32.4739	38.1895	40.3807	97.005	39.6945	36.935	42.6639	26.3277	26.8242	63.8546	136.366	32.7115	119.987
PF00006	g__Marvinbryantia.s__Marvinbryantia_formatexigens	135.035	0	75.5652	71.1179	106.701	106.787	14.5083	108.355	333.584	307.211	202.655	55.6778	0	0	82.2893	0
PF00006	unclassified	6.69958	4.00728	20.5982	10.4372	16.4705	12.6946	60.4886	7.36461	7.19184	6.77426	9.28704	9.56917	12.3988	57.5331	22.6759	9.12158
PF00007	TOTAL	0	0	0	0	2.31784	1.59262	7.72875	0	0	0	0	0	0	6.23276	4.55706	0
PF00007	unclassified	0	0	0	0	2.31784	1.59262	7.72875	0	0	0	0	0	0	6.23276	4.55706	0
PF00008	TOTAL	0	0	0	0	3.11254	0	17.1005	0	0	0	0	0	0	16.5412	7.6613	0
PF00008	unclassified	0	0	0	0	3.11254	0	17.1005	0	0	0	0	0	0	16.5412	7.6613	0
PF00009	TOTAL	6134.9	5086.06	6167.84	4937.01	6965.82	7820.69	4325.63	5896.86	5392.63	6053.12	5505.86	8275.91	8213.9	6443.5	4444.27	6764.04
PF00009	g__Akkermansia.s__Akkermansia_muciniphila	0	0	0	0	0	0	0	0	66.8068	50.8646	24.0173	49.6938	501.75	407.166	287.42	295.836
PF00009	g__Bacteroides.s__Bacteroides_caccae	752.346	462.952	706.688	566.91	3424.01	3380.82	1301.26	2471.72	397.583	421.807	361.465	793.998	3434.86	2507.02	1423.47	2688.15
PF00009	g__Bacteroides.s__Bacteroides_ovatus	2232.36	2525.92	2524.31	2198.86	707.848	857.799	663.884	535.18	1660.89	2464.42	2128.07	3227.82	835.771	711.019	360.053	800.337
PF00009	g__Bacteroides.s__Bacteroides_thetaiotaomicron	1502.16	1465.13	1818.01	1466.13	1199.34	1753.17	982.354	1193.64	1167.9	1368.35	1349.1	2345.83	1175.49	781.377	707.788	924.892
PF00009	g__Bacteroides.s__Bacteroides_uniformis	816.569	265.314	508.818	260.996	536.161	601.462	595.509	600.999	530.203	210.536	412.942	1077.31	1162.98	575.374	681.945	733.393
PF00009	g__Barnesiella.s__Barnesiella_intestinihominis	51.3053	62.4526	72.2475	53.0078	30.0111	72.4833	54.0573	29.7946	78.8784	49.9693	62.6552	86.5324	23.1395	13.5688	80.0423	43.0202
PF00009	g__Citrobacter.s__Citrobacter_rodentium	0.560017	0.0213932	2.38951	0.110637	1.70657	1.1521	0.353414	0.666242	0.543178	0	1.1763	0.722055	2.01343	4.45406	0.677003	0.895066
PF00009	g__Collinsella.s__Collinsella_aerofaciens	3.5488	26.2325	5.94084	4.33481	36.5557	36.7321	18.8107	50.7786	11.192	9.29192	10.5501	1.29848	68.195	56.711	75.0637	133.801
PF00009	g__Desulfovibrio.s__Desulfovibrio_piger	19.5519	9.84585	35.118	17.7642	214.703	215.188	231.923	249.128	23.5343	17.7136	14.1673	21.0043	371.299	428.538	164.54	424.716
PF00009	g__Escherichia.s__Escherichia_coli	23.8118	19.2188	19.6549	2.99418	42.0718	99.7671	17.1047	21.82	41.0741	6.82133	35.9366	63.8095	103.176	115.458	28.9305	83.6114
PF00009	g__Lachnoclostridium.s__Clostridium_symbiosum	110.866	155.052	71.9345	60.8469	200.645	198.533	284.008	203.886	133.756	136.539	97.5234	114.345	338.831	692.111	194.451	495.754
PF00009	g__Marvinbryantia.s__Marvinbryantia_formatexigens	456.924	0.023084	276.909	206.856	428.691	452.292	38.9471	405.222	1153.68	1185.92	866.21	235.302	0.142022	0.231972	311.344	0.0445193
PF00009	unclassified	164.891	93.8966	125.811	98.2039	144.078	151.293	137.417	134.021	126.572	130.889	142.045	258.235	196.251	150.483	128.543	139.595
PF00010	TOTAL	0	0.708638	6.85261	1.51378	2.47184	1.31764	23.9939	0.943081	0.324111	0	2.13308	0	1.67694	23.9637	14.8262	3.29558
PF00010	unclassified	0	0.708638	6.85261	1.51378	2.47184	1.31764	23.9939	0.943081	0.324111	0	2.13308	0	1.67694	23.9637	14.8262	3.29558
PF00011	TOTAL	167.144	432.558	356.209	293.47	144.616	139.653	272.506	141.383	489.849	506.308	567.87	198.696	121.142	172.378	289.961	160.944
PF00011	g__Bacteroides.s__Bacteroides_caccae	0.81286	0.402483	0.557922	0.416296	0.738544	0.242994	0.92347	0.555223	0.676212	0.141568	1.14921	1.39649	0.717933	0.267373	0.624896	0.385394
PF00011	g__Bacteroides.s__Bacteroides_ovatus	49.6982	141.114	124.993	87.8102	42.3534	23.3579	43.1541	20.3852	68.7736	141.795	170.058	62.0343	20.582	28.3423	38.795	25.8901
PF00011	g__Bacteroides.s__Bacteroides_thetaiotaomicron	66.5405	263.61	189	172.622	33.3929	47.6293	81.2554	39.9379	333.125	295.404	282.421	73.9007	17.5386	49.7541	65.1317	17.5167
PF00011	g__Bacteroides.s__Bacteroides_uniformis	24.9288	12.082	12.4944	9.15891	16.1893	19.917	101.567	18.7867	13.4816	6.86303	30.5619	44.3379	25.5453	21.5981	78.3077	30.2681
PF00011	g__Barnesiella.s__Barnesiella_intestinihominis	5.90889	3.91712	8.77797	10.2856	3.34653	3.67607	3.35132	0	9.91302	11.5606	7.0832	6.38484	3.19969	1.35019	2.89873	2.97994
PF00011	g__Citrobacter.s__Citrobacter_rodentium	0.121261	0	1.28174	0.479599	0	0	0	0	0.520664	0	1.16085	0	0	0.478705	0	0.268298
PF00011	g__Collinsella.s__Collinsella_aerofaciens	0.368347	5.52772	0.697118	0.968373	2.34236	1.23326	0	2.51563	2.02797	1.61661	4.69919	1.06313	4.15843	4.5863	4.12297	13.0249
PF00011	g__Desulfovibrio.s__Desulfovibrio_piger	2.133	1.85038	3.93299	0.744287	38.2936	36.5372	32.2552	46.3438	2.02098	3.30556	0.48928	1.71221	44.9941	55.0409	75.2177	65.3005
PF00011	g__Escherichia.s__Escherichia_coli	1.68653	0.72029	0.761032	1.03334	0.791398	1.23129	0.554082	0.418963	1.81419	0.35392	1.44501	1.04881	3.30517	5.87645	0.725289	4.73402
PF00011	g__Lachnoclostridium.s__Clostridium_symbiosum	1.52879	3.33287	3.25412	3.51826	0.431744	0.947878	5.58356	2.08826	16.9602	3.10427	2.6777	0.998698	1.10065	5.08295	8.65284	0
PF00011	g__Marvinbryantia.s__Marvinbryantia_formatexigens	13.0806	0	9.29335	6.43228	6.73607	3.99394	2.59908	9.22953	39.9546	41.671	66.1245	5.81957	0	0	13.992	0
PF00011	unclassified	0.336182	0	1.16492	0	0	0.885936	1.26334	1.12153	0.581902	0.492058	0	0	0	0	1.49215	0.575651
PF00012	TOTAL	417.289	194.492	493.087	247.013	250.235	325.815	255.592	280.345	337.826	421.093	436.035	342.648	326.27	550.564	392.289	600.93
PF00012	g__Akkermansia.s__Akkermansia_muciniphila	0	0	0	0	0	0	0	0	21.5721	13.1354	6.8139	5.50891	108.123	126.311	86.3053	88.4677
PF00012	g__Bacteroides.s__Bacteroides_caccae	31.8456	9.66519	40.0533	15.8673	77.6743	87.9856	31.925	64.2603	10.9802	25.0809	19.4169	21.3448	52.9293	100.656	83.0103	113.569
PF00012	g__Bacteroides.s__Bacteroides_ovatus	97.7502	68.5953	170.938	79.6579	20.8822	16.3055	24.3156	9.96984	67.227	135.219	117.681	93.6084	14.454	29.5032	15.0098	39.0199
PF00012	g__Bacteroides.s__Bacteroides_thetaiotaomicron	130.187	79.6283	191.791	97.806	47.3288	87.4401	70.4741	54.3816	107.474	137.498	119.962	119.283	28.0326	44.2983	58.2618	42.6548
PF00012	g__Bacteroides.s__Bacteroides_uniformis	77.2837	10.0123	29.8835	9.03908	27.3173	45.4074	37.7709	65.2972	24.7201	11.5424	44.8364	61.9056	40.845	37.7559	52.6527	129.371
PF00012	g__Barnesiella.s__Barnesiella_intestinihominis	7.27535	4.31904	6.86219	3.75853	3.57353	5.15262	4.55816	3.19577	7.62042	5.98996	7.20141	5.68973	0.850656	1.08394	3.70938	5.00291
PF00012	g__Citrobacter.s__Citrobacter_rodentium	0.223162	0	0.814742	0.333353	0	0	0	0	0.0945135	0.108827	0.26998	0.143136	0.118311	0.385927	0	0.197509
PF00012	g__Collinsella.s__Collinsella_aerofaciens	0	0	0	0.486358	2.37278	1.26145	0	1.745	0	0	1.44208	0	4.73442	7.3765	6.78919	13.6817
PF00012	g__Desulfovibrio.s__Desulfovibrio_piger	2.6625	1.31281	4.62386	1.95674	18.3356	12.4322	14.6689	21.6386	3.12546	2.7976	2.10693	3.19737	18.4029	34.5708	20.0934	32.3595
PF00012	g__Escherichia.s__Escherichia_coli	15.2641	10.9715	8.49773	1.90699	4.41494	15.0315	6.5015	3.47559	22.9548	5.84863	10.4826	9.4282	20.188	45.9554	2.65894	22.6862
PF00012	g__Lachnoclostridium.s__Clostridium_symbiosum	9.60447	7.70179	9.3722	5.91035	20.6249	18.1372	50.446	24.6122	16.5229	14.997	17.2901	5.79623	33.9004	117.23	28.6033	109.251
PF00012	g__Marvinbryantia.s__Marvinbryantia_formatexigens	43.425	0	27.6246	28.6151	23.6822	32.5553	5.31327	29.2764	54.2796	66.8548	86.3039	12.9492	0	0	30.7147	0
PF00012	unclassified	1.76839	2.28606	2.6265	1.67509	4.02891	4.10674	9.61832	2.49212	1.25438	2.02111	2.22785	3.79357	3.69092	5.43725	4.47985	4.66943
PF00013	TOTAL	757.947	739.817	626.264	712.82	816.478	857.668	401.706	707.375	740.96	776.524	636.163	936.276	967.566	561.25	426.613	859.308
PF00013	g__Akkermansia.s__Akkermansia_muciniphila	0	0	0	0	0	0	0	0	5.11876	4.19978	2.03087	3.4544	97.8438	41.6412	20.6015	50.918
PF00013	g__Bacteroides.s__Bacteroides_caccae	71.8077	50.4112	52.9555	69.8801	380.927	329.725	81.4349	281.357	43.154	35.1411	27.935	77.1212	366.678	176.513	129.748	277.574
PF00013	g__Bacteroides.s__Bacteroides_ovatus	283.78	369.438	254.485	306.944	79.724	98.1476	43.0167	46.0191	197.759	252.801	201.74	346.915	84.8984	44.4647	16.7288	96.6041
PF00013	g__Bacteroides.s__Bacteroides_thetaiotaomicron	179.986	190.713	184.826	226.704	137.915	212.054	84.6454	128.024	155.117	128.655	109.114	257.32	131.714	49.9549	51.9088	106.695
PF00013	g__Bacteroides.s__Bacteroides_uniformis	96.839	38.9357	49.3414	35.9916	62.8696	75.8797	71.5095	80.2429	58.5973	29.6876	37.1637	133.303	158.02	48.7352	61.6057	89.7172
PF00013	g__Barnesiella.s__Barnesiella_intestinihominis	6.74858	7.69251	6.77456	6.14245	5.04701	8.02786	7.59425	3.8327	12.3656	7.40154	6.94121	12.0891	4.34349	0.646105	9.71147	4.40125
PF00013	g__Citrobacter.s__Citrobacter_rodentium	0.0199454	0	0.22999	0	0.0507413	0.139117	0	0	0	0	0	0	0.140986	0.0919782	0	0.088261
PF00013	g__Collinsella.s__Collinsella_aerofaciens	0.261623	1.39795	0	0	4.21569	3.79773	1.35237	6.24115	0.882934	0.677769	0.862775	0	7.28146	8.33542	8.17716	32.3482
PF00013	g__Desulfovibrio.s__Desulfovibrio_piger	2.66037	2.07895	4.35539	2.86318	22.747	20.4995	16.1516	26.9475	2.7479	4.35614	2.46185	3.80882	43.2512	38.6036	20.0502	50.3987
PF00013	g__Escherichia.s__Escherichia_coli	1.99879	0.802801	0.710498	0.246495	3.62905	5.88647	1.92128	1.70677	1.3273	0.8775	1.52358	3.97589	7.13794	4.06557	0.475727	6.55372
PF00013	g__Lachnoclostridium.s__Clostridium_symbiosum	30.4837	77.8303	27.112	26.8004	55.0995	41.6884	70.9331	67.5716	36.4661	40.4147	45.4174	41.9882	65.369	130.7	50.5853	143.679
PF00013	g__Marvinbryantia.s__Marvinbryantia_formatexigens	82.9248	0	41.6562	36.9268	61.1851	61.3629	3.41083	64.4996	226.41	271.827	199.331	55.8333	0	0	50.6383	0
PF00013	unclassified	0.437312	0.516587	3.81763	0.320254	3.06855	0.459753	19.7371	0.933181	1.01482	0.486552	1.64212	0.466974	0.886247	17.4989	6.38146	0.329127
PF00014	TOTAL	0	0	9.82013	1.19004	3.79919	3.54155	34.6435	0	0	0	2.06754	0	0	27.135	0.854514	2.97977
PF00014	unclassified	0	0	9.82013	1.19004	3.79919	3.54155	34.6435	0	0	0	2.06754	0	0	27.135	0.854514	2.97977
PF00015	TOTAL	3.37523	2.61576	1.12795	1.3298	2.31982	3.3838	7.06202	3.38465	1.08916	2.74423	1.15197	2.2666	7.29174	9.18151	4.02288	9.32752
PF00015	g__Escherichia.s__Escherichia_coli	0	0	0	0	0	0.294085	0	0	0	0	0	0	2.34133	0	0	0
PF00015	g__Lachnoclostridium.s__Clostridium_symbiosum	3.37523	2.61576	1.12795	1.3298	2.31982	2.37417	7.06202	3.38465	1.08916	2.74423	1.15197	2.2666	3.74496	9.18151	4.02288	7.69429
PF00015	unclassified	0	0	0	0	0	0.715546	0	0	0	0	0	0	1.20545	0	0	1.63323
PF00017	TOTAL	0	0	3.9081	0	2.76866	2.06342	20.1084	0	0	0	0.74641	0	0.187966	23.1068	9.23745	0
PF00017	unclassified	0	0	3.9081	0	2.76866	2.06342	20.1084	0	0	0	0.74641	0	0.187966	23.1068	9.23745	0
PF00018	TOTAL	0	0	10.8677	0.77418	8.52764	3.57898	61.7985	1.30409	1.08649	0	3.17509	0	1.90145	52.9059	22.9848	4.20272
PF00018	unclassified	0	0	10.8677	0.77418	8.52764	3.57898	61.7985	1.30409	1.08649	0	3.17509	0	1.90145	52.9059	22.9848	4.20272
PF00020	TOTAL	0	0	0	0	0	0	1.76633	0	0	0	0	0	0	0.931058	1.05024	0
PF00020	unclassified	0	0	0	0	0	0	1.76633	0	0	0	0	0	0	0.931058	1.05024	0
PF00021	TOTAL	1.41347	0	31.1562	4.67006	16.1106	13.3008	147.504	1.74183	7.68802	0	12.6199	1.20015	8.22724	131.836	50.8861	10.3022
PF00021	unclassified	1.41347	0	31.1562	4.67006	16.1106	13.3008	147.504	1.74183	7.68802	0	12.6199	1.20015	8.22724	131.836	50.8861	10.3022
PF00022	TOTAL	0	0	1.20596	0	0	0.795492	12.9841	0	0	0	0	0	0	5.24395	2.45763	0.385032
PF00022	unclassified	0	0	1.20596	0	0	0.795492	12.9841	0	0	0	0	0	0	5.24395	2.45763	0.385032
PF00023	TOTAL	3.0936	2.09578	4.0191	4.02931	19.4826	13.6058	8.39085	12.0379	4.11781	4.53945	2.19373	4.18651	30.7041	27.7027	15.59	23.156
PF00023	g__Akkermansia.s__Akkermansia_muciniphila	0	0	0	0	0	0	0	0	1.06764	2.04291	0.41053	0.491678	14.9454	13.3197	6.17392	8.99121
PF00023	g__Bacteroides.s__Bacteroides_caccae	1.57913	0.961696	2.29645	1.78499	9.58018	6.84788	2.85056	6.12154	1.51385	1.16996	0.86769	1.43624	7.95472	6.5925	4.59411	7.27097
PF00023	g__Bacteroides.s__Bacteroides_ovatus	1.51447	1.13408	1.72265	2.24432	9.90244	6.75791	4.61677	5.91632	1.53633	1.32658	0.915505	2.2586	7.80395	6.49506	4.82194	6.89379
PF00023	unclassified	0	0	0	0	0	0	0.923508	0	0	0	0	0	0	1.2954	0	0
PF00025	TOTAL	0	0	5.79266	0	2.88452	3.12859	27.2012	0	1.09968	0	2.12069	0	1.9354	19.6736	9.98789	2.16244
PF00025	unclassified	0	0	5.79266	0	2.88452	3.12859	27.2012	0	1.09968	0	2.12069	0	1.9354	19.6736	9.98789	2.16244
PF00026	TOTAL	0	0	0	0	0	0	4.72261	0	0	0	0	0	0	3.18431	1.17323	0
PF00026	unclassified	0	0	0	0	0	0	4.72261	0	0	0	0	0	0	3.18431	1.17323	0
PF00027	TOTAL	381.763	515.259	419.534	518.915	411.618	417.656	315.683	366.282	379.028	402.575	321.957	489.746	371.861	344.226	250.401	408.27
PF00027	g__Akkermansia.s__Akkermansia_muciniphila	0	0	0	0	0	0	0	0	3.84149	3.55294	2.22773	3.10842	35.1789	19.7277	12.9251	20.8003
PF00027	g__Bacteroides.s__Bacteroides_caccae	44.4525	38.4175	41.7675	61.6545	211.699	193.021	87.1299	192.925	30.6384	21.9917	18.0826	37.516	152.891	140.871	104.689	165.241
PF00027	g__Bacteroides.s__Bacteroides_ovatus	179.709	285.459	214.149	243.301	59.3407	57.1918	52.0084	37.6701	168.003	232.022	166.458	252.191	46.9751	40.8108	25.581	61.9799
PF00027	g__Bacteroides.s__Bacteroides_thetaiotaomicron	109.358	147.573	135.338	180.312	91.3437	121.326	88.2025	87.7326	125.42	106.76	84.3724	140.78	61.4155	37.4561	50.037	63.2545
PF00027	g__Bacteroides.s__Bacteroides_uniformis	18.748	10.8887	12.0083	12.3277	8.16244	7.34997	14.6564	11.2758	14.0389	10.1494	13.8462	24.2557	18.2822	10.1729	18.1582	18.3595
PF00027	g__Barnesiella.s__Barnesiella_intestinihominis	4.37915	7.28756	4.19818	6.64585	1.4535	3.45863	4.10264	2.02774	5.59353	4.60797	4.35327	4.7186	1.92388	0	8.19189	3.25811
PF00027	g__Citrobacter.s__Citrobacter_rodentium	0.212207	0	0.775539	0	0.115683	0.169164	0	0	0.0641939	0	0	0.41344	0.107143	0.139799	0	0.335372
PF00027	g__Desulfovibrio.s__Desulfovibrio_piger	0.684766	0	0	0	5.9436	3.03888	4.75313	4.39902	0.379967	0.240938	0.71761	0	4.87856	7.77103	6.83983	4.70628
PF00027	g__Escherichia.s__Escherichia_coli	9.4466	3.37275	3.71087	1.21412	15.4972	15.8803	12.5868	7.72632	9.24883	4.42836	9.4517	13.217	31.0494	24.378	6.24709	25.9684
PF00027	g__Lachnoclostridium.s__Clostridium_symbiosum	13.409	21.3719	4.81913	11.0334	17.0763	15.1746	41.2373	18.2237	17.0625	15.0786	18.0732	9.60787	18.792	53.0407	12.9171	41.5673
PF00027	g__Marvinbryantia.s__Marvinbryantia_formatexigens	0.501311	0	0	0.359436	0.6376	0.27974	0	0.821807	3.00772	3.37967	2.5729	1.01819	0	0	0.431518	0
PF00027	unclassified	0.861484	0.888318	2.76633	2.06731	0.349158	0.766067	11.0064	3.48004	1.72909	0.36257	1.80064	2.92056	0.367633	9.85728	4.38266	2.7999
PF00028	TOTAL	0	0	10.0506	0.783942	4.85186	3.12579	41.1883	0.78822	1.16477	0	3.9588	0	1.38749	35.0742	17.4627	2.61739
PF00028	unclassified	0	0	10.0506	0.783942	4.85186	3.12579	41.1883	0.78822	1.16477	0	3.9588	0	1.38749	35.0742	17.4627	2.61739
PF00030	TOTAL	0	0	0	0	0	0	3.55104	0	0	0	0	0	0	2.41049	0	0
PF00030	unclassified	0	0	0	0	0	0	3.55104	0	0	0	0	0	0	2.41049	0	0
PF00031	TOTAL	0	0	0	0	0	0	3.29753	0	0	0	0	0	0	0.701453	1.30605	0
PF00031	unclassified	0	0	0	0	0	0	3.29753	0	0	0	0	0	0	0.701453	1.30605	0
PF00032	TOTAL	0.642319	0	13.4694	1.44178	8.08123	3.14054	34.1789	6.57779	2.21551	2.84277	3.00635	0	4.12011	37.6257	43.4977	10.7259
PF00032	unclassified	0.642319	0	13.4694	1.44178	8.08123	3.14054	34.1789	6.57779	2.21551	2.84277	3.00635	0	4.12011	37.6257	43.4977	10.7259
PF00033	TOTAL	0	0	0	0	0	0	6.61049	0	0	0	0	0	0	0.712999	3.95388	0
PF00033	unclassified	0	0	0	0	0	0	6.61049	0	0	0	0	0	0	0.712999	3.95388	0
PF00034	TOTAL	38.3371	28.917	66.2505	48.8654	55.3071	61.5638	42.4061	43.4326	37.1071	46.2044	32.0262	60.6309	44.8499	55.2871	48.5593	35.294
PF00034	g__Akkermansia.s__Akkermansia_muciniphila	0	0	0	0	0	0	0	0	2.28458	2.01611	1.24716	1.9951	11.7973	13.7988	7.39005	7.38738
PF00034	g__Bacteroides.s__Bacteroides_caccae	13.2305	8.74735	18.6156	13.6001	37.7859	35.2518	19.4481	25.7196	5.5924	7.77732	4.89602	17.6189	22.1295	29.8217	25.1725	18.8337
PF00034	g__Bacteroides.s__Bacteroides_thetaiotaomicron	22.6724	19.7786	46.7978	34.2202	16.6372	25.1755	21.688	16.6459	27.8093	35.619	24.6	38.1228	9.76047	8.86316	14.8704	8.08931
PF00034	g__Escherichia.s__Escherichia_coli	2.43418	0	0	0.686174	0.33596	0.55141	0	0.372252	0.89452	0	0.672729	2.6818	0	0.986583	0	0
PF00034	unclassified	0	0.39106	0.83701	0.358869	0.548094	0.585082	1.2699	0.694938	0.526279	0.791921	0.610248	0.212122	1.16267	1.81679	1.12628	0.983614
PF00035	TOTAL	67.9648	35.2765	42.236	36.2421	51.4429	59.9204	24.6708	45.6355	67.9286	39.0252	44.4713	97.7011	67.6173	47.0622	36.7625	59.8535
PF00035	g__Akkermansia.s__Akkermansia_muciniphila	0	0	0	0	0	0	0	0	1.68764	1.43181	0.767854	1.79358	13.2854	12.1199	7.34343	8.78559
PF00035	g__Bacteroides.s__Bacteroides_caccae	6.82799	3.4776	4.27372	3.62282	22.8511	26.2532	6.21654	17.4261	5.8029	2.57256	3.18577	9.50497	23.0959	13.1016	10.3944	14.7533
PF00035	g__Bacteroides.s__Bacteroides_ovatus	29.3313	18.3722	18.0345	18.2823	5.01599	5.38506	2.37389	3.74402	21.5834	15.5384	17.2574	38.3404	4.8783	3.73323	1.5629	7.39289
PF00035	g__Bacteroides.s__Bacteroides_thetaiotaomicron	14.7932	8.70935	10.1819	9.40961	10.0162	13.909	5.15936	8.8034	15.4358	5.7899	9.18485	27.431	7.53801	3.63276	5.24117	8.18645
PF00035	g__Bacteroides.s__Bacteroides_uniformis	11.3195	3.10965	5.35666	2.69944	5.65691	5.29811	3.74684	6.16911	9.05848	2.6376	4.65268	13.4837	9.51234	4.93216	5.32945	9.30029
PF00035	g__Barnesiella.s__Barnesiella_intestinihominis	0	0.524549	0.699045	0	0	0.507492	0	0	0.640886	0	0.93348	1.16655	0	0	0	0
PF00035	g__Citrobacter.s__Citrobacter_rodentium	0	0	0	0	0.172571	0	0	0	0.107731	0	0	0	0	0	0	0
PF00035	g__Collinsella.s__Collinsella_aerofaciens	0	0.543427	0	0	2.28908	1.18908	1.10476	1.93672	0.969263	0.269436	0.486123	0	3.45521	2.40224	1.49514	5.44628
PF00035	g__Desulfovibrio.s__Desulfovibrio_piger	0	0	0	0	0.835667	0	0	1.70823	0	0	0	0	2.15607	2.01974	0	1.72666
PF00035	g__Escherichia.s__Escherichia_coli	1.06489	0.539693	0.897747	0.274737	2.43551	4.45664	1.48595	1.84699	1.40111	0	1.89489	3.74349	3.69605	0.423851	1.43878	2.70157
PF00035	g__Lachnoclostridium.s__Clostridium_symbiosum	0.839559	0	0	0	0	0	0	0.275279	0.924518	0.531936	0	0	0	1.78106	0.506043	1.56047
PF00035	g__Marvinbryantia.s__Marvinbryantia_formatexigens	3.78838	0	2.2371	1.66847	1.94603	2.92177	0	3.72561	10.3169	9.81	6.10829	2.23741	0	0	2.43406	0
PF00035	unclassified	0	0	0.555377	0.284727	0.223874	0	4.58347	0	0	0.443591	0	0	0	2.91566	1.01717	0
PF00036	TOTAL	1.25026	0	3.36037	0.89859	8.01353	2.73725	42.37	0.684839	1.43635	0	2.64215	0.813754	1.89477	38.3416	4.56638	6.11419
PF00036	unclassified	1.25026	0	3.36037	0.89859	8.01353	2.73725	42.37	0.684839	1.43635	0	2.64215	0.813754	1.89477	38.3416	4.56638	6.11419
PF00037	TOTAL	1374.89	1747.16	1169.13	1294.42	1917.64	1366.06	1172.59	2096.61	1462.32	1794.43	1737.38	1240.35	1746.55	1717.83	1851.82	1610.04
PF00037	g__Bacteroides.s__Bacteroides_caccae	145.715	158.591	139.093	156.691	851.468	570.275	270.284	830.538	111.759	144.441	130.673	99.179	702.202	558.383	590.242	637.443
PF00037	g__Bacteroides.s__Bacteroides_ovatus	411.55	853.831	407.59	522.979	149.456	91.8983	145.546	85.7095	430.342	868.141	620.319	477.504	93.1383	132.688	78.6252	107.709
PF00037	g__Bacteroides.s__Bacteroides_thetaiotaomicron	144.567	215.919	169.416	202.568	355.188	243.546	161.845	320.218	147.845	210.648	185.681	162.38	255.266	190.422	250.372	236.888
PF00037	g__Bacteroides.s__Bacteroides_uniformis	331.67	181.625	200.476	132.564	321.6	258.415	386.747	403.064	211.072	95.0747	283.069	253.644	475.729	237.337	484.516	294.46
PF00037	g__Barnesiella.s__Barnesiella_intestinihominis	2.43109	4.59609	4.24741	2.37692	2.81123	4.62145	8.43634	7.54475	3.75411	4.58041	12.1545	0	0	0	14.7475	3.42296
PF00037	g__Collinsella.s__Collinsella_aerofaciens	0	6.23165	1.09118	0	2.14867	1.47903	1.11243	2.49076	0	0	0.421528	0	2.95217	2.14327	2.54088	8.02896
PF00037	g__Desulfovibrio.s__Desulfovibrio_piger	1.51873	1.59225	6.25741	1.57794	28.8292	20.9925	30.6548	27.5379	2.95061	0.759251	1.25578	1.18048	39.1715	49.4875	25.9026	40.172
PF00037	g__Escherichia.s__Escherichia_coli	2.5512	1.88565	2.24278	0.8238	3.67979	6.0179	0	0	1.52437	0.375394	2.37502	7.11112	7.30376	6.01251	1.57984	6.98449
PF00037	g__Lachnoclostridium.s__Clostridium_symbiosum	72.0873	163.101	51.0239	81.3015	124.867	90.0613	146.537	130.466	125.101	124.446	121.396	73.4842	166.224	398.069	150.483	272.5
PF00037	g__Marvinbryantia.s__Marvinbryantia_formatexigens	157.215	0	96.5597	76.7297	75.5118	75.3653	14.7279	102.282	297.884	344.054	207.59	46.5897	0	0	91.6474	0
PF00037	unclassified	105.587	159.782	91.134	116.81	2.07891	3.39149	6.69892	186.761	130.083	1.91131	172.445	119.275	4.5582	143.289	161.164	2.43183
PF00038	TOTAL	0	0	7.03181	0	3.27427	2.68769	32.4968	0	0	0	0	0	2.40347	25.6466	12.4764	0
PF00038	unclassified	0	0	7.03181	0	3.27427	2.68769	32.4968	0	0	0	0	0	2.40347	25.6466	12.4764	0
PF00041	TOTAL	52.8012	14.997	60.5525	51.9798	24.2437	44.4078	13.2848	23.0405	67.3957	97.3214	86.8107	49.2668	3.77443	5.97983	17.9023	1.35616
PF00041	g__Bacteroides.s__Bacteroides_ovatus	1.20708	1.03004	0.919421	1.83164	0.248987	0.424498	0	0	0.817504	1.03413	1.45907	2.07503	0	0	0	0
PF00041	g__Bacteroides.s__Bacteroides_thetaiotaomicron	17.5928	13.6152	36.4188	31.4847	10.5894	28.0819	4.41941	4.7748	16.4098	29.5629	16.6723	21.9207	3.77443	1.69591	1.17273	1.35616
PF00041	g__Collinsella.s__Collinsella_aerofaciens	0	0.351798	0	0	0	0	0	0	0	0	0	0	0	0	0	0
PF00041	g__Marvinbryantia.s__Marvinbryantia_formatexigens	34.0013	0	23.2143	18.6634	13.4053	15.9014	1.74788	18.2657	50.1684	66.7244	68.6794	25.271	0	0	16.7295	0
PF00041	unclassified	0	0	0	0	0	0	7.11751	0	0	0	0	0	0	4.28392	0	0
PF00042	TOTAL	0	0	0	0	0	0	0.944152	0.404006	0	0	0	0.477638	0	0.684367	0.953861	0
PF00042	unclassified	0	0	0	0	0	0	0.944152	0.404006	0	0	0	0.477638	0	0.684367	0.953861	0
PF00043	TOTAL	4.96967	0.990331	5.41894	1.42369	7.48474	13.0372	15.8664	2.60206	3.26712	2.67057	4.33418	8.90063	13.1316	23.9914	5.92416	12.8938
PF00043	g__Citrobacter.s__Citrobacter_rodentium	0	0	0	0	0.185422	0.0508392	0	0	0.077101	0	0.160317	0	0	0.168056	0	0
PF00043	g__Escherichia.s__Escherichia_coli	4.59909	0	1.99421	0.749092	6.28574	10.727	4.53697	0.97274	2.85659	2.2417	2.12881	7.69684	12.3197	16.0607	2.51776	11.6762
PF00043	unclassified	0.370584	0.990331	3.42473	0.674597	1.01358	2.25929	11.3294	1.62932	0.33343	0.428866	2.04506	1.20379	0.811892	7.76261	3.40639	1.21762
PF00044	TOTAL	1998.38	1836.72	1862.3	1079.17	1721	1996.63	1203.95	1378.24	2522.93	2558.87	2015.9	2180.45	2185.92	1750.59	1561.2	1773.15
PF00044	g__Akkermansia.s__Akkermansia_muciniphila	0	0	0	0	0	0	0	0	50.7934	43.7553	21.3861	28.414	376.829	332.202	149.07	221.362
PF00044	g__Bacteroides.s__Bacteroides_caccae	199.201	171.65	188.631	104.518	551.873	611.22	239.997	373.858	131.599	158.923	116.49	196.972	552.767	444.437	272.759	487.798
PF00044	g__Bacteroides.s__Bacteroides_ovatus	615.736	773.471	657.477	393.376	185.776	186	161.314	120.834	526.059	783.566	558.188	770.997	202.683	215.541	94.9314	215.674
PF00044	g__Bacteroides.s__Bacteroides_thetaiotaomicron	387.254	468.876	443.148	241.813	342.579	441.137	256.643	246.324	318.319	349.137	304.527	489.037	280.559	194.569	176.604	233.307
PF00044	g__Bacteroides.s__Bacteroides_uniformis	299.062	147.448	208.859	78.8896	205.277	240.122	267.98	194.705	231.463	111.158	142.713	382.59	405.153	200.972	253.204	271.987
PF00044	g__Barnesiella.s__Barnesiella_intestinihominis	20.2178	29.2917	28.73	13.2476	19.4921	44.8061	50.4841	27.4724	27.3127	26.0132	28.7306	18.0592	15.4779	12.1451	47.9705	20.5957
PF00044	g__Citrobacter.s__Citrobacter_rodentium	0.444524	0.128917	1.02816	0.320019	0.255483	0.745062	0.567842	0.518277	0.908155	0.489724	0.981694	0.465192	0.925423	1.50418	0.576451	0.54315
PF00044	g__Collinsella.s__Collinsella_aerofaciens	13.2033	116.114	19.0158	19.8859	59.9496	60.9559	44.6721	96.7981	37.7242	55.2693	39.8997	5.68132	155.105	48.3802	95.7711	128.182
PF00044	g__Desulfovibrio.s__Desulfovibrio_piger	4.89858	2.54593	7.68514	2.58029	38.3897	32.3118	51.44	41.695	5.85129	3.5499	1.63757	2.24814	56.9828	64.2584	42.7973	58.4777
PF00044	g__Escherichia.s__Escherichia_coli	34.0408	27.0066	30.0871	11.9291	26.2543	73.3282	33.8859	18.2596	40.5379	22.0504	23.3347	52.5222	85.1416	91.9525	39.0466	64.3261
PF00044	g__Lachnoclostridium.s__Clostridium_symbiosum	71.5793	99.1844	44.7914	45.8925	29.6744	39.4719	54.8574	26.2817	77.1817	78.7274	56.6359	57.0554	53.5482	143.008	73.8116	68.8102
PF00044	g__Marvinbryantia.s__Marvinbryantia_formatexigens	352.269	0	231.657	166.17	260.087	265.076	38.8382	230.31	1074.72	925.355	720.875	175.785	0	0	310.942	0
PF00044	unclassified	0.474547	0.997673	1.19549	0.550046	1.38545	1.45794	3.27394	1.18752	0.460681	0.873361	0.499183	0.618654	0.743362	1.61574	3.71806	2.09197
PF00046	TOTAL	0	0	0	0	0	0	5.02404	0	0	0	0	0	0	6.09562	0.758897	0
PF00046	unclassified	0	0	0	0	0	0	5.02404	0	0	0	0	0	0	6.09562	0.758897	0
PF00047	TOTAL	0	0	2.87718	1.05253	3.13638	1.6277	13.9358	0	0.838957	0	1.16214	0	1.12846	12.6912	4.5495	2.04576
PF00047	unclassified	0	0	2.87718	1.05253	3.13638	1.6277	13.9358	0	0.838957	0	1.16214	0	1.12846	12.6912	4.5495	2.04576
PF00048	TOTAL	0	0	0	0	0	0	0	0	0	0	0	0	0.284318	0.375382	0	0
PF00048	unclassified	0	0	0	0	0	0	0	0	0	0	0	0	0.284318	0.375382	0	0
PF00050	TOTAL	0	0	2.69589	0.313997	4.0075	1.8323	15.6077	0.478441	1.11322	0	1.66989	0	3.71802	10.1023	5.66087	4.71374
PF00050	unclassified	0	0	2.69589	0.313997	4.0075	1.8323	15.6077	0.478441	1.11322	0	1.66989	0	3.71802	10.1023	5.66087	4.71374
PF00053	TOTAL	0	0	0	0	0.692988	0.111235	1.60786	0	0	0	0	0	0	1.64452	0.865468	0
PF00053	unclassified	0	0	0	0	0.692988	0.111235	1.60786	0	0	0	0	0	0	1.64452	0.865468	0
PF00054	TOTAL	0	0	0	0	0	0	0	0	0	0	0	0	0	3.15372	0	0
PF00054	unclassified	0	0	0	0	0	0	0	0	0	0	0	0	0	3.15372	0	0
PF00056	TOTAL	807.248	752.029	742.915	592.631	636.512	648.956	648.976	474.47	914.62	820.381	673.36	674.403	914.752	672.125	522.084	744.664
PF00056	g__Akkermansia.s__Akkermansia_muciniphila	0	0	0	0	0	0	0	0	12.7227	10.2103	6.20067	8.17364	112.515	106.566	40.9495	74.9347
PF00056	g__Bacteroides.s__Bacteroides_caccae	74.8267	55.4226	63.5013	52.4986	264.586	220.148	160.169	165.58	66.9101	45.7495	44.2438	52.0752	285.397	211.203	133.511	266.906
PF00056	g__Bacteroides.s__Bacteroides_ovatus	197.639	253.373	256.448	167.291	56.1889	48.0643	54.7012	20.874	244.537	244.186	200.22	207.754	50.5961	62.8064	37.9374	49.0076
PF00056	g__Bacteroides.s__Bacteroides_thetaiotaomicron	237.284	310.764	244.376	249.362	137.462	185.558	153.1	94.0902	292.286	207.638	199.854	205.811	124.338	84.0121	74.297	113.195
PF00056	g__Bacteroides.s__Bacteroides_uniformis	178.304	91.4143	101.835	58.356	104.362	132.3	207.266	102.588	99.5205	50.4234	82.0617	154.227	309.882	155.817	147.018	205.494
PF00056	g__Barnesiella.s__Barnesiella_intestinihominis	14.2401	27.4112	24.4299	14.9881	8.11901	21.687	28.3064	9.11913	19.6022	15.8164	19.2672	9.27587	6.85758	2.52317	26.6988	10.6996
PF00056	g__Citrobacter.s__Citrobacter_rodentium	0	0	0.0914372	0	0	0	0	0	0.0755616	0.0870053	0.0784886	0	0.168155	0	0	0
PF00056	g__Collinsella.s__Collinsella_aerofaciens	0.351948	4.94618	1.53309	0.728215	1.7221	1.52076	0	2.45042	2.70829	1.81044	3.0125	0	7.72849	0.757403	8.22034	5.5145
PF00056	g__Escherichia.s__Escherichia_coli	3.43003	4.10196	5.40586	1.34469	3.96637	4.1204	1.07183	1.44687	4.53059	2.25189	6.61876	4.29095	7.77215	19.1115	3.01327	4.30364
PF00056	g__Lachnoclostridium.s__Clostridium_symbiosum	4.00306	3.64198	0.94013	1.82128	3.40789	3.66809	9.48582	4.94313	3.98919	2.70612	2.13365	2.33294	8.81205	14.9134	3.92208	12.4072
PF00056	g__Marvinbryantia.s__Marvinbryantia_formatexigens	96.3175	0	38.9064	44.3886	54.3459	30.1737	17.294	72.0653	167.027	237.883	109.114	27.4003	0	0	39.116	0
PF00056	unclassified	0.852305	0.95359	5.44813	1.85198	2.35228	1.71547	17.5815	1.31239	0.711517	1.61806	0.55533	3.06354	0.686684	14.4135	7.40085	2.20156
PF00057	TOTAL	0	0	4.3572	0	1.34116	0	15.3019	0	0	0	0	0	0	13.8738	7.29571	0
PF00057	unclassified	0	0	4.3572	0	1.34116	0	15.3019	0	0	0	0	0	0	13.8738	7.29571	0
PF00058	TOTAL	0	0	0	0	0	0	0	0	0	0	0	0	0	1.07169	0	0
PF00058	unclassified	0	0	0	0	0	0	0	0	0	0	0	0	0	1.07169	0	0
PF00059	TOTAL	1.12129	0	5.01088	2.12007	6.83072	3.31325	26.8496	3.12308	5.01442	2.55627	3.74778	0	1.09533	20.0212	13.8251	2.36897
PF00059	g__Marvinbryantia.s__Marvinbryantia_formatexigens	1.12129	0	1.75201	1.24189	1.30459	1.58338	0	2.62154	3.61951	2.55627	1.86482	0	0	0	2.45264	0
PF00059	unclassified	0	0	3.25887	0.878176	5.52613	1.72987	26.8496	0.50154	1.39491	0	1.88296	0	1.09533	20.0212	11.3725	2.36897
PF00061	TOTAL	1.21377	0.382666	14.3071	3.8231	12.7663	9.08022	85.975	4.14389	3.56219	0	9.70341	1.41537	10.1376	59.2558	38.8272	10.2512
PF00061	unclassified	1.21377	0.382666	14.3071	3.8231	12.7663	9.08022	85.975	4.14389	3.56219	0	9.70341	1.41537	10.1376	59.2558	38.8272	10.2512
PF00062	TOTAL	0	0	0	0	0	0	3.41958	0	0	0	0	0	0	5.06938	0.946304	0
PF00062	unclassified	0	0	0	0	0	0	3.41958	0	0	0	0	0	0	5.06938	0.946304	0
PF00063	TOTAL	0.207614	0	16.0355	3.21195	11.5686	5.68485	86.8336	2.02674	1.77828	0	6.45073	0	5.85295	80.6816	36.3842	6.09
PF00063	unclassified	0.207614	0	16.0355	3.21195	11.5686	5.68485	86.8336	2.02674	1.77828	0	6.45073	0	5.85295	80.6816	36.3842	6.09
PF00067	TOTAL	0	0	5.18553	0	1.94385	1.50642	29.0835	0	0	0	0.890718	0	0	23.5808	8.58145	0
PF00067	unclassified	0	0	5.18553	0	1.94385	1.50642	29.0835	0	0	0	0.890718	0	0	23.5808	8.58145	0
PF00068	TOTAL	0	0	0	0	0	0	2.50219	0	0	0	0	0	0	0.882223	0	0
PF00068	unclassified	0	0	0	0	0	0	2.50219	0	0	0	0	0	0	0.882223	0	0
PF00069	TOTAL	25.1151	12.5763	75.934	20.1364	52.2678	61.5759	265.576	57.0448	63.4429	54.5177	61.2522	26.1375	134.789	287.18	147.739	186.643
PF00069	g__Akkermansia.s__Akkermansia_muciniphila	0	0	0	0	0	0	0	0	9.74953	8.4974	4.5639	6.24712	92.9693	57.0765	30.8356	49.0234
PF00069	g__Bacteroides.s__Bacteroides_thetaiotaomicron	3.43451	2.49612	5.19642	5.73874	1.39232	1.4222	1.57119	1.55479	2.861	2.89251	3.05718	5.07218	1.04174	0.624515	0	0.881218
PF00069	g__Bacteroides.s__Bacteroides_uniformis	3.00212	0	1.1317	0.470727	0	0	0	0	1.21668	0.255876	1.18857	2.89712	1.01618	0	0.630237	0
PF00069	g__Collinsella.s__Collinsella_aerofaciens	0.403009	2.64261	0	0	4.27781	3.65498	1.10875	6.47723	0.795528	1.28747	0.994078	0	9.31136	6.43795	6.99111	23.2669
PF00069	g__Escherichia.s__Escherichia_coli	0	0	0	0	0	0.50302	0	0	0	0	0	0.449706	0	0	0	0
PF00069	g__Lachnoclostridium.s__Clostridium_symbiosum	6.15102	7.43753	13.4205	6.18492	11.0835	32.5944	53.8325	34.488	8.91174	7.71937	6.3271	5.6177	23.0299	32.342	10.6857	99.8726
PF00069	g__Marvinbryantia.s__Marvinbryantia_formatexigens	11.6536	0	9.67761	6.259	8.6921	9.73908	0	12.6772	36.3842	33.6344	31.1694	5.85365	0	0	10.5956	0
PF00069	unclassified	0.470779	0	46.5078	1.48302	26.8221	13.6622	209.063	1.84754	3.52425	0.230619	13.952	0	7.42057	190.699	88.0011	13.5989
PF00070	TOTAL	0	0.0623739	0.179546	0	0.101374	0.231849	0	0.140861	0.158015	0.486554	0.243586	0	0.48804	0.145135	0	0
PF00070	unclassified	0	0.0623739	0.179546	0	0.101374	0.231849	0	0.140861	0.158015	0.486554	0.243586	0	0.48804	0.145135	0	0
PF00071	TOTAL	0.462248	0	25.2657	3.60749	15.1082	9.96983	100.508	2.59349	2.17354	0	10.6187	1.45978	6.11332	87.206	40.7646	10.9284
PF00071	unclassified	0.462248	0	25.2657	3.60749	15.1082	9.96983	100.508	2.59349	2.17354	0	10.6187	1.45978	6.11332	87.206	40.7646	10.9284
PF00072	TOTAL	2745.57	3396.01	2832.74	3375.56	3152.48	2907.5	2434.16	2594.24	2800.65	3069.32	2836.63	2878.76	2981.63	2364.39	2109.82	2570.66
PF00072	g__Akkermansia.s__Akkermansia_muciniphila	0	0	0	0	0	0	0	0	16.1591	12.5493	5.6419	8.8407	109.257	95.437	39.0472	72.6411
PF00072	g__Bacteroides.s__Bacteroides_caccae	286.149	351.727	259.579	359.822	1625.13	1258.52	881.297	1219.14	213.33	223.963	195.227	238.933	1314.84	982.126	802.406	1071.94
PF00072	g__Bacteroides.s__Bacteroides_ovatus	1064.57	1621.52	1254.88	1451.59	352.233	341.448	312.602	172.837	936.23	1384.67	1110.53	1226.2	274.14	203.734	134.668	217.196
PF00072	g__Bacteroides.s__Bacteroides_thetaiotaomicron	637.815	995.217	810.997	1106.44	538.885	671.147	544.581	496.02	669.267	622.563	656.061	759.461	444.64	281.839	277.89	361.06
PF00072	g__Bacteroides.s__Bacteroides_uniformis	387.731	157.263	220.04	167.41	238.126	225.922	302.754	252.827	220.806	106.548	199.816	381.372	425.391	169.774	332.222	267.546
PF00072	g__Barnesiella.s__Barnesiella_intestinihominis	10.5074	30.5466	13.7973	16.2826	7.51459	21.0918	18.1721	6.31039	22.9139	15.9167	14.6746	10.0832	4.94948	3.05051	24.3473	7.90144
PF00072	g__Citrobacter.s__Citrobacter_rodentium	0.315276	0	0.88959	0	0.0907793	0.312637	0.209557	0.316173	0.293699	0.117091	0.179679	0.20534	0.0565755	0.909506	0.510814	0
PF00072	g__Collinsella.s__Collinsella_aerofaciens	0.856406	18.8825	0.97533	1.81769	26.7611	19.0718	14.3116	37.581	6.87115	6.18112	13.1498	0.610316	63.7431	43.8865	58.5706	91.8725
PF00072	g__Desulfovibrio.s__Desulfovibrio_piger	3.46604	2.35525	8.91751	3.50459	43.4066	27.213	56.5036	43.7795	4.5556	5.77791	1.439	2.83526	54.5199	63.546	30.5513	55.0166
PF00072	g__Escherichia.s__Escherichia_coli	10.8255	5.01497	6.61316	1.49619	15.2417	31.7849	8.90059	8.84497	10.6655	6.10561	12.7023	23.3542	38.4629	47.2425	9.38895	27.9854
PF00072	g__Lachnoclostridium.s__Clostridium_symbiosum	108.543	152.717	89.241	91.7342	135.647	127.739	259.316	149.624	130.227	126.861	117.861	86.5858	222.431	444.585	185.588	366.216
PF00072	g__Marvinbryantia.s__Marvinbryantia_formatexigens	186.797	0	113.35	115.563	149.621	155.052	10.8392	189.372	518.459	513.765	459.91	88.9208	0	0	195.941	0
PF00072	unclassified	47.9929	60.7684	53.4623	59.9009	19.823	28.1977	24.6706	17.5891	50.87	44.3031	49.4367	51.3615	29.1973	28.2585	18.6889	31.2908
PF00075	TOTAL	35.3384	34.4922	46.9593	32.1665	61.4453	55.0976	135.459	49.0591	34.1788	31.0497	39.9464	37.1003	62.7545	120.736	88.9095	75.8602
PF00075	g__Bacteroides.s__Bacteroides_caccae	1.66645	0.641797	2.12662	2.87317	12.2447	12.0324	3.18009	8.64959	1.52713	1.12662	1.6699	1.95961	11.3818	7.33558	4.22468	11.635
PF00075	g__Bacteroides.s__Bacteroides_ovatus	11.5365	13.2868	7.95003	9.49551	3.58601	3.57787	0.932359	1.50134	6.78821	7.18674	9.10488	11.2206	2.19696	0	0	2.02658
PF00075	g__Bacteroides.s__Bacteroides_thetaiotaomicron	3.84689	4.44438	4.08239	3.809	3.49516	5.11102	2.44744	4.1542	2.71314	2.90312	2.49821	5.98805	2.58662	2.44679	1.41941	3.39803
PF00075	g__Bacteroides.s__Bacteroides_uniformis	9.10605	2.37077	5.35089	3.46064	8.10978	10.125	13.4629	10.2058	4.16462	3.04446	6.23334	11.8572	16.3514	3.96083	12.2354	10.1271
PF00075	g__Barnesiella.s__Barnesiella_intestinihominis	0.54375	1.21455	1.04475	0.563137	0	0.404562	0	0	0.575775	0.70544	0.797345	0.639378	0	0	0	0
PF00075	g__Collinsella.s__Collinsella_aerofaciens	0	0	0	0	0	0	0	0	0	0	0	0	0	0	0	0.885187
PF00075	g__Desulfovibrio.s__Desulfovibrio_piger	0	0.234533	0	0	1.22653	1.62836	0.807181	2.42653	0	0	0	0.325502	0.712444	1.52122	0	2.5661
PF00075	g__Escherichia.s__Escherichia_coli	0	0	0	0	0.465677	0.510721	0	0	0	0	0.34511	0	0.924211	0	0	0.925436
PF00075	g__Lachnoclostridium.s__Clostridium_symbiosum	6.658	11.8715	9.32089	6.01632	10.9559	10.4787	28.2531	11.9748	8.67288	7.2913	9.01796	3.67591	19.0641	34.0276	18.1113	30.7006
PF00075	g__Marvinbryantia.s__Marvinbryantia_formatexigens	1.66243	0	0.677711	2.10699	2.23253	1.82722	0	2.20156	6.7204	4.54475	4.81238	0.56544	0	0	2.06032	0
PF00075	unclassified	0.318354	0.427865	16.4061	3.84174	19.129	9.40178	86.3756	7.94521	3.01661	4.24731	5.46733	0.868597	9.53702	71.4437	50.8584	13.5962
PF00076	TOTAL	5809.65	10105.9	3356.37	8975.1	11622.9	9408.61	4279.04	10750.7	4632.47	3424.37	3216.59	5559.69	9816.11	2765.17	2308.33	7255.16
PF00076	g__Akkermansia.s__Akkermansia_muciniphila	0	0	0	0	0	0	0	0	4.34365	2.67104	2.21795	3.39836	28.5476	32.3004	22.158	18.2263
PF00076	g__Bacteroides.s__Bacteroides_caccae	931.615	1030.35	525.911	1306.07	7457.73	5329.97	1683.71	7182.42	560.629	305.479	279	705.865	6003.2	1732.76	1440.74	4536.46
PF00076	g__Bacteroides.s__Bacteroides_ovatus	3033.13	5984.94	1757.11	4924.03	1658.52	1258.79	1058.9	1041.24	2520.22	2127.49	1937.84	2948.74	1262.52	357.063	242.481	1166.53
PF00076	g__Bacteroides.s__Bacteroides_thetaiotaomicron	1469.29	2796.09	933.072	2493.21	1935.54	2284.63	1058.39	1822.43	1353.88	856.747	854.434	1534.83	1325.23	371.901	372.079	966.343
PF00076	g__Bacteroides.s__Bacteroides_uniformis	342.951	206.999	110.885	196.009	467.767	466.171	352.276	627.725	146.29	88.9581	107.451	345.815	1072.31	139.864	166.337	480.202
PF00076	g__Barnesiella.s__Barnesiella_intestinihominis	29.7901	83.0946	19.8619	31.2781	18.7767	38.0134	29.0086	21.6736	28.234	37.6303	23.9125	17.4863	21.8111	3.60288	27.1187	14.6254
PF00076	g__Desulfovibrio.s__Desulfovibrio_piger	2.88926	4.20383	6.37774	8.31508	56.4667	28.5051	46.3085	53.5017	7.36666	4.94116	4.94478	3.26137	74.9369	85.3669	24.8817	71.2753
PF00076	unclassified	0	0.2149	3.15185	16.1808	28.0947	2.54196	50.4358	1.66435	11.5188	0.455076	6.78874	0.300294	27.5607	42.3176	12.5318	1.48395
PF00077	TOTAL	0	0	0	0	0.501282	0	3.93982	0	0	0	0	0	0	3.50849	1.32965	0
PF00077	unclassified	0	0	0	0	0.501282	0	3.93982	0	0	0	0	0	0	3.50849	1.32965	0
PF00078	TOTAL	73.6729	92.0363	90.1386	103.941	81.129	95.8146	79.3399	76.5651	106.861	84.6859	68.9352	86.9477	85.2068	59.3232	57.6908	70.3872
PF00078	g__Bacteroides.s__Bacteroides_caccae	5.90261	3.67084	4.55721	5.93386	28.0418	20.756	6.83659	17.154	5.31547	2.38397	2.0581	7.16182	24.3783	8.43428	8.29329	19.2681
PF00078	g__Bacteroides.s__Bacteroides_ovatus	17.3304	27.0558	26.3102	23.5574	3.45315	4.50975	3.79898	3.08605	23.3705	22.7583	17.8934	23.7247	7.15621	0.80773	0.796032	3.34273
PF00078	g__Bacteroides.s__Bacteroides_thetaiotaomicron	33.7003	52.3598	41.9217	58.5173	25.5569	50.5609	21.9735	33.3685	50.9841	30.6318	28.9842	41.5709	29.3061	11.0839	10.9331	17.5319
PF00078	g__Bacteroides.s__Bacteroides_uniformis	2.63471	2.02009	1.33618	2.085	0.364367	0.168555	0.411205	0.397443	1.54953	2.14154	1.60566	4.1137	0.534577	0	0	0.574206
PF00078	g__Barnesiella.s__Barnesiella_intestinihominis	6.00893	4.02351	6.53417	4.44443	4.73147	4.81339	8.13768	5.38067	7.05688	5.14947	5.42333	4.74912	1.42655	1.12532	5.10845	1.97397
PF00078	g__Collinsella.s__Collinsella_aerofaciens	0	0	0	0	0.285281	0.682698	0	0.528821	0	0	0	0	1.54946	1.5031	0.702264	1.98508
PF00078	g__Desulfovibrio.s__Desulfovibrio_piger	1.45568	0.339236	2.5624	2.24243	7.86954	5.96591	9.86273	7.94473	0.906738	0.65884	0.639122	0	15.1946	9.41929	12.0815	17.7616
PF00078	g__Lachnoclostridium.s__Clostridium_symbiosum	2.36557	2.27011	1.55497	1.53278	1.47512	2.58353	4.30103	1.69212	1.81277	3.25879	2.37729	1.95093	3.95409	8.9148	5.91826	5.88122
PF00078	g__Marvinbryantia.s__Marvinbryantia_formatexigens	4.27468	0	2.15745	1.65713	4.70291	3.59262	0	5.36758	14.4351	17.0241	8.91277	3.01718	0	0	2.80591	0
PF00078	unclassified	0	0.296831	3.20434	3.97096	4.64841	2.18118	24.0182	1.64519	1.43029	0.679176	1.04141	0.659299	1.70693	18.0348	11.052	2.06846
PF00079	TOTAL	107.857	28.1795	88.2409	85.005	55.4197	74.7388	99.9765	75.1964	49.4586	66.5374	60.167	111.893	100.457	83.4196	107.599	81.784
PF00079	g__Bacteroides.s__Bacteroides_ovatus	51.3222	21.1255	66.7211	61.7453	0	0	0	0	28.1315	63.5789	30.1527	56.5554	0	0	0	0
PF00079	g__Bacteroides.s__Bacteroides_uniformis	56.1119	6.66306	21.5198	22.775	54.6666	73.4881	95.6178	73.625	21.3271	2.4433	30.0143	55.338	97.9171	79.0123	104.504	77.7045
PF00079	g__Lachnoclostridium.s__Clostridium_symbiosum	0.422916	0.390905	0	0.484661	0.753132	1.25075	4.35873	1.57145	0	0.515155	0	0	2.53943	4.40728	3.09516	4.07948
PF00080	TOTAL	27.3851	9.01302	17.0064	25.6143	8.56954	4.00876	5.44576	2.72985	322.843	75.6305	26.8214	15.8751	6.33028	16.5064	16.5566	7.69258
PF00080	g__Escherichia.s__Escherichia_coli	0	0	0	0	0	0	0	0	0	0	0	0	1.62759	0	0	0.748584
PF00080	g__Lachnoclostridium.s__Clostridium_symbiosum	10.7523	9.01302	12.2493	11.3071	7.5575	2.52219	3.48062	2.72985	7.35409	8.35251	4.50002	6.02669	4.70269	14.3665	10.7527	6.63198
PF00080	g__Marvinbryantia.s__Marvinbryantia_formatexigens	16.391	0	4.75709	14.3072	1.01204	1.10993	0	0	315.489	67.018	22.2451	9.84843	0	0	5.80387	0
PF00080	unclassified	0.241809	0	0	0	0	0.376644	1.96514	0	0	0.259964	0.0762947	0	0	2.13987	0	0.312018
PF00081	TOTAL	971.639	1461.53	1066.3	1330.49	696.069	798.274	701.664	597.818	991.794	699.001	784.381	669.834	699.534	626.609	638.621	565.536
PF00081	g__Akkermansia.s__Akkermansia_muciniphila	0	0	0	0	0	0	0	0	11.1043	9.14193	5.90505	4.04736	105.608	82.6185	58.655	60.4633
PF00081	g__Bacteroides.s__Bacteroides_caccae	40.0626	45.0521	34.7508	83.5515	207.683	154.139	114.942	213.853	22.7888	20.659	10.2233	11.1521	209.426	159.055	139.846	163.077
PF00081	g__Bacteroides.s__Bacteroides_ovatus	413.086	725.786	653.009	568.229	161.705	167.745	202.952	88.9242	405.119	433.815	436.216	377.04	67.9096	142.355	89.4306	89.1549
PF00081	g__Bacteroides.s__Bacteroides_thetaiotaomicron	252.533	484.095	227.892	516.256	205.596	345.803	195.339	191.569	331.407	192.081	185.287	148.404	122.797	89.5001	72.0005	111.775
PF00081	g__Bacteroides.s__Bacteroides_uniformis	245.011	186.552	121.798	139.459	106.418	103.214	157.525	89.5497	183.931	23.3078	127.524	97.6285	159.894	95.5375	256.767	110.834
PF00081	g__Barnesiella.s__Barnesiella_intestinihominis	10.0725	10.4078	13.2426	16.4706	5.49843	8.759	6.61199	6.12823	22.9209	9.69419	7.39111	10.5923	6.69262	2.34967	7.63489	4.95991
PF00081	g__Citrobacter.s__Citrobacter_rodentium	0.0810798	0	1.01284	0.290668	0	0.226219	1.03166	0.221526	0.0858451	0.245604	0.445853	0	0.57312	0	0.523581	0
PF00081	g__Escherichia.s__Escherichia_coli	10.1971	9.64513	14.5978	6.22635	8.77668	18.3868	23.2619	6.87167	13.8004	9.50208	10.8258	20.0571	25.3133	53.8601	13.3953	25.2719
PF00081	unclassified	0.59493	0	0	0	0.391534	0	0	0.701536	0.636365	0.554668	0.563555	0.912815	1.32031	1.33352	0.368178	0
PF00082	TOTAL	99.8001	63.9577	88.8135	115.053	76.162	77.4023	50.5403	64.8508	298.593	149.702	92.5251	112.13	89.2331	71.6807	82.9366	80.1516
PF00082	g__Bacteroides.s__Bacteroides_caccae	6.06002	3.95672	5.29607	7.66127	33.3279	30.628	12.7713	25.8272	4.04808	4.74536	3.57434	8.55285	39.6343	22.8208	12.7559	30.3325
PF00082	g__Bacteroides.s__Bacteroides_ovatus	23.3731	14.4498	16.3552	38.1975	3.52344	2.68842	2.4443	1.74217	8.7295	14.4122	9.82831	22.8142	2.86893	1.97918	1.25717	4.21609
PF00082	g__Bacteroides.s__Bacteroides_thetaiotaomicron	16.9842	19.9865	29.2173	19.8361	11.936	16.3213	8.72619	11.6403	30.1043	32.4134	17.406	36.3014	15.0995	8.07087	8.79978	10.2706
PF00082	g__Bacteroides.s__Bacteroides_uniformis	10.4584	2.85919	8.14647	4.20209	6.81497	7.23236	8.48982	8.30104	5.98553	3.49065	7.19447	13.2247	14.9617	6.82163	11.072	11.4384
PF00082	g__Barnesiella.s__Barnesiella_intestinihominis	2.19053	7.01773	1.80117	8.96671	1.89086	1.98501	4.44413	0.686689	3.57101	4.43246	3.46863	5.20169	1.71567	0	3.74179	2.12946
PF00082	g__Lachnoclostridium.s__Clostridium_symbiosum	9.24493	9.40425	5.39411	6.49078	7.43555	8.583	10.1674	7.73969	7.37458	7.43247	7.51601	4.82355	13.4368	26.9864	11.4847	20.0361
PF00082	g__Marvinbryantia.s__Marvinbryantia_formatexigens	26.1727	0	15.1014	22.0275	9.28448	8.29731	2.22711	7.99279	234.028	75.9585	38.7185	11.7053	0	0	33.8253	0
PF00082	unclassified	5.31619	6.28357	7.50169	7.67093	1.94878	1.66692	1.27002	0.920838	4.75258	6.81733	4.81887	9.50656	1.51618	5.00184	0	1.72849
PF00083	TOTAL	259.905	199.705	461.503	613.028	93.0764	114.226	80.2424	114.101	237.203	478.182	328.156	600.644	242.68	171.953	66.234	192.439
PF00083	g__Akkermansia.s__Akkermansia_muciniphila	0	0	0	0	0	0	0	0	4.92481	4.39692	2.86597	3.87934	45.6805	50.2273	19.2434	30.5093
PF00083	g__Bacteroides.s__Bacteroides_caccae	1.78992	1.31796	2.69302	2.2482	9.64892	11.057	2.36887	11.3789	0.954436	0.909714	0.602877	5.16169	9.32367	7.72625	3.95716	7.88215
PF00083	g__Bacteroides.s__Bacteroides_ovatus	124.052	113.133	297.017	395.815	36.7375	39.783	30.6706	33.9876	131.726	399.154	233.562	380.909	58.0333	46.8057	10.3873	57.7876
PF00083	g__Bacteroides.s__Bacteroides_thetaiotaomicron	74.0257	58.5634	112.406	173.365	19.1166	28.0388	34.4522	24.8645	49.5415	37.2444	51.5581	102.003	16.6374	12.8003	11.9991	16.6841
PF00083	g__Bacteroides.s__Bacteroides_uniformis	37.076	7.86411	27.016	30.1702	18.0286	12.5751	5.14702	36.1283	25.2436	5.32884	15.9524	44.0303	80.4655	23.7367	11.6668	48.2704
PF00083	g__Barnesiella.s__Barnesiella_intestinihominis	0.309311	0.821766	0	2.99518	0	0	0	0	0.870181	1.13395	0	0.7684	0.464609	0	0	0
PF00083	g__Citrobacter.s__Citrobacter_rodentium	0	0	0	0	0	0.0401587	0	0	0	0	0	0	0	0	0	0
PF00083	g__Desulfovibrio.s__Desulfovibrio_piger	1.15553	0	2.50164	0	5.69213	17.4575	1.96629	5.26887	1.10239	0.416728	0.501148	0	9.46087	16.1715	5.25386	18.2189
PF00083	g__Escherichia.s__Escherichia_coli	18.4412	12.4341	16.2965	4.98103	1.81909	1.20026	0	0.550557	20.0323	26.3982	20.1088	55.8953	13.0741	2.31334	0	4.33634
PF00083	unclassified	3.05595	5.57089	3.57312	3.4531	2.0336	4.07431	5.63756	1.92267	2.80762	3.19933	3.00454	7.99686	9.54	12.172	3.72644	8.75035
PF00084	TOTAL	0	0	0	0	0	0	0	0	0	0	0	0	0	0.628852	0	0
PF00084	unclassified	0	0	0	0	0	0	0	0	0	0	0	0	0	0.628852	0	0
PF00085	TOTAL	743.192	1230.75	991.046	1080.35	932.733	709.831	771.321	820.703	917.639	1094.53	969.701	748.627	1053.52	1027.49	854.703	906.364
PF00085	g__Akkermansia.s__Akkermansia_muciniphila	0	0	0	0	0	0	0	0	41.5412	24.9217	21.543	17.937	241.398	223.934	168.498	191.543
PF00085	g__Bacteroides.s__Bacteroides_caccae	116.496	170.094	194.82	190.075	489.079	330.616	240.114	468.61	109.065	234.341	164.949	122.084	381.683	360.049	279.604	311.058
PF00085	g__Bacteroides.s__Bacteroides_ovatus	320.594	682.187	479.684	517.029	158.735	100.704	134.998	71.7605	345.623	521.09	452.192	309.093	59.0198	105.305	66.1532	71.6386
PF00085	g__Bacteroides.s__Bacteroides_thetaiotaomicron	81.8557	169.602	142.18	171.549	80.7498	94.8	71.3651	82.2014	182.269	135.595	126.393	118.451	51.6745	55.6311	45.6782	40.4127
PF00085	g__Bacteroides.s__Bacteroides_uniformis	159.66	118.387	80.9382	109.768	91.385	100.494	154.35	87.8568	125.147	25.0839	68.4618	107.049	165.899	69.6493	177.879	112.766
PF00085	g__Barnesiella.s__Barnesiella_intestinihominis	8.35494	9.58705	12.2068	9.33839	4.48086	11.2928	13.7191	12.5837	13.3945	9.65889	19.4976	9.29632	4.70575	2.17212	12.4436	9.2274
PF00085	g__Citrobacter.s__Citrobacter_rodentium	0	0	0	0.192639	0.102527	0	0	0.110111	0.512041	0	0.177292	0	0.210559	0.55755	0.347001	0
PF00085	g__Collinsella.s__Collinsella_aerofaciens	1.25328	15.7196	2.56851	7.77373	10.5211	5.71088	7.14544	14.1347	7.16509	11.2005	14.4093	0	29.822	22.1501	28.3862	31.0556
PF00085	g__Desulfovibrio.s__Desulfovibrio_piger	7.59415	5.71089	15.7052	14.697	56.4871	29.1276	61.7024	53.6268	4.28173	5.33313	2.90085	3.83837	67.8908	87.8822	25.407	67.8628
PF00085	g__Escherichia.s__Escherichia_coli	2.8319	0.744624	1.77325	1.01296	6.10905	6.5958	4.13411	3.8602	2.99168	1.41888	4.0901	9.34341	11.3939	19.1071	2.60182	11.3118
PF00085	g__Lachnoclostridium.s__Clostridium_symbiosum	5.69917	12.8651	8.4847	10.6077	14.5441	11.9361	25.9787	12.4652	12.3819	13.0157	6.14232	4.84264	23.5145	33.6947	12.3547	43.4261
PF00085	g__Marvinbryantia.s__Marvinbryantia_formatexigens	11.66	0	7.2891	7.79348	6.45274	4.77676	2.02412	5.9571	43.2278	30.1983	29.8346	9.85167	0	0	13.9295	0
PF00085	unclassified	27.1931	45.8508	45.3961	40.515	14.0871	13.7769	55.7903	7.53645	30.0382	82.6741	59.1096	36.8409	16.3062	47.3559	21.4201	16.0609
PF00086	TOTAL	0	0	11.1014	2.15862	5.75933	6.62751	63.5837	1.58429	2.732	0	4.93046	0.536449	3.6017	53.2766	19.9713	6.62708
PF00086	unclassified	0	0	11.1014	2.15862	5.75933	6.62751	63.5837	1.58429	2.732	0	4.93046	0.536449	3.6017	53.2766	19.9713	6.62708
PF00087	TOTAL	0	0	1.01938	0.476152	1.26642	2.03638	4.43591	0.544333	0.703127	0	1.02087	0	1.16876	5.04791	2.57036	0
PF00087	unclassified	0	0	1.01938	0.476152	1.26642	2.03638	4.43591	0.544333	0.703127	0	1.02087	0	1.16876	5.04791	2.57036	0
PF00088	TOTAL	0	0	4.1648	1.00479	4.07427	1.98658	13.6771	0	0.401571	0	1.01866	0	1.48815	15.1066	2.66461	1.92746
PF00088	unclassified	0	0	4.1648	1.00479	4.07427	1.98658	13.6771	0	0.401571	0	1.01866	0	1.48815	15.1066	2.66461	1.92746
PF00089	TOTAL	0.798358	0.522401	5.77515	0.542254	2.90199	0.227066	23.849	0.0715771	0	0	0.537734	1.28452	0	23.9263	8.91838	0.422352
PF00089	g__Escherichia.s__Escherichia_coli	0.598653	0.25381	0	0.542254	0	0	0	0	0	0	0	0.601955	0	0	0	0
PF00089	unclassified	0.199705	0.268591	5.77515	0	2.90199	0.227066	23.849	0.0715771	0	0	0.537734	0.682562	0	23.9263	8.91838	0.422352
PF00091	TOTAL	192.155	136.222	231.913	168.021	171.54	182.672	142.883	141.18	156.025	204.068	172.205	196.993	206.849	205.79	131.01	195.439
PF00091	g__Akkermansia.s__Akkermansia_muciniphila	0	0	0	0	0	0	0	0	2.60728	2.448	1.64919	2.3823	31.6247	24.1367	13.2655	18.1069
PF00091	g__Bacteroides.s__Bacteroides_caccae	19.2709	11.2173	23.1017	23.6436	74.8255	60.028	31.4149	43.796	10.6686	10.3774	8.35599	17.8869	56.4895	54.7095	22.2261	41.3487
PF00091	g__Bacteroides.s__Bacteroides_ovatus	68.0998	67.3689	96.4309	58.4171	13.3451	17.3736	18.0832	6.72262	34.4504	78.4997	54.1045	64.0634	14.5135	14.4903	6.47753	11.5878
PF00091	g__Bacteroides.s__Bacteroides_thetaiotaomicron	38.3686	28.037	63.9011	50.7096	24.8473	34.4806	24.8654	21.8124	21.6344	33.6051	30.6291	47.0877	16.2847	15.025	11.8758	14.4201
PF00091	g__Bacteroides.s__Bacteroides_uniformis	30.6498	9.15937	18.9356	11.2787	17.3436	17.4924	23.2135	16.9719	14.1711	7.96766	12.6788	34.1484	33.9378	17.8196	20.4222	21.284
PF00091	g__Barnesiella.s__Barnesiella_intestinihominis	2.04794	1.24445	1.49316	3.31277	0.606443	1.72356	1.79715	0.964894	1.99962	1.65725	2.23212	2.12307	0.530442	0	1.40627	1.05467
PF00091	g__Citrobacter.s__Citrobacter_rodentium	0.076337	0	0	0	0.0485505	0.106493	0	0.10426	0	0	0	0	0.134899	0	0	0
PF00091	g__Collinsella.s__Collinsella_aerofaciens	1.08419	3.51746	0.950947	1.11436	3.4605	4.27332	2.30047	7.12212	2.51821	2.08704	2.38598	0	11.7026	9.34619	10.1589	24.2526
PF00091	g__Desulfovibrio.s__Desulfovibrio_piger	0.782845	0.678471	1.69287	0.916181	6.41008	8.60077	9.75528	8.331	1.05286	1.07333	0.502327	0.810827	12.5363	14.2514	9.86439	9.81677
PF00091	g__Escherichia.s__Escherichia_coli	3.25067	2.37265	3.09412	0.540693	3.3191	8.18152	1.76264	3.89522	2.70512	1.82399	3.11882	5.01216	9.84656	15.1788	2.59389	5.2325
PF00091	g__Lachnoclostridium.s__Clostridium_symbiosum	8.96128	12.6262	6.60055	5.57898	15.2181	13.2719	24.8059	14.6115	11.4193	10.2698	10.0115	11.7296	19.2477	38.6795	18.0959	47.608
PF00091	g__Marvinbryantia.s__Marvinbryantia_formatexigens	19.1086	0	13.9925	12.2346	11.7607	16.7596	2.85673	16.8479	52.5716	54.2588	45.8398	10.8948	0	0	14.6237	0
PF00091	unclassified	0.454157	0	1.71936	0.274595	0.355329	0.380145	2.02806	0	0.226423	0	0.696868	0.854136	0	2.15273	0	0.727126
PF00092	TOTAL	246.474	213.607	208.515	196.757	234.927	246.789	217.329	193.336	206.911	262.921	223.269	292.658	255.893	181.457	151.561	221.487
PF00092	g__Akkermansia.s__Akkermansia_muciniphila	0	0	0	0	0	0	0	0	2.71222	1.99364	1.51458	0.650468	26.3553	16.4727	9.66167	11.9948
PF00092	g__Bacteroides.s__Bacteroides_caccae	17.8784	15.1788	16.8768	15.9429	129.122	125.424	78.6301	101.054	13.9496	12.8526	9.21265	19.7196	117.512	89.8433	63.6927	103.873
PF00092	g__Bacteroides.s__Bacteroides_ovatus	123.2	101.158	115.964	91.3561	25.6257	28.9833	40.7652	13.9532	104.855	155.073	126.595	119.199	26.4237	21.0916	12.6676	24.1655
PF00092	g__Bacteroides.s__Bacteroides_thetaiotaomicron	63.6318	77.6501	50.4753	72.8755	58.7309	66.7649	55.6048	53.1719	56.8982	74.7936	62.8039	94.776	41.1635	29.7198	25.1888	43.1505
PF00092	g__Bacteroides.s__Bacteroides_uniformis	40.8802	17.6617	23.8311	15.0987	19.9753	22.3862	36.3422	23.0964	26.4009	16.8569	21.9214	56.6864	43.054	20.714	35.8465	36.5153
PF00092	g__Barnesiella.s__Barnesiella_intestinihominis	0.883628	1.95777	1.36729	1.48329	0.661521	2.46784	2.75142	1.08914	2.09502	1.35222	1.22182	1.62744	0	0	3.56218	0.671593
PF00092	g__Desulfovibrio.s__Desulfovibrio_piger	0	0	0	0	0.811692	0.763037	1.27592	0.97137	0	0	0	0	1.38527	1.37309	0.941743	1.11601
PF00092	unclassified	0	0	0	0	0	0	1.95921	0	0	0	0	0	0	2.24214	0	0
PF00094	TOTAL	0	0	4.74678	0	10.1972	7.34059	39.5999	0.939321	0.949752	0	3.91709	0	4.27158	27.6372	20.9756	0
PF00094	unclassified	0	0	4.74678	0	10.1972	7.34059	39.5999	0.939321	0.949752	0	3.91709	0	4.27158	27.6372	20.9756	0
PF00097	TOTAL	0	0	0	0	0	0	0.7049	0	0	0	0	0	0	0	0	0
PF00097	unclassified	0	0	0	0	0	0	0.7049	0	0	0	0	0	0	0	0	0
PF00098	TOTAL	0	0	5.2312	0	6.89673	3.21849	40.4462	2.34814	0.792807	0.443469	1.60791	0	2.62149	33.8891	17.2637	6.1659
PF00098	unclassified	0	0	5.2312	0	6.89673	3.21849	40.4462	2.34814	0.792807	0.443469	1.60791	0	2.62149	33.8891	17.2637	6.1659
PF00102	TOTAL	0	0	0.375809	0.0896404	1.42359	0.370564	16.8637	0	0	0	0.208363	0	0	13.3777	4.62757	0.512519
PF00102	unclassified	0	0	0.375809	0.0896404	1.42359	0.370564	16.8637	0	0	0	0.208363	0	0	13.3777	4.62757	0.512519
PF00104	TOTAL	0	0	3.73371	0	2.30389	0.848236	16.203	0	1.50459	0	0.492922	0	0.587614	14.4498	5.88348	1.8168
PF00104	unclassified	0	0	3.73371	0	2.30389	0.848236	16.203	0	1.50459	0	0.492922	0	0.587614	14.4498	5.88348	1.8168
PF00105	TOTAL	0	0	2.95061	0	1.69426	0.379249	12.3647	0	1.32951	0	0.492922	0	0	13.4065	5.88348	0.899584
PF00105	unclassified	0	0	2.95061	0	1.69426	0.379249	12.3647	0	1.32951	0	0.492922	0	0	13.4065	5.88348	0.899584
PF00106	TOTAL	264.168	272.788	270.856	250.835	348.21	416.999	278.765	332.464	308.079	285.108	269.657	318.903	399.211	384.153	203.513	351.318
PF00106	g__Akkermansia.s__Akkermansia_muciniphila	0	0	0	0	0	0	0	0	1.12898	1.13597	0.850243	0	10.5356	9.54529	7.08299	6.09406
PF00106	g__Bacteroides.s__Bacteroides_caccae	17.9334	13.7395	17.3484	24.6709	138.43	112.469	36.1411	111.062	14.4674	10.9478	8.49615	19.6354	132.736	72.7755	40.6716	108.418
PF00106	g__Bacteroides.s__Bacteroides_ovatus	90.7404	125.103	109.593	106.871	29.8872	35.6298	28.2963	17.7463	80.8744	104.604	81.0135	122.233	39.516	23.7382	9.18155	27.1738
PF00106	g__Bacteroides.s__Bacteroides_thetaiotaomicron	70.9339	100.486	71.5001	82.6183	46.4364	95.1484	43.1986	83.3158	73.3956	59.38	68.7049	77.5241	38.3965	27.219	24.6362	38.0857
PF00106	g__Bacteroides.s__Bacteroides_uniformis	37.7526	13.0466	25.3558	10.8654	28.789	27.7622	38.404	33.4687	33.3601	12.8112	17.9488	48.901	53.3677	28.6972	31.8935	42.9416
PF00106	g__Barnesiella.s__Barnesiella_intestinihominis	0	0.371039	0.764885	1.6347	0	0.31727	0	0	0.942011	0.943969	0	0	0	0	0	0
PF00106	g__Citrobacter.s__Citrobacter_rodentium	0	0	0	0	0	0.0823946	0	0	0	0	0	0.0934952	0	0	0	0
PF00106	g__Collinsella.s__Collinsella_aerofaciens	0	1.22532	0	0	1.13032	1.2396	2.00575	1.6056	1.0359	0	0.504429	0	1.99508	1.25576	4.86926	8.48302
PF00106	g__Desulfovibrio.s__Desulfovibrio_piger	1.42829	0.251339	1.39579	0.665353	18.3222	5.45727	21.6359	18.1819	0.691949	0.797231	0	0.387914	12.4843	24.7204	3.97854	13.3633
PF00106	g__Escherichia.s__Escherichia_coli	14.8274	5.48467	15.9311	2.19847	52.8397	111.424	51.901	41.0528	16.3111	17.6687	23.1773	24.3313	87.5458	136.485	31.6279	73.2151
PF00106	g__Lachnoclostridium.s__Clostridium_symbiosum	4.30091	8.51602	2.40465	4.42241	7.54644	7.04042	12.1269	6.49138	4.59864	6.09987	4.56405	3.30615	12.2406	21.5338	8.64741	18.9703
PF00106	g__Marvinbryantia.s__Marvinbryantia_formatexigens	21.3273	0	16.6379	12.0565	14.3721	13.291	2.57564	14.8031	75.372	65.9739	58.3574	14.0802	0	0	26.5371	0
PF00106	unclassified	4.92423	4.56481	9.92436	4.83244	10.4558	7.13757	42.48	4.73617	5.90132	4.74551	6.03988	8.41064	10.3937	38.1828	14.3867	14.5734
PF00107	TOTAL	106.703	39.9944	106.561	86.7651	107.526	85.0806	70.3789	82.5953	398.978	231.987	229.403	90.9816	192.231	255.002	99.1145	198.88
PF00107	g__Akkermansia.s__Akkermansia_muciniphila	0	0	0	0	0	0	0	0	10.9535	10.1736	4.95292	6.35287	104.212	101.757	34.8864	59.583
PF00107	g__Bacteroides.s__Bacteroides_ovatus	13.7232	12.6502	24.8615	23.6432	0.665077	2.86118	0.971628	0.685535	16.0061	16.9163	18.1845	24.5929	1.34676	0.553354	0	0.579318
PF00107	g__Bacteroides.s__Bacteroides_thetaiotaomicron	9.75218	7.50682	17.9048	16.6393	2.83797	4.47338	2.94287	2.50947	6.35259	9.31495	8.82694	16.6588	2.33323	2.23653	1.47475	1.61606
PF00107	g__Barnesiella.s__Barnesiella_intestinihominis	1.21658	1.99739	1.18954	1.88678	0.814413	1.01235	0.814584	0.758058	2.41776	1.17041	0.704197	0.650207	0	0	1.28634	0
PF00107	g__Citrobacter.s__Citrobacter_rodentium	0.71775	0	0	0.259882	0	0	0	0	0	0.424254	0.717585	0	0	0	0	0
PF00107	g__Desulfovibrio.s__Desulfovibrio_piger	0.398085	0	0	0.400595	7.08306	4.52384	6.38488	6.40678	0.55458	0.715173	0	0	9.80609	13.3418	6.66037	13.1372
PF00107	g__Escherichia.s__Escherichia_coli	1.98292	0.448047	0.412757	0.496191	0.91565	2.10372	0.822411	1.43812	2.46778	3.72568	3.66186	6.36493	2.35362	7.62461	0.695639	0
PF00107	g__Lachnoclostridium.s__Clostridium_symbiosum	7.08224	16.2045	5.72163	6.36946	46.4952	28.1746	53.3242	37.4351	16.8239	8.22279	7.41095	4.45637	70.8474	122.794	18.4317	120.375
PF00107	g__Marvinbryantia.s__Marvinbryantia_formatexigens	70.2941	0	53.4485	36.3354	46.9687	40.2019	3.69408	32.9467	341.297	179.372	181.272	28.7693	0	0	34.8806	0
PF00107	unclassified	1.53636	1.18747	3.02257	0.734231	1.74583	1.72968	1.42419	0.415469	2.10417	1.95174	3.67216	3.13625	1.33222	6.69459	0.798765	3.58978
PF00108	TOTAL	86.5644	122.799	56.4976	62.7561	50.4463	81.5272	119.501	49.8264	83.1193	79.5206	70.2394	65.9366	130.783	239.533	132.495	153.004
PF00108	g__Escherichia.s__Escherichia_coli	0	0	0	0	2.10009	3.5907	3.63116	0.835148	0	0	0.603129	2.18185	11.5157	13.4557	15.4935	14.9657
PF00108	g__Lachnoclostridium.s__Clostridium_symbiosum	85.6687	122.799	52.1106	62.525	46.3828	75.3826	93.6394	47.7322	82.7165	79.5206	68.7135	61.1083	113.532	209.939	105.006	132.567
PF00108	unclassified	0.895681	0	4.387	0.231089	1.96345	2.55394	22.2307	1.25908	0.402764	0	0.922756	2.64647	5.73498	16.1385	11.9954	5.47162
PF00109	TOTAL	667.506	743.163	532.212	406.285	753.539	815.37	375.28	582.839	608.703	585.736	592.858	939.135	842.349	605.446	575.043	723.411
PF00109	g__Akkermansia.s__Akkermansia_muciniphila	0	0	0	0	0	0	0	0	10.5291	8.20207	4.91176	8.40074	107.115	81.4035	41.9213	53.909
PF00109	g__Bacteroides.s__Bacteroides_caccae	60.7617	40.6624	40.4933	25.2363	362.305	338.098	71.8567	233.61	43.8438	35.2351	33.2094	60.5682	324.735	242.941	214.367	276.341
PF00109	g__Bacteroides.s__Bacteroides_ovatus	324.798	453.982	260.419	235.188	81.4262	81.7315	65.2618	69.6663	266.475	340.108	316.774	417.488	71.8228	81.4612	34.5525	96.0585
PF00109	g__Bacteroides.s__Bacteroides_thetaiotaomicron	138.674	165.119	139.295	105.728	159.741	218.609	106.853	140.936	144.969	129.604	150.553	250.822	124.723	75.1822	98.7478	123.16
PF00109	g__Bacteroides.s__Bacteroides_uniformis	121.663	57.4488	63.2718	23.4659	110.112	115.202	92.4852	101.756	102.78	46.8266	59.2057	158.39	142.042	67.4394	136.382	96.8561
PF00109	g__Barnesiella.s__Barnesiella_intestinihominis	16.434	21.9241	24.2332	14.367	12.6301	24.9508	21.6269	12.4524	26.2993	19.8648	20.6175	25.8241	8.92377	4.54763	33.2522	19.0985
PF00109	g__Citrobacter.s__Citrobacter_rodentium	0.0719291	0	0	0	0.0448063	0.319411	0.0560254	0.0491311	0.16778	0	0.0774798	0.112963	0.343119	0	0.113734	0.0389687
PF00109	g__Collinsella.s__Collinsella_aerofaciens	0	0.566599	0	0	0.356617	0	0	0.287247	0	0	0	0	0.897921	0	0	0.775354
PF00109	g__Desulfovibrio.s__Desulfovibrio_piger	0.840694	0.52635	0.808202	0.837049	14.7185	10.3581	8.82259	15.6512	0.834849	1.79408	0.857927	1.23505	25.9998	28.7782	10.1848	33.2476
PF00109	g__Escherichia.s__Escherichia_coli	3.19886	0.890181	0.626998	0.748306	9.89949	22.7737	3.09976	6.80078	7.50584	2.33984	5.04345	13.4582	33.392	17.964	1.99252	18.3532
PF00109	g__Lachnoclostridium.s__Clostridium_symbiosum	0.7422	0.974799	1.00448	0	2.06063	2.04777	1.12727	0.945149	4.769	1.00806	0.50109	2.1917	2.35428	3.46263	1.19782	5.00205
PF00109	unclassified	0.320782	1.06895	2.06048	0.714685	0.245272	1.28025	4.0917	0.683915	0.529341	0.753913	1.10624	0.645368	0	2.26564	2.33229	0.570482
PF00111	TOTAL	313.321	185.854	310.019	190.931	353.93	393.667	320.488	327.15	356.662	417.762	250.18	443.174	419.352	407.482	262.191	390.811
PF00111	g__Bacteroides.s__Bacteroides_caccae	27.5901	17.705	25.1137	15.7374	105.559	115.579	30.8895	78.14	12.9091	17.9549	10.5288	33.1424	128.606	76.6799	59.018	104.96
PF00111	g__Bacteroides.s__Bacteroides_ovatus	84.3893	84.5197	91.8573	64.399	12.3677	17.6543	14.1639	11.9075	58.6748	113.774	60.5878	164.836	20.1217	13.3846	8.55062	21.0694
PF00111	g__Bacteroides.s__Bacteroides_thetaiotaomicron	53.632	55.7948	81.8537	48.9337	49.3791	78.9576	30.1229	41.854	44.2753	63.4049	42.1322	111.62	44.5108	29.5376	32.4048	35.2421
PF00111	g__Bacteroides.s__Bacteroides_uniformis	52.3361	20.7947	47.858	18.6846	37.1406	41.8807	54.805	39.3519	35.2848	20.6912	24.1088	100.257	100.891	48.6039	58.6508	59.9408
PF00111	g__Barnesiella.s__Barnesiella_intestinihominis	1.18778	1.61071	1.58786	1.37767	1.20338	1.46465	3.12119	1.99884	1.43944	1.30073	1.41982	1.65572	0.69966	0	1.88942	1.82709
PF00111	g__Desulfovibrio.s__Desulfovibrio_piger	0.58835	0	0.535605	0.795581	105.368	82.3857	166.73	101.922	0	0	0	0	104.427	210.44	30.8754	147.04
PF00111	g__Escherichia.s__Escherichia_coli	1.04672	0.26385	0	0.619722	0.322771	2.36158	0	0.346476	1.29678	0	0.502327	0.429254	7.97321	3.12573	3.65248	6.6546
PF00111	g__Lachnoclostridium.s__Clostridium_symbiosum	2.8194	4.31591	1.65738	2.57624	2.92554	3.07453	8.99153	6.87203	1.82616	2.45318	2.95061	1.919	8.96773	19.5522	5.05335	11.7561
PF00111	g__Marvinbryantia.s__Marvinbryantia_formatexigens	88.8572	0	57.5607	37.4563	38.057	48.1865	5.57897	44.2567	200.129	196.667	106.306	27.4515	0	0	60.2266	0
PF00111	unclassified	0.874839	0.84967	1.99426	0.350822	1.60765	2.12217	6.08578	0.500867	0.826343	1.51594	1.6426	1.86347	3.15509	6.15822	1.86977	2.32118
PF00112	TOTAL	132.919	132.076	132.996	130.456	229.362	181.927	101.362	143.982	92.3476	141.437	106.805	156.57	169.606	166.966	85.8212	152.401
PF00112	g__Bacteroides.s__Bacteroides_caccae	44.995	32.1635	47.8383	40.5985	203.392	154.494	70.1461	125.979	26.0336	29.477	22.7952	48.0052	147.73	133.595	71.2841	125.177
PF00112	g__Bacteroides.s__Bacteroides_ovatus	82.4265	97.806	80.0789	85.702	20.2214	21.327	17.149	12.151	52.7091	99.3241	69.8569	104.4	19.4147	17.9429	6.69872	22.4343
PF00112	g__Lachnoclostridium.s__Clostridium_symbiosum	1.21573	2.1061	1.84969	2.01214	1.51388	1.39567	1.65166	1.34942	1.4077	1.82168	1.16993	1.98955	2.46155	3.12404	1.30793	4.79003
PF00112	g__Marvinbryantia.s__Marvinbryantia_formatexigens	4.28149	0	3.22961	2.14332	3.65799	4.71051	0	4.50246	12.1973	10.8135	12.4386	2.17641	0	0	5.77364	0
PF00112	unclassified	0	0	0	0	0.577093	0	12.4147	0	0	0	0.544419	0	0	12.3045	0.756732	0
PF00113	TOTAL	333.821	403.967	351.679	394.965	261.162	311.382	281.356	207.948	355.626	264.96	251.756	288.657	300.023	283.837	227.745	254
PF00113	g__Akkermansia.s__Akkermansia_muciniphila	0	0	0	0	0	0	0	0	3.17574	1.66215	1.46198	1.22908	25.6242	19.1754	13.9754	15.7234
PF00113	g__Bacteroides.s__Bacteroides_caccae	14.5476	12.1608	15.1872	24.2026	83.8725	72.9247	51.0906	79.6175	9.30573	8.05636	3.78203	6.58172	93.7198	72.7776	53.8926	61.6941
PF00113	g__Bacteroides.s__Bacteroides_ovatus	162.969	221.904	194.758	185.044	51.4963	55.6432	58.6458	19.8791	133.693	140.825	128.035	147.935	28.7827	37.5974	19.2866	30.8376
PF00113	g__Bacteroides.s__Bacteroides_thetaiotaomicron	73.321	105.645	65.7958	115.76	41.4727	71.2352	45.5671	31.5478	96.6929	51.8697	46.5105	45.4791	32.6865	26.7465	16.2784	24.9891
PF00113	g__Bacteroides.s__Bacteroides_uniformis	38.9743	34.4614	22.8102	28.7665	30.3016	33.8212	58.724	31.0683	35.3234	7.69304	19.9001	31.676	47.2399	30.6431	74.6746	42.6751
PF00113	g__Barnesiella.s__Barnesiella_intestinihominis	23.0728	19.589	31.6328	34.5986	7.60825	15.7622	12.3037	5.47069	40.8084	33.5092	30.151	22.3241	4.18569	0	11.7021	7.50406
PF00113	g__Citrobacter.s__Citrobacter_rodentium	0.2183	0.0776029	0.451807	0.160532	0.170861	0.468518	0.480747	0.0458798	0.480038	0.245662	0.184295	0.296183	0.504465	0.735594	0.397605	0.222924
PF00113	g__Collinsella.s__Collinsella_aerofaciens	0	0.371344	0	0	0.624024	0	0.861126	0.808805	0	0	0	0	1.07533	0	0	1.34742
PF00113	g__Desulfovibrio.s__Desulfovibrio_piger	3.56705	1.21923	6.34124	2.58219	36.4517	29.4627	43.3714	31.5284	3.19226	3.22626	1.4001	2.76659	43.087	61.0533	23.5759	49.249
PF00113	g__Escherichia.s__Escherichia_coli	14.6636	8.53786	13.9164	2.41877	7.00541	30.7161	4.51629	5.72384	19.6068	12.0953	16.8328	28.8485	22.2351	28.8597	10.6627	17.2378
PF00113	g__Lachnoclostridium.s__Clostridium_symbiosum	0.705738	0	0	0	0.810171	0.528299	0	0.517338	0.874874	0.629551	0	0.414033	0.881978	3.13518	1.14786	0.723662
PF00113	g__Marvinbryantia.s__Marvinbryantia_formatexigens	1.78177	0	0	0.742412	0.845445	0.819907	0	0.683689	12.472	5.1483	3.2399	1.10687	0	0	0.939794	0
PF00113	unclassified	0	0	0.785128	0.690254	0.503771	0	5.7943	1.05707	0	0	0.25781	0	0	3.11405	1.21121	1.79567
PF00115	TOTAL	112.139	51.9581	3871.47	567.199	2400.42	1079.71	7903.65	1277.04	469.73	430.705	1265.9	144.289	974.465	7920.45	5300.03	2688.41
PF00115	unclassified	112.139	51.9581	3871.47	567.199	2400.42	1079.71	7903.65	1277.04	469.73	430.705	1265.9	144.289	974.465	7920.45	5300.03	2688.41
PF00116	TOTAL	0	0	99.1195	0	57.8	25.2453	0.769196	45.6265	0	0	28.0153	0	28.2329	194.685	131.625	63.2185
PF00116	unclassified	0	0	99.1195	0	57.8	25.2453	0.769196	45.6265	0	0	28.0153	0	28.2329	194.685	131.625	63.2185
PF00117	TOTAL	807.93	639.243	796.987	691.318	721.262	771.619	426.761	633.894	769.866	802.846	635.101	1296.31	895.994	654.173	526.734	735.345
PF00117	g__Akkermansia.s__Akkermansia_muciniphila	0	0	0	0	0	0	0	0	14.1602	10.7603	5.80457	9.01942	91.9268	72.6302	42.0524	53.6922
PF00117	g__Bacteroides.s__Bacteroides_caccae	110.77	73.7515	111.416	123.232	365.607	360.868	130.708	285.33	55.8776	66.7145	45.9923	143.663	386.998	278.469	186.137	289.042
PF00117	g__Bacteroides.s__Bacteroides_ovatus	350.465	374.5	374.86	357.791	88.9188	81.2681	66.4765	71.3084	265.929	378.69	331.325	576.235	90.6827	84.2405	51.4822	93.042
PF00117	g__Bacteroides.s__Bacteroides_thetaiotaomicron	140.268	121.672	165.142	137.718	101.49	137.407	77.8637	99.7191	136.005	119.243	105.045	305.107	91.7903	57.2431	61.3561	75.9409
PF00117	g__Bacteroides.s__Bacteroides_uniformis	104.288	34.7725	80.5705	31.5742	56.7799	66.6223	95.1755	67.7972	82.2431	47.9259	38.0895	182.547	136.609	64.0965	94.7312	86.696
PF00117	g__Barnesiella.s__Barnesiella_intestinihominis	4.15297	4.80617	5.62142	4.81943	3.56784	6.8609	8.70594	4.24913	6.89393	5.51398	5.68831	5.65815	4.00005	1.05619	9.28571	4.35391
PF00117	g__Citrobacter.s__Citrobacter_rodentium	0.0920513	0	0	0	0	0.0732868	0	0	0.125307	0	0.0210472	0	0.185907	0	0	0.0872869
PF00117	g__Collinsella.s__Collinsella_aerofaciens	1.11938	5.00144	1.55482	1.40211	1.81825	3.02776	1.45859	5.39877	1.85239	2.28958	3.00564	0	5.45241	6.8292	9.25725	17.1991
PF00117	g__Desulfovibrio.s__Desulfovibrio_piger	4.05961	2.63201	5.29836	3.49349	36.4512	34.9855	31.4143	39.7801	2.9319	4.19813	2.49719	4.92471	60.6551	65.0499	29.4547	64.4487
PF00117	g__Escherichia.s__Escherichia_coli	3.9037	2.32704	1.88099	0	4.21793	11.6818	3.71373	1.43291	10.0917	0.661731	3.51314	10.8378	11.5736	5.68861	2.40176	10.0739
PF00117	g__Lachnoclostridium.s__Clostridium_symbiosum	9.5438	12.0312	3.80646	3.43477	4.25659	5.05798	5.70471	4.84854	12.1002	9.87055	7.19571	7.94443	8.12069	12.2351	7.04412	15.7764
PF00117	g__Marvinbryantia.s__Marvinbryantia_formatexigens	71.4146	0	44.9204	27.3484	26.1931	35.4525	0	29.1388	178.896	152.921	82.8826	32.3291	0	0	27.7673	0
PF00117	unclassified	7.8524	7.74943	1.91549	0.504573	31.9609	28.314	5.54001	24.8903	2.76098	4.05738	4.04088	18.0428	8.00053	6.63509	5.76473	24.9922
PF00118	TOTAL	847.899	447.012	964.186	444.01	594.182	680.751	523.289	546.367	550.333	880.943	916.227	693.861	648.235	1080.59	634.737	1091.58
PF00118	g__Akkermansia.s__Akkermansia_muciniphila	0	0	0	0	0	0	0	0	18.0713	11.2354	6.26174	6.66983	138.163	159.839	74.6223	114.555
PF00118	g__Bacteroides.s__Bacteroides_caccae	75.9826	29.5605	90.7654	36.2961	203.94	223.762	74.3637	150.365	30.2637	68.8301	54.8025	50.892	148.09	237.282	140.232	266.253
PF00118	g__Bacteroides.s__Bacteroides_ovatus	274.473	165.045	386.286	152.771	63.2361	49.7069	65.2494	23.8903	133.353	314.583	304.964	227.383	33.4321	62.5145	45.002	81.8949
PF00118	g__Bacteroides.s__Bacteroides_thetaiotaomicron	300.995	194.792	371.313	185.771	115.552	207.896	163.498	124.746	187.005	312.422	266.811	262.363	68.3314	94.7399	100.59	99.1459
PF00118	g__Bacteroides.s__Bacteroides_uniformis	95.4171	15.6917	34.8977	9.85209	32.4479	46.2414	45.2537	58.0559	30.5287	17.9856	61.8618	86.2108	51.1832	43.7467	48.881	117.448
PF00118	g__Barnesiella.s__Barnesiella_intestinihominis	5.42972	3.81298	7.58042	4.80782	2.3083	4.89692	4.68261	2.40683	5.35941	5.14419	6.66537	5.33226	1.39328	1.30379	8.17941	3.78168
PF00118	g__Citrobacter.s__Citrobacter_rodentium	0.366089	0	0.728706	0.156243	0.0166313	0.0364801	0.165561	0.250062	0.401257	0.302858	0.560795	0	0.646874	1.35664	0.67546	0.607492
PF00118	g__Collinsella.s__Collinsella_aerofaciens	2.58267	6.09074	0	1.54313	29.1544	11.9877	6.50393	23.1997	4.89864	6.15703	6.47811	1.0353	39.5193	45.3138	36.7815	96.1619
PF00118	g__Desulfovibrio.s__Desulfovibrio_piger	4.61397	1.90332	7.26017	2.96861	47.9258	31.5693	27.8598	62.7401	5.12118	5.35487	3.17781	4.63306	66.3203	88.4139	40.6655	86.8028
PF00118	g__Escherichia.s__Escherichia_coli	9.67065	6.40752	13.1218	4.38843	10.4614	10.4568	14.0787	6.04534	15.1773	9.34393	13.8731	13.7002	12.9705	60.4112	12.6966	19.095
PF00118	g__Lachnoclostridium.s__Clostridium_symbiosum	16.069	19.3029	12.9863	9.6951	42.3671	40.51	98.5449	44.6653	27.1658	34.7528	33.3843	14.3542	69.5221	259.095	55.8915	162.79
PF00118	g__Marvinbryantia.s__Marvinbryantia_formatexigens	61.8723	0	38.3721	33.7429	34.5988	49.4669	8.4049	42.4389	90.7696	93.4327	155.241	21.2867	0	0	50.0105	0
PF00118	unclassified	0.427835	4.40527	0.874071	2.01736	12.1738	4.22096	14.6839	7.56385	2.21853	1.39814	2.14562	0	18.6622	26.5732	20.5092	43.0456
PF00119	TOTAL	178.079	133.144	444.334	215.238	320.489	188.635	785.449	183.913	275.603	260.844	281.045	151.781	218.11	793.775	615.792	241.142
PF00119	g__Akkermansia.s__Akkermansia_muciniphila	0	0	0	0	0	0	0	0	3.84199	1.9382	1.97341	2.77811	21.3281	14.9021	8.11822	10.0092
PF00119	g__Bacteroides.s__Bacteroides_caccae	5.68569	6.03148	7.71938	6.70151	7.45482	9.09529	5.74104	6.70696	3.01995	4.99071	3.20126	3.85788	13.1682	9.35027	6.55687	7.85684
PF00119	g__Bacteroides.s__Bacteroides_ovatus	54.2628	68.1566	79.6917	65.6705	10.6694	11.0845	10.465	5.46704	55.7156	59.3206	60.4761	54.9178	10.7087	8.56233	6.00475	8.98285
PF00119	g__Bacteroides.s__Bacteroides_thetaiotaomicron	33.076	32.0014	33.0282	51.8944	8.40908	16.5008	13.4919	9.38367	35.2672	23.3776	23.3218	24.4282	9.25537	6.29122	7.37212	5.77256
PF00119	g__Bacteroides.s__Bacteroides_uniformis	18.2184	8.77246	9.1984	8.16094	6.95337	10.189	18.3098	6.70908	11.9047	8.85357	10.2098	20.0798	16.4423	7.56546	20.9194	11.4122
PF00119	g__Barnesiella.s__Barnesiella_intestinihominis	1.82014	3.37801	3.49793	2.7362	1.37871	2.99445	2.92614	1.45213	2.64005	1.86933	2.58563	3.44205	1.73327	0.613028	4.17963	2.1717
PF00119	g__Citrobacter.s__Citrobacter_rodentium	0.0554757	0.0320465	0.159923	0	0.0705653	0.193477	0	0.0378926	0.0573035	0.0338158	0.181847	0.0889529	0.193796	0.447696	0.119413	0.245487
PF00119	g__Collinsella.s__Collinsella_aerofaciens	0.350064	1.32888	0	0	0.826799	1.04647	0.636318	1.29803	0.423586	0.365803	1.09999	0	2.11706	1.49845	5.15853	3.09815
PF00119	g__Desulfovibrio.s__Desulfovibrio_piger	2.93625	2.26151	6.58348	2.92249	42.516	24.6548	71.6983	44.7832	3.59225	1.90914	2.4757	2.87482	53.0668	90.0971	16.0774	63.7193
PF00119	g__Escherichia.s__Escherichia_coli	4.15397	3.48768	3.37833	1.05263	7.1017	15.0444	7.98148	6.1825	7.68637	4.07535	5.44989	9.18687	20.829	27.6523	8.6174	11.1395
PF00119	g__Lachnoclostridium.s__Clostridium_symbiosum	3.32058	4.95922	2.41842	2.37971	1.37565	1.41391	1.11193	1.19381	5.32767	3.74953	1.92211	2.12978	3.143	1.36752	1.27912	6.26461
PF00119	g__Marvinbryantia.s__Marvinbryantia_formatexigens	50.5225	0	30.2122	30.0919	36.8733	41.9475	5.83638	41.249	123.2	135.555	72.9619	20.6673	0	0	27.2082	0
PF00119	unclassified	3.67757	2.73439	268.446	43.628	196.86	54.4707	647.251	59.45	22.9265	14.8051	95.1856	7.32958	66.1242	625.428	504.181	110.47
PF00120	TOTAL	2881.03	2345.08	2898.14	2483.39	252.265	305.172	430.338	262.24	2092.54	2098.78	965.059	3669.82	406.671	562.878	242.568	425.94
PF00120	g__Akkermansia.s__Akkermansia_muciniphila	0	0	0	0	0	0	0	0	14.968	9.82846	3.18363	6.99579	22.1364	19.4484	10.1207	9.71103
PF00120	g__Bacteroides.s__Bacteroides_caccae	199.98	127.28	249.97	260.151	61.8113	41.6082	16.9647	42.1334	98.249	153.427	54.111	287.15	42.6083	38.27	21.4216	35.8593
PF00120	g__Bacteroides.s__Bacteroides_ovatus	893.524	1141.99	1029.65	895.966	10.6369	12.454	10.1606	5.53768	373.672	800.266	133.972	1160.81	8.65862	13.3744	5.6144	8.18147
PF00120	g__Bacteroides.s__Bacteroides_thetaiotaomicron	258.178	227.007	541.44	337.48	41.0644	60.7729	47.9174	46.9291	244.093	213.752	79.731	553.754	36.74	30.5638	23.2882	31.4693
PF00120	g__Bacteroides.s__Bacteroides_uniformis	1017.05	562.317	651.716	766.896	2.85516	3.67375	18.3916	4.20797	535.879	386.553	495.904	1208.03	7.86502	3.13704	8.49224	4.9238
PF00120	g__Barnesiella.s__Barnesiella_intestinihominis	1.17573	1.88579	1.97952	1.20736	0.939464	1.69413	1.88568	1.26117	1.9958	1.75291	1.44279	1.10634	0	0	1.88261	0.859743
PF00120	g__Citrobacter.s__Citrobacter_rodentium	0.230941	0	0	0	0	0	0	0	0	0	0.270893	0	0	0	0	0
PF00120	g__Collinsella.s__Collinsella_aerofaciens	0.816694	7.31354	0.784056	0.71699	3.18417	2.37054	0.769762	2.79097	5.72264	2.18225	1.32753	0.654776	22.9258	4.88247	4.55583	9.34901
PF00120	g__Desulfovibrio.s__Desulfovibrio_piger	8.75249	2.95633	9.4014	6.64008	9.09693	9.44827	9.44514	12.0231	3.20557	5.22722	0.821791	4.49147	14.2666	19.7559	8.75196	19.7191
PF00120	g__Escherichia.s__Escherichia_coli	21.8532	6.61114	12.2705	4.32745	1.92685	18.6216	5.24125	4.7307	24.0672	9.59803	5.71998	54.6286	38.0334	8.95093	18.0899	23.9195
PF00120	g__Lachnoclostridium.s__Clostridium_symbiosum	103.336	127.367	58.3981	62.3878	110.329	142.582	316.523	131.882	90.5777	85.4014	71.5337	62.7123	210.129	422.699	125.414	277.943
PF00120	g__Marvinbryantia.s__Marvinbryantia_formatexigens	237.748	0	135.56	46.3209	8.90638	8.8392	1.25175	9.74515	615.591	320.675	108.038	89.2699	0	0	11.8961	0
PF00120	unclassified	138.384	140.347	206.97	101.293	1.51433	3.10777	1.78668	0.998647	84.5232	110.124	9.00322	240.199	3.3086	1.79624	3.04065	4.0044
PF00121	TOTAL	490.758	421.344	426.583	284.632	491.565	574.347	343.529	436.089	554.431	644.672	467.535	562.918	658.982	488.792	403.954	524.277
PF00121	g__Akkermansia.s__Akkermansia_muciniphila	0	0	0	0	0	0	0	0	8.64085	5.22623	4.87826	4.20294	53.4544	47.2508	27.1202	28.6021
PF00121	g__Bacteroides.s__Bacteroides_caccae	37.8814	27.4066	33.1935	21.0361	190.601	206.829	54.1906	136.326	20.0313	30.6485	18.3371	38.7223	211.162	148.506	96.8678	169.356
PF00121	g__Bacteroides.s__Bacteroides_ovatus	131.754	184.329	139.113	103.491	38.2822	45.0983	41.3689	33.0343	94.7112	194.206	141.787	182.951	51.5852	46.1235	20.687	59.6839
PF00121	g__Bacteroides.s__Bacteroides_thetaiotaomicron	76.585	71.182	93.7102	64.2283	62.2891	102.465	53.2236	59.9616	67.5824	75.2284	67.7033	110.896	68.9555	46.7507	38.8655	56.8292
PF00121	g__Bacteroides.s__Bacteroides_uniformis	135.474	74.7669	82.1717	43.8857	95.4099	105.057	124.292	101.865	92.23	46.0152	79.2986	147.593	186.114	95.9311	108.268	114.175
PF00121	g__Barnesiella.s__Barnesiella_intestinihominis	3.98095	7.31923	5.04343	4.18348	3.49192	5.97875	11.3293	5.93509	5.27202	7.98445	6.56931	4.01602	2.55661	1.53101	10.4555	5.94059
PF00121	g__Citrobacter.s__Citrobacter_rodentium	0	0	0.341999	0	0	0	0	0	0	0.468454	0.130475	0	0	0.410319	0	0
PF00121	g__Collinsella.s__Collinsella_aerofaciens	2.93529	17.1968	2.166	2.2682	11.5419	10.713	8.20191	13.8942	5.05486	5.74592	4.01108	0.475571	24.9409	7.03627	10.0865	31.0984
PF00121	g__Desulfovibrio.s__Desulfovibrio_piger	0.397617	0.91871	1.17562	0.730996	8.16862	5.20545	12.1618	9.23314	0.743615	1.0813	0	1.22601	14.2109	13.6796	5.39683	11.8426
PF00121	g__Escherichia.s__Escherichia_coli	7.57627	6.17051	5.94099	1.14864	11.2976	18.9058	7.37457	8.05211	7.17059	7.20205	8.48415	17.5735	22.8081	25.7082	10.4282	14.2084
PF00121	g__Lachnoclostridium.s__Clostridium_symbiosum	16.4701	31.8346	8.25129	8.98227	17.423	15.9268	21.2053	14.1835	22.1708	25.1994	19.915	18.9857	22.6475	55.8645	16.9718	31.7931
PF00121	g__Marvinbryantia.s__Marvinbryantia_formatexigens	77.7033	0	54.4402	33.7022	53.0595	58.1685	7.23163	53.3463	230.315	245.666	115.729	35.4266	0	0	57.6375	0
PF00121	unclassified	0	0.219875	1.03589	0.975438	0	0	2.9492	0.2576	0.508261	0	0.69231	0.849444	0.547989	0	1.16993	0.7476
PF00123	TOTAL	0	0	0	0	0.278503	0	0	0	0	0	0	0	0	1.03237	0	0
PF00123	unclassified	0	0	0	0	0.278503	0	0	0	0	0	0	0	0	1.03237	0	0
PF00124	TOTAL	0	0	0	0	0.280551	0	0	0	0	0	0	0	0	0	0	0
PF00124	unclassified	0	0	0	0	0.280551	0	0	0	0	0	0	0	0	0	0	0
PF00125	TOTAL	0	0	0.724418	0	0	0	2.19512	0	0	0	0	0	0	1.73738	0	0
PF00125	unclassified	0	0	0.724418	0	0	0	2.19512	0	0	0	0	0	0	1.73738	0	0
PF00126	TOTAL	242.748	155.217	204.246	222.996	256.157	266.065	242.325	248.112	350.071	233.944	317.243	200.573	322.579	419.045	208.809	392.23
PF00126	g__Akkermansia.s__Akkermansia_muciniphila	0	0	0	0	0	0	0	0	1.23973	0.88081	0.38317	0.878855	13.4747	11.9225	3.75392	9.89546
PF00126	g__Bacteroides.s__Bacteroides_caccae	9.98752	7.79643	11.3409	12.5827	62.917	54.1365	21.089	47.1697	6.78501	6.3562	3.99501	9.7466	54.401	36.0827	24.6653	47.1434
PF00126	g__Bacteroides.s__Bacteroides_ovatus	20.3223	26.7289	22.3606	22.2932	7.56216	10.4326	5.02884	3.62541	15.3618	16.5764	14.3312	26.6671	8.17924	2.74501	2.0516	8.29042
PF00126	g__Bacteroides.s__Bacteroides_thetaiotaomicron	22.6331	27.5078	29.8802	40.1404	27.2855	31.5709	17.3668	26.8523	20.2022	19.2458	16.3565	29.6325	20.9531	10.7875	8.95536	17.0264
PF00126	g__Bacteroides.s__Bacteroides_uniformis	20.5956	8.66296	15.1414	10.4122	10.9379	13.8801	12.2181	17.0572	10.9907	6.76244	10.8495	21.558	27.4071	9.10762	11.878	16.0517
PF00126	g__Barnesiella.s__Barnesiella_intestinihominis	0	0.584169	0	0.241687	0	0.24688	0	0	0	0.615219	0.333649	0	0	0	0.652961	0
PF00126	g__Citrobacter.s__Citrobacter_rodentium	0	0	0	0	0.124054	0	0.155117	0	0.103228	0	0	0	0.172344	0	0.104965	0
PF00126	g__Collinsella.s__Collinsella_aerofaciens	0	1.96036	0	0	1.6603	1.265	0	1.26379	0.932752	0.491286	1.38591	0	2.36186	1.21964	5.33346	6.78773
PF00126	g__Desulfovibrio.s__Desulfovibrio_piger	0	0	0	0	4.07869	2.48201	0.690651	5.64536	0	0	0	0	7.76763	5.634	2.38571	8.65731
PF00126	g__Escherichia.s__Escherichia_coli	10.5143	2.47596	4.43063	1.32506	30.8415	33.3778	22.3068	25.2958	4.30692	4.26096	5.80974	13.5886	51.9376	78.4672	9.93656	60.9527
PF00126	g__Lachnoclostridium.s__Clostridium_symbiosum	57.0797	75.4074	41.5889	47.7878	63.8098	75.9253	153.544	77.4666	61.1495	55.5973	49.5427	55.1046	113.847	242.23	83.2182	205.918
PF00126	g__Marvinbryantia.s__Marvinbryantia_formatexigens	94.9352	0	73.8219	82.3025	30.7663	27.5653	3.10316	32.1862	223.541	116.419	208.328	30.5609	0	0	43.5138	0
PF00126	unclassified	6.6802	4.09269	5.68155	5.91076	16.1733	15.1824	6.82325	11.5498	5.45881	6.73847	5.9281	12.8354	22.0767	20.8493	12.3592	11.5072
PF00128	TOTAL	482.639	365.357	474.75	544.26	389.975	403.098	247.485	398.065	581.608	576.406	462.366	566.214	406.998	317.446	255.85	367.697
PF00128	g__Akkermansia.s__Akkermansia_muciniphila	0	0	0	0	0	0	0	0	11.2371	8.71492	5.36382	4.1278	86.3971	79.2022	28.4442	62.3482
PF00128	g__Bacteroides.s__Bacteroides_caccae	16.3361	11.8946	19.2263	16.745	92.5828	95.5409	30.3753	71.0746	9.97747	10.64	7.59398	20.8943	103.574	67.0266	37.5905	80.8231
PF00128	g__Bacteroides.s__Bacteroides_ovatus	120.64	155.783	147.105	158.371	30.9054	29.3783	35.5784	17.6523	94.3666	201.626	112.965	165.832	27.7546	21.8751	11.5684	25.2366
PF00128	g__Bacteroides.s__Bacteroides_thetaiotaomicron	107.787	134.696	142.296	178.501	70.0832	96.6887	68.7311	75.8645	117.883	83.633	82.5266	154.193	55.6467	32.7763	33.003	59.1871
PF00128	g__Bacteroides.s__Bacteroides_uniformis	117.314	41.7915	83.6461	112.318	47.0213	47.4438	46.8194	55.3188	64.177	30.7847	59.3643	163.671	94.8564	41.1906	51.575	67.3908
PF00128	g__Barnesiella.s__Barnesiella_intestinihominis	2.75609	2.34082	4.27176	4.85798	0.84334	2.53524	3.11777	0.389971	3.75617	3.11079	2.6613	2.80828	0	0	3.73644	1.83261
PF00128	g__Collinsella.s__Collinsella_aerofaciens	0.31185	3.15478	0	0	4.65787	4.76845	2.79415	11.3961	0.500237	0.794928	0.602707	0	8.40166	4.35922	3.97325	13.7943
PF00128	g__Escherichia.s__Escherichia_coli	0.385986	0	0	0	0.383069	0	0	0	0	0	0	1.39708	0.626233	0	0	0
PF00128	g__Lachnoclostridium.s__Clostridium_symbiosum	15.7843	14.817	9.10234	9.46719	17.1868	19.1703	42.5798	21.3061	15.3958	14.0591	10.6279	8.72631	27.0934	63.8087	21.2687	53.6157
PF00128	g__Marvinbryantia.s__Marvinbryantia_formatexigens	99.5816	0	67.7791	62.8296	125.27	105.444	15.3971	143.589	263.065	221.968	178.8	41.5863	0	0	63.6795	0
PF00128	unclassified	1.74101	0.879132	1.32436	1.17115	1.04128	2.12812	2.09236	1.47394	1.24853	1.07492	1.86035	2.97828	2.64793	7.20722	1.01122	3.46925
PF00129	TOTAL	0	0	0.486333	0	4.17721	0	31.54	0	0.402698	0	0	0	0	31.106	0	0
PF00129	unclassified	0	0	0.486333	0	4.17721	0	31.54	0	0.402698	0	0	0	0	31.106	0	0
PF00130	TOTAL	0	0	5.02815	0	2.5523	2.02561	25.5457	0.461994	0.283503	0	2.14592	0	0.709788	23.3824	10.6315	0.511078
PF00130	unclassified	0	0	5.02815	0	2.5523	2.02561	25.5457	0.461994	0.283503	0	2.14592	0	0.709788	23.3824	10.6315	0.511078
PF00132	TOTAL	1051.87	914.099	934.803	1043.64	1135.46	1119.71	744.322	1023.07	1071.94	1143.94	960.032	1159.97	1336	1079.84	762.064	1080.28
PF00132	g__Akkermansia.s__Akkermansia_muciniphila	0	0	0	0	0	0	0	0	29.8275	25.321	13.6742	14.7645	208.528	176.075	88.2847	114.229
PF00132	g__Bacteroides.s__Bacteroides_caccae	121.329	89.1445	108.92	110.7	508.179	443.322	155.338	365.332	55.7408	61.8055	49.3721	103.245	489.618	290.113	190.063	374.497
PF00132	g__Bacteroides.s__Bacteroides_ovatus	383.87	459.757	359.115	444.074	123.173	127.448	92.7029	80.9734	258.113	405.869	335.07	477.897	125.217	67.5876	42.5766	128.858
PF00132	g__Bacteroides.s__Bacteroides_thetaiotaomicron	200.379	215.871	229.749	271.987	190.602	238.217	146.646	196.676	159.526	193.481	166.667	324.779	150.548	79.6107	77.6961	124.718
PF00132	g__Bacteroides.s__Bacteroides_uniformis	125.445	53.5082	69.0036	55.3995	103.052	106	112.57	117.757	93.6279	39.5455	68.3909	122.402	173.063	90.8254	115.037	116.421
PF00132	g__Barnesiella.s__Barnesiella_intestinihominis	9.35873	11.9939	14.3511	12.1682	5.62651	13.8179	9.63376	7.91625	13.0699	10.9997	10.4918	8.5891	3.558	0.675097	16.6322	6.07175
PF00132	g__Citrobacter.s__Citrobacter_rodentium	0.0216128	0	0.0415361	0	0.0732338	0	0	0.078651	0.022883	0	0.396066	0	0.19365	0.0498336	0.0930444	0.251994
PF00132	g__Collinsella.s__Collinsella_aerofaciens	0	0.496637	0	0	0.722963	1.04956	0	0.818166	1.22252	0	0.557516	0	2.28457	1.62931	4.27797	3.39849
PF00132	g__Desulfovibrio.s__Desulfovibrio_piger	0.753429	1.10587	2.27166	1.6223	8.76021	8.12977	11.7091	8.80135	1.22063	0.528145	0.324082	1.01219	12.6307	18.0598	11.3593	14.5978
PF00132	g__Escherichia.s__Escherichia_coli	8.95328	6.80331	9.9222	0	15.0449	19.8852	1.20599	7.44706	9.63176	4.64882	8.83507	15.2409	31.5362	26.4342	3.78238	22.5846
PF00132	g__Lachnoclostridium.s__Clostridium_symbiosum	64.8308	71.6267	33.296	58.2024	86.5157	66.0842	183.707	106.557	62.5259	51.7995	34.8023	31.3774	132.969	315.624	72.7552	170.22
PF00132	g__Marvinbryantia.s__Marvinbryantia_formatexigens	128.48	0	104.538	82.8515	91.7961	92.0464	20.4842	123.014	380.707	344.878	268.874	57.9192	0	0	132.813	0
PF00132	unclassified	8.44814	3.79147	3.59541	6.63575	1.91221	3.70625	10.3238	7.69576	6.70273	5.06352	2.57785	2.74236	5.85768	13.1563	6.69445	4.43327
PF00133	TOTAL	236.968	166.789	213.125	150.911	294.698	316.593	146.275	258.571	302.066	278.043	231.877	363.022	363.689	282.907	223.517	334.125
PF00133	g__Akkermansia.s__Akkermansia_muciniphila	0	0	0	0	0	0	0	0	8.52532	5.85321	2.96275	5.60466	54.9388	46.0845	28.3712	33.0426
PF00133	g__Bacteroides.s__Bacteroides_caccae	30.8024	14.788	24.198	17.9515	137.092	125.534	35.9562	104.679	19.4681	17.5941	14.3962	36.57	130.788	87.7893	66.4005	104.534
PF00133	g__Bacteroides.s__Bacteroides_ovatus	88.2797	84.2215	81.7052	63.7498	21.8197	22.1042	13.1356	17.1426	78.5575	97.4152	70.4706	144.527	22.0418	18.667	8.82094	27.914
PF00133	g__Bacteroides.s__Bacteroides_thetaiotaomicron	44.1381	41.8346	54.6699	41.918	41.2366	56.9754	25.2789	42.2081	51.882	44.299	44.5447	94.0391	37.9051	18.2478	27.0139	31.7219
PF00133	g__Bacteroides.s__Bacteroides_uniformis	23.658	7.71521	13.2728	4.88877	19.7104	21.2553	18.5693	21.8862	19.691	8.93808	10.1538	36.8545	36.0521	15.8515	21.9691	24.8127
PF00133	g__Barnesiella.s__Barnesiella_intestinihominis	3.55651	4.4406	5.27629	3.49957	3.52271	5.42487	4.9084	3.28672	4.80533	4.4365	4.57142	4.95694	2.13347	0	5.60417	3.12803
PF00133	g__Citrobacter.s__Citrobacter_rodentium	0	0	0	0	0	0.0228655	0	0	0	0	0	0	0	0.113377	0	0
PF00133	g__Collinsella.s__Collinsella_aerofaciens	0	1.99163	0	0	1.77756	2.74656	0	3.86495	1.41291	0.814779	1.63493	0	5.30952	4.76031	5.07213	13.0927
PF00133	g__Desulfovibrio.s__Desulfovibrio_piger	2.43282	0.584165	3.40421	1.61855	17.4674	16.5364	17.8505	20.6463	2.16952	2.81535	1.68185	2.85183	31.4288	34.6982	17.0688	40.4822
PF00133	g__Escherichia.s__Escherichia_coli	0.83982	0.52625	0.705373	0.282316	3.45953	13.0427	1.0163	0.403425	2.6807	0	2.73638	6.16449	12.7837	12.5025	0.843742	10.2326
PF00133	g__Lachnoclostridium.s__Clostridium_symbiosum	4.98161	5.93772	3.36874	2.94753	8.28114	9.56201	12.0252	9.36897	6.90433	5.58589	5.55846	5.20032	15.296	28.4234	9.82768	32.9021
PF00133	g__Marvinbryantia.s__Marvinbryantia_formatexigens	32.6189	0	21.6625	12.3396	32.741	34.2732	0.929715	28.6624	97.0919	85.1924	67.4061	17.4391	0	0	22.7614	0
PF00133	unclassified	5.65976	4.74945	4.86183	1.71495	7.59047	9.11541	16.605	6.42211	8.8772	5.09808	5.76002	8.81348	15.0118	15.7686	9.76305	12.2624
PF00134	TOTAL	0	0	0.616817	0	0.271814	0.291424	2.0439	0	0	0	0	0	0.242223	6.88816	3.44419	0
PF00134	unclassified	0	0	0.616817	0	0.271814	0.291424	2.0439	0	0	0	0	0	0.242223	6.88816	3.44419	0
PF00135	TOTAL	0	0	6.30606	0	3.4899	3.92171	31.1884	0	0.89326	0	2.06043	0	0	30.9797	9.2554	2.9872
PF00135	unclassified	0	0	6.30606	0	3.4899	3.92171	31.1884	0	0.89326	0	2.06043	0	0	30.9797	9.2554	2.9872
PF00136	TOTAL	0.680476	0	0	0	0.772447	0.548687	0	0	0	0	0	0.371932	0	0	0	1.0692
PF00136	unclassified	0.680476	0	0	0	0.772447	0.548687	0	0	0	0	0	0.371932	0	0	0	1.0692
PF00137	TOTAL	593.808	609.427	813.127	802.571	623.267	575.22	746.512	515.152	644.876	762.393	770.086	609.471	791.996	955.969	452.592	698.683
PF00137	g__Akkermansia.s__Akkermansia_muciniphila	0	0	0	0	0	0	0	0	15.3147	13.9663	5.93933	10.4728	97.8871	89.2174	38.0587	55.916
PF00137	g__Bacteroides.s__Bacteroides_caccae	40.6513	40.2864	53.6032	55.5657	176.858	147.806	85.9028	116.874	25.7817	34.1541	34.7198	33.6031	174.284	168.114	80.0447	128.833
PF00137	g__Bacteroides.s__Bacteroides_ovatus	296.439	407.906	477.302	487.135	69.4024	68.8555	112.063	41.003	304.976	437.691	467.879	349.131	49.1057	88.507	46.0633	59.1373
PF00137	g__Bacteroides.s__Bacteroides_thetaiotaomicron	80.9896	102.193	128.555	148.949	48.4235	74.2025	63.421	47.3997	93.7427	91.2099	92.7193	89.852	43.4611	55.2139	33.7029	38.9033
PF00137	g__Bacteroides.s__Bacteroides_uniformis	83.1383	26.9787	61.029	49.0563	65.2754	73.9267	109.309	86.3276	51.5257	24.2671	60.5622	80.56	135.067	82.3196	112.358	109.47
PF00137	g__Barnesiella.s__Barnesiella_intestinihominis	6.26763	6.98558	10.0569	5.86671	3.19543	5.73378	5.08524	4.05577	9.91168	6.82122	8.16282	7.28233	5.42536	4.2126	9.54685	5.30559
PF00137	g__Citrobacter.s__Citrobacter_rodentium	2.49061	0.575672	2.15315	0.744287	3.96033	6.42977	7.13254	4.75397	2.5059	3.18914	3.69649	2.79636	7.00803	19.8167	6.70181	6.61476
PF00137	g__Collinsella.s__Collinsella_aerofaciens	0	6.08884	0	1.88934	8.04445	4.41128	0	11.5193	5.56598	1.9275	4.05726	0	10.2445	3.64552	17.0164	9.29935
PF00137	g__Desulfovibrio.s__Desulfovibrio_piger	12.9573	6.77109	37.7376	13.5114	192.905	131.101	309.327	149.334	17.566	7.74055	6.35474	5.42666	230.436	348.427	60.0006	230.391
PF00137	g__Escherichia.s__Escherichia_coli	4.24528	2.76463	6.72248	0.595429	7.07057	12.4643	8.66085	7.72534	4.0432	3.33855	5.23245	8.20303	12.7569	33.9358	8.48524	13.2324
PF00137	g__Lachnoclostridium.s__Clostridium_symbiosum	11.337	8.03181	4.92997	9.60635	11.2242	12.5406	24.9719	12.3161	9.57607	13.6055	5.16597	5.66616	21.9824	45.3305	8.69262	37.1972
PF00137	g__Marvinbryantia.s__Marvinbryantia_formatexigens	55.0544	0	29.4903	29.6524	31.4603	35.6909	3.16175	31.6811	102.45	124.035	74.3553	16.4776	0	0	23.2971	0
PF00137	unclassified	0.236834	0.84558	1.54784	0	5.44795	2.05843	17.4769	2.16186	1.91635	0.447456	1.24111	0	4.33836	17.2291	8.62415	4.38283
PF00140	TOTAL	1448.51	1891.13	1874.51	1694.75	2306.41	2134.3	1742.59	2073.43	1412.15	1414.96	1884.38	1449.82	2288.32	1771.19	1888.72	1741.71
PF00140	g__Akkermansia.s__Akkermansia_muciniphila	0	0	0	0	0	0	0	0	3.35345	2.75482	1.12329	3.02743	27.7995	18.5783	13.4355	15.82
PF00140	g__Bacteroides.s__Bacteroides_caccae	267.337	260.761	334.878	289.168	1335.01	1118.59	795.642	1127.06	182.902	198.378	228.56	217.358	1277.4	1016.65	965.432	900.318
PF00140	g__Bacteroides.s__Bacteroides_ovatus	471.999	751.15	675.053	630.681	303.241	259.87	244.512	225.96	451.612	582.415	768.461	516.008	264.553	219.192	199.739	238.246
PF00140	g__Bacteroides.s__Bacteroides_thetaiotaomicron	469.566	761.894	720.861	677.333	473.256	556.92	460.35	509.779	549.142	474.928	624.585	524.456	395.923	286.225	359.284	328.545
PF00140	g__Bacteroides.s__Bacteroides_uniformis	178.538	89.3233	103.647	67.1654	134.038	127.818	201.324	151.82	115.72	49.5127	147.692	139.501	263.559	157.927	282.389	170.181
PF00140	g__Barnesiella.s__Barnesiella_intestinihominis	4.7065	7.85072	6.13131	4.81092	2.52788	4.41404	3.99267	3.50033	6.89198	4.68328	5.40622	4.98765	1.52448	1.86914	11.8702	3.23961
PF00140	g__Citrobacter.s__Citrobacter_rodentium	0.194963	0	0.675109	0.14237	0.363665	0.432405	0	0	0.0711168	0.0545916	0.411934	0.215406	0.0410412	0.335717	0.340328	0.341055
PF00140	g__Collinsella.s__Collinsella_aerofaciens	0	1.65758	0	0.616414	3.52686	3.46299	1.74347	5.76948	1.92834	1.11909	1.77291	0	6.92152	6.28156	7.87399	20.5431
PF00140	g__Desulfovibrio.s__Desulfovibrio_piger	1.13058	0.40629	2.00107	1.12364	5.84293	5.08659	4.73825	6.00056	0.867352	1.46096	0.852335	1.09941	9.54232	10.6403	4.75312	11.0096
PF00140	g__Escherichia.s__Escherichia_coli	6.45213	3.1999	3.65936	1.77014	13.5288	23.252	7.15885	6.37033	5.26706	1.63545	7.62479	14.8332	27.9498	25.2676	6.04478	23.587
PF00140	g__Lachnoclostridium.s__Clostridium_symbiosum	4.74038	9.1488	2.78701	2.73904	8.4969	8.50094	18.3111	9.98103	8.87487	5.56797	6.37625	6.6848	11.391	26.1671	10.3232	27.3518
PF00140	g__Marvinbryantia.s__Marvinbryantia_formatexigens	38.4389	0	24.1496	19.1987	21.3103	25.3633	2.98888	26.4662	83.6919	91.5482	84.6723	19.8952	0	0	26.5432	0
PF00140	unclassified	5.40855	5.74118	0.668609	0	5.26103	0.59358	1.82679	0.727245	1.8217	0.895252	6.83993	1.75859	1.71828	2.05641	0.69227	2.53095
PF00141	TOTAL	15.9924	5.33894	14.538	6.22984	10.1274	13.8959	22.4657	6.22141	11.2911	8.18173	8.62812	23.2222	15.9343	43.5443	9.63654	19.0949
PF00141	g__Citrobacter.s__Citrobacter_rodentium	0	0	0	0.0583075	0	0	0	0	0.051666	0.0475926	0.0858679	0.0938873	0	0.135019	0	0
PF00141	g__Escherichia.s__Escherichia_coli	12.6271	3.7742	9.50824	4.2455	6.73571	10.2777	17.3363	3.9859	8.83894	5.32801	6.60946	18.4162	10.7292	36.1999	5.39705	12.8597
PF00141	unclassified	3.36521	1.56474	5.02981	1.92604	3.3917	3.61823	5.12934	2.23551	2.40054	2.80613	1.93279	4.7121	5.20511	7.20938	4.23949	6.23517
PF00144	TOTAL	88.4557	46.8707	61.9136	54.954	65.9316	82.2186	67.9353	61.7474	59.9457	47.5304	56.0677	98.8783	104.88	59.0674	71.0638	74.3056
PF00144	g__Akkermansia.s__Akkermansia_muciniphila	0	0	0	0	0	0	0	0	0.471299	0.755007	0.297991	0	3.62461	3.3915	1.16647	2.09817
PF00144	g__Bacteroides.s__Bacteroides_caccae	2.925	2.11834	2.70285	2.71769	15.7553	15.3747	6.1436	11.022	1.34101	0.95553	1.0775	2.74868	15.7525	8.61633	7.16935	13.3
PF00144	g__Bacteroides.s__Bacteroides_ovatus	14.6419	16.2906	15.1627	17.7531	4.2548	4.53918	3.73966	2.42812	11.4047	14.6925	11.0633	17.8395	4.62897	3.12969	1.74734	4.52102
PF00144	g__Bacteroides.s__Bacteroides_thetaiotaomicron	5.29378	8.27108	7.95085	8.57211	5.20883	7.327	4.97421	5.7089	6.19191	5.86431	5.49859	7.8031	4.38619	2.70023	2.55096	4.6233
PF00144	g__Bacteroides.s__Bacteroides_uniformis	58.6087	19.5761	35.3023	24.0224	34.4787	39.7893	51.3548	37.7336	27.0207	13.1064	30.3992	66.765	72.5242	39.461	55.1977	46.6369
PF00144	g__Barnesiella.s__Barnesiella_intestinihominis	0.275981	0.400678	0	0.499007	0	0.572525	0.900574	0.328742	0.621822	0.500322	0	0.590148	0	0	0.655108	0
PF00144	g__Escherichia.s__Escherichia_coli	0.215621	0	0	0	0.328861	0.793885	0.822411	0	0	0	0.284336	0	0	0	0	0
PF00144	g__Marvinbryantia.s__Marvinbryantia_formatexigens	4.99086	0	0.794825	1.38966	4.69021	11.9474	0	2.87288	12.4338	11.0495	6.98997	1.98007	0	0	2.57691	0
PF00144	unclassified	1.50387	0.213932	0	0	1.21492	1.87464	0	1.6531	0.460417	0.606907	0.456733	1.1519	3.96319	1.76866	0	3.12619
PF00145	TOTAL	77.311	85.8271	73.1184	103.285	33.3493	41.754	24.1771	25.132	91.2602	118.53	89.0859	103.445	53.9228	45.7948	37.1349	42.3482
PF00145	g__Akkermansia.s__Akkermansia_muciniphila	0	0	0	0	0	0	0	0	6.51813	6.05418	3.79603	2.44915	35.8966	32.1339	17.5886	21.5215
PF00145	g__Bacteroides.s__Bacteroides_ovatus	56.8734	68.4268	49.1337	78.2157	13.0145	13.7872	11.1463	5.42944	46.8548	77.7256	51.606	69.7306	8.83668	6.34906	4.80327	9.71858
PF00145	g__Bacteroides.s__Bacteroides_thetaiotaomicron	13.8067	16.1213	17.9372	21.2667	12.1715	17.5966	11.4731	12.2289	17.1532	15.0648	15.1672	25.8005	8.45216	7.31188	6.59094	9.10021
PF00145	g__Barnesiella.s__Barnesiella_intestinihominis	0.626596	1.27903	1.96701	1.39696	0.850226	1.74731	0.863782	1.1414	1.32525	0.916765	1.14845	1.33935	0.737327	0	2.74268	0.646976
PF00145	g__Escherichia.s__Escherichia_coli	0	0	0	0	0	0.823946	0	0	0	0	0	0	0	0	0	0.488994
PF00145	g__Marvinbryantia.s__Marvinbryantia_formatexigens	5.21856	0	4.08047	2.15768	6.8666	7.17558	0	6.09228	19.1336	18.7686	17.0792	3.56287	0	0	5.40938	0
PF00145	unclassified	0.78579	0	0	0.247939	0.446438	0.623333	0.693911	0.239986	0.275185	0	0.288982	0.562769	0	0	0	0.87191
PF00146	TOTAL	55.2835	33.003	659.472	119.954	351.339	193.243	1136.96	239.876	108.36	159.755	209.491	87.7813	199.489	1206.45	849.222	450.985
PF00146	g__Akkermansia.s__Akkermansia_muciniphila	0	0	0	0	0	0	0	0	3.29774	4.19722	1.55242	3.03509	35.2463	23.8106	14.2253	18.1239
PF00146	g__Bacteroides.s__Bacteroides_caccae	3.07591	1.46932	2.99596	1.86209	6.67621	7.66648	1.43546	4.81794	1.97594	3.22522	1.37455	4.86707	17.6122	5.38945	5.0777	11.7533
PF00146	g__Bacteroides.s__Bacteroides_ovatus	14.1508	10.1191	10.7615	8.21149	1.46114	2.34568	0.848265	1.31598	7.88045	16.7004	9.08987	19.7295	2.53739	0.662114	0.529852	3.58529
PF00146	g__Bacteroides.s__Bacteroides_thetaiotaomicron	11.8313	8.36348	9.69652	9.33897	1.25238	4.3197	1.56609	2.43792	6.12307	8.99802	6.42658	18.1174	2.79103	1.13513	0.662226	1.49768
PF00146	g__Bacteroides.s__Bacteroides_uniformis	3.32044	1.13687	1.10382	0.784422	0	1.25902	0.717763	0.924682	0.76014	1.8735	1.30843	5.88575	3.07979	0.993241	1.10377	2.67771
PF00146	g__Barnesiella.s__Barnesiella_intestinihominis	1.72251	1.6579	2.68066	1.1766	0.730199	1.65878	0	0.951079	2.69226	1.87444	2.00754	2.82788	1.1599	0	2.42844	1.76805
PF00146	g__Citrobacter.s__Citrobacter_rodentium	0	0	0	0	0	0	0	0	0	0	0	0	0.120625	0	0	0
PF00146	g__Collinsella.s__Collinsella_aerofaciens	0	1.678	0	0	0.39083	0	0	0	0	0	0	0	0.607927	0.911375	0.598353	1.53852
PF00146	g__Desulfovibrio.s__Desulfovibrio_piger	0.393458	0.775475	0.622761	0.636164	7.45019	5.42075	8.53922	4.26648	1.07782	1.01578	0	0	8.46347	12.1951	3.48585	9.27261
PF00146	g__Escherichia.s__Escherichia_coli	3.08922	1.49961	2.15325	0.657346	4.20539	6.3762	0.889546	2.44959	1.85945	1.19321	1.20996	6.48251	7.93768	7.82918	4.1735	9.28377
PF00146	unclassified	17.6998	6.30328	629.458	97.2871	329.172	164.196	1122.97	222.712	82.6931	120.678	186.521	26.836	119.933	1153.52	816.937	391.484
PF00149	TOTAL	437.077	369.498	466.056	481.319	548.738	583.216	435.554	514.19	507.657	531.498	461.001	587.647	633.9	478.933	371.2	534.268
PF00149	g__Akkermansia.s__Akkermansia_muciniphila	0	0	0	0	0	0	0	0	3.35952	1.86076	1.60475	1.78398	31.529	18.0717	13.1921	13.6914
PF00149	g__Bacteroides.s__Bacteroides_caccae	45.1274	33.3	39.3694	49.4976	211.304	192.69	76.0697	161.958	27.0919	28.4012	22.5218	45.0414	210.654	129.444	90.4862	175.36
PF00149	g__Bacteroides.s__Bacteroides_ovatus	117.777	144.465	165.275	185.541	76.4808	53.5398	48.3562	24.9403	104.967	187.991	128.86	242.728	34.5033	29.7393	14.3787	36.9789
PF00149	g__Bacteroides.s__Bacteroides_thetaiotaomicron	108.371	140.631	145.41	159.968	128.563	158.843	116.86	127.332	110.368	105.903	105.897	156.44	86.6748	57.7434	54.3443	83.2923
PF00149	g__Bacteroides.s__Bacteroides_uniformis	77.0308	22.9234	56.3231	37.1443	67.6883	92.3649	121.96	126.485	43.8555	22.4335	39.6347	83.3087	222.199	146.829	105.952	154.9
PF00149	g__Barnesiella.s__Barnesiella_intestinihominis	3.57872	4.87813	4.58873	4.73216	0.813211	5.8535	4.39593	2.42291	6.44753	3.41281	2.69475	2.44425	0.15792	0	2.51404	1.00902
PF00149	g__Citrobacter.s__Citrobacter_rodentium	0.0439887	0	0	0	0	0.0306831	0	0	0	0.0268138	0	0	0	0	0	0
PF00149	g__Collinsella.s__Collinsella_aerofaciens	0.295544	3.87871	0	0.576355	2.22896	2.11446	0	4.0438	1.53223	1.90153	0.465118	0	4.81785	4.55874	5.7146	10.1108
PF00149	g__Desulfovibrio.s__Desulfovibrio_piger	0	0	0	0	3.16228	2.04867	2.54811	1.88532	0	0	0.283149	0.412823	3.56285	3.65721	1.35411	2.31406
PF00149	g__Escherichia.s__Escherichia_coli	3.24304	1.12839	0	0	2.59	6.18532	0.694626	1.08834	0.759469	0.4156	1.94387	4.67685	5.74662	13.7035	2.7795	9.28628
PF00149	g__Lachnoclostridium.s__Clostridium_symbiosum	10.2228	14.4606	6.68891	7.84662	11.7798	15.4682	21.7219	12.828	12.4882	10.0951	9.06816	7.72176	24.2956	41.5918	16.4776	38.7207
PF00149	g__Marvinbryantia.s__Marvinbryantia_formatexigens	68.9888	0	35.6976	31.1545	34.8512	44.4524	1.94796	46.1341	191.069	167.307	141.949	35.7123	0	0	40.1566	0
PF00149	unclassified	2.39673	3.83165	12.7042	4.85878	9.27673	9.62553	40.9993	5.07256	5.71992	1.75044	6.07913	7.37785	9.75953	33.5943	23.8496	8.60382
PF00150	TOTAL	191.596	149.445	207.21	199.605	23.0338	17.9843	21.9174	22.235	148.159	135.227	138.672	204.695	34.437	25.6277	15.0095	35.8293
PF00150	g__Bacteroides.s__Bacteroides_ovatus	86.8211	121.919	133.133	133.072	3.59852	2.16388	3.22539	0.927209	95.1112	121.244	98.4205	114.215	3.19547	2.51832	0	1.88849
PF00150	g__Bacteroides.s__Bacteroides_uniformis	104.295	24.877	73.6436	66.2246	16.7654	15.1005	17.3383	19.249	52.127	13.4618	39.2142	90.4805	28.56	19.3091	13.5156	30.5139
PF00150	g__Barnesiella.s__Barnesiella_intestinihominis	0	0.232809	0	0	0	0	0	0	0	0	0	0	0	0	0	0
PF00150	g__Collinsella.s__Collinsella_aerofaciens	0.480144	1.95314	0	0	1.0865	0.719915	0	0.972287	0.677179	0.520676	1.03729	0	1.66667	2.21568	1.49387	2.71555
PF00150	g__Lachnoclostridium.s__Clostridium_symbiosum	0	0	0	0	1.58333	0	0	0.616141	0	0	0	0	0.64517	1.18769	0	0.71135
PF00150	g__Marvinbryantia.s__Marvinbryantia_formatexigens	0	0	0	0	0	0	0	0	0.243148	0	0	0	0	0	0	0
PF00150	unclassified	0	0.463594	0.433723	0.308295	0	0	1.35368	0.470393	0	0	0	0	0.369704	0.396933	0	0
PF00152	TOTAL	655.674	589.297	645.308	576.782	698.799	796.411	410.361	609.41	661.556	671.979	543.541	848.455	845.52	581.808	469.944	701.356
PF00152	g__Akkermansia.s__Akkermansia_muciniphila	0	0	0	0	0	0	0	0	8.60477	6.31308	3.16012	6.74212	57.8557	44.7308	27.6854	33.413
PF00152	g__Bacteroides.s__Bacteroides_caccae	101.681	85.9229	104.241	100.445	332.959	336.852	107.568	246.523	56.5783	74.027	51.0921	120.065	346.525	210.141	136.865	264.459
PF00152	g__Bacteroides.s__Bacteroides_ovatus	188.146	226.443	212.58	196.398	51.7812	57.3375	38.5486	33.45	147.067	203.245	149.156	250.014	50.6573	37.6519	16.5307	55.0545
PF00152	g__Bacteroides.s__Bacteroides_thetaiotaomicron	162.355	197.779	195.876	202.738	122.739	175.278	94.2339	117.419	150.42	165.424	127.824	261.084	120.958	68.8059	63.6862	90.8665
PF00152	g__Bacteroides.s__Bacteroides_uniformis	99.6411	34.5977	61.3871	30.0306	70.9708	84.5177	83.2469	76.9275	59.9314	24.3826	40.1299	128.393	149.909	57.909	88.1297	90.9209
PF00152	g__Barnesiella.s__Barnesiella_intestinihominis	6.23185	6.5105	9.2001	5.66153	3.75516	8.40801	5.00461	4.5397	9.85189	7.98106	7.44697	8.80381	2.87708	1.89364	11.2285	4.02624
PF00152	g__Citrobacter.s__Citrobacter_rodentium	0.0968374	0	0	0	0.0394336	0.189878	0	0	0	0	0.108127	0	0.416328	0.321664	0	0
PF00152	g__Collinsella.s__Collinsella_aerofaciens	0.206455	3.18849	0	0	5.14331	5.39712	3.00563	8.03857	2.42423	1.56731	2.04879	0	13.1109	7.34878	8.29586	23.785
PF00152	g__Desulfovibrio.s__Desulfovibrio_piger	1.43294	1.22093	1.90333	1.50317	17.1017	15.0519	16.2924	20.3015	2.25349	2.06756	2.03006	2.38643	29.5316	34.992	13.8432	35.7728
PF00152	g__Escherichia.s__Escherichia_coli	3.57774	2.27176	0.398999	0.967638	4.76786	14.819	3.19462	3.69793	3.77403	3.11737	6.31857	7.18487	19.917	20.4496	3.71839	9.06048
PF00152	g__Lachnoclostridium.s__Clostridium_symbiosum	19.7052	26.3652	14.0841	11.1373	23.3694	23.5022	36.7788	28.0094	21.3103	20.331	16.3971	19.1038	42.9365	80.5891	27.6739	78.5715
PF00152	g__Marvinbryantia.s__Marvinbryantia_formatexigens	69.2047	0	39.8607	26.3298	59.1578	64.3076	5.14342	64.8185	193.017	158.848	133.179	33.9911	0	0	65.0807	0
PF00152	unclassified	3.39383	4.99636	5.77686	1.57109	7.01169	10.7501	17.3435	5.68552	6.32367	4.6751	4.64931	10.6878	10.8268	16.9746	7.20638	15.4256
PF00153	TOTAL	0.490631	0	15.8414	2.90582	7.07611	5.13387	69.0387	1.64978	1.87379	0	4.42943	0	1.49868	57.4335	23.8332	6.64631
PF00153	unclassified	0.490631	0	15.8414	2.90582	7.07611	5.13387	69.0387	1.64978	1.87379	0	4.42943	0	1.49868	57.4335	23.8332	6.64631
PF00154	TOTAL	170.944	190.756	181.94	181.987	240.627	232.386	166.023	199.828	149.876	191.811	153.24	255.775	263.553	197.677	126.722	230.375
PF00154	g__Akkermansia.s__Akkermansia_muciniphila	0	0	0	0	0	0	0	0	3.28902	3.55371	2.05896	1.80768	24.7355	23.8868	12.2701	16.6168
PF00154	g__Bacteroides.s__Bacteroides_caccae	18.6056	13.9249	17.8761	19.9138	111.063	93.6221	28.9163	82.7325	10.5945	13.7879	9.57377	22.1732	97.7179	59.3842	34.4498	68.737
PF00154	g__Bacteroides.s__Bacteroides_ovatus	87.7814	119.353	92.8826	104.635	38.5994	38.9335	31.8631	21.3721	67.5554	108.18	78.0044	136.157	32.1253	24.1252	11.8849	32.4444
PF00154	g__Bacteroides.s__Bacteroides_thetaiotaomicron	26.1567	36.6972	36.1489	31.1765	42.1433	46.1577	34.993	37.6333	27.8663	29.145	28.2743	47.0774	26.2326	20.0254	16.7659	28.8835
PF00154	g__Bacteroides.s__Bacteroides_uniformis	24.9466	9.73858	18.4968	13.6163	22.203	24.2008	35.0951	21.9235	13.4885	8.09143	11.2643	31.9913	47.6564	23.0803	26.0896	28.4224
PF00154	g__Barnesiella.s__Barnesiella_intestinihominis	1.15918	2.50394	3.6735	3.20802	2.1299	3.23477	3.27919	1.87755	3.70647	3.14201	3.07058	3.13048	1.36629	0.643776	3.28208	1.33046
PF00154	g__Collinsella.s__Collinsella_aerofaciens	0	1.37028	0	0	1.04675	0.961067	1.03491	2.24789	0.871261	0.886557	1.24177	0	1.65599	3.35206	4.20039	5.58855
PF00154	g__Desulfovibrio.s__Desulfovibrio_piger	0.591328	0.376905	1.254	0.316741	5.4711	5.43314	8.81738	8.16124	0.755573	1.31748	0.829715	0.653366	11.0232	12.1738	3.99399	12.9015
PF00154	g__Escherichia.s__Escherichia_coli	0.765056	0	0	0	0.512636	5.93306	0	0.550557	1.79751	0.714359	0	2.66994	2.95446	1.4455	0.578335	3.28293
PF00154	g__Lachnoclostridium.s__Clostridium_symbiosum	4.29156	5.8869	6.15741	3.92403	8.68841	6.91468	17.8112	12.2461	4.18078	5.84668	4.40845	5.29841	15.094	25.6899	6.63639	29.6438
PF00154	g__Marvinbryantia.s__Marvinbryantia_formatexigens	5.73753	0	4.4615	4.26255	6.86434	5.94896	1.44092	9.25624	15.0026	16.2881	13.4479	3.11715	0	0	5.40337	0
PF00154	unclassified	0.909414	0.90526	0.98966	0.933841	1.905	1.04669	2.77287	1.82695	0.768097	0.857992	1.06599	1.69849	2.99131	3.86978	1.16711	2.52354
PF00155	TOTAL	1818.32	1804.51	2478.71	2022.67	1163.93	1241.2	771.678	1022.39	1474.07	2017.54	1121.27	3282.22	1486.46	1162.55	804.762	1150.01
PF00155	g__Akkermansia.s__Akkermansia_muciniphila	0	0	0	0	0	0	0	0	26.7529	24.8808	12.7476	16.7474	182.609	161.788	68.2362	109.344
PF00155	g__Bacteroides.s__Bacteroides_caccae	221.071	144.848	248.906	220.343	631.472	622.717	238.143	500.953	109.385	130.52	77.9927	257.632	635.561	482.255	303.046	472.744
PF00155	g__Bacteroides.s__Bacteroides_ovatus	875.279	1110.72	1298.79	1127.07	90.2546	89.7165	82.4775	59.986	568.027	1222.01	547.39	1678.98	95.1172	90.0671	39.2506	89.4007
PF00155	g__Bacteroides.s__Bacteroides_thetaiotaomicron	324.378	368.624	577.797	491.356	158.22	225.229	133.273	165.674	344.96	333.429	258.012	778.42	151.747	83.6532	97.2194	110.981
PF00155	g__Bacteroides.s__Bacteroides_uniformis	251.204	87.8128	224.347	88.7504	116.543	135.072	203.495	129.184	185.565	97.5677	73.2706	406.676	256.025	119.951	155.497	158.765
PF00155	g__Barnesiella.s__Barnesiella_intestinihominis	13.3024	15.4281	18.7213	19.1212	7.59497	19.5313	13.2806	9.37114	22.2232	15.9802	19.1182	15.5056	7.87406	3.01875	17.5735	9.77387
PF00155	g__Citrobacter.s__Citrobacter_rodentium	0	0	0.21237	0	0.0468539	0.102772	0	0	0	0.044906	0.121513	0	0.0650923	0.382192	0	0.203748
PF00155	g__Collinsella.s__Collinsella_aerofaciens	0	2.05727	0	0	2.03442	2.16956	0	2.3998	0.309335	0	1.06012	0	5.18051	8.86595	7.33477	29.9625
PF00155	g__Desulfovibrio.s__Desulfovibrio_piger	6.60002	2.68484	7.93626	7.58472	46.3766	25.84	40.4426	41.6312	6.22	5.36338	2.95878	5.76495	63.2829	80.0003	25.8703	69.4337
PF00155	g__Escherichia.s__Escherichia_coli	9.43597	4.80653	6.7457	1.58372	11.6744	15.2258	4.62449	4.86664	11.2124	8.70752	12.3164	28.2583	40.3059	32.2208	2.16167	12.6145
PF00155	g__Lachnoclostridium.s__Clostridium_symbiosum	26.1146	36.2776	19.6595	11.5211	20.6574	21.9079	36.6605	27.7791	25.905	25.1208	17.2463	17.3535	38.0128	82.4219	27.3469	68.6767
PF00155	g__Marvinbryantia.s__Marvinbryantia_formatexigens	61.5219	0	35.4114	22.6511	71.9879	72.8043	7.50076	74.2612	155.517	123.162	86.6361	25.1013	0	0	53.2755	0
PF00155	unclassified	29.4105	31.255	40.1808	32.695	7.06324	10.8861	11.7814	6.28115	17.9873	30.748	12.3974	51.7857	10.6829	17.9265	7.95132	18.113
PF00156	TOTAL	627.655	600.606	619.811	497.841	702.05	661.805	465.664	618.089	714.898	738.729	654.765	655.981	657.896	572.08	520.108	680.743
PF00156	g__Akkermansia.s__Akkermansia_muciniphila	0	0	0	0	0	0	0	0	3.14557	3.99122	1.87678	0.399614	27.9557	19.5017	11.7755	16.0467
PF00156	g__Bacteroides.s__Bacteroides_caccae	44.0963	27.7849	41.1698	36.7115	230.784	181.839	84.6846	183.566	31.0071	28.3172	24.4758	42.2047	188.919	154.608	118.489	171.348
PF00156	g__Bacteroides.s__Bacteroides_ovatus	171.147	213.095	202.037	160.432	66.8997	51.5631	64.4979	36.9695	131.739	216.757	167.306	205.839	42.7909	55.0595	26.9157	74.3506
PF00156	g__Bacteroides.s__Bacteroides_thetaiotaomicron	160.605	200.786	201.984	174.227	185.802	178.525	119.377	146.901	156.142	156.798	163.002	196.174	99.3603	75.6561	80.1773	97.4248
PF00156	g__Bacteroides.s__Bacteroides_uniformis	106.218	59.0649	72.5285	38.7738	91.5629	92.9153	94.4409	102.184	73.9731	29.9948	66.3567	116.87	161.608	68.672	106.543	104.807
PF00156	g__Barnesiella.s__Barnesiella_intestinihominis	5.56597	4.86326	8.49736	6.21881	3.83292	6.48662	6.46909	4.54898	7.71618	7.13289	6.86126	4.02616	1.2798	0.732863	7.97864	5.34598
PF00156	g__Citrobacter.s__Citrobacter_rodentium	0.0861792	0	0	0	0	0.120224	0	0	0	0	0.0947787	0	0	0	0	0
PF00156	g__Collinsella.s__Collinsella_aerofaciens	2.59864	15.1446	2.52671	1.97805	14.968	17.6868	5.98376	24.453	8.50905	5.64006	8.69012	0	29.9179	33.3391	32.6929	55.1456
PF00156	g__Desulfovibrio.s__Desulfovibrio_piger	2.76846	2.64974	8.04165	3.22295	23.4378	23.624	26.4671	24.4808	2.47835	3.41733	1.22776	2.95925	39.2455	53.4274	22.5221	52.1429
PF00156	g__Escherichia.s__Escherichia_coli	2.1879	0.382391	0	0	2.51082	8.23962	2.0004	1.78085	3.25892	1.37918	4.11553	4.93034	11.077	4.97545	2.13531	5.47451
PF00156	g__Lachnoclostridium.s__Clostridium_symbiosum	42.5531	75.9649	26.1147	31.6444	28.0213	29.7312	44.1182	30.8162	43.3994	50.6447	41.3623	35.3529	52.6927	95.3316	43.8683	91.8076
PF00156	g__Marvinbryantia.s__Marvinbryantia_formatexigens	88.0906	0	51.525	44.023	51.7567	68.089	7.51589	61.3201	250.554	233.853	166.145	42.9534	0	0	61.2173	0
PF00156	unclassified	1.73696	0.869636	5.38622	0.608571	2.47493	2.98448	10.1089	1.06807	2.97522	0.803035	3.25104	4.27168	3.04954	10.7757	5.79303	6.84943
PF00158	TOTAL	371.518	368.198	395.19	480.139	408.53	424.906	315.454	340.61	320.627	362.916	286.535	457.017	453.214	332.202	255.63	400.751
PF00158	g__Akkermansia.s__Akkermansia_muciniphila	0	0	0	0	0	0	0	0	2.20155	2.58672	1.22823	1.15108	17.7943	11.9883	7.5301	10.957
PF00158	g__Bacteroides.s__Bacteroides_caccae	42.8666	31.7117	45.4512	50.4491	221.648	204.834	99.8886	158.566	23.7152	27.6818	18.0539	40.3885	190.682	145.942	90.842	168.93
PF00158	g__Bacteroides.s__Bacteroides_ovatus	143.535	168.708	157.41	200.903	37.8724	37.665	43.1144	24.7137	140.924	203.836	134.306	178.222	43.1609	25.0624	16.979	39.2978
PF00158	g__Bacteroides.s__Bacteroides_thetaiotaomicron	108.501	131.959	146.898	189.224	83.5768	108.988	87.6862	84.5293	96.9629	95.1182	90.8264	144.834	64.1762	39.3029	46.4583	59.2593
PF00158	g__Bacteroides.s__Bacteroides_uniformis	60.4545	18.8634	33.423	29.2437	31.316	37.9	40.8262	37.8444	36.6	18.2858	27.9935	77.0154	76.3886	30.7812	55.8853	52.872
PF00158	g__Barnesiella.s__Barnesiella_intestinihominis	1.40083	2.30291	3.2975	2.78075	1.37578	2.55578	2.14632	1.60554	3.30889	1.89691	2.66902	1.67443	0.825463	0	4.0305	0.382799
PF00158	g__Citrobacter.s__Citrobacter_rodentium	0	0	0	0	0	0	0	0.03828	0	0	0	0	0	0	0	0.0619993
PF00158	g__Desulfovibrio.s__Desulfovibrio_piger	0.79064	0.404979	1.93082	0.414063	18.142	15.9646	17.3949	16.9519	2.81642	1.88243	0	1.13436	29.9145	28.8077	17.7171	28.8293
PF00158	g__Escherichia.s__Escherichia_coli	1.85806	0.611454	0.866247	0	1.04461	2.42744	0	0.440207	0.197834	0	0.407292	3.83713	6.67168	3.8739	0.819308	5.3371
PF00158	g__Lachnoclostridium.s__Clostridium_symbiosum	8.00241	12.3864	4.04745	6.316	8.93238	7.58412	17.3787	10.833	10.2765	9.58676	7.57644	5.14779	15.7002	36.1973	11.0799	27.4157
PF00158	unclassified	4.10889	1.25084	1.86518	0.807693	4.62246	6.98689	7.01848	5.08747	3.62385	2.04156	3.47337	3.6119	7.90011	10.2465	4.28815	7.40916
PF00160	TOTAL	92.1638	90.5163	107.942	85.8107	142.355	138.269	102.927	131.467	141.186	177.805	148.183	125.655	257.117	261.508	135.575	228.604
PF00160	g__Akkermansia.s__Akkermansia_muciniphila	0	0	0	0	0	0	0	0	13.508	10.6163	5.86292	5.72303	112.538	95.3474	42.0234	67.4246
PF00160	g__Bacteroides.s__Bacteroides_caccae	8.62246	4.77859	7.02184	6.99814	53.5706	44.9988	20.1614	44.547	3.9245	7.40227	4.90325	8.9098	42.3823	39.4554	18.155	36.3708
PF00160	g__Bacteroides.s__Bacteroides_ovatus	31.7371	54.2373	48.0477	35.9083	11.0316	7.56826	10.1616	6.08864	25.0214	56.4084	45.9763	46.7963	7.44687	12.8729	4.73814	10.6362
PF00160	g__Bacteroides.s__Bacteroides_thetaiotaomicron	12.6992	14.398	21.7821	19.4484	12.1272	20.0791	12.9026	14.0901	14.9853	19.7162	19.2857	23.0461	11.7616	9.9738	8.60891	8.97047
PF00160	g__Bacteroides.s__Bacteroides_uniformis	8.56582	3.66015	5.98934	3.69147	11.9915	11.9517	11.7082	12.1455	5.57415	2.78176	4.84545	12.1445	20.5536	9.29178	11.1036	15.8701
PF00160	g__Barnesiella.s__Barnesiella_intestinihominis	1.56836	1.58887	1.48062	1.97272	2.02996	1.49695	2.01309	1.09006	1.31087	1.24114	1.05908	1.67653	0	0	1.48052	1.21758
PF00160	g__Citrobacter.s__Citrobacter_rodentium	0	0	0	0	0	0	0	0	0	0	0.161462	0	0	0	0	0
PF00160	g__Collinsella.s__Collinsella_aerofaciens	0.74661	2.33395	0.675229	0.262409	2.23457	3.67594	2.08818	3.4798	1.16239	1.23034	0.67621	0	7.52463	4.45206	5.5721	13.5922
PF00160	g__Desulfovibrio.s__Desulfovibrio_piger	2.84157	1.63992	2.97622	1.81544	24.6331	17.9319	24.9361	26.0981	2.98402	1.5661	1.09884	2.62423	35.0035	45.3855	13.4577	44.722
PF00160	g__Escherichia.s__Escherichia_coli	3.46338	0	2.21191	0	3.0519	8.09234	4.82747	2.41717	2.76895	0.348021	2.6965	6.21124	9.79365	15.76	5.12542	7.48681
PF00160	g__Lachnoclostridium.s__Clostridium_symbiosum	2.4295	6.67659	4.62623	3.67553	8.691	6.90197	10.0083	8.68589	7.31451	4.47903	3.65559	4.20859	8.89726	26.4078	7.81191	20.6076
PF00160	g__Marvinbryantia.s__Marvinbryantia_formatexigens	19.2563	0	12.6939	11.1135	11.3576	13.2375	0	11.3192	61.823	71.3022	55.9433	12.5389	0	0	12.8538	0
PF00160	unclassified	0.233434	1.2029	0.436474	0.924872	1.63614	2.33495	4.1204	1.50513	0.808982	0.713078	2.01828	1.77605	1.21568	2.56148	4.64467	1.70605
PF00162	TOTAL	498.51	462.289	533.241	322.426	514.007	550.046	368.215	417.26	597.839	725.387	486.241	583.509	607.507	556.266	446.088	518.763
PF00162	g__Akkermansia.s__Akkermansia_muciniphila	0	0	0	0	0	0	0	0	12.2292	10.9288	5.98369	5.07204	91.2142	85.9278	30.3443	63.3462
PF00162	g__Bacteroides.s__Bacteroides_caccae	52.4055	39.0879	53.7226	32.0989	247.211	216.958	95.5361	175.143	33.4869	43.1905	31.0662	49.8579	214.614	202.047	141.254	180.297
PF00162	g__Bacteroides.s__Bacteroides_ovatus	167.809	224.798	209.865	127.51	43.5416	48.239	44.6304	26.3169	141.084	256.138	184.767	212.219	43.6324	61.4568	27.7748	45.9683
PF00162	g__Bacteroides.s__Bacteroides_thetaiotaomicron	93.2156	102.943	128.087	83.3341	74.0981	102.577	65.9745	57.5454	92.9629	109.998	85.2118	138.31	61.9583	56.6592	52.5259	57.4053
PF00162	g__Bacteroides.s__Bacteroides_uniformis	78.825	35.8334	59.8064	23.2706	54.6666	69.2417	85.6141	63.7704	60.1164	33.8064	42.4269	114.073	118.745	62.2155	81.3963	84.091
PF00162	g__Barnesiella.s__Barnesiella_intestinihominis	6.33082	8.37351	9.63999	8.35234	5.45725	9.58061	11.3909	5.60078	7.54648	9.06853	9.20759	5.68586	3.54568	2.3125	10.9464	4.63177
PF00162	g__Citrobacter.s__Citrobacter_rodentium	0.113244	0.0218058	0.0725452	0.0902166	0.240078	0.15798	0.0600383	0.0515673	0.239799	0.0920387	0.124525	0.0605272	0.0667061	0.391668	0.0406268	0.0835197
PF00162	g__Collinsella.s__Collinsella_aerofaciens	2.33856	20.7007	2.90119	2.94912	9.5563	9.89137	8.66702	12.6046	5.98569	8.82188	4.13142	0.707781	24.9875	9.12683	13.4755	27.9468
PF00162	g__Desulfovibrio.s__Desulfovibrio_piger	1.32854	0.929943	2.44391	0.693047	11.0709	9.71318	21.3143	11.6092	1.46662	0.821558	0.555742	0.509414	15.7418	17.9941	10.0308	13.9549
PF00162	g__Escherichia.s__Escherichia_coli	6.85124	3.88375	4.80267	1.58492	6.44967	14.2585	6.02208	5.57739	8.72134	4.78311	5.12514	15.3201	16.1144	17.063	6.13032	16.074
PF00162	g__Lachnoclostridium.s__Clostridium_symbiosum	14.2832	25.7162	8.4868	7.60035	10.8395	12.1669	16.1806	8.43896	17.3549	17.9869	13.1685	10.8963	16.8861	37.6216	14.0001	24.9642
PF00162	g__Marvinbryantia.s__Marvinbryantia_formatexigens	75.0093	0	51.975	34.9419	50.5478	57.2616	7.34055	50.6006	215.962	229.751	102.366	30.7969	0	0	55.7827	0
PF00162	unclassified	0	0	1.4383	0	0.327833	0	5.4838	0	0.681765	0	2.10702	0	0	3.45064	2.38593	0
PF00163	TOTAL	1032.46	899.802	1065.41	674.459	1073.01	1362.12	545.888	1165.32	1048.02	1368.21	832.636	1847.83	1588.22	1063.92	902.087	1219.34
PF00163	g__Akkermansia.s__Akkermansia_muciniphila	0	0	0	0	0	0	0	0	18.0259	8.67648	4.84079	10.6725	94.5672	65.9976	67.7119	60.536
PF00163	g__Bacteroides.s__Bacteroides_caccae	117.705	76.2354	100.82	62.8352	442.533	505.279	106.314	426.338	50.0063	80.6864	36.9716	146.56	627.589	355.384	240.513	376.281
PF00163	g__Bacteroides.s__Bacteroides_ovatus	344.844	451.223	423.202	286.073	83.0526	105.821	60.4329	70.9831	298.905	581.961	288.42	695.907	93.4897	76.1678	33.1386	84.5054
PF00163	g__Bacteroides.s__Bacteroides_thetaiotaomicron	249.371	264.85	312.584	203.56	186.119	301.823	117.378	264.578	228.874	317.805	187.541	593.982	226.542	128.517	157.898	160.744
PF00163	g__Bacteroides.s__Bacteroides_uniformis	164.924	52.1187	119.941	59.3641	112.414	131.746	136.604	148.162	109.833	62.271	67.2272	280.391	313.944	132.743	158.789	159.253
PF00163	g__Barnesiella.s__Barnesiella_intestinihominis	8.08526	7.37416	12.1248	9.66397	7.38445	11.6067	8.49569	5.23175	9.99419	14.5278	12.0879	9.98863	6.97574	2.58808	16.237	4.36652
PF00163	g__Citrobacter.s__Citrobacter_rodentium	1.58106	1.82649	2.02569	0.629781	3.4955	6.87579	1.67645	2.62077	3.10617	1.56027	1.98518	3.98371	7.71233	7.29089	1.62061	5.49655
PF00163	g__Collinsella.s__Collinsella_aerofaciens	1.06312	9.00694	1.21061	0.235263	9.21212	13.5065	3.38181	14.9882	4.96093	2.83226	4.37135	0.694497	19.3357	17.6973	26.7741	73.0603
PF00163	g__Desulfovibrio.s__Desulfovibrio_piger	5.84472	3.5705	8.01027	2.44717	46.6891	56.9117	38.8339	47.4489	5.12512	7.03332	2.9064	4.83104	85.1766	84.9695	46.6364	97.7669
PF00163	g__Escherichia.s__Escherichia_coli	14.2466	13.3368	11.6319	3.33748	27.5442	54.924	16.603	15.1574	18.6533	11.5592	13.4844	24.6093	49.5959	63.7646	14.1289	44.0596
PF00163	g__Lachnoclostridium.s__Clostridium_symbiosum	20.823	20.26	12.7099	8.5638	38.2132	39.65	49.4919	52.9515	28.5861	24.5165	24.597	21.318	63.2952	128.802	44.1436	153.275
PF00163	g__Marvinbryantia.s__Marvinbryantia_formatexigens	103.968	0	61.1465	37.75	116.35	133.978	6.67674	116.865	271.946	254.788	188.203	54.897	0	0	94.495	0
PF00164	TOTAL	953.215	722.615	743.731	560.995	1104.06	1130.43	581.053	1070.69	1260.6	1169.4	1019.97	1299.72	1124.19	996.764	807.438	1182.95
PF00164	g__Akkermansia.s__Akkermansia_muciniphila	0	0	0	0	0	0	0	0	8.4507	4.29737	2.70648	4.4796	42.8639	39.715	29.89	17.652
PF00164	g__Bacteroides.s__Bacteroides_caccae	111.986	61.7662	86.0713	58.2396	450.69	383.988	169.034	351.057	77.9124	63.4857	55.0377	120.373	401.916	352.633	249.956	372.964
PF00164	g__Bacteroides.s__Bacteroides_ovatus	299.928	353.077	266.276	223.667	113.255	118.553	72.5763	85.2189	282.041	337.686	312.708	499.627	92.6622	63.987	52.0006	125.689
PF00164	g__Bacteroides.s__Bacteroides_thetaiotaomicron	192.363	210.057	194.751	168.445	139.598	184.257	105.289	169.623	234.809	198.566	204.885	334.605	143.745	102.267	92.3588	150.277
PF00164	g__Bacteroides.s__Bacteroides_uniformis	127.359	41.4392	60.859	28.1528	113.7	108.446	94.7125	153.809	103.479	46.9522	73.6625	173.063	219.543	95.2955	117.239	133.554
PF00164	g__Barnesiella.s__Barnesiella_intestinihominis	9.58532	10.0738	14.364	4.91229	6.9721	11.0213	7.33007	8.84332	16.8712	12.3674	18.5612	21.1552	2.31137	4.59513	21.8378	6.0627
PF00164	g__Citrobacter.s__Citrobacter_rodentium	0.27405	0	0	0	0.261444	0.669044	0	0.187189	0.290156	0.50115	0.226047	0.549284	0.363215	0.157973	1.03233	0.454765
PF00164	g__Collinsella.s__Collinsella_aerofaciens	0	2.96999	0	0	5.15855	8.51683	2.37359	11.0266	3.58595	1.81236	1.56666	0	11.1416	11.7077	19.7021	50.5495
PF00164	g__Desulfovibrio.s__Desulfovibrio_piger	4.07873	3.8323	8.11297	4.62257	52.4536	59.7327	46.0071	65.5957	5.8615	5.65271	4.1097	6.43568	99.0994	116.815	53.4775	129.502
PF00164	g__Escherichia.s__Escherichia_coli	7.19449	3.55086	0.928805	1.31681	11.686	28.2309	11.303	6.02216	7.18747	4.49268	10.7015	10.8715	26.4628	23.1621	5.43907	16.4006
PF00164	g__Lachnoclostridium.s__Clostridium_symbiosum	35.5649	35.1198	20.9309	10.6798	52.834	61.0633	66.4149	56.2607	47.013	41.789	29.3985	42.8995	84.0843	186.155	70.1342	179.842
PF00164	g__Marvinbryantia.s__Marvinbryantia_formatexigens	164.881	0	90.5487	59.7504	157.22	165.949	6.01211	162.618	473.102	451.381	306.402	85.6607	0	0.272367	92.6067	0
PF00164	unclassified	0	0.729117	0.888861	1.20999	0.227343	0	0	0.424565	0	0.417192	0	0	0	0	1.76384	0
PF00165	TOTAL	3.94042	3.00873	0.989969	4.38458	2.38698	2.11573	0.160249	0.758936	2.88709	2.22651	1.28983	3.37773	1.49307	1.48293	0.243445	1.28299
PF00165	g__Bacteroides.s__Bacteroides_ovatus	3.62297	2.40613	0.822935	3.32603	1.36169	1.79208	0	0	2.26685	2.08813	0.941864	2.66262	0.756698	0	0	0
PF00165	g__Escherichia.s__Escherichia_coli	0	0	0	0.606456	0.925467	0	0	0	0	0	0	0.3247	0	0	0	1.20734
PF00165	unclassified	0.317452	0.602597	0.167034	0.452093	0.0998241	0.323646	0.160249	0.758936	0.620244	0.138381	0.347968	0.390408	0.736371	1.48293	0.243445	0.0756454
PF00166	TOTAL	723.723	423.01	1058.03	425.686	597.391	513.509	602.673	726.103	563.772	1011.04	1087.15	640.774	408.707	935.406	574.823	1062.34
PF00166	g__Akkermansia.s__Akkermansia_muciniphila	0	0	0	0	0	0	0	0	16.0113	12.169	4.91814	6.25574	92.2918	135.747	64.3039	72.3857
PF00166	g__Bacteroides.s__Bacteroides_caccae	85.9117	43.719	124.966	45.8363	180.76	149.755	73.5438	147.384	63.3271	122.145	102.027	67.0977	90.4496	209.437	115.157	217.85
PF00166	g__Bacteroides.s__Bacteroides_ovatus	224.38	159.305	370.314	156.27	80.6483	53.1742	68.9494	40.6465	140.39	343.789	356.999	229.971	31.9728	92.4196	48.2381	104.902
PF00166	g__Bacteroides.s__Bacteroides_thetaiotaomicron	263.144	182.036	483.477	175.017	151.888	149.464	199.02	170.671	245.953	441.276	427.519	230.673	52.0486	156.526	169.512	108.225
PF00166	g__Bacteroides.s__Bacteroides_uniformis	112.722	19.4107	45.0672	16.249	92.5268	92.1781	160.252	263.738	37.2526	19.4817	93.9453	82.4707	51.0292	77.4895	63.3732	368.028
PF00166	g__Barnesiella.s__Barnesiella_intestinihominis	2.10808	3.51529	3.23903	2.14126	1.74296	2.7746	6.03352	2.30387	3.33124	3.45172	3.82542	3.38021	0.372528	0.972139	4.08393	1.63249
PF00166	g__Citrobacter.s__Citrobacter_rodentium	0	0	1.80369	0	0	0	2.08982	0	0	0	0	0	0	0	0	0
PF00166	g__Collinsella.s__Collinsella_aerofaciens	0.656969	4.33677	0.360739	0.780172	8.71427	3.52393	3.58256	6.14472	2.48422	2.74603	6.29583	0	11.774	18.3873	20.7794	31.5314
PF00166	g__Desulfovibrio.s__Desulfovibrio_piger	1.7098	1.09937	5.12048	3.52145	42.0953	27.2822	30.8789	45.7443	4.33173	4.16336	2.29266	3.50519	48.033	76.3052	29.0549	72.4206
PF00166	g__Escherichia.s__Escherichia_coli	3.54531	3.02959	2.99895	1.21616	2.89582	0	4.11454	2.86851	6.08302	2.07804	8.07721	2.8257	2.67098	18.5801	3.30055	6.69743
PF00166	g__Lachnoclostridium.s__Clostridium_symbiosum	6.16612	6.55748	7.71207	6.18859	21.4049	14.6072	48.8493	24.4438	12.9534	19.8086	25.6815	6.43373	27.4605	147.291	29.8886	72.4679
PF00166	g__Marvinbryantia.s__Marvinbryantia_formatexigens	23.3786	0	12.9789	18.4665	13.066	19.8927	4.66864	20.852	31.0748	39.929	54.7467	8.16005	0	0	25.6605	0
PF00166	unclassified	0	0	0	0	1.64917	0.857035	0.691113	1.3066	0.579108	0	0.827089	0	0.604152	2.2515	1.47083	6.1985
PF00168	TOTAL	0	0	8.43108	0.563825	4.08313	3.14612	37.6186	0	0.37413	0	2.61979	0	0.636751	30.2743	16.8283	0.623577
PF00168	unclassified	0	0	8.43108	0.563825	4.08313	3.14612	37.6186	0	0.37413	0	2.61979	0	0.636751	30.2743	16.8283	0.623577
PF00169	TOTAL	0	0	6.21116	0	5.21631	4.54528	50.6171	0	0.941853	0	2.7761	0	0.349653	52.9755	20.9721	2.79707
PF00169	unclassified	0	0	6.21116	0	5.21631	4.54528	50.6171	0	0.941853	0	2.7761	0	0.349653	52.9755	20.9721	2.79707
PF00170	TOTAL	0	0	0	0	0	0	0	0	0	0	0	0	0	1.14277	0	0
PF00170	unclassified	0	0	0	0	0	0	0	0	0	0	0	0	0	1.14277	0	0
PF00171	TOTAL	192.633	112.791	163.308	142.312	137.493	180.774	157.732	126.204	325.725	266.091	217.015	120.138	155.638	236.656	164.775	182.934
PF00171	g__Akkermansia.s__Akkermansia_muciniphila	0	0	0	0	0	0	0	0	2.81212	2.36946	1.46476	1.39868	21.6334	21.9601	10.2793	13.9374
PF00171	g__Bacteroides.s__Bacteroides_caccae	13.7077	5.92574	14.9967	18.4896	52.6429	41.7383	40.0302	23.3475	5.83099	5.62758	3.90782	10.9555	32.7568	43.1366	19.438	27.2629
PF00171	g__Bacteroides.s__Bacteroides_thetaiotaomicron	15.8544	12.4284	30.4947	28.0556	10.1722	16.4823	25.2161	13.1735	10.9404	14.1026	13.3282	17.6041	8.81654	10.3068	8.06787	9.3724
PF00171	g__Barnesiella.s__Barnesiella_intestinihominis	2.52745	2.89247	2.88589	4.50533	1.24175	2.13952	1.88548	1.21578	2.65457	2.44236	1.55263	2.62145	0.646922	0	1.2379	0.616893
PF00171	g__Citrobacter.s__Citrobacter_rodentium	0.139316	0	1.18168	0.989611	0.141768	0.233222	0.295444	0.177631	0.740425	0.203766	0.76748	0.238213	0.525187	0.706691	0.239906	0.205497
PF00171	g__Collinsella.s__Collinsella_aerofaciens	3.76085	26.4932	3.85145	3.22466	13.5076	15.2156	6.60393	17.6597	8.1663	10.6584	6.51544	1.02408	24.0133	14.4519	22.8242	53.5813
PF00171	g__Desulfovibrio.s__Desulfovibrio_piger	0.711127	0.420824	1.49945	0.455854	5.84604	2.51648	6.56484	5.8272	0.642751	0.761241	0.591347	0.528425	6.68046	8.19861	2.91214	8.97779
PF00171	g__Escherichia.s__Escherichia_coli	11.0807	6.54116	9.67417	4.44976	2.17462	10.6734	4.16443	2.2967	15.57	8.21313	7.0794	28.133	10.8584	10.9198	4.35148	7.84008
PF00171	g__Lachnoclostridium.s__Clostridium_symbiosum	34.0009	56.9744	20.7516	26.5483	20.8845	38.0647	34.3399	14.8437	39.9526	38.3076	35.907	25.8783	46.64	105.63	27.8062	59.2051
PF00171	g__Marvinbryantia.s__Marvinbryantia_formatexigens	109.265	0	72.8969	55.1952	24.7917	49.9362	11.6347	47.1653	237.085	183.14	143.786	30.1348	0	0	56.5895	0
PF00171	unclassified	1.5864	1.11505	5.07585	0.398339	6.0904	3.77381	26.9972	0.496777	1.32947	0.265159	2.11473	1.62156	3.06659	21.3449	11.0288	1.93472
PF00173	TOTAL	0	0	0.522085	0	0.345461	0	8.91701	0	0.229979	0	0	0	0.383847	9.04775	1.17427	0
PF00173	unclassified	0	0	0.522085	0	0.345461	0	8.91701	0	0.229979	0	0	0	0.383847	9.04775	1.17427	0
PF00175	TOTAL	474.121	333.864	461.706	328.206	442.323	475.592	300.698	425.652	438.227	568.515	336.422	700.304	644.095	461.722	354.232	559.28
PF00175	g__Akkermansia.s__Akkermansia_muciniphila	0	0	0	0	0	0	0	0	6.96245	7.47345	4.47311	6.67818	76.237	63.576	28.2337	51.4551
PF00175	g__Bacteroides.s__Bacteroides_caccae	47.0132	31.3937	48.0917	36.4724	190.344	204.775	53.8835	151.106	23.5517	31.5574	20.0946	57.008	227.443	133.305	103.258	171.962
PF00175	g__Bacteroides.s__Bacteroides_ovatus	155.097	159.601	174.475	137.832	22.5216	28.7915	21.9372	23.324	113.572	201.437	125.271	282.631	32.9841	26.1226	12.0376	32.962
PF00175	g__Bacteroides.s__Bacteroides_thetaiotaomicron	87.3195	87.4703	122.423	81.9745	70.6335	109.437	47.8338	65.8186	83.2299	97.4449	72.0262	183.637	63.4527	38.9828	46.482	48.8696
PF00175	g__Bacteroides.s__Bacteroides_uniformis	73.3829	27.7923	63.848	25.2541	46.8428	53.9719	83.6827	51.1602	51.0091	29.4543	30.8263	135.31	121.713	58.999	76.2393	71.5857
PF00175	g__Barnesiella.s__Barnesiella_intestinihominis	1.74171	2.25069	1.58786	1.90025	1.9821	2.4407	3.86298	2.5166	2.79693	2.11821	2.09315	2.26344	0.69966	0	1.88942	2.66371
PF00175	g__Collinsella.s__Collinsella_aerofaciens	2.63258	8.00662	1.54899	2.9205	15.372	11.4292	8.1975	20.5855	4.0618	4.02728	4.4895	0	21.8764	13.8717	24.6801	39.2161
PF00175	g__Desulfovibrio.s__Desulfovibrio_piger	4.17988	2.94803	7.88673	3.5911	39.7824	25.2626	47.8419	42.6628	4.91767	3.44243	1.66844	3.34283	47.6946	74.6956	18.4206	63.535
PF00175	g__Escherichia.s__Escherichia_coli	0.856406	0.494719	0	0	0.907793	1.63862	0	0.728332	0.731736	0.652464	1.21093	2.77613	2.13311	4.18995	0	3.33505
PF00175	g__Lachnoclostridium.s__Clostridium_symbiosum	10.9746	12.7698	6.45771	6.57645	12.6247	8.77629	17.994	11.5019	12.8877	10.4491	8.2532	6.62361	46.9879	40.0719	9.6389	71.5042
PF00175	g__Marvinbryantia.s__Marvinbryantia_formatexigens	88.1059	0	32.8747	29.7748	39.7995	27.2937	12.1885	54.4128	133.251	178.327	64.0451	17.2171	0	0	30.8788	0
PF00175	unclassified	2.81727	1.13728	2.51288	1.90935	1.51278	1.77534	3.27668	1.83581	1.25598	2.1313	1.97014	2.81686	2.87284	7.90793	2.47312	2.19129
PF00176	TOTAL	9.96564	9.69579	7.84571	11.519	17.9407	15.6665	13.5898	14.3841	11.5322	10.1817	6.59889	14.2719	84.5904	65.1812	18.9559	57.7845
PF00176	g__Akkermansia.s__Akkermansia_muciniphila	0	0	0	0	0	0	0	0	4.00298	3.23292	1.47802	2.96909	64.3958	45.9035	10.417	36.3465
PF00176	g__Bacteroides.s__Bacteroides_caccae	1.4531	0.479562	0.669518	1.09871	7.32735	6.96074	1.17931	4.21357	0.808598	0.325419	0.342435	1.2721	6.18382	3.0943	2.45791	5.16747
PF00176	g__Bacteroides.s__Bacteroides_ovatus	3.78224	4.34395	2.22779	4.11998	1.15291	0.912231	0	0.446656	2.33635	2.96214	2.17362	3.5864	1.27345	0	0	0.937145
PF00176	g__Bacteroides.s__Bacteroides_thetaiotaomicron	3.20337	2.98294	4.30557	4.93823	2.92791	3.7067	1.36876	2.33267	2.79849	2.63966	1.9757	4.89565	2.42621	0.881995	0.955539	1.93452
PF00176	g__Collinsella.s__Collinsella_aerofaciens	0	0.475309	0	0	0.462664	0.44087	0	0.863424	0	0	0	0	1.34864	0.879913	1.05238	2.7307
PF00176	g__Desulfovibrio.s__Desulfovibrio_piger	0.428147	0	0.64283	0.503702	4.98695	1.54927	7.29976	5.31027	0.396698	0	0	0	7.07014	8.09859	1.62741	7.28319
PF00176	g__Lachnoclostridium.s__Clostridium_symbiosum	0.751637	1.41403	0	0.85837	1.08288	1.22469	1.67135	1.21755	0.97186	1.02155	0.629117	0.714596	1.89236	4.40151	1.28861	3.38497
PF00176	unclassified	0.347145	0	0	0	0	0.87198	2.07061	0	0.217189	0	0	0.834095	0	1.92137	1.1571	0
PF00177	TOTAL	813.37	514.185	633.532	474.272	820.807	925.001	458.25	722.517	913.735	891.685	712.314	1361.39	912.548	704.737	634.485	872.65
PF00177	g__Akkermansia.s__Akkermansia_muciniphila	0	0	0	0	0	0	0	0	12.3767	6.46817	2.09604	5.36613	66.0201	44.386	41.1073	36.0054
PF00177	g__Bacteroides.s__Bacteroides_caccae	123.877	61.63	91.1416	55.5527	403.613	368.604	156.048	281.774	75.419	62.9034	54.6629	155.426	364.604	265.164	213.752	327.814
PF00177	g__Bacteroides.s__Bacteroides_ovatus	284.54	267.976	249.686	209.989	63.7474	87.7639	57.7057	52.7717	232.693	317.634	249.059	559.869	69.8153	53.832	35.1861	87.1798
PF00177	g__Bacteroides.s__Bacteroides_thetaiotaomicron	160.247	122.399	151.42	127.799	101.834	162.064	88.8925	104.703	175.622	157.664	140.372	357.436	118.778	62.1063	70.0463	85.8221
PF00177	g__Bacteroides.s__Bacteroides_uniformis	80.1291	21.1995	49.9072	19.9163	58.9769	56.6803	55.7319	67.4281	63.0365	29.3526	44.7407	132.011	120.78	66.3413	75.3481	85.4926
PF00177	g__Barnesiella.s__Barnesiella_intestinihominis	8.27836	8.73734	8.14429	6.40949	4.61755	9.62238	6.82891	4.12061	15.5284	13.6993	10.5097	19.5832	3.15585	1.64077	13.2062	6.66842
PF00177	g__Citrobacter.s__Citrobacter_rodentium	0.203069	0.0599659	0.0997497	0.366975	0.0660213	0.651666	0.33021	0	0.384677	0	0.114165	0.0832249	0.275163	0.478705	0.446895	1.03356
PF00177	g__Collinsella.s__Collinsella_aerofaciens	1.33471	3.5706	0	0.861806	4.17141	8.898	0.819319	10.2578	3.26894	0.941698	1.64295	0.660793	8.45818	11.0252	11.7477	42.1276
PF00177	g__Desulfovibrio.s__Desulfovibrio_piger	3.52943	1.43918	7.67458	1.48857	22.4853	35.7572	19.9765	35.517	3.45816	4.23953	1.70974	2.9961	60.7701	56.3344	32.1698	60.5086
PF00177	g__Escherichia.s__Escherichia_coli	5.37633	3.76925	5.39696	1.24048	12.9766	26.2465	5.15429	6.33561	12.1783	6.15835	8.67674	13.5871	18.3882	21.3375	9.10405	25.1478
PF00177	g__Lachnoclostridium.s__Clostridium_symbiosum	19.1927	17.7658	9.75972	6.44634	27.9141	30.1244	36.3647	31.8485	28.2788	19.7402	18.2577	24.0761	43.4283	99.0314	32.4092	92.1462
PF00177	g__Marvinbryantia.s__Marvinbryantia_formatexigens	96.3776	0	43.0718	37.9875	99.7026	120.765	3.81012	108.436	267.258	261.219	166.985	48.5215	0	0	67.5063	0
PF00177	unclassified	30.2844	5.63892	17.2289	6.21422	20.7022	17.8227	26.5879	19.3247	24.2326	11.6643	13.4866	41.7754	38.0756	23.059	32.456	22.7042
PF00178	TOTAL	0	0	0.859088	0	0.689934	0.361428	4.51204	0.472404	0	0	0	0	0	7.20549	1.91141	0
PF00178	unclassified	0	0	0.859088	0	0.689934	0.361428	4.51204	0.472404	0	0	0	0	0	7.20549	1.91141	0
PF00179	TOTAL	0	0	7.37635	0.849256	3.82068	2.10159	23.5186	0	0.6057	0	0.882647	0	0	20.5952	10.6924	1.41202
PF00179	unclassified	0	0	7.37635	0.849256	3.82068	2.10159	23.5186	0	0.6057	0	0.882647	0	0	20.5952	10.6924	1.41202
PF00180	TOTAL	324.687	270.761	460.681	443.817	194.922	200.984	159.1	181.399	360.989	334.348	312.94	385.723	223.392	226.892	166.404	166.872
PF00180	g__Akkermansia.s__Akkermansia_muciniphila	0	0	0	0	0	0	0	0	3.4539	2.72855	1.94847	2.72456	20.6251	22.36	10.3649	12.9337
PF00180	g__Bacteroides.s__Bacteroides_caccae	34.3813	18.2534	40.3495	37.8609	95.6774	80.7029	42.4959	89.9954	16.8291	16.8557	16.5292	25.3522	106.047	73.8656	58.0061	57.329
PF00180	g__Bacteroides.s__Bacteroides_ovatus	148.499	149.956	243.08	210.368	19.7778	21.1385	22.4549	15.6275	129.617	154.033	147.808	175.831	20.2757	33.1946	11.1794	21.9959
PF00180	g__Bacteroides.s__Bacteroides_thetaiotaomicron	74.2035	81.0677	121.114	164.86	35.5869	54.5979	39.3282	35.1643	100.725	73.8896	76.0348	108.753	28.4852	24.3255	28.1666	19.5871
PF00180	g__Bacteroides.s__Bacteroides_uniformis	36.0587	12.7876	25.0745	10.7617	4.33948	3.59103	4.23847	5.43986	19.0991	10.0689	15.2741	39.6462	8.38172	4.58973	8.44133	5.21286
PF00180	g__Barnesiella.s__Barnesiella_intestinihominis	1.3579	0.950185	1.34229	2.58136	1.07297	1.8082	2.4192	1.51772	2.0906	1.9806	2.66861	1.64792	1.63412	0	1.9462	0.637399
PF00180	g__Citrobacter.s__Citrobacter_rodentium	0	0	0.310725	0	0	0	0	0	0.166528	0	0	0	0	0	0	0
PF00180	g__Collinsella.s__Collinsella_aerofaciens	0	1.26815	0	0	1.88758	1.8431	0	2.38842	0.666673	0.842158	0	0	6.17781	2.53131	3.28087	10.0758
PF00180	g__Desulfovibrio.s__Desulfovibrio_piger	1.07771	0.644802	2.34378	1.10389	11.4927	7.28066	9.56017	10.5168	1.87839	1.73912	1.10885	1.49521	17.2895	18.5612	8.18684	19.6102
PF00180	g__Escherichia.s__Escherichia_coli	6.02514	1.81135	5.83163	1.76255	3.04219	5.51016	10.3451	1.30753	5.27807	4.26132	6.8674	10.4679	8.24873	22.6645	7.05283	9.49503
PF00180	g__Lachnoclostridium.s__Clostridium_symbiosum	3.01611	3.71504	2.83191	2.62968	1.61869	1.49414	4.54409	2.14453	2.76909	3.71163	1.8228	2.88741	3.9903	7.59669	3.48499	6.40797
PF00180	g__Marvinbryantia.s__Marvinbryantia_formatexigens	18.8885	0	13.0421	10.8098	18.9364	21.0377	1.42698	16.5607	75.6405	63.0886	39.6651	13.2886	0	0	20.9919	0
PF00180	unclassified	1.17924	0.30715	5.36059	1.07911	1.48969	1.97986	22.2874	0.736002	2.77421	1.14884	3.21294	3.62909	2.23625	17.2027	5.30245	3.58752
PF00181	TOTAL	1201.37	950.282	1136.36	741.779	1149.02	1256.46	561.446	1181.15	987.152	1431.24	891.829	1995.59	1473.26	1067.33	908.488	1457.51
PF00181	g__Akkermansia.s__Akkermansia_muciniphila	0	0	0	0	0	0	0	0	17.527	16.7942	4.44761	12.7138	172.952	111.234	73.8897	108.598
PF00181	g__Bacteroides.s__Bacteroides_caccae	179.688	119.829	164.903	95.829	472.859	441	130.274	420.909	85.3353	136.063	77.7541	219.959	509.971	310.841	221.659	493.084
PF00181	g__Bacteroides.s__Bacteroides_ovatus	403.147	427.681	424.858	324.687	106.695	128.61	77.1253	98.9844	272.005	600.861	310.156	769.194	113.315	86.2767	55.722	134.805
PF00181	g__Bacteroides.s__Bacteroides_thetaiotaomicron	288.098	299.783	343.536	224.604	218.819	272.387	123.317	253.505	255.868	361.771	228.509	592.91	190.423	118.131	174.942	161.85
PF00181	g__Bacteroides.s__Bacteroides_uniformis	191.584	57.9258	115.248	44.8243	126.848	115.419	116.95	160.312	103.527	61.4364	83.1319	301.193	271.779	159.877	179.76	177.81
PF00181	g__Barnesiella.s__Barnesiella_intestinihominis	15.2875	13.7361	16.5809	11.162	6.72729	12.0768	7.66951	7.1867	14.2454	15.7339	14.6435	21.307	4.88594	2.4011	15.808	10.6716
PF00181	g__Citrobacter.s__Citrobacter_rodentium	0.16509	0.0953674	0.105759	0.131521	0.45499	0.76759	0	0.300706	0.553511	0.469089	0.121043	0.440324	0.437608	0.506294	0.414589	0.365273
PF00181	g__Collinsella.s__Collinsella_aerofaciens	1.0059	9.13738	0.783747	1.23457	9.40286	13.3859	1.55659	15.4779	4.14509	3.04712	1.94345	1.00266	14.4533	19.8042	19.7112	68.9749
PF00181	g__Desulfovibrio.s__Desulfovibrio_piger	8.12881	4.39737	12.2761	6.07147	71.4314	102.071	58.961	80.0516	7.65592	8.58396	6.63546	11.8968	134.22	149.344	68.5632	161.49
PF00181	g__Escherichia.s__Escherichia_coli	3.27906	2.68966	3.54556	1.13443	6.902	11.7009	1.78902	3.80877	4.73448	4.40539	5.44941	6.01685	7.53729	12.3971	5.15017	9.50588
PF00181	g__Lachnoclostridium.s__Clostridium_symbiosum	18.5278	15.0072	5.40868	3.77071	32.7889	40.3207	33.9987	40.8434	17.5736	17.294	15.2512	16.7727	53.2828	92.4784	35.0548	130.359
PF00181	g__Marvinbryantia.s__Marvinbryantia_formatexigens	92.4589	0	47.695	27.8378	96.0951	118.719	3.81594	99.765	203.982	204.437	143.144	42.1767	0	0	55.25	0
PF00181	unclassified	0	0	1.41842	0.492413	0	0	5.98831	0	0	0.342214	0.642551	0	0	4.03749	2.5638	0
PF00183	TOTAL	185.981	111.11	232.613	121.069	149.965	159.109	125.188	131.106	142.064	265.908	243.323	207.926	117.554	211.374	143.261	221.298
PF00183	g__Akkermansia.s__Akkermansia_muciniphila	0	0	0	0	0	0	0	0	4.90127	2.97797	1.54791	1.69727	15.0239	24.5661	14.845	11.8645
PF00183	g__Bacteroides.s__Bacteroides_caccae	16.5052	8.44352	24.2569	11.3313	76.6716	69.7634	25.6466	52.9765	8.53264	17.3942	13.0501	15.3612	49.8711	70.2973	42.9775	73.6555
PF00183	g__Bacteroides.s__Bacteroides_ovatus	71.1253	65.5822	113.901	65.544	13.0932	11.7399	22.4116	9.63307	52.9485	127.305	112.65	83.4348	12.1488	17.1916	13.3178	19.2764
PF00183	g__Bacteroides.s__Bacteroides_thetaiotaomicron	56.9	31.2136	75.5891	34.0782	28.4879	45.7324	32.2731	29.1853	43.8282	87.3047	61.2262	74.5481	14.5171	19.8835	30.4784	22.2854
PF00183	g__Bacteroides.s__Bacteroides_uniformis	25.299	2.09315	8.14295	1.82895	9.3886	12.2877	17.4537	20.0121	8.09112	3.80771	13.9688	21.2351	8.20576	11.2825	12.5057	39.2072
PF00183	g__Barnesiella.s__Barnesiella_intestinihominis	1.15224	0.563679	1.03719	0.520833	0.620601	0.709592	0	0.453581	1.14281	1.60677	1.70074	0.798942	0	0	0.871378	0.918566
PF00183	g__Citrobacter.s__Citrobacter_rodentium	0	0	0	0	0	0.0318592	0	0	0	0.0556834	0.226047	0.0366189	0.0403572	0.526561	0	0
PF00183	g__Collinsella.s__Collinsella_aerofaciens	0	0.535812	0	0	1.6212	0.455795	1.34116	0.647702	0.636106	0	0.40555	0	1.43422	2.67336	2.92683	5.47999
PF00183	g__Desulfovibrio.s__Desulfovibrio_piger	0	0	0	0	1.56276	1.019	1.33743	2.13198	0	0.283308	0.34081	0	1.95562	4.4912	3.09752	3.52675
PF00183	g__Escherichia.s__Escherichia_coli	1.01061	0.384509	0.481184	0	0.875164	1.63676	0	0.363475	2.09853	1.0263	2.67433	4.27844	3.11509	12.5183	0.715032	4.38399
PF00183	g__Lachnoclostridium.s__Clostridium_symbiosum	1.80812	1.78218	1.90122	1.76706	8.17198	5.04547	15.5311	8.42796	3.9305	5.21325	5.63839	1.39863	10.2076	43.3902	8.37934	39.234
PF00183	g__Marvinbryantia.s__Marvinbryantia_formatexigens	11.6647	0	6.11721	5.28018	8.83882	9.88756	2.16976	6.87343	15.8039	18.2104	29.6907	3.86769	0	0	8.93696	0
PF00183	unclassified	0.515799	0.510917	1.18529	0.718181	0.633145	0.799957	7.02379	0.400774	0.150833	0.723158	0.203139	1.26869	1.03428	4.55287	4.20992	1.46585
PF00185	TOTAL	424.47	337.591	415.386	441.149	331.687	338.476	229.686	311.735	357.484	405.538	300.462	445.815	435.473	436.148	314.492	711.013
PF00185	g__Akkermansia.s__Akkermansia_muciniphila	0	0	0	0	0	0	0	0	5.89298	5.48547	2.89127	4.46236	31.993	28.5621	15.6473	15.9734
PF00185	g__Bacteroides.s__Bacteroides_caccae	46.0912	27.7406	45.0913	57.0102	112.086	117.852	46.5169	85.2928	23.3889	23.6606	14.5506	40.5066	135.01	87.6275	52.5054	96.8637
PF00185	g__Bacteroides.s__Bacteroides_ovatus	129.997	147.298	150.217	158.927	17.0348	17.8214	19.9592	11.817	84.7895	159.425	102.665	148.697	20.9167	22.6239	6.47847	20.0127
PF00185	g__Bacteroides.s__Bacteroides_thetaiotaomicron	81.1499	93.0343	105.501	136.03	35.6252	48.2056	34.7977	35.1898	63.6933	71.2199	55.7495	105.785	29.2196	22.2738	25.1971	28.535
PF00185	g__Bacteroides.s__Bacteroides_uniformis	114.613	29.2113	66.2439	54.0402	39.0305	39.7136	44.9329	39.5668	49.0976	22.401	37.6636	112.42	83.5161	32.5443	51.5246	57.7353
PF00185	g__Barnesiella.s__Barnesiella_intestinihominis	2.47927	3.02049	3.5188	4.60512	1.19314	3.92539	5.14395	1.63888	3.51837	2.04561	2.8353	1.83974	1.02034	0.431202	4.49572	1.37398
PF00185	g__Citrobacter.s__Citrobacter_rodentium	0	0	0	0	0	0	0	0	0	0	0	0	0	0	0	0.0817187
PF00185	g__Collinsella.s__Collinsella_aerofaciens	3.72566	24.8564	3.31083	5.1146	62.0335	54.4933	33.3126	70.4174	8.50649	6.81209	10.6913	0	65.6192	162.035	89.2504	425.508
PF00185	g__Desulfovibrio.s__Desulfovibrio_piger	1.92689	1.67289	5.4564	2.99098	17.4616	9.91929	20.0651	18.2739	2.7672	3.01477	1.47116	2.35665	30.7326	36.1799	9.62736	28.1984
PF00185	g__Escherichia.s__Escherichia_coli	2.33503	3.51391	3.4586	0	9.64762	10.6659	13.4239	6.90063	2.88247	3.40978	5.20846	8.52499	27.1088	26.8132	12.6076	23.1102
PF00185	g__Lachnoclostridium.s__Clostridium_symbiosum	2.00871	6.01251	1.76446	1.50435	2.58623	3.65359	3.85033	4.13481	3.41441	3.45309	2.31617	1.70798	6.46327	14.0833	6.17065	11.95
PF00185	g__Marvinbryantia.s__Marvinbryantia_formatexigens	39.054	0	28.7306	20.1245	33.9178	30.449	6.46023	37.6399	108.506	104.25	63.5634	19.0502	0	0	37.3403	0
PF00185	unclassified	1.08862	1.23122	2.09423	0.80283	1.07027	1.77628	1.22286	0.86359	1.02567	0.361011	0.856563	0.464092	3.87304	2.97383	3.64707	1.66944
PF00186	TOTAL	64.088	73.4705	63.2908	78.329	68.1972	81.9631	38.7454	60.9754	62.3037	75.7413	55.2875	100.078	89.6934	57.4501	43.0455	70.7
PF00186	g__Akkermansia.s__Akkermansia_muciniphila	0	0	0	0	0	0	0	0	1.39705	0.494963	0.781398	1.13926	13.9824	11.9351	2.94924	7.62692
PF00186	g__Bacteroides.s__Bacteroides_caccae	11.3499	8.98907	14.849	17.3599	41.435	43.3904	21.2862	32.4462	7.45382	8.7012	6.34686	12.3974	52.8735	27.9751	23.801	37.1157
PF00186	g__Bacteroides.s__Bacteroides_ovatus	29.8805	41.4897	26.3193	31.622	10.6398	10.5699	8.55791	7.0863	24.6942	40.4354	25.7693	54.5966	8.98047	6.09111	3.05485	12.0186
PF00186	g__Bacteroides.s__Bacteroides_thetaiotaomicron	18.2521	21.4218	17.6796	24.3829	11.0174	20.2735	6.69347	13.563	14.3497	12.1019	12.2648	27.0613	10.7147	7.10488	7.16309	11.142
PF00186	g__Barnesiella.s__Barnesiella_intestinihominis	0.7308	0	0.790017	0.491473	0.290753	0.701331	1.59822	0.374379	1.34956	1.28072	0.954422	0.512503	0.318013	0	0	0
PF00186	g__Escherichia.s__Escherichia_coli	0	0	0.890502	0	0	1.17376	0	0	0.254523	0	0	0	0	0	0	0
PF00186	g__Lachnoclostridium.s__Clostridium_symbiosum	0	0	0	0.343517	0.487259	0	0	0.654508	0	0	0	0.307292	0	1.54659	0	0.954052
PF00186	g__Marvinbryantia.s__Marvinbryantia_formatexigens	3.39786	0	2.7623	3.49229	4.32694	4.80794	0.609619	4.97366	12.0173	12.4951	8.4303	3.45703	0	0	2.99052	0
PF00186	unclassified	0.47682	1.56993	0	0.636873	0	1.04633	0	1.87726	0.787552	0.232014	0.740371	0.606989	2.82424	2.79727	3.08683	1.84284
PF00188	TOTAL	10.0887	2.13243	9.39149	7.77806	7.87615	5.75467	2.52024	9.78193	28.1792	22.9759	21.4384	5.43884	3.47129	5.14318	15.2244	7.1876
PF00188	g__Collinsella.s__Collinsella_aerofaciens	0	0	0	0	0	0	0	0	0	0	0	0	1.10634	0	1.13835	4.15584
PF00188	g__Lachnoclostridium.s__Clostridium_symbiosum	1.52948	2.13243	1.77601	0.913856	1.58083	1.10984	1.11504	1.34951	1.38161	2.71797	2.2078	1.32834	2.36495	5.14318	3.01799	3.03176
PF00188	g__Marvinbryantia.s__Marvinbryantia_formatexigens	8.55919	0	7.61548	6.8642	6.29532	4.64483	1.4052	8.43242	26.7976	20.2579	19.2306	4.1105	0	0	11.0681	0
PF00189	TOTAL	803.758	483.957	711.435	600.14	731.718	865.421	386.041	833.436	677.295	1037.67	632.245	1691.97	1016.07	729.255	565.09	931.857
PF00189	g__Akkermansia.s__Akkermansia_muciniphila	0	0	0	0	0	0	0	0	8.09769	10.2244	3.0503	7.82068	122.666	88.9047	38.5471	60.6264
PF00189	g__Bacteroides.s__Bacteroides_caccae	113.737	60.2302	96.4605	87.2226	237.894	264.56	82.1588	253.4	59.3288	105.657	60.1821	208.885	270.591	149.769	128.049	221.542
PF00189	g__Bacteroides.s__Bacteroides_ovatus	253.966	212.106	237.665	269.163	64.4863	82.4875	55.0019	64.9005	191.957	410.459	219.689	659.869	67.2161	53.1422	30.3593	73.8214
PF00189	g__Bacteroides.s__Bacteroides_thetaiotaomicron	160.715	118.153	180.426	159.222	145.802	176.671	72.3988	171.975	120.767	203.297	130.22	419.937	151.059	77.4517	81.4589	118.53
PF00189	g__Bacteroides.s__Bacteroides_uniformis	143.368	36.7438	94.4173	38.5642	87.3675	86.6021	84.7433	131.991	86.3275	64.4327	64.3805	301.04	193.475	106.517	119.498	117.906
PF00189	g__Barnesiella.s__Barnesiella_intestinihominis	14.6415	15.246	23.9	13.5741	7.66641	12.4598	10.2401	5.90832	17.9788	18.2303	16.3128	24.5932	7.19675	4.0038	15.6183	10.6149
PF00189	g__Citrobacter.s__Citrobacter_rodentium	0.524497	0.11362	0.503998	0.195865	0.872158	0.682593	0.208554	0.761225	0.208246	0.278041	0.359087	0.420505	1.3903	1.51158	0.493937	0.794311
PF00189	g__Collinsella.s__Collinsella_aerofaciens	1.96919	10.8623	1.73893	0	9.77726	10.6835	0.925212	14.959	2.39516	3.54526	2.23904	0	16.7254	18.476	18.636	65.3952
PF00189	g__Desulfovibrio.s__Desulfovibrio_piger	6.84803	4.7324	11.7027	2.63875	48.0264	72.5001	38.1663	52.7287	6.44666	4.28666	3.98603	4.99679	100.178	110.866	43.5198	117.462
PF00189	g__Escherichia.s__Escherichia_coli	10.0497	11.7374	12.2846	2.69164	19.7501	23.5934	6.86991	10.8601	13.2426	11.8625	11.2157	14.1018	26.9005	32.2434	10.155	29.5577
PF00189	g__Lachnoclostridium.s__Clostridium_symbiosum	18.3891	14.0327	7.93551	4.38588	33.416	39.3489	32.5753	40.7554	13.9771	13.2557	12.8865	18.0507	58.6665	86.3697	29.7871	115.606
PF00189	g__Marvinbryantia.s__Marvinbryantia_formatexigens	79.5497	0	44.4006	22.4829	76.6604	95.8314	2.75231	85.1964	156.248	192.141	107.725	32.2525	0	0	48.9675	0
PF00189	unclassified	0	0	0	0	0	0	0	0	0.321211	0	0	0	0	0	0	0
PF00191	TOTAL	0.330712	0	17.683	2.85157	12.5952	5.83315	79.8257	2.55009	3.94826	0	7.27586	1.58638	4.60212	75.5129	34.3553	8.30349
PF00191	unclassified	0.330712	0	17.683	2.85157	12.5952	5.83315	79.8257	2.55009	3.94826	0	7.27586	1.58638	4.60212	75.5129	34.3553	8.30349
PF00194	TOTAL	3.16536	0.829896	68.966	13.0817	35.7309	37.8876	318.313	8.42277	15.6813	0	29.9307	2.67775	20.281	284.743	150.748	26.0291
PF00194	unclassified	3.16536	0.829896	68.966	13.0817	35.7309	37.8876	318.313	8.42277	15.6813	0	29.9307	2.67775	20.281	284.743	150.748	26.0291
PF00196	TOTAL	133.334	101.534	116.155	127.544	152.432	154.757	90.2444	139.654	113.892	121.915	103.79	140.692	131.221	107.873	87.2423	121.247
PF00196	g__Bacteroides.s__Bacteroides_caccae	20.831	14.3647	17.9974	29.8938	79.718	68.3787	33.2826	62.308	9.63071	15.8846	8.79896	23.2514	55.1724	48.3572	36.0375	51.8844
PF00196	g__Bacteroides.s__Bacteroides_ovatus	33.5181	42.5721	36.5577	38.68	12.2881	13.9261	8.75716	6.48233	32.5321	41.5865	32.8991	38.468	11.3182	7.74645	3.59779	12.9505
PF00196	g__Bacteroides.s__Bacteroides_thetaiotaomicron	28.7532	32.737	36.9905	42.2743	26.4919	39.2623	22.8967	26.8144	26.3118	23.6494	21.5806	36.0094	18.4799	14.6883	11.3289	20.6831
PF00196	g__Bacteroides.s__Bacteroides_uniformis	20.3148	6.81375	12.6703	8.7984	16.5419	15.3017	16.885	20.1563	12.3382	6.66213	10.1526	25.0312	24.7268	11.311	17.4183	18.7532
PF00196	g__Barnesiella.s__Barnesiella_intestinihominis	0.171281	0.445247	0	0.924647	0	0	0	0	0.869918	0.369257	0	0.480624	0	0	0	0
PF00196	g__Citrobacter.s__Citrobacter_rodentium	0.283261	0	0.274312	0	0.0907793	0	0	0.0974945	0.225906	0	0.0388397	0	0	0.245135	0.304073	0
PF00196	g__Collinsella.s__Collinsella_aerofaciens	0	2.505	0	0	2.03481	0	0	2.58791	0.952035	0	1.03024	0	4.08536	2.3386	4.63494	5.63118
PF00196	g__Desulfovibrio.s__Desulfovibrio_piger	0.207614	0	0	0	1.40831	1.06197	1.98126	2.5525	0	0.548397	0	0.776672	3.60324	4.5477	2.38344	2.90914
PF00196	g__Escherichia.s__Escherichia_coli	3.1634	0.65492	0.515517	0.255849	4.84022	5.44144	1.40815	1.42881	1.03605	1.21749	2.44494	8.79297	12.7642	15.299	1.37969	5.70977
PF00196	g__Marvinbryantia.s__Marvinbryantia_formatexigens	24.7166	0	7.53505	5.36428	7.52518	7.95902	1.49394	13.667	27.3886	30.0498	24.9999	5.00077	0	0	9.01716	0
PF00196	unclassified	1.37417	1.44152	3.61405	1.3523	1.49262	3.42597	3.53957	3.55925	2.60652	1.94685	1.84479	2.88096	1.07048	3.33928	1.14038	2.72515
PF00198	TOTAL	15.0869	16.1585	20.974	17.7429	19.7406	16.4136	19.777	17.7792	26.9428	20.1915	17.4839	24.6311	95.0465	96.3301	41.8407	63.0501
PF00198	g__Akkermansia.s__Akkermansia_muciniphila	0	0	0	0	0	0	0	0	7.88136	6.4581	4.41753	3.8922	75.9683	70.2312	27.3546	44.7491
PF00198	g__Bacteroides.s__Bacteroides_caccae	0.368162	0.351389	0.892154	0.592995	6.57631	5.64917	2.90238	11.236	0	0	0	0.564685	9.55589	6.71635	5.27129	4.88674
PF00198	g__Bacteroides.s__Bacteroides_ovatus	10.8976	14.4859	12.1452	14.1319	3.90288	3.00688	2.84803	1.26908	9.55398	9.08012	8.20896	11.3282	1.84686	2.25666	1.35689	2.31233
PF00198	g__Citrobacter.s__Citrobacter_rodentium	0.0358704	0	0	0	0	0.0500189	0	0.0490025	0.151898	0	0	0.0287583	0	0	0	0
PF00198	g__Escherichia.s__Escherichia_coli	2.20022	0	0.82869	0.31489	5.87774	4.10356	0.957973	2.24811	7.66167	1.60434	2.15589	4.99728	3.29274	6.66305	1.85685	5.90312
PF00198	unclassified	1.58503	1.32122	7.10795	2.70316	3.38366	3.604	13.0687	2.97701	1.69387	3.04895	2.7015	3.81997	4.38275	10.4629	6.00107	5.19883
PF00199	TOTAL	85.9507	90.3935	133.624	127.274	35.3568	42.4347	47.0326	20.4547	79.4872	95.859	72.4753	98.5988	43.7045	67.4847	44.1445	36.1833
PF00199	g__Akkermansia.s__Akkermansia_muciniphila	0	0	0	0	0	0	0	0	7.67243	5.34202	1.77216	1.35997	24.1607	27.1585	23.3063	18.6819
PF00199	g__Bacteroides.s__Bacteroides_ovatus	63.8459	70.0594	108.999	86.2574	23.274	23.23	23.3928	8.34399	51.9783	73.2817	57.3354	75.4121	11.2149	22.8371	11.5206	10.3998
PF00199	g__Bacteroides.s__Bacteroides_thetaiotaomicron	22.1048	20.3341	22.5115	40.7507	9.87668	17.4346	9.87059	10.9942	19.8365	17.2353	12.5168	21.8268	6.62186	7.86464	5.02208	5.39262
PF00199	g__Desulfovibrio.s__Desulfovibrio_piger	0	0	0	0.266393	1.02078	0.974407	3.78198	1.11651	0	0	0	0	1.70703	1.06229	2.36724	1.70898
PF00199	unclassified	0	0	2.1141	0	1.18538	0.795806	9.9872	0	0	0	0.850919	0	0	8.56214	1.92827	0
PF00200	TOTAL	0	0	0	0	0	0	0	0	0	0	0	0	0	1.9231	0	0
PF00200	unclassified	0	0	0	0	0	0	0	0	0	0	0	0	0	1.9231	0	0
PF00201	TOTAL	0	0	0	0	0	0.423614	3.62785	0	0	0	0	0	0	4.20225	0	0
PF00201	unclassified	0	0	0	0	0	0.423614	3.62785	0	0	0	0	0	0	4.20225	0	0
PF00202	TOTAL	184.784	187.501	177.738	200.888	191.658	210.629	80.8099	207.134	202.669	240.243	190.354	303.375	267.021	172.414	154.807	187.314
PF00202	g__Akkermansia.s__Akkermansia_muciniphila	0	0	0	0	0	0	0	0	5.91687	4.0605	3.02215	5.21413	42.7353	28.8794	19.6663	24.3855
PF00202	g__Bacteroides.s__Bacteroides_caccae	27.4958	18.9293	24.5142	27.9674	96.4406	94.0302	17.0462	85.7889	12.4693	18.4255	9.71426	28.5436	115.615	61.162	56.5378	77.7124
PF00202	g__Bacteroides.s__Bacteroides_ovatus	78.1984	111.903	76.0789	111.94	9.61985	12.8308	2.84737	18.9829	63.248	131.325	96.3813	137.102	17.1791	12.8016	4.71162	17.0536
PF00202	g__Bacteroides.s__Bacteroides_thetaiotaomicron	34.579	43.486	43.6017	39.9428	40.8004	53.9087	24.3494	52.9915	38.4918	32.9678	27.8782	76.1364	38.5253	16.8234	23.0487	24.0365
PF00202	g__Bacteroides.s__Bacteroides_uniformis	22.7243	8.10647	17.8734	12.3486	14.3098	14.1081	15.0336	17.8089	16.9551	8.01174	9.92103	40.1239	23.9113	10.4532	17.0857	14.6891
PF00202	g__Barnesiella.s__Barnesiella_intestinihominis	1.79817	1.98939	1.80065	1.06973	0.884068	1.8575	1.05595	1.17393	1.56302	1.4887	2.11621	1.66346	0.622621	0	3.03229	0.822907
PF00202	g__Citrobacter.s__Citrobacter_rodentium	0.0681716	0	0	0	0	0	0	0	0	0	0	0	0	0	0	0
PF00202	g__Collinsella.s__Collinsella_aerofaciens	0	0.427297	0	0	0	0	0	0	0.372952	0	0	0	0	0	0	0
PF00202	g__Desulfovibrio.s__Desulfovibrio_piger	0.394496	0.884159	0.659998	0	9.43879	6.69049	7.26894	10.0499	1.00893	1.3165	0.779638	1.19847	16.3171	18.7445	7.85102	16.6792
PF00202	g__Escherichia.s__Escherichia_coli	1.06981	0	0	0	0.769135	2.17351	0.982916	0	0.507982	0	1.53519	0.74526	2.10787	2.42055	0.641343	1.2849
PF00202	g__Lachnoclostridium.s__Clostridium_symbiosum	0.819514	0	0	0	1.05018	2.49132	0.94756	3.17873	0	0.949589	0	0	4.90021	7.71599	4.68555	5.14832
PF00202	g__Marvinbryantia.s__Marvinbryantia_formatexigens	16.8778	0	10.0177	6.20124	14.891	17.3793	1.83409	16.1219	60.0701	40.697	35.8506	7.86219	0	0	10.3184	0
PF00202	unclassified	0.758697	1.77429	3.19097	1.41809	3.45349	5.15855	9.44375	1.03798	2.06495	1.00126	3.15561	4.78603	5.10773	13.4134	7.2286	5.50202
PF00203	TOTAL	901.633	607.465	776.009	630.218	993.056	963.398	398.579	1210.46	951.051	1336.04	839.352	1830.43	1055.83	761.289	725.878	1092.07
PF00203	g__Akkermansia.s__Akkermansia_muciniphila	0	0	0	0	0	0	0	0	9.8061	9.49533	4.27382	8.61611	111.751	67.1942	40.7337	65.2167
PF00203	g__Bacteroides.s__Bacteroides_caccae	143.506	114.194	142.041	111.365	413.781	308.888	86.0562	423.257	98.7914	176.654	98.549	287.516	382.946	228.411	199.894	365.406
PF00203	g__Bacteroides.s__Bacteroides_ovatus	284.339	292.296	294.68	291.799	136.322	120.937	65.3765	176.027	239.134	488.771	281.856	761.6	132.152	86.8422	72.7921	149.596
PF00203	g__Bacteroides.s__Bacteroides_thetaiotaomicron	142.013	121.642	155.446	125.417	115.06	123.9	76.0124	185.513	150.463	220.088	153.088	392.703	87.3237	56.2484	78.8572	76.3953
PF00203	g__Bacteroides.s__Bacteroides_uniformis	130.213	39.9181	76.2776	33.5942	75.0462	70.0643	69.6622	125.765	85.5956	49.4149	62.4502	245.313	151.218	77.4397	115.219	94.5636
PF00203	g__Barnesiella.s__Barnesiella_intestinihominis	9.17013	5.60174	11.5454	10.1944	3.75339	6.46988	7.01277	2.73585	14.5012	13.9901	9.12403	18.7277	2.39173	3.12395	9.29007	3.96461
PF00203	g__Citrobacter.s__Citrobacter_rodentium	1.5113	1.27606	1.16085	0.722396	1.92239	5.19274	2.88448	1.10111	0.735917	0.736986	1.64791	2.89821	2.6585	5.34319	0.650627	3.12093
PF00203	g__Collinsella.s__Collinsella_aerofaciens	2.4305	10.8401	1.91133	1.3191	13.6322	24.1322	2.81023	27.7159	4.44407	5.11713	4.22048	1.5947	24.1712	15.2863	26.6407	102.167
PF00203	g__Desulfovibrio.s__Desulfovibrio_piger	4.30557	1.80926	5.0769	2.45615	50.867	60.4042	38.1461	48.2361	4.24823	6.08258	4.30313	6.72931	74.9195	87.4549	41.4612	76.9861
PF00203	g__Escherichia.s__Escherichia_coli	7.29617	5.44831	4.95939	1.6825	13.1298	22.4353	15.1769	8.99079	10.9502	6.41368	8.7701	15.6071	20.576	26.0234	10.2523	25.5898
PF00203	g__Lachnoclostridium.s__Clostridium_symbiosum	19.2406	14.4394	9.35045	3.67829	28.0338	35.0425	30.3204	39.8738	15.5372	13.4101	8.40852	21.7859	65.7243	107.922	38.4559	129.065
PF00203	g__Marvinbryantia.s__Marvinbryantia_formatexigens	157.609	0	73.2144	47.574	141.508	185.931	4.55234	171.241	316.843	345.868	202.661	67.3368	0	0	91.6312	0
PF00203	unclassified	0	0	0.346499	0.415632	0	0	0.568536	0	0	0	0	0	0	0	0	0
PF00204	TOTAL	476.246	376.758	419.627	480.405	459.011	482.504	298.374	378.607	340.383	364.337	307.487	515.155	482.962	325.029	228.36	442.969
PF00204	g__Akkermansia.s__Akkermansia_muciniphila	0	0	0	0	0	0	0	0	4.52199	3.48396	2.21631	3.73468	43.7501	28.044	13.6319	23.7977
PF00204	g__Bacteroides.s__Bacteroides_caccae	69.1022	40.1724	53.2202	92.3017	273.054	241.282	121.819	209.408	38.958	32.1807	23.463	60.0492	232.469	155.322	96.7544	201.716
PF00204	g__Bacteroides.s__Bacteroides_ovatus	181.84	192.78	183.135	185.176	43.9472	56.2806	52.0717	29.8204	116.949	180.3	131.929	208.509	51.5481	38.8026	16.3991	59.9758
PF00204	g__Bacteroides.s__Bacteroides_thetaiotaomicron	130.883	109.358	128.443	156.004	79.131	117.777	60.715	73.2291	87.7512	81.2224	78.7825	146.454	64.9121	31.377	33.0984	56.3534
PF00204	g__Bacteroides.s__Bacteroides_uniformis	65.2103	16.2687	32.0707	22.2843	31.4369	30.5775	33.3672	33.5929	34.7112	16.0272	28.0757	69.0614	57.4811	26.9452	35.1787	45.318
PF00204	g__Barnesiella.s__Barnesiella_intestinihominis	6.79015	7.23074	9.74362	11.7629	3.81677	7.22818	7.67535	4.50892	11.7572	7.52664	6.92361	9.42556	3.84216	0.805779	7.00799	5.10748
PF00204	g__Collinsella.s__Collinsella_aerofaciens	0.295489	0.695438	0	0	1.91149	1.73184	1.77552	2.84052	0.405564	0	0.397201	0	3.07473	1.81692	3.60739	8.17663
PF00204	g__Desulfovibrio.s__Desulfovibrio_piger	0.441854	0.388115	0.679585	0.549327	5.28451	3.53905	4.72385	6.3033	0.65508	0.668187	0.485916	0.708754	8.21627	11.0475	3.76772	9.97472
PF00204	g__Escherichia.s__Escherichia_coli	0	0	0	0.361198	1.10152	3.76809	0	0	0	0.614155	0	1.35175	3.05275	1.8857	0.603171	8.13092
PF00204	g__Lachnoclostridium.s__Clostridium_symbiosum	5.56296	8.52154	3.50757	4.20149	6.79965	6.56566	12.9476	6.09264	6.42184	7.38202	5.69035	5.30709	10.869	24.3105	7.8357	18.8452
PF00204	g__Marvinbryantia.s__Marvinbryantia_formatexigens	13.721	0	7.54033	7.35328	10.2627	10.9291	0	10.2005	36.0155	33.8815	27.1037	7.93085	0	0	8.44373	0
PF00204	unclassified	2.39977	1.34416	1.28597	0.411272	2.26523	2.82501	3.27883	2.61176	2.23645	1.04939	2.41952	2.62182	3.74691	4.67262	2.032	5.57251
PF00205	TOTAL	142.081	117.776	153.452	162.852	135.548	153.73	81.901	146.041	189.124	181.436	137.839	173.566	208.37	165.709	125.759	150.13
PF00205	g__Akkermansia.s__Akkermansia_muciniphila	0	0	0	0	0	0	0	0	5.25185	3.73262	1.77473	1.96976	30.3113	28.4864	17.5057	21.4762
PF00205	g__Bacteroides.s__Bacteroides_caccae	20.9934	11.1242	23.7257	22.8956	61.9771	64.8391	17.2183	73.7373	9.46538	15.2249	11.3084	25.7699	102.068	54.8491	40.2307	47.9294
PF00205	g__Bacteroides.s__Bacteroides_ovatus	51.7372	54.951	61.6804	75.1802	11.4433	11.9054	7.86298	10.0727	45.4331	55.5223	47.0412	58.1945	12.3451	11.1709	3.84251	10.9299
PF00205	g__Bacteroides.s__Bacteroides_thetaiotaomicron	25.1549	34.0526	34.3771	35.6285	11.6752	20.7508	9.8302	15.6664	33.7674	27.4437	23.2957	34.4707	13.1143	6.57529	7.78191	9.19368
PF00205	g__Bacteroides.s__Bacteroides_uniformis	11.2626	8.69352	7.63147	5.25751	3.25796	3.5896	6.54911	5.10582	10.5744	7.78394	4.91922	30.9313	7.21083	2.43021	7.2803	5.26079
PF00205	g__Barnesiella.s__Barnesiella_intestinihominis	1.65882	1.13285	1.98037	3.86058	0.735553	0.911743	1.31963	0.996054	1.55724	1.28699	1.89407	2.39854	0.577414	0	1.32593	1.44635
PF00205	g__Desulfovibrio.s__Desulfovibrio_piger	2.83437	2.18815	4.73877	2.38461	18.4299	15.2116	18.2732	15.9908	3.90242	3.25414	1.60732	1.56893	25.2215	30.1567	22.1606	27.502
PF00205	g__Escherichia.s__Escherichia_coli	0.815625	0	0.470248	0.517083	0.550409	0	0	0	1.52771	2.281	2.41199	0.755812	0.636331	0	0	0.902311
PF00205	g__Lachnoclostridium.s__Clostridium_symbiosum	5.78789	5.40532	3.84374	3.58652	8.42168	15.9174	14.7156	8.25306	6.68057	5.00166	3.78014	4.44592	16.2946	27.0279	7.80808	24.3157
PF00205	g__Marvinbryantia.s__Marvinbryantia_formatexigens	20.7704	0	14.0801	13.5415	18.2633	20.1366	2.86703	16.2184	69.4207	58.271	38.2359	9.97263	0	0	17.8233	0
PF00205	unclassified	1.06531	0.228188	0.924272	0	0.793764	0.468201	3.26493	0	1.54368	1.63384	1.56995	3.08841	0.590607	5.01236	0	1.17396
PF00206	TOTAL	426.806	351.841	351.108	350.418	492.131	561.531	338.39	418.422	432.034	425.867	338.821	572.742	578.36	549.193	271.642	564.087
PF00206	g__Akkermansia.s__Akkermansia_muciniphila	0	0	0	0	0	0	0	0	3.50775	1.55885	1.31905	2.46905	24.6795	16.9076	11.9298	12.1525
PF00206	g__Bacteroides.s__Bacteroides_caccae	56.3122	42.0065	39.9889	48.2415	173.493	158.673	69.5346	145.424	34.5901	32.9948	25.2399	53.7638	155.915	103.652	70.0833	141.669
PF00206	g__Bacteroides.s__Bacteroides_ovatus	136.001	147.211	106.1	129.654	58.4795	60.3627	36.6657	34.8923	97.0849	122.305	91.3899	160.012	41.8387	29.8106	13.8021	55.3238
PF00206	g__Bacteroides.s__Bacteroides_thetaiotaomicron	95.1922	96.6113	94.3388	101.87	82.06	106.581	62.6209	66.8454	102.72	79.3008	63.6111	122.419	57.258	28.4167	30.9443	55.7865
PF00206	g__Bacteroides.s__Bacteroides_uniformis	29.4604	10.7774	16.4928	7.83637	27.9088	29.906	23.984	32.5119	19.6538	9.19829	14.1709	46.1537	51.5395	19.7714	25.2497	35.3706
PF00206	g__Barnesiella.s__Barnesiella_intestinihominis	2.86972	3.67098	4.45751	3.62465	1.56774	3.61783	2.52711	1.72801	4.55009	3.41989	3.42374	3.76801	1.03205	0	4.01139	2.18877
PF00206	g__Citrobacter.s__Citrobacter_rodentium	0.0905451	0	0.522038	0.0360668	0.579578	0.4421	0.192017	0.577221	0.0159778	0.202374	0.165967	0.145185	0.373349	0.800302	0.324836	0.600743
PF00206	g__Collinsella.s__Collinsella_aerofaciens	0.416334	4.85803	0	0.966008	4.60357	4.0624	4.40413	6.97154	1.48557	1.52057	2.76852	0	7.51953	7.59877	5.6521	14.9246
PF00206	g__Desulfovibrio.s__Desulfovibrio_piger	1.41346	0.641345	1.19697	0.58336	9.42364	9.69767	8.07792	10.9523	1.31105	1.61672	0.740426	1.61886	15.4044	20.5966	12.6234	21.1628
PF00206	g__Escherichia.s__Escherichia_coli	60.3389	39.3717	57.9602	33.9218	95.4747	145.548	107.899	78.6853	48.2184	64.2722	62.5057	154.704	199.781	280.306	58.2819	189.72
PF00206	g__Lachnoclostridium.s__Clostridium_symbiosum	4.28891	3.86974	2.21389	2.04679	5.6416	6.2217	8.96393	7.32288	4.6044	3.97178	3.4834	2.45431	11.4104	23.1869	10.2502	19.1183
PF00206	g__Marvinbryantia.s__Marvinbryantia_formatexigens	32.5106	0	21.4201	15.4932	24.1105	27.5695	2.04451	27.6505	106.45	96.5643	66.6677	16.895	0	0	25.1124	0
PF00206	unclassified	7.91139	2.82344	6.41639	6.14429	8.7887	8.84882	11.476	4.86051	7.84185	8.9419	3.33431	8.33947	11.6079	18.1457	3.37655	16.0689
PF00207	TOTAL	105.851	101.353	146.551	185.41	111.675	125.49	97.1387	92.0194	79.2543	101.686	89.9589	128.124	129.035	105.452	67.926	95.4259
PF00207	g__Akkermansia.s__Akkermansia_muciniphila	0	0	0	0	0	0	0	0	1.57083	1.05747	0.799709	0.956824	14.7687	12.0748	3.0253	6.76033
PF00207	g__Bacteroides.s__Bacteroides_caccae	17.6854	12.9598	19.3343	29.0636	73.1647	73.858	43.0548	53.9501	8.54822	11.2714	8.45585	18.0367	72.4198	60.5911	34.0053	53.5767
PF00207	g__Bacteroides.s__Bacteroides_ovatus	38.051	44.0502	55.3092	59.8177	9.44963	10.3155	15.2352	5.36961	29.8564	50.036	39.7854	47.1951	7.90878	8.40464	5.58759	7.76123
PF00207	g__Bacteroides.s__Bacteroides_thetaiotaomicron	37.4511	40.5216	64.4083	89.259	22.9926	33.3897	27.9802	25.9164	32.1997	35.4827	32.9371	48.7977	21.0586	16.9137	13.0537	17.3247
PF00207	g__Bacteroides.s__Bacteroides_uniformis	11.3548	2.78927	6.11182	5.36939	5.01053	5.83989	10.8685	6.20086	5.72507	2.3064	6.47881	11.087	12.2935	6.64083	11.0771	9.38674
PF00207	g__Barnesiella.s__Barnesiella_intestinihominis	0.875573	0.87537	1.38742	1.90044	0.681868	1.45585	0	0.454054	1.19192	0.993368	0.99835	0.88252	0	0	1.17696	0
PF00207	unclassified	0.432786	0.15658	0	0	0.375699	0.630777	0	0.128397	0.162189	0.538529	0.503692	1.16831	0.585644	0.827225	0	0.616141
PF00208	TOTAL	1605.24	1337.47	2168.21	1460.76	1196.85	1611.54	2205.36	1192.85	1708.94	1145.11	1180.16	1835.95	1554.78	1731.83	1277.1	1784.43
PF00208	g__Akkermansia.s__Akkermansia_muciniphila	0	0	0	0	0	0	0	0	24.9163	16.7606	7.95724	13.7621	20.0956	21.009	15.8856	15.0139
PF00208	g__Bacteroides.s__Bacteroides_caccae	161.276	116.318	196.228	164.072	432.868	533.812	377.352	337.938	105.035	108.373	65.5254	157.362	370.275	428.324	355.904	322.506
PF00208	g__Bacteroides.s__Bacteroides_ovatus	408.175	534.528	613.8	484.098	69.5694	68.721	110.087	44.5712	365.577	485.318	363.179	641.081	44.8727	38.9849	43.7511	50.2744
PF00208	g__Bacteroides.s__Bacteroides_thetaiotaomicron	455.966	421.09	934.105	563.705	204.29	390.318	311.861	225.338	676.628	318.201	462.809	493.542	177.84	191.877	230.913	182.586
PF00208	g__Bacteroides.s__Bacteroides_uniformis	484.951	167.219	344.765	175.194	258.507	347.029	560.56	300.353	349.127	107.532	179.221	463.784	556.837	311.397	352.846	380.467
PF00208	g__Barnesiella.s__Barnesiella_intestinihominis	11.8737	15.4346	17.3663	17.1502	3.112	9.62542	7.57365	6.68363	21.7055	12.4875	15.8549	9.41421	3.16992	0.752251	19.9758	4.58288
PF00208	g__Collinsella.s__Collinsella_aerofaciens	0.577598	3.96656	0.554999	0	1.30617	0.783354	0	1.55624	1.8851	1.32961	1.25279	0	6.6036	1.55383	2.0722	2.98117
PF00208	g__Desulfovibrio.s__Desulfovibrio_piger	4.95236	2.02533	8.0044	6.66795	16.098	10.9254	10.5378	15.3786	3.91609	4.99912	2.52931	5.46645	23.8713	34.9656	19.8684	31.9859
PF00208	g__Escherichia.s__Escherichia_coli	0.419464	0.754102	1.79244	0	0	1.69906	0.778353	1.14664	0.542922	0.90139	0.358805	0.672763	2.29565	1.81371	0	0.81208
PF00208	g__Lachnoclostridium.s__Clostridium_symbiosum	68.0498	73.7349	43.0436	45.6908	183.862	221.787	807.726	232.775	129.376	70.3435	53.06	41.2436	348.261	689.126	216.217	792.083
PF00208	g__Marvinbryantia.s__Marvinbryantia_formatexigens	6.14887	0	6.89693	3.85844	25.3736	26.3474	1.76414	26.6026	29.4263	18.8703	27.1767	4.60282	0	0	19.6618	0
PF00208	unclassified	2.84452	2.39905	1.64967	0.321318	1.86618	0.489441	17.1133	0.506483	0.805946	0	1.23742	5.01568	0.652765	12.0272	0	1.13293
PF00209	TOTAL	49.5727	51.4033	57.6718	52.8311	47.6919	54.2103	42.7763	46.332	48.7948	59.7957	61.3057	67.484	57.5503	66.054	46.7853	53.6358
PF00209	g__Akkermansia.s__Akkermansia_muciniphila	0	0	0	0	0	0	0	0	0	0	0	0	2.38274	1.80461	1.14041	2.2645
PF00209	g__Bacteroides.s__Bacteroides_caccae	5.09021	2.82084	5.36406	5.32461	14.6048	19.8427	6.35515	15.0337	2.34984	3.80767	2.40543	8.10958	21.2664	13.1247	13.3811	11.9277
PF00209	g__Bacteroides.s__Bacteroides_ovatus	21.8679	29.0349	25.9039	27.7621	2.23849	1.5487	2.06703	1.03974	15.9814	30.3312	31.3042	27.8627	1.56919	3.29073	1.6026	1.92989
PF00209	g__Bacteroides.s__Bacteroides_thetaiotaomicron	9.16477	13.007	14.2012	14.0025	9.84234	9.95436	9.12878	8.96771	9.09971	10.9998	10.708	16.9599	6.19159	5.08159	7.74815	5.82468
PF00209	g__Bacteroides.s__Bacteroides_uniformis	5.46757	1.90955	4.09173	2.18449	2.426	2.971	5.05647	3.60461	4.15624	2.4223	2.15012	9.32775	5.81382	2.05252	5.33733	4.71061
PF00209	g__Barnesiella.s__Barnesiella_intestinihominis	0	0	0	0.580588	0	0.992985	0	0.354005	0.719748	0.513393	0.997091	0.675243	0	0	0.662419	0
PF00209	g__Desulfovibrio.s__Desulfovibrio_piger	0	0	0	0	5.47092	3.45058	0.751513	5.00972	0	0.268816	0	0	8.97515	9.3723	1.11878	9.48711
PF00209	g__Lachnoclostridium.s__Clostridium_symbiosum	3.96117	4.63106	2.24109	1.00247	4.48146	6.49326	5.73083	5.26163	4.15449	3.60538	3.09963	1.71988	9.52603	18.9683	5.413	17.4913
PF00209	g__Marvinbryantia.s__Marvinbryantia_formatexigens	4.02109	0	2.10793	1.63341	6.46941	8.09238	0	5.53578	12.3334	7.84708	9.71822	2.82906	0	0	4.3788	0
PF00209	unclassified	0	0	3.76198	0.340898	2.15854	0.864446	13.6865	1.52515	0	0	0.923034	0	1.82533	12.3593	6.00272	0
PF00210	TOTAL	1880.66	3345.58	2767.43	2745.42	1727.88	1331.98	1465.75	1333.68	2246.09	3188.16	3407.52	1499.63	1206.7	1442.33	1219.6	1047.15
PF00210	g__Akkermansia.s__Akkermansia_muciniphila	0	0	0	0	0	0	0	0	11.2026	10.8807	6.18299	5.45514	56.5918	76.4533	30.0974	38.8834
PF00210	g__Bacteroides.s__Bacteroides_caccae	215.346	246.2	260.535	270.784	919.304	542.796	574.455	730.171	170.112	203.365	183.283	103.19	668.964	782.246	625.613	564.979
PF00210	g__Bacteroides.s__Bacteroides_ovatus	658.073	1369.89	1125.05	919.449	216.747	134.988	248.284	91.9496	845.763	1745.43	1811.75	570.807	86.9525	186.192	111.65	107.223
PF00210	g__Bacteroides.s__Bacteroides_thetaiotaomicron	737.173	1471.49	1047.33	1236.51	410.293	488.406	419.423	345.462	907.14	906.178	1057.6	521.11	221.585	246.905	241.762	224.429
PF00210	g__Bacteroides.s__Bacteroides_uniformis	231.494	235.422	301.877	290.781	157.199	135.198	202.439	143.248	239.921	256.54	275.107	256.2	153.744	126.194	177.149	94.0441
PF00210	g__Barnesiella.s__Barnesiella_intestinihominis	11.3316	13.0608	19.7221	12.9943	11.0739	14.4543	10.4452	8.89137	17.593	17.2357	22.9127	11.9521	4.318	3.34008	13.0906	8.70563
PF00210	g__Citrobacter.s__Citrobacter_rodentium	0.194362	0	0.186765	0.0580649	0	0	0	0.132758	0	0	0.10258	0.155825	0	0	0	0
PF00210	g__Escherichia.s__Escherichia_coli	16.7816	9.298	6.98651	6.01842	3.32179	9.60233	8.22	2.53119	16.0011	10.4461	17.3829	26.2524	12.3823	20.9901	9.71235	6.30272
PF00210	g__Marvinbryantia.s__Marvinbryantia_formatexigens	9.05461	0	5.05013	7.12157	8.59516	5.03679	1.79128	10.7008	37.8343	38.0866	32.9119	4.51466	0	0	8.68668	0
PF00210	unclassified	1.21838	0.209221	0.699265	1.71085	1.34938	1.50637	0.693192	0.59158	0.52792	0	0.281712	0	2.16125	0	1.83867	2.57936
PF00211	TOTAL	0	0	3.2409	1.2175	2.13545	3.30227	16.8909	0.571738	0	0	0.763362	0	1.23209	15.5574	6.2593	0.598254
PF00211	unclassified	0	0	3.2409	1.2175	2.13545	3.30227	16.8909	0.571738	0	0	0.763362	0	1.23209	15.5574	6.2593	0.598254
PF00213	TOTAL	261.004	245.502	338.993	335.918	268.42	219.068	352.08	236.486	363.661	404.569	325.987	254.93	302.807	364.352	181.54	288.667
PF00213	g__Akkermansia.s__Akkermansia_muciniphila	0	0	0	0	0	0	0	0	10.3248	9.17717	5.01671	6.92761	67.6957	51.0816	24.8284	36.3201
PF00213	g__Bacteroides.s__Bacteroides_caccae	16.2799	16.2189	19.0109	21.5155	19.9003	24.759	22.5929	16.4033	9.84814	13.6549	7.62466	11.4586	24.1272	31.0968	23.7378	21.0303
PF00213	g__Bacteroides.s__Bacteroides_ovatus	96.0779	121.461	166.785	129.286	15.9702	16.8016	19.2356	7.21926	101.677	148.936	136.768	128.527	14.2659	16.864	9.00539	15.2409
PF00213	g__Bacteroides.s__Bacteroides_thetaiotaomicron	79.4814	85.8051	101.645	139.375	26.2953	37.4452	44.6514	23.8563	84.0942	81.2266	79.2208	74.2326	17.4607	19.6972	18.7503	13.9416
PF00213	g__Barnesiella.s__Barnesiella_intestinihominis	3.33751	4.86847	4.38653	4.14235	1.84352	5.50788	5.02094	2.27962	3.80892	4.70736	5.65067	4.22496	2.55793	0.911165	5.6635	1.45758
PF00213	g__Citrobacter.s__Citrobacter_rodentium	0.0895588	0	0.596475	0	0	0.0624691	0	0	0.0474112	0.163775	0.0984956	0.0716458	0.0791318	0.61334	0	0.0990773
PF00213	g__Collinsella.s__Collinsella_aerofaciens	0.818059	5.5508	0.780988	0.855223	5.13578	2.49626	1.62641	6.35243	3.30136	1.43198	2.58661	0.655862	11.2888	3.88215	17.1642	15.3662
PF00213	g__Desulfovibrio.s__Desulfovibrio_piger	6.59208	3.33188	14.2336	6.79582	148.422	73.4266	249.733	133.977	8.39417	4.04482	5.35146	3.66175	146.137	207.153	40.7984	166.269
PF00213	g__Escherichia.s__Escherichia_coli	3.66885	3.78294	1.55962	1.71046	8.01102	13.0075	4.59724	3.35556	3.32326	3.44465	3.41316	3.83796	17.5017	31.2849	7.38209	11.3101
PF00213	g__Lachnoclostridium.s__Clostridium_symbiosum	1.86598	4.48258	1.19289	1.14506	0.548485	0.799648	0	0.78541	4.15422	3.5595	1.10653	1.76639	1.69311	1.76753	0.6162	7.63241
PF00213	g__Marvinbryantia.s__Marvinbryantia_formatexigens	52.793	0	28.8018	31.0924	42.2933	44.7614	4.62268	42.2567	134.688	134.222	79.1509	19.5664	0	0	33.5933	0
PF00215	TOTAL	99.8846	64.3903	66.3302	60.4088	101.735	117.416	51.5486	89.9963	72.4745	77.1606	65.1928	128.237	141.553	98.6317	67.2182	130.04
PF00215	g__Akkermansia.s__Akkermansia_muciniphila	0	0	0	0	0	0	0	0	2.29657	1.77486	1.25582	1.09819	20.7792	15.2687	5.28151	11.1727
PF00215	g__Bacteroides.s__Bacteroides_caccae	13.4247	8.10255	8.84681	6.2873	54.5403	56.7565	12.9017	38.33	6.00556	5.67882	5.36478	14.2372	56.2491	35.5	23.5936	46.1347
PF00215	g__Bacteroides.s__Bacteroides_ovatus	40.5184	32.0026	26.912	28.8129	10.4882	10.6229	4.44584	7.15009	24.1936	32.0356	27.1111	54.289	11.3301	5.37099	2.4186	12.2459
PF00215	g__Bacteroides.s__Bacteroides_thetaiotaomicron	21.2615	14.3427	17.8011	15.8098	12.4426	21.8246	8.10472	15.0432	18.3889	17.1688	14.6118	39.28	14.758	5.8765	8.25223	10.7302
PF00215	g__Bacteroides.s__Bacteroides_uniformis	9.23413	1.55148	4.26602	2.75008	5.40319	6.23162	6.10229	5.5781	4.49355	2.37211	2.74168	12.6538	11.8149	5.30575	5.48323	6.60917
PF00215	g__Barnesiella.s__Barnesiella_intestinihominis	1.68555	2.66732	1.30625	1.49448	1.17581	3.22161	3.28638	2.11697	2.13008	1.78982	2.09303	1.21891	0.768709	0	4.56464	1.32339
PF00215	g__Collinsella.s__Collinsella_aerofaciens	0	2.62617	0	0.382577	1.70862	2.27717	1.01841	3.01771	0.609469	1.01479	0	0	3.90045	3.91218	3.72113	10.9069
PF00215	g__Desulfovibrio.s__Desulfovibrio_piger	0.266014	0	0	0.474663	5.41063	4.03631	5.6018	6.62737	0.879278	0.608192	0	1.33321	7.64025	9.58389	5.01118	9.62929
PF00215	g__Escherichia.s__Escherichia_coli	0	0	0	0	0	0	1.73293	0	0.176925	0	0.868673	0	0	0	0	0
PF00215	g__Lachnoclostridium.s__Clostridium_symbiosum	3.65688	3.09756	2.57711	1.71898	5.39435	4.59181	7.12667	5.72665	2.60496	4.22008	3.59244	2.57914	6.11434	15.1758	4.24923	13.3746
PF00215	g__Marvinbryantia.s__Marvinbryantia_formatexigens	4.12517	0	2.17904	2.67809	3.28329	4.47561	1.22782	4.05311	10.4208	10.4976	7.02957	1.54719	0	0	2.59386	0
PF00215	unclassified	5.71228	0	2.44183	0	1.88781	3.3781	0	2.35314	0.274934	0	0.523978	0	8.19805	2.63791	2.04907	7.91316
PF00216	TOTAL	2770.33	4569.3	2906.82	3328.54	3805.01	2708.38	2689.08	3019.24	2538.78	2850.79	4498.14	2705.09	3237.11	2767.24	2441.83	2664.11
PF00216	g__Akkermansia.s__Akkermansia_muciniphila	0	0	0	0	0	0	0	0	65.1225	41.3506	56.4587	42.3863	480.12	489.437	219.187	310.881
PF00216	g__Bacteroides.s__Bacteroides_caccae	274.485	391.381	257.468	326.139	1812.09	1017.11	661.176	1141.62	175.243	221.16	255.593	194.89	993.478	815.223	717.799	781.532
PF00216	g__Bacteroides.s__Bacteroides_ovatus	1000.88	2244.4	1147.43	1347.32	371.864	229.915	385.328	247.649	998.395	1432.21	2047.48	1029.76	249.002	266.607	223.845	280.894
PF00216	g__Bacteroides.s__Bacteroides_thetaiotaomicron	671.183	1329.31	969.167	1218.06	887.909	817.18	748.529	824.654	680.384	720.6	1283.91	809.167	489.145	382.901	409.483	426.973
PF00216	g__Bacteroides.s__Bacteroides_uniformis	706.355	395.568	346.287	320.749	468.094	352.182	493.97	496.639	360.492	167.989	536.617	477.077	650.563	266.695	511.623	396.416
PF00216	g__Barnesiella.s__Barnesiella_intestinihominis	36.1675	86.7845	69.9454	41.884	30.3529	56.7872	95.0652	32.8211	67.7387	87.1138	124.299	46.4743	16.0907	7.82638	76.4154	31.6855
PF00216	g__Citrobacter.s__Citrobacter_rodentium	0.610384	0.10554	1.1244	0.560696	1.11694	0.962397	2.58969	0.28362	1.16942	0.222734	2.16273	0.772326	1.44481	2.66933	1.6442	1.72719
PF00216	g__Desulfovibrio.s__Desulfovibrio_piger	13.796	12.5065	39.694	29.1764	102.21	89.5104	136.929	113.457	16.9202	13.4747	14.7127	8.47218	174.121	188.692	129.711	175.266
PF00216	g__Escherichia.s__Escherichia_coli	29.53	31.4812	30.9712	12.8121	43.8878	76.4628	67.562	41.9189	40.4805	30.7279	54.6719	59.3099	114.307	187.124	56.3425	96.1329
PF00216	g__Lachnoclostridium.s__Clostridium_symbiosum	17.2134	76.2415	25.8341	17.7844	48.1789	33.9996	88.4127	77.8641	34.9622	36.6254	46.0513	21.0068	61.7527	143.021	68.7391	155.513
PF00216	g__Marvinbryantia.s__Marvinbryantia_formatexigens	18.1543	0	17.4355	14.0538	34.1533	29.6222	6.50564	41.2931	95.7303	98.785	73.8322	13.5761	0	0	23.9787	0
PF00216	unclassified	1.96237	1.52147	1.46427	0	5.1462	4.64798	3.0176	1.03764	2.13698	0.539368	2.35026	2.20563	7.08256	17.0425	3.06365	7.08709
PF00217	TOTAL	1.0491	1.95411	3.25238	1.10012	1.30719	1.01548	18.5434	1.25765	5.41707	5.03555	2.62597	3.31254	34.9893	43.1371	27.6359	21.6172
PF00217	g__Akkermansia.s__Akkermansia_muciniphila	0	0	0	0	0	0	0	0	4.12585	3.60012	1.58994	2.31696	32.6436	27.3418	19.21	18.4907
PF00217	g__Lachnoclostridium.s__Clostridium_symbiosum	1.0491	1.95411	1.15078	1.10012	1.30719	1.01548	3.4718	1.25765	1.29122	1.43543	1.03603	0.995578	2.34568	5.4301	1.10607	3.12651
PF00217	unclassified	0	0	2.1016	0	0	0	15.0716	0	0	0	0	0	0	10.3652	7.31985	0
PF00218	TOTAL	13.2591	10.6997	7.79137	12.846	3.19528	5.82704	1.82339	5.38839	12.2706	11.5719	6.69513	16.2886	34.4353	22.5315	12.0085	18.8057
PF00218	g__Akkermansia.s__Akkermansia_muciniphila	0	0	0	0	0	0	0	0	3.30554	2.88989	0.826615	1.38805	24.359	20.6573	8.15159	12.9203
PF00218	g__Bacteroides.s__Bacteroides_caccae	0.87088	0.771425	0	1.03969	1.10776	2.10578	0	2.10104	0.706022	0.601664	0	0.837891	3.58963	1.87425	1.74971	2.56929
PF00218	g__Bacteroides.s__Bacteroides_ovatus	8.90868	7.17422	5.91381	8.2204	0	0.607486	0	0.475905	3.62691	5.30565	3.38195	7.4908	4.56491	0	0	1.09195
PF00218	g__Bacteroides.s__Bacteroides_thetaiotaomicron	0.987003	1.77649	1.28322	2.49455	0.480053	0.971977	0	0.753517	1.90497	1.06176	0.766217	3.07233	1.07733	0	0	0.513858
PF00218	g__Bacteroides.s__Bacteroides_uniformis	1.17333	0.977611	0	0.750217	0	0.913891	1.82339	0.335599	0.63509	0.465877	0	3.49951	0.578829	0	0.705062	0.905986
PF00218	g__Lachnoclostridium.s__Clostridium_symbiosum	0.557911	0	0	0	0	0	0	0	0	0	0.307547	0	0	0	0	0.804262
PF00218	g__Marvinbryantia.s__Marvinbryantia_formatexigens	0.76125	0	0.594342	0.341131	1.08932	1.22791	0	1.72233	1.86385	1.24708	1.4128	0	0	0	0.817534	0
PF00218	unclassified	0	0	0	0	0.518147	0	0	0	0.228171	0	0	0	0.265595	0	0.584601	0
PF00221	TOTAL	89.1946	67.5229	95.1701	74.2921	85.5347	109.088	214.878	112.952	89.0689	51.8328	49.8803	86.9645	177.623	235.53	66.4272	261.992
PF00221	g__Bacteroides.s__Bacteroides_ovatus	37.4118	35.5006	42.4427	37.3622	14.8537	16.9316	23.1653	10.8794	25.0637	31.2114	25.5406	52.1817	13.5745	8.7194	5.41318	17.2211
PF00221	g__Bacteroides.s__Bacteroides_thetaiotaomicron	18.1278	8.84572	31.5974	26.8152	14.5094	24.9485	20.3697	13.3384	14.5676	13.1522	11.5136	15.8874	14.9072	11.1724	7.38875	9.95531
PF00221	g__Bacteroides.s__Bacteroides_uniformis	24.9443	2.27067	16.6645	4.59333	16.4343	21.9355	25.3299	17.711	13.434	1.72668	8.23253	13.1165	45.2519	20.7925	23.518	25.8359
PF00221	g__Lachnoclostridium.s__Clostridium_symbiosum	8.7107	20.9059	4.46556	5.52138	39.7373	45.2721	146.013	71.0229	36.0036	5.74246	4.59353	5.77894	103.889	194.845	30.1072	208.98
PF00224	TOTAL	132.529	139.372	134.806	117.238	162.926	191.971	101.67	137.218	141.979	131.365	124.554	188.105	239.48	183.236	119.017	189.771
PF00224	g__Akkermansia.s__Akkermansia_muciniphila	0	0	0	0	0	0	0	0	4.02231	2.6029	2.13106	2.29986	37.3098	26.5596	11.3614	23.1581
PF00224	g__Bacteroides.s__Bacteroides_caccae	11.9009	7.50282	9.85184	8.91406	72.7153	58.1473	17.2054	53.2455	7.07953	7.17321	5.44215	13.0577	62.8619	35.7716	24.4369	48.3287
PF00224	g__Bacteroides.s__Bacteroides_ovatus	36.955	38.3366	31.8436	29.8526	10.1883	12.3758	7.84629	7.04461	29.2631	38.4235	25.5258	57.6336	11.4216	6.09816	3.96537	13.4482
PF00224	g__Bacteroides.s__Bacteroides_thetaiotaomicron	44.1606	52.1528	56.997	55.9694	32.8123	51.8835	24.2505	33.252	41.2044	35.2863	35.0694	60.3977	31.8481	16.1369	14.2031	23.7704
PF00224	g__Bacteroides.s__Bacteroides_uniformis	14.2493	5.59634	10.481	5.39806	10.2256	11.5655	8.31903	9.49771	9.59597	4.81833	6.35743	19.753	22.0826	6.23632	9.37143	12.4605
PF00224	g__Barnesiella.s__Barnesiella_intestinihominis	1.08	1.21341	1.56336	1.11401	1.07287	1.21792	1.50627	0.72772	2.14607	1.42515	1.91999	1.82692	0.575286	0	1.08297	0.818511
PF00224	g__Citrobacter.s__Citrobacter_rodentium	0.150247	0	0	0	0	0.0853888	0	0	0	0	0.165239	0	0	0	0	0
PF00224	g__Collinsella.s__Collinsella_aerofaciens	2.78738	20.7981	4.16058	3.56163	6.3366	5.6684	4.52846	7.09033	5.93374	5.91062	9.53896	0.499349	22.3213	7.48756	11.4259	14.7623
PF00224	g__Desulfovibrio.s__Desulfovibrio_piger	1.11635	1.13069	2.82147	1.35231	7.54677	7.87165	10.3575	7.26908	1.52182	1.45423	0.958683	1.07893	13.16	15.1607	13.0328	15.2252
PF00224	g__Escherichia.s__Escherichia_coli	6.41712	6.05222	6.12926	1.7553	7.61496	28.418	14.8865	5.27572	13.2647	5.06257	15.6928	20.5152	25.8787	46.9252	10.7956	17.3514
PF00224	g__Lachnoclostridium.s__Clostridium_symbiosum	2.42919	4.09715	2.3773	1.96561	4.4529	2.88369	4.22437	4.06073	3.68993	4.1573	2.75466	2.90267	7.11975	13.8129	6.4625	14.9566
PF00224	g__Marvinbryantia.s__Marvinbryantia_formatexigens	8.54418	0	4.64874	4.60862	6.40499	7.63769	1.05842	6.54813	20.8932	21.4042	17.1974	3.56482	0	0	6.24962	0
PF00224	unclassified	2.73846	2.49217	3.93155	2.74634	3.55525	4.21643	7.48757	3.20682	3.36475	3.64658	1.8005	4.57536	4.90064	9.04745	6.62902	5.49103
PF00225	TOTAL	0	0	2.48859	0.313994	2.88797	2.00729	16.056	0.493534	0.558373	0	1.86604	0	0.69656	12.5907	6.6638	0.927197
PF00225	unclassified	0	0	2.48859	0.313994	2.88797	2.00729	16.056	0.493534	0.558373	0	1.86604	0	0.69656	12.5907	6.6638	0.927197
PF00226	TOTAL	147.894	118.38	186.481	121.169	151.54	170.451	123.247	168.945	139.873	176.711	193.891	133.395	222.455	247.105	200.562	292.108
PF00226	g__Akkermansia.s__Akkermansia_muciniphila	0	0	0	0	0	0	0	0	6.0061	5.48195	3.44254	4.5038	61.9998	49.8782	28.7119	42.8664
PF00226	g__Bacteroides.s__Bacteroides_caccae	25.01	17.1269	36.1937	18.5746	79.3318	86.768	33.167	87.3937	10.1261	25.3063	18.4729	20.5067	77.8353	80.9812	76.7722	100.914
PF00226	g__Bacteroides.s__Bacteroides_ovatus	47.4912	52.1648	74.8602	49.0488	13.2387	8.15477	12.2946	3.80575	32.8047	62.1766	72.8567	42.7187	7.34892	10.5436	9.34862	15.9557
PF00226	g__Bacteroides.s__Bacteroides_thetaiotaomicron	31.1071	36.3448	46.0856	33.312	12.2943	25.666	15.9507	16.8337	33.3934	30.8261	32.6224	33.034	12.505	9.24903	11.764	12.7059
PF00226	g__Bacteroides.s__Bacteroides_uniformis	16.3723	2.91553	7.98327	1.99412	7.22924	13.0784	14.9416	21.6831	9.70457	5.06914	11.9736	17.3664	16.5827	12.3642	17.7903	32.303
PF00226	g__Barnesiella.s__Barnesiella_intestinihominis	0.515204	0.573267	0.806889	0.524504	0	0.584989	0	0	0.909115	1.02371	1.00745	0.887423	0	0	0.944828	0
PF00226	g__Citrobacter.s__Citrobacter_rodentium	0	0	0	0	0	0	0.247658	0	0	0	0	0	0	0	0	0
PF00226	g__Collinsella.s__Collinsella_aerofaciens	0.322928	1.83647	0	0.411623	5.94075	2.58158	0	5.89425	1.78073	1.28243	2.44018	0	11.9915	12.7511	12.8614	32.4712
PF00226	g__Desulfovibrio.s__Desulfovibrio_piger	1.30472	0.498971	2.34148	1.65137	9.96076	7.15379	8.22918	8.82106	1.48812	1.87703	1.59875	2.64506	13.0081	14.6076	14.3643	15.6534
PF00226	g__Escherichia.s__Escherichia_coli	0.389275	0.376928	0	0	0.746984	1.08596	0.309572	0	0	0.696042	0.256872	2.37105	1.05038	0.718057	0	2.59768
PF00226	g__Lachnoclostridium.s__Clostridium_symbiosum	4.88752	6.02461	3.54982	2.6677	9.88844	8.93978	21.8435	11.1713	7.53775	7.52931	9.60887	2.80675	18.6297	41.7052	14.6189	35.5901
PF00226	g__Marvinbryantia.s__Marvinbryantia_formatexigens	19.8988	0	11.9517	12.5566	11.1439	14.4284	1.05444	12.9441	35.3888	34.494	36.8766	5.93481	0	0	10.5548	0
PF00226	unclassified	0.59459	0.517931	2.70834	0.427338	1.76519	2.00918	15.2088	0.397441	0.733235	0.948375	2.73444	0.620138	1.50355	14.3065	2.83045	1.05028
PF00227	TOTAL	1.1772	0.731285	5.6962	0.481714	10.59	6.43262	39.8312	6.34286	1.54054	1.26361	3.83794	3.2279	9.57486	43.6798	13.2837	12.3584
PF00227	g__Desulfovibrio.s__Desulfovibrio_piger	0.492573	0.517353	0	0.481714	2.73406	1.87394	4.84309	4.28211	0.474112	0.491324	0	0.502613	4.74317	5.05903	3.66237	6.53867
PF00227	g__Escherichia.s__Escherichia_coli	0.488879	0	0	0	1.90203	1.14467	0	0	0.870378	0	0.913011	1.54824	2.66497	5.0058	0	2.66773
PF00227	unclassified	0.19575	0.213932	5.6962	0	5.9539	3.414	34.9881	2.06075	0.196052	0.772282	2.92493	1.17704	2.16673	33.615	9.62129	3.15196
PF00229	TOTAL	0	0	0	0	0	0	1.21517	0	0	0	0	0	0	0	0	0
PF00229	unclassified	0	0	0	0	0	0	1.21517	0	0	0	0	0	0	0	0	0
PF00230	TOTAL	195.652	203.477	424.136	416.667	292.189	287.899	365.699	228.968	160.229	233.795	267.362	221.317	215.855	295.106	188.934	203.251
PF00230	g__Bacteroides.s__Bacteroides_caccae	28.5185	21.0001	51.0326	39.0591	164.569	130.455	121.895	107.221	16.2281	20.3804	19.2036	21.0446	94.4783	153.226	95.3275	101.356
PF00230	g__Bacteroides.s__Bacteroides_ovatus	58.7266	77.4283	154.464	130.623	12.2492	16.8132	31.0612	11.6206	60.8848	110.524	111.681	66.677	14.151	28.7702	1.02199	15.0204
PF00230	g__Bacteroides.s__Bacteroides_thetaiotaomicron	103.86	102.083	206.372	240.939	76.6118	124.598	148.873	88.0472	79.3138	98.811	127.019	125.843	80.9376	65.7243	57.8979	57.4436
PF00230	g__Bacteroides.s__Bacteroides_uniformis	0.658257	0	0	0	0.239857	0	0	0	0.366023	0	0	0	0.610912	0	0	0
PF00230	g__Barnesiella.s__Barnesiella_intestinihominis	1.00748	1.66846	1.93138	2.80726	0.469162	1.54484	2.02965	0	0.924518	1.39053	2.95261	1.07703	0.474694	0	3.03626	0.742958
PF00230	g__Citrobacter.s__Citrobacter_rodentium	0.442896	0	2.71804	0.430903	0	0	0	0	0	0	1.00669	0	0.588202	0.575609	0	0.736461
PF00230	g__Desulfovibrio.s__Desulfovibrio_piger	0	0	0	0	0	0	0	6.2508	0	0	0	0	1.32493	1.30924	0	18.9907
PF00230	g__Escherichia.s__Escherichia_coli	1.78514	0.276122	0	1.45455	35.5782	13.1405	40.3038	13.7878	0.806675	1.58944	1.92381	4.92342	22.0295	25.7383	19.0632	5.56501
PF00230	unclassified	0.653472	1.02094	7.61828	1.35342	2.47148	1.34834	21.5361	2.04063	1.70449	1.09911	3.57512	1.75106	1.26053	19.7624	12.588	3.39578
PF00231	TOTAL	245.483	234.113	304.058	297.181	245.444	252.481	329.05	206.162	316.103	315.257	270.18	274.139	285.919	362.399	156.79	264.774
PF00231	g__Akkermansia.s__Akkermansia_muciniphila	0	0	0	0	0	0	0	0	3.73553	4.17625	1.8412	2.10382	36.6791	27.7289	7.64962	15.9564
PF00231	g__Bacteroides.s__Bacteroides_caccae	10.8222	13.603	12.9244	21.297	18.5699	19.04	15.9801	17.3478	6.88059	12.2519	6.35019	9.22018	21.2391	20.925	13.2898	13.8835
PF00231	g__Bacteroides.s__Bacteroides_ovatus	97.9643	134.728	148.118	147.547	18.8205	23.0852	24.6501	10.9639	103.359	128.183	123.381	137.2	15.0658	16.0841	11.0874	16.2074
PF00231	g__Bacteroides.s__Bacteroides_thetaiotaomicron	37.7461	46.1495	53.1376	74.5519	14.911	23.0544	19.8044	12.6318	48.4574	41.7842	37.2756	43.6152	9.67313	8.29753	8.65978	7.24508
PF00231	g__Bacteroides.s__Bacteroides_uniformis	29.188	10.648	19.601	12.8514	9.35546	10.6453	23.9535	8.53128	21.0351	12.004	20.8248	35.3674	19.8473	10.5122	26.7764	16.0498
PF00231	g__Barnesiella.s__Barnesiella_intestinihominis	3.59106	6.01677	5.2269	2.57573	3.10049	4.68822	4.48928	2.17189	6.40582	2.50112	2.62291	4.80775	2.08444	1.24248	4.14215	2.32776
PF00231	g__Citrobacter.s__Citrobacter_rodentium	0.0781511	0.120388	0.400516	0.0622597	0.298184	0.617757	0.330634	0.284699	0.275779	0.190552	0.315148	0.375936	1.473	1.02112	0.39252	0.749295
PF00231	g__Collinsella.s__Collinsella_aerofaciens	0.665379	4.35529	0.568358	0.499435	2.53902	3.33491	0	4.84608	1.74831	1.47217	1.57197	0	6.61595	2.89215	9.01597	12.0475
PF00231	g__Desulfovibrio.s__Desulfovibrio_piger	7.33369	2.38344	21.19	6.39006	122.818	94.909	211.714	98.0187	7.81925	3.13475	1.93268	2.65272	121.722	207.014	39.1908	136.515
PF00231	g__Escherichia.s__Escherichia_coli	14.4348	9.91134	16.9427	2.25169	23.5653	38.4611	20.8308	16.9828	12.1034	13.3136	14.458	21.0128	49.1443	62.0922	12.8531	37.5475
PF00231	g__Lachnoclostridium.s__Clostridium_symbiosum	3.96094	5.52456	1.43628	2.61883	1.23592	1.87688	0	0.816827	4.72157	3.82693	2.18987	1.83761	2.37538	3.32951	0	4.74051
PF00231	g__Marvinbryantia.s__Marvinbryantia_formatexigens	38.7657	0	23.3527	25.2244	29.8821	32.3855	4.19734	33.2675	99.5612	92.4189	57.4164	15.946	0	0	22.7709	0
PF00231	unclassified	0.932535	0.672767	1.15991	1.31098	0.348593	0.382311	3.09939	0.298355	0	0	0	0	0	1.25962	0.961086	1.50391
PF00232	TOTAL	7.87085	16.1748	14.3983	3.99504	5.51693	3.78458	1.66052	5.79203	11.4081	16.6808	10.7277	5.32391	74.4186	14.232	4.91719	35.632
PF00232	g__Collinsella.s__Collinsella_aerofaciens	4.7128	11.5061	9.15788	3.39078	2.00603	1.35129	0	2.85855	8.74355	13.4671	7.87074	1.02761	60.6918	4.98229	3.75388	28.7685
PF00232	g__Escherichia.s__Escherichia_coli	0.251678	0.50034	0.575605	0	2.11004	1.8564	0	0.732376	0.789876	1.78422	1.34103	2.66065	10.1721	5.70792	0	5.19109
PF00232	g__Marvinbryantia.s__Marvinbryantia_formatexigens	0	0	0	0	0.542241	0	0	1.16439	0	0.64964	0.351629	0	0	0	0	0
PF00232	unclassified	2.90637	4.16828	4.66476	0.604257	0.858614	0.576889	1.66052	1.03671	1.87467	0.779874	1.16429	1.63564	3.55478	3.54184	1.16331	1.67248
PF00233	TOTAL	0	0	0.93276	0.49795	1.33354	0.923465	7.9181	0	0	0	0.513605	0	0.408407	9.12512	2.52161	1.19513
PF00233	unclassified	0	0	0.93276	0.49795	1.33354	0.923465	7.9181	0	0	0	0.513605	0	0.408407	9.12512	2.52161	1.19513
PF00237	TOTAL	1015.39	690.137	940.78	806.469	1068.76	1093.95	474.2	1184.95	911.182	1313.07	798.584	2156.28	1248.07	866.203	730.947	1301.53
PF00237	g__Akkermansia.s__Akkermansia_muciniphila	0	0	0	0	0	0	0	0	13.344	12.3307	3.85085	9.84762	153.544	78.1918	55.5614	82.6282
PF00237	g__Bacteroides.s__Bacteroides_caccae	175.087	103.688	146.559	100.466	534.87	431.309	140.181	541.851	79.7905	129.298	70.3663	261.356	481.852	284.268	229.534	488.092
PF00237	g__Bacteroides.s__Bacteroides_ovatus	343.46	310.953	359.765	381.156	91.6852	115.91	69.0059	110.078	289.538	536.8	306.891	898.548	90.642	66.8065	49.2207	119.848
PF00237	g__Bacteroides.s__Bacteroides_thetaiotaomicron	245.731	200.527	274.888	240.65	152.419	197.85	88.2587	206.518	212.504	323.711	215.201	671.301	132.78	82.3071	83.4473	127.416
PF00237	g__Bacteroides.s__Bacteroides_uniformis	114.428	27.6645	75.4127	28.4095	79.6972	56.5171	72.7243	102.803	73.2605	49.4846	46.8917	226.156	143.736	89.4852	106.335	102.858
PF00237	g__Barnesiella.s__Barnesiella_intestinihominis	14.9715	16.3827	17.9764	13.5228	10.2664	12.3598	8.94933	9.1916	15.2809	20.0518	18.1993	20.0941	5.83674	2.80729	22.6394	10.9631
PF00237	g__Citrobacter.s__Citrobacter_rodentium	1.67116	0.459848	1.07173	0.285231	1.52003	2.44458	0.506835	1.08789	1.2554	0.582358	0.613307	1.26571	2.81294	4.93838	0.857415	0.881327
PF00237	g__Collinsella.s__Collinsella_aerofaciens	1.5225	9.97666	0.398999	0.57889	9.06723	14.6522	3.52224	18.5197	6.00278	3.71223	2.8133	0	19.4183	18.0213	21.7188	75.789
PF00237	g__Desulfovibrio.s__Desulfovibrio_piger	8.78336	4.40749	9.12267	4.9309	61.252	101.462	56.1598	70.1537	6.75569	6.45314	4.02433	6.71533	135.798	134.774	66.3332	142.599
PF00237	g__Escherichia.s__Escherichia_coli	4.2478	3.15357	5.86911	2.23057	6.70227	16.5611	0.748095	2.51332	4.60359	2.56767	4.96775	9.91048	15.6136	15.8275	5.86799	13.9742
PF00237	g__Lachnoclostridium.s__Clostridium_symbiosum	20.4172	12.9244	6.58307	4.72336	33.6596	45.3715	30.3717	41.5582	17.0628	16.862	13.4673	16.675	66.0321	88.7754	34.282	136.481
PF00237	g__Marvinbryantia.s__Marvinbryantia_formatexigens	85.0678	0	43.1327	29.5168	87.2788	99.5083	3.77202	80.6779	191.481	211.225	111.297	34.4068	0	0	55.1501	0
PF00237	unclassified	0	0	0	0	0.340648	0	0	0	0.302246	0	0	0	0	0	0	0
PF00238	TOTAL	1230.03	856.648	1178.53	809.5	1305.5	1342.99	552.962	1368.7	1116.87	1783.85	939.361	2390.28	1727.92	1162.72	862.965	1441.5
PF00238	g__Akkermansia.s__Akkermansia_muciniphila	0	0	0	0	0	0	0	0	14.7899	12.1952	5.81902	8.26758	166.928	103.205	56.3298	105.916
PF00238	g__Bacteroides.s__Bacteroides_caccae	225.485	153.109	209.411	150.857	583.248	523.711	148.022	572.867	135.375	256.682	128.522	413.677	680.231	374.059	244.789	558.63
PF00238	g__Bacteroides.s__Bacteroides_ovatus	407.374	390.206	450.123	370.933	116.956	124.327	63.1059	101.775	313.111	741.922	330.99	936.59	118.86	89.4924	37.8279	115.106
PF00238	g__Bacteroides.s__Bacteroides_thetaiotaomicron	232.697	204.104	276.271	177.036	199.527	233.204	102.378	245.764	207.251	337.725	187.002	559.578	187.994	116.996	130.511	151.616
PF00238	g__Bacteroides.s__Bacteroides_uniformis	184.978	53.0836	126.051	43.2046	125.87	116.574	114.535	173.22	104.784	78.1398	66.6177	330.341	300.267	139.48	164.692	159.122
PF00238	g__Barnesiella.s__Barnesiella_intestinihominis	17.3461	15.6669	20.8942	12.9889	7.53739	13.8781	8.9864	7.1373	19.1237	23.5625	19.0059	25.255	6.8491	5.84542	17.022	8.43324
PF00238	g__Citrobacter.s__Citrobacter_rodentium	2.07614	1.35896	1.197	0.57889	4.30388	6.56429	2.85327	2.26433	3.00414	2.02485	2.9683	3.98492	5.49183	7.65874	2.9788	6.12581
PF00238	g__Collinsella.s__Collinsella_aerofaciens	3.00156	13.5654	2.55278	1.82173	11.3589	14.329	3.08664	19.937	4.29313	6.39165	4.76646	0	29.3836	22.512	18.5037	67.7188
PF00238	g__Desulfovibrio.s__Desulfovibrio_piger	4.54348	3.23081	13.0124	6.25759	57.7588	79.2042	48.4226	64.1061	6.73285	8.09653	3.5355	7.05959	127.723	150.984	64.3324	125.458
PF00238	g__Escherichia.s__Escherichia_coli	14.6735	8.92623	14.1669	3.3927	39.124	56.432	23.5443	21.884	22.1459	13.2667	19.1374	35.8176	47.7865	45.9775	17.2039	45.1073
PF00238	g__Lachnoclostridium.s__Clostridium_symbiosum	14.2534	13.3974	8.44275	3.67643	36.3498	32.1761	32.4692	42.7095	16.786	20.3537	16.0475	17.0375	56.4013	106.512	31.2794	98.2633
PF00238	g__Marvinbryantia.s__Marvinbryantia_formatexigens	123.601	0	56.4119	38.7543	123.462	142.593	5.55891	117.039	269.473	283.492	154.948	52.6724	0	0	77.4952	0
PF00239	TOTAL	41.1185	38.1408	45.1733	44.1031	30.3826	37.6359	32.3561	30.1848	78.4904	80.8844	75.577	57.4157	27.8569	35.4702	29.8724	29.1773
PF00239	g__Akkermansia.s__Akkermansia_muciniphila	0	0	0	0	0	0	0	0	0	0	0	0	0.633373	1.01713	0	0.731995
PF00239	g__Bacteroides.s__Bacteroides_caccae	4.52845	6.08951	7.11747	6.06528	2.43677	3.09979	3.22906	1.30934	5.94638	9.09352	8.69179	7.56271	1.96737	1.71858	1.53004	2.39509
PF00239	g__Bacteroides.s__Bacteroides_ovatus	9.72068	12.7288	15.1768	14.6197	5.52121	10.7285	5.94714	6.17819	15.6429	15.0003	16.473	18.8291	5.6337	4.33447	2.37305	4.23326
PF00239	g__Bacteroides.s__Bacteroides_thetaiotaomicron	6.64167	8.2665	9.61357	8.60524	3.22842	5.23126	3.6811	3.2535	8.14756	10.236	10.8374	11.3908	3.18149	3.9417	1.51819	3.60457
PF00239	g__Bacteroides.s__Bacteroides_uniformis	4.36735	6.14174	7.53817	5.37912	2.03741	2.9767	2.85721	2.27034	5.80234	8.60106	7.84458	8.46244	5.10055	2.56964	1.12189	2.23787
PF00239	g__Barnesiella.s__Barnesiella_intestinihominis	0	0.414424	0	0	0	0	0	0	0.339978	0	0	0	0	0	0	0
PF00239	g__Citrobacter.s__Citrobacter_rodentium	0	0	0	0	0	0	0	0	0	0	0	1.19273	0.484287	0	0	0
PF00239	g__Collinsella.s__Collinsella_aerofaciens	0	0	0	0	0	0	0	0	0	0	0	0	0	0	0.523898	0
PF00239	g__Desulfovibrio.s__Desulfovibrio_piger	0	0	0	0	5.33628	2.06036	5.78821	3.4023	0.311309	0	0.468271	0	4.9769	6.55368	6.26147	6.77542
PF00239	g__Escherichia.s__Escherichia_coli	0	0	0	0	0	0	0	0	0	0	0.44323	0.578194	0	0	0.867502	0
PF00239	g__Lachnoclostridium.s__Clostridium_symbiosum	4.88271	4.42908	1.13306	3.13539	3.89673	4.89425	9.90385	4.85456	4.99322	5.11871	3.35664	2.13764	5.87916	15.2202	5.28169	9.19908
PF00239	g__Marvinbryantia.s__Marvinbryantia_formatexigens	10.9777	0	4.59417	6.29842	7.69516	7.47993	0.949526	8.61818	37.0526	32.8347	27.462	7.19225	0	0	9.52129	0
PF00239	unclassified	0	0.0706585	0	0	0.230665	1.16511	0	0.298354	0.254043	0	0	0.0698908	0	0.114801	0.873406	0
PF00240	TOTAL	0	0	0	0	0.352677	0.45334	9.19245	0.554479	0	0	1.80569	0	0.406681	8.01815	2.3919	0.6157
PF00240	unclassified	0	0	0	0	0.352677	0.45334	9.19245	0.554479	0	0	1.80569	0	0.406681	8.01815	2.3919	0.6157
PF00241	TOTAL	0	0	1.36913	0	0.382848	0.367821	6.23283	0	0	0	0.26817	0	0.428961	4.85725	1.49009	0.811739
PF00241	unclassified	0	0	1.36913	0	0.382848	0.367821	6.23283	0	0	0	0.26817	0	0.428961	4.85725	1.49009	0.811739
PF00244	TOTAL	0	0	2.90882	0	1.44634	2.34949	16.6108	0.900765	0	0	0	0	0	10.654	6.95548	2.14722
PF00244	unclassified	0	0	2.90882	0	1.44634	2.34949	16.6108	0.900765	0	0	0	0	0	10.654	6.95548	2.14722
PF00245	TOTAL	101.628	36.6047	78.4883	55.4931	36.7005	42.2357	60.0538	41.6456	54.8525	30.8135	69.2809	81.5669	110.339	67.4514	70.5134	69.0869
PF00245	g__Akkermansia.s__Akkermansia_muciniphila	0	0	0	0	0	0	0	0	2.35701	2.05863	1.64567	2.21554	28.955	20.0422	7.97154	19.486
PF00245	g__Bacteroides.s__Bacteroides_ovatus	10.0625	11.4016	11.304	17.3977	1.94481	2.15992	3.57069	1.21618	6.96447	13.9849	10.4067	12.0382	1.94742	2.72098	0	1.79842
PF00245	g__Bacteroides.s__Bacteroides_uniformis	90.6858	23.8839	64.0754	35.6311	34.7557	38.5698	51.9146	38.7168	43.497	13.604	55.7527	65.5565	79.4362	41.6316	59.6162	46.5697
PF00245	g__Barnesiella.s__Barnesiella_intestinihominis	0.87954	1.31924	1.42204	2.46424	0	1.506	2.1106	0.442678	2.03402	1.16594	1.47586	1.75668	0	0	1.49461	0.546264
PF00245	unclassified	0	0	1.6869	0	0	0	2.45796	1.26989	0	0	0	0	0	3.05667	1.43109	0.686447
PF00246	TOTAL	5.90897	5.79347	4.51016	5.11119	4.59613	5.57977	6.98092	4.47228	3.56608	6.51302	3.62643	3.93486	8.9171	18.1372	9.06204	15.4761
PF00246	g__Escherichia.s__Escherichia_coli	0	0	0	0	0	0.673083	0	0	0	0.336795	0.69226	0	0	1.00636	0	0
PF00246	g__Lachnoclostridium.s__Clostridium_symbiosum	5.42926	5.79347	4.51016	5.11119	4.11627	3.90696	6.98092	4.47228	3.56608	5.92868	2.93417	3.2469	8.4229	16.1008	8.3508	14.8631
PF00246	unclassified	0.479711	0	0	0	0.479857	0.999729	0	0	0	0.24755	0	0.687959	0.494199	1.03007	0.71124	0.613028
PF00248	TOTAL	223.056	171.042	252.763	256.373	223.876	239.256	178.089	211.717	279.475	291.427	263.451	264.272	212.267	257.04	215.926	206.976
PF00248	g__Akkermansia.s__Akkermansia_muciniphila	0	0	0	0	0	0	0	0	3.37313	2.22261	0.832479	0.956308	37.5924	29.0163	16.0355	22.2889
PF00248	g__Bacteroides.s__Bacteroides_caccae	13.1447	9.3948	14.0265	17.8039	52.3343	46.7369	23.6129	34.4493	6.64321	8.16729	6.79604	12.6342	48.2299	34.4608	24.9344	45.1442
PF00248	g__Bacteroides.s__Bacteroides_ovatus	69.0302	79.4209	95.4091	94.515	21.2909	17.9234	23.052	10.0547	58.9754	86.7984	74.0423	90.4989	11.7708	18.1517	7.96063	13.4913
PF00248	g__Bacteroides.s__Bacteroides_thetaiotaomicron	35.7186	38.5981	56.4965	67.3863	27.6988	36.114	24.5097	28.5754	43.7616	39.1539	34.2349	58.5715	18.5711	15.9754	16.7423	15.3232
PF00248	g__Bacteroides.s__Bacteroides_uniformis	43.957	20.2216	39.5198	38.301	15.5426	19.4227	16.8603	16.3688	28.7828	18.0958	20.2689	52.813	24.5147	15.3746	16.3741	17.2084
PF00248	g__Barnesiella.s__Barnesiella_intestinihominis	0.774843	1.52059	1.49268	2.19793	0	1.9963	0	0.33652	1.77011	2.32923	1.94624	1.08621	0	0	1.65678	0
PF00248	g__Citrobacter.s__Citrobacter_rodentium	0.100018	0	0.0877797	0	0	0.0593651	0	0.12053	0	0.0556834	0	0	0.0883735	0.315945	0	0.101059
PF00248	g__Collinsella.s__Collinsella_aerofaciens	0	0	0	0	0	0	0	0	0	0	0	0	1.27961	0	0	0.559843
PF00248	g__Desulfovibrio.s__Desulfovibrio_piger	0	0	0	0	0	0.701149	0	0	0	0	0	0	0.934916	0	0	1.51984
PF00248	g__Escherichia.s__Escherichia_coli	6.75017	3.9357	5.53788	2.39436	14.9942	22.606	8.14957	11.2942	3.78172	6.85697	7.51885	13.1182	28.1778	45.4163	6.51673	25.8399
PF00248	g__Lachnoclostridium.s__Clostridium_symbiosum	10.351	15.1436	6.96848	9.23882	22.3312	17.7659	34.0978	17.2683	10.0291	9.86596	8.87373	6.42051	31.4184	65.9442	17.7806	54.4273
PF00248	g__Marvinbryantia.s__Marvinbryantia_formatexigens	39.8222	0	26.4874	21.847	62.5143	66.1128	10.6953	87.7045	118.59	113.409	103.885	23.4011	0	0	92.4497	0
PF00248	unclassified	3.40714	2.80697	6.73745	2.68905	7.16977	9.81806	37.1112	5.54427	3.76845	4.47127	5.05261	4.77224	9.68946	32.3847	15.4752	11.0724
PF00249	TOTAL	0	0	0	0	0.374537	0.564693	4.8381	0	0	0	0	0	0	4.78599	3.3423	0
PF00249	unclassified	0	0	0	0	0.374537	0.564693	4.8381	0	0	0	0	0	0	4.78599	3.3423	0
PF00250	TOTAL	0	0	0	0	0	0	0	0	0	0	0	0	0	0.828568	0	0
PF00250	unclassified	0	0	0	0	0	0	0	0	0	0	0	0	0	0.828568	0	0
PF00251	TOTAL	389.925	210.483	582.231	156.974	110.251	221.764	39.5949	49.0823	293.682	238.539	261.52	603.452	78.2403	58.9209	19.9947	94.505
PF00251	g__Bacteroides.s__Bacteroides_caccae	0.944397	0.657433	0	0.380798	7.91749	8.00123	0	2.26988	1.00012	0	0	0.602205	6.17378	2.54432	1.0044	5.81637
PF00251	g__Bacteroides.s__Bacteroides_ovatus	30.1283	23.6997	27.236	0.992794	3.31489	8.03298	1.41048	0.96367	11.3136	1.35933	3.75492	13.0378	2.05104	0	0	1.66182
PF00251	g__Bacteroides.s__Bacteroides_thetaiotaomicron	252.925	138.757	461.519	112.614	77.1827	170.643	33.7957	35.2985	198.29	171.112	188.225	506.93	52.8905	27.9015	13.9137	69.6051
PF00251	g__Bacteroides.s__Bacteroides_uniformis	66.7853	9.62695	52.1894	8.09281	2.18783	3.26725	0	1.24397	22.0175	15.7553	11.5756	68.2264	4.4334	0.942777	0	2.02932
PF00251	g__Collinsella.s__Collinsella_aerofaciens	1.52685	20.4043	1.63061	0.694767	7.96601	13.2099	0	2.47484	4.15669	4.35487	4.71128	0.704809	9.61891	24.9698	0	10.8377
PF00251	g__Lachnoclostridium.s__Clostridium_symbiosum	0.982776	0.711874	1.07138	0.665563	1.45496	2.78294	1.54004	0.521084	0.94726	0.786859	0.499758	0.77629	0.829613	1.38691	0.694745	1.55806
PF00251	g__Marvinbryantia.s__Marvinbryantia_formatexigens	15.5664	0	20.0366	18.3223	5.46009	7.0261	1.8263	6.31034	28.3906	21.6028	33.5225	4.62284	0	0	4.38181	0
PF00251	unclassified	21.0658	16.626	18.5483	15.2104	4.76656	8.80093	1.02241	0	27.5658	23.5678	19.2315	8.55202	2.24307	1.17563	0	2.99659
PF00252	TOTAL	1187.23	786.601	1125.94	787.982	1114.11	1214.04	530.673	1268.72	933.545	1501.9	850.599	2076.14	1505.38	1073.36	860.973	1339.26
PF00252	g__Akkermansia.s__Akkermansia_muciniphila	0	0	0	0	0	0	0	0	10.5632	14.3996	5.39099	7.95515	150.726	113.359	51.8603	84.1467
PF00252	g__Bacteroides.s__Bacteroides_caccae	192.103	128.235	188.071	134.283	422.087	412.8	123.211	440.779	106.972	201.275	101.36	306.224	494.949	263.704	206.105	420.596
PF00252	g__Bacteroides.s__Bacteroides_ovatus	398.357	358.928	435.101	357.171	160.739	171.304	89.4729	174.143	276.696	580.77	309.548	811.383	170.962	119.432	80.34	178.755
PF00252	g__Bacteroides.s__Bacteroides_thetaiotaomicron	238.001	187.693	272.722	193.536	177.457	212.416	93.3049	230.207	171.626	319.827	176.557	508.295	181.381	110.53	132.044	138.23
PF00252	g__Bacteroides.s__Bacteroides_uniformis	187.805	44.4943	111.194	42.9556	104.56	101.551	105.04	141.513	92.4647	72.6928	67.0746	326.501	238.556	129.894	166.186	145.049
PF00252	g__Barnesiella.s__Barnesiella_intestinihominis	17.2078	18.4718	21.5478	14.8552	9.44417	10.0395	13.3558	8.65139	17.3017	21.9615	16.4534	21.0255	5.69692	3.45113	19.5693	6.62367
PF00252	g__Citrobacter.s__Citrobacter_rodentium	0.917396	1.13058	1.99751	0.219299	1.4006	2.56012	1.53825	1.66407	0.971506	1.64045	1.34552	1.07895	3.12049	5.92397	0.526698	2.02153
PF00252	g__Collinsella.s__Collinsella_aerofaciens	3.60926	15.4502	2.3843	0.966986	11.1165	15.5715	0.858027	26.6755	3.99377	6.24811	3.61913	1.21125	29.8323	22.2447	25.9787	93.042
PF00252	g__Desulfovibrio.s__Desulfovibrio_piger	6.41514	4.623	13.3846	4.99924	62.1345	92.1618	54.3587	73.6833	5.13551	9.23577	5.59489	7.7769	126.559	142.375	60.7826	132.589
PF00252	g__Escherichia.s__Escherichia_coli	12.1652	10.0304	13.9458	3.54594	17.7509	27.3321	8.79876	13.8402	12.0194	11.117	12.3721	19.317	34.1007	53.6343	12.9605	29.1369
PF00252	g__Lachnoclostridium.s__Clostridium_symbiosum	20.9421	17.3312	10.2229	5.68346	37.935	42.6343	37.0835	46.3917	20.3138	22.2812	15.0647	20.5855	69.4938	108.816	43.5018	109.073
PF00252	g__Marvinbryantia.s__Marvinbryantia_formatexigens	109.057	0	55.3642	29.7658	109.485	124.971	3.06146	111.177	215.488	240.452	136.044	43.0123	0	0	59.8189	0
PF00252	unclassified	0.654037	0.213932	0	0	0	0.702294	0.589024	0	0	0	0.174892	1.77552	0	0	1.29967	0
PF00253	TOTAL	1628.66	1422.81	1514.65	1101.66	2175.33	2010.25	767.692	2331.09	1389.35	2147.88	1113.84	2857.08	2283.02	1405.18	1276.88	1948.31
PF00253	g__Akkermansia.s__Akkermansia_muciniphila	0	0	0	0	0	0	0	0	5.79193	2.4415	5.3324	4.71446	24.9253	23.7718	26.0274	9.09529
PF00253	g__Bacteroides.s__Bacteroides_caccae	246.964	175.473	188.203	127.211	1190.91	976.659	204.845	1216.31	108.591	181.604	75.9955	317.487	1195.3	643.246	475.74	1023.21
PF00253	g__Bacteroides.s__Bacteroides_ovatus	574.054	713.958	585.499	506.877	165.985	154.927	95.4242	122.933	446.397	940.433	406.399	1121.8	126.517	119.703	55.4113	168.331
PF00253	g__Bacteroides.s__Bacteroides_thetaiotaomicron	351.664	343.629	428.536	326.3	314.391	374.32	176.33	420.173	297.956	503.01	244.965	815.378	271.91	148.296	221.953	227.917
PF00253	g__Bacteroides.s__Bacteroides_uniformis	247.268	108.169	170.782	61.8353	248.275	195.332	202.252	314.002	160.654	132.267	120.048	436.165	449.711	194.919	259.381	218.687
PF00253	g__Barnesiella.s__Barnesiella_intestinihominis	29.1823	36.8763	45.3047	25.8026	13.9155	19.345	18.441	14.9467	30.4547	38.772	28.4518	54.5342	8.17734	4.8607	39.4281	17.7242
PF00253	g__Citrobacter.s__Citrobacter_rodentium	0.444886	0.411195	0.512998	0.31898	2.26359	2.60667	0.283037	0.607758	0.56524	1.19322	0.782848	1.12644	1.10065	4.5135	0.574579	3.13348
PF00253	g__Collinsella.s__Collinsella_aerofaciens	4.04379	6.53706	0	0.885098	15.0722	10.8471	3.53414	21.7477	9.99688	3.16041	7.33126	0	23.2268	39.0819	28.6837	65.4904
PF00253	g__Desulfovibrio.s__Desulfovibrio_piger	2.59236	0.641797	4.57896	1.99147	25.383	31.9659	10.6024	17.2012	1.96052	2.03169	3.25288	5.34439	54.4562	39.2721	32.6022	37.2825
PF00253	g__Escherichia.s__Escherichia_coli	17.7889	15.317	13.509	6.69859	32.2537	71.6159	20.6441	22.8446	21.9337	12.8	20.9399	27.3609	49.6444	55.584	23.5403	71.6135
PF00253	g__Lachnoclostridium.s__Clostridium_symbiosum	20.2783	21.7988	10.6759	6.80646	33.0699	38.8627	31.802	31.5551	13.4605	22.2339	16.6199	19.0023	78.0483	131.241	33.0752	105.817
PF00253	g__Marvinbryantia.s__Marvinbryantia_formatexigens	134.379	0	67.0475	36.939	133.808	133.77	3.53414	148.762	291.582	307.935	183.717	53.8949	0	0	80.4541	0
PF00253	unclassified	0	0	0	0	0	0	0	0	0	0	0	0.270705	0	0.693118	0	0
PF00254	TOTAL	1360.9	1487.13	1117.53	1297.36	1692.6	1740.02	960.543	1522.12	1191.54	1471.31	1329.56	1677.02	1820.47	1082.15	892.263	1601.56
PF00254	g__Akkermansia.s__Akkermansia_muciniphila	0	0	0	0	0	0	0	0	20.3867	13.3997	8.30937	7.65596	96.3592	93.5052	62.5056	64.6394
PF00254	g__Bacteroides.s__Bacteroides_caccae	122.583	87.9828	85.1745	88.9519	877.21	775.225	247.076	711.241	82.3801	71.7771	61.2253	122.266	871.13	492.37	327.281	713.878
PF00254	g__Bacteroides.s__Bacteroides_ovatus	621.238	832.566	510.27	639.829	200.946	213.471	168.195	139.616	461.468	758.316	627.194	777.717	196.146	117.054	58.2949	230.076
PF00254	g__Bacteroides.s__Bacteroides_thetaiotaomicron	378.724	464.186	378.439	457.562	392.08	486.981	277.08	414.01	376.44	398.696	410.845	520.587	299.441	174.413	167.67	279.059
PF00254	g__Bacteroides.s__Bacteroides_uniformis	155.936	57.4335	69.9395	51.8534	118.852	124.26	183.508	139.807	95.235	48.2561	87.4574	173.26	250.623	91.5682	159.053	176.907
PF00254	g__Barnesiella.s__Barnesiella_intestinihominis	15.6203	21.3327	24.0073	19.8778	10.9762	17.9968	25.8801	14.3041	24.0733	16.008	20.3427	18.0699	8.52784	4.96806	30.7487	14.9738
PF00254	g__Citrobacter.s__Citrobacter_rodentium	0.05481	0.0449744	0.635512	0	0.345362	0.409545	0	0.513411	0.153548	0.268389	0.175141	0.330452	0.598495	0.842	0	0.754969
PF00254	g__Collinsella.s__Collinsella_aerofaciens	0	0	0	0	1.10782	1.61973	0	0.789951	0.553264	0	0	0	2.25698	2.27588	1.37002	3.46818
PF00254	g__Desulfovibrio.s__Desulfovibrio_piger	1.06212	0.409422	1.02157	0.705789	6.53525	6.81975	10.1454	10.8916	1.81004	1.00806	0.519649	1.89408	16.055	17.8202	6.85602	19.8369
PF00254	g__Escherichia.s__Escherichia_coli	6.75257	7.55863	6.39563	0.369742	16.4996	37.1808	16.7819	12.0536	13.188	6.76992	10.3928	18.1698	47.8282	36.7778	11.703	35.6567
PF00254	g__Lachnoclostridium.s__Clostridium_symbiosum	9.07119	14.8538	6.35941	7.45299	15.6462	17.0489	18.8242	22.1422	10.0276	8.10744	8.91442	12.2721	30.4801	46.4913	16.1845	59.7376
PF00254	g__Marvinbryantia.s__Marvinbryantia_formatexigens	48.8485	0	33.5749	28.9222	48.7442	57.5173	4.24362	55.4433	104.278	147.352	93.4171	23.437	0	0	46.9789	0
PF00254	unclassified	1.00563	0.762107	1.71261	1.83319	3.66001	1.49413	8.80799	1.30407	1.54542	1.34904	0.76561	1.3605	1.0218	4.06366	3.61725	2.57629
PF00255	TOTAL	60.7883	98.05	91.411	104.652	68.8703	49.8648	46.3364	49.4819	92.8991	84.2781	82.7013	52.5222	36.2705	50.8804	37.4298	30.7451
PF00255	g__Bacteroides.s__Bacteroides_caccae	2.58819	2.18184	2.86518	4.09335	26.1439	16.468	10.0584	21.9481	1.81157	1.07083	0.917002	1.338	19.5389	21.5683	15.0238	10.78
PF00255	g__Bacteroides.s__Bacteroides_ovatus	30.6869	57.3717	51.5552	40.3376	20.3719	8.57736	14.6687	7.43907	30.7704	53.9492	52.4821	29.4754	3.5686	14.6829	7.93345	7.46898
PF00255	g__Bacteroides.s__Bacteroides_thetaiotaomicron	27.5132	38.4965	36.7759	60.2208	21.9965	21.5471	20.1165	20.0947	59.8022	29.2581	29.3022	20.913	11.1747	13.1586	12.5698	11.5533
PF00255	g__Escherichia.s__Escherichia_coli	0	0	0	0	0.358143	2.67468	1.49273	0	0.387293	0	0	0.385463	1.45338	1.082	1.21213	0.622965
PF00255	unclassified	0	0	0.214679	0	0	0.597619	0	0	0.12759	0	0	0.410297	0.535001	0.388588	0.690581	0.319882
PF00258	TOTAL	101.306	73.7358	87.4972	79.8961	209.312	215.423	225.835	201.39	93.7595	71.8629	73.4994	92.0846	287.449	369.048	217.703	299.53
PF00258	g__Akkermansia.s__Akkermansia_muciniphila	0	0	0	0	0	0	0	0	0	0	0	0	2.42143	0	0	0
PF00258	g__Bacteroides.s__Bacteroides_caccae	12.8178	8.02366	11.2287	12.8227	78.422	83.4545	29.7376	60.3351	8.70074	6.82615	5.21459	13.3755	79.4281	63.6194	37.3641	62.2811
PF00258	g__Bacteroides.s__Bacteroides_ovatus	16.648	24.2898	29.3515	31.3085	7.74637	5.83279	4.08635	2.14488	15.4654	15.835	23.0715	21.801	2.69087	4.49534	3.68665	5.47402
PF00258	g__Bacteroides.s__Bacteroides_thetaiotaomicron	1.0943	1.37422	1.00581	1.30754	0.605196	0.995448	0	0.71466	1.10824	0.232014	0.523258	1.22046	1.67783	0	0.30724	0.421078
PF00258	g__Bacteroides.s__Bacteroides_uniformis	22.7129	5.67743	14.8865	8.84052	12.1529	14.1679	15.7457	13.2013	14.2784	7.01373	11.9725	25.4245	25.1966	12.9719	18.0062	16.8153
PF00258	g__Barnesiella.s__Barnesiella_intestinihominis	0.804258	1.20179	2.35631	0.573763	0	0.412195	1.17487	0	2.40776	1.83755	1.41795	0.376222	0	0	1.47001	0
PF00258	g__Citrobacter.s__Citrobacter_rodentium	0.313264	0	0.353475	0	0	0	0	0	0.0973679	0	0	0.144548	0.31861	0	0.197733	0
PF00258	g__Desulfovibrio.s__Desulfovibrio_piger	1.65905	0.608884	4.94102	1.72416	72.9532	51.0989	68.3629	81.264	2.46011	2.29386	0.918762	2.04728	106.55	143.746	62.5866	122.041
PF00258	g__Escherichia.s__Escherichia_coli	6.66247	1.98052	0.969112	0.976955	7.41894	19.1993	3.68117	7.96217	7.39308	2.71272	4.87191	6.98886	20.5799	12.6804	3.93543	17.0214
PF00258	g__Lachnoclostridium.s__Clostridium_symbiosum	37.5933	28.8624	21.4027	21.5518	25.0493	36.4342	94.8066	30.0414	38.1143	32.5661	20.6609	17.8876	41.4161	118.481	83.5932	65.9156
PF00258	g__Marvinbryantia.s__Marvinbryantia_formatexigens	0.23625	0	0	0	0	0	0	0	2.81402	0.936057	1.42903	0	0	0	0	0
PF00258	unclassified	0.764662	1.71707	1.00213	0.790153	4.964	3.82754	8.24033	5.72628	0.920024	1.60983	3.41902	2.81868	7.1694	13.0537	6.55605	9.56068
PF00261	TOTAL	0	0	1.39083	0	1.30182	1.4756	12.356	0	0.542544	0	1.2434	0	0	13.2908	1.09692	1.82023
PF00261	unclassified	0	0	1.39083	0	1.30182	1.4756	12.356	0	0.542544	0	1.2434	0	0	13.2908	1.09692	1.82023
PF00263	TOTAL	0.590054	0.516916	0.566998	0.300326	2.01537	2.74569	2.81548	4.58481	36.6594	31.2306	14.4788	25.3764	468.132	382.903	139.206	266.711
PF00263	g__Akkermansia.s__Akkermansia_muciniphila	0	0	0	0	0	0	0	0	36.1157	30.7111	14.0705	25.127	462.731	376.444	135.617	260.128
PF00263	g__Desulfovibrio.s__Desulfovibrio_piger	0.590054	0	0.566998	0.300326	2.01537	1.64617	2.81548	2.95511	0.543754	0.519527	0.408366	0	3.20535	3.85478	2.28149	4.06166
PF00263	unclassified	0	0.516916	0	0	0	1.09952	0	1.6297	0	0	0	0.24936	2.19572	2.60343	1.30684	2.52171
PF00265	TOTAL	43.9171	48.6724	53.8744	50.7683	51.0263	55.5212	26.6418	39.2451	47.9344	62.0553	44.4582	55.0839	48.2198	35.3921	28.6082	40.0135
PF00265	g__Bacteroides.s__Bacteroides_caccae	3.60172	1.62774	2.2572	2.66495	20.2117	15.0152	7.72078	15.3963	2.40415	1.76596	1.24864	1.19273	18.804	14.1644	6.39993	15.0701
PF00265	g__Bacteroides.s__Bacteroides_ovatus	17.7284	29.4946	26.1109	26.683	10.6092	9.81825	5.42611	4.93538	17.0716	31.4708	18.8406	29.5223	7.86107	5.9316	1.47673	10.111
PF00265	g__Bacteroides.s__Bacteroides_thetaiotaomicron	13.1513	13.3823	16.2445	15.9959	12.7922	22.8183	6.72473	10.3754	10.8997	12.7869	10.5025	14.8759	12.3831	6.76344	4.71921	9.00851
PF00265	g__Bacteroides.s__Bacteroides_uniformis	5.10876	2.59378	4.75771	1.57268	3.59425	4.69434	5.65572	4.06859	3.11101	2.87846	2.00071	6.45475	8.07105	7.6755	9.91486	5.13488
PF00265	g__Barnesiella.s__Barnesiella_intestinihominis	0.350274	1.57402	1.27181	1.3025	0.792256	0.922989	1.11446	1.27473	1.77211	1.70592	1.58404	0.998698	1.10052	0	1.67586	0.689037
PF00265	g__Escherichia.s__Escherichia_coli	0	0	0	0	0	0.477889	0	0	0	0	0	0	0	0	0	0
PF00265	g__Marvinbryantia.s__Marvinbryantia_formatexigens	3.97671	0	3.23229	2.54929	3.0267	1.7742	0	3.19466	12.6759	11.4473	10.2817	2.03952	0	0	3.53234	0
PF00265	unclassified	0	0	0	0	0	0	0	0	0	0	0	0	0	0.857141	0.889299	0
PF00266	TOTAL	478.154	495.191	595.054	450.457	566.871	573.144	467.581	434.629	454.255	659.496	402.666	621.666	612.355	554.588	505.034	501.285
PF00266	g__Akkermansia.s__Akkermansia_muciniphila	0	0	0	0	0	0	0	0	5.9963	4.52794	2.58862	3.51982	45.9683	35.8892	17.4199	26.7463
PF00266	g__Bacteroides.s__Bacteroides_caccae	57.1651	34.9031	59.7871	51.8503	194.294	223.094	73.5028	161.022	24.616	40.3808	23.7399	66.4848	234.61	191.616	114.24	163.144
PF00266	g__Bacteroides.s__Bacteroides_ovatus	176.908	227.91	267.496	211.734	32.2546	34.0778	28.4593	18.7131	142.247	243.132	176.155	254.71	33.3208	64.9521	18.622	30.1173
PF00266	g__Bacteroides.s__Bacteroides_thetaiotaomicron	80.8504	119.932	129.346	108.424	159.559	106.828	60.8441	70.2759	80.1341	204.021	81.1545	110.35	56.7609	46.9488	94.8445	41.5452
PF00266	g__Bacteroides.s__Bacteroides_uniformis	94.5943	70.4133	88.7516	32.4956	120.37	137.951	262.767	122.037	62.3512	43.9257	32.3155	135.472	179.274	124.892	193.478	135.538
PF00266	g__Barnesiella.s__Barnesiella_intestinihominis	4.98914	6.52665	7.02555	7.98064	2.43906	5.0097	3.02695	1.95045	5.76547	6.67236	6.68119	5.40636	1.93799	0.859066	6.6648	2.92921
PF00266	g__Citrobacter.s__Citrobacter_rodentium	0	0	0	0	0	0	0	0	0	0	0	0.0289097	0	0	0	0
PF00266	g__Collinsella.s__Collinsella_aerofaciens	0	3.60713	0	0.245615	2.44937	4.40749	0	4.14233	0	0	0.360473	0	8.33533	8.56903	7.61905	23.7844
PF00266	g__Desulfovibrio.s__Desulfovibrio_piger	0.600536	0	1.43724	0	8.2631	6.1143	6.95705	9.9027	0.544043	1.02727	0.264008	0.671347	11.4856	17.268	7.87822	14.942
PF00266	g__Escherichia.s__Escherichia_coli	2.63605	1.29796	0.429357	0	4.66551	12.4726	1.89706	0.626313	3.53965	0.986346	1.85226	5.08815	13.0883	5.28941	0	10.9993
PF00266	g__Lachnoclostridium.s__Clostridium_symbiosum	24.3054	27.6531	19.3049	18.608	13.5916	11.2314	22.0818	16.5132	21.6243	23.65	15.666	19.4792	20.6574	48.3497	19.9858	41.7251
PF00266	g__Marvinbryantia.s__Marvinbryantia_formatexigens	33.0366	0	18.2251	18.4639	25.245	26.5798	1.81616	27.0836	104.264	87.0765	57.9168	14.5526	0	0	19.3653	0
PF00266	unclassified	3.06849	2.94769	3.25114	0.654248	3.73973	5.37803	6.22956	2.36297	3.1733	4.09615	3.97131	5.90326	6.91425	9.95586	4.91641	9.81458
PF00267	TOTAL	98.6597	81.5545	104.074	38.9997	159.885	199.072	165.01	90.3709	124.799	106.877	128.294	211.781	310.928	535.135	110.302	206.915
PF00267	g__Citrobacter.s__Citrobacter_rodentium	1.16087	0	1.95552	0.376421	1.2741	1.17376	0	2.26833	0.653495	0.850578	1.55778	1.02661	0.672244	3.46427	0	1.6399
PF00267	g__Escherichia.s__Escherichia_coli	57.8606	50.6161	70.7897	23.6921	130.772	146.226	101.016	55.4644	85.6802	74.4909	90.5089	153.364	242.259	414.011	70.3526	146.352
PF00267	unclassified	39.6382	30.9383	31.3289	14.9311	27.8389	51.6731	63.9938	32.6382	38.465	31.5361	36.2275	57.3904	67.9964	117.66	39.9494	58.9235
PF00268	TOTAL	3.83873	6.51179	4.42463	6.96222	4.46925	5.23908	12.1852	4.35895	6.55181	7.95195	6.60001	5.48167	7.94676	17.1541	12.1383	9.59405
PF00268	g__Escherichia.s__Escherichia_coli	0	1.49914	0	0.331912	0	0.325833	0	0	0.494585	1.01594	0.203646	0.614107	0	2.06109	0	0
PF00268	g__Lachnoclostridium.s__Clostridium_symbiosum	3.83873	4.26373	3.91327	6.15808	3.50665	3.75532	10.6594	3.94004	5.18689	6.20434	5.66753	3.40107	6.9669	13.3013	10.8633	7.88375
PF00268	unclassified	0	0.748918	0.511363	0.472228	0.962604	1.15793	1.52578	0.418914	0.870333	0.731667	0.728834	1.46649	0.979862	1.79174	1.27495	1.7103
PF00269	TOTAL	50.8315	8.63509	8.33054	16.4429	31.8474	16.8346	5.94379	20.3222	482.41	167.375	53.5414	21.7297	8.24277	37.1972	46.1537	11.9422
PF00269	g__Lachnoclostridium.s__Clostridium_symbiosum	14.0008	8.63509	4.48649	3.90611	20.9948	6.73389	5.94379	7.65615	39.2009	24.05	7.36109	1.74772	8.24277	37.1972	31.171	11.9422
PF00269	g__Marvinbryantia.s__Marvinbryantia_formatexigens	36.8307	0	3.84405	12.5368	10.8526	10.1007	0	12.6661	443.209	143.325	46.1803	19.982	0	0	14.9827	0
PF00270	TOTAL	780.965	659.407	633.069	804.261	1156.5	1270.59	528.139	1011.04	712.639	541.429	508.725	996.764	1508.59	567.275	447.382	1165.52
PF00270	g__Akkermansia.s__Akkermansia_muciniphila	0	0	0	0	0	0	0	0	7.6854	3.64319	2.82176	5.75067	133.011	47.2963	35.7244	87.568
PF00270	g__Bacteroides.s__Bacteroides_caccae	111.279	81.7421	74.4776	136.101	701.653	660.361	170.383	543.781	88.6258	43.2017	36.5868	118.804	745.311	265.543	170.16	553.923
PF00270	g__Bacteroides.s__Bacteroides_ovatus	301.925	340.685	289.811	348.38	107.146	136.976	76.0949	69.9685	269.633	285.887	238.85	394.955	118.12	49.9124	26.2141	111.464
PF00270	g__Bacteroides.s__Bacteroides_thetaiotaomicron	164.153	166.484	161.069	239.861	150.818	241.268	95.7402	166.924	184.704	121.211	116.109	234.464	162.548	52.6082	53.4938	111.81
PF00270	g__Bacteroides.s__Bacteroides_uniformis	165.198	48.2705	84.1033	57.9852	143.675	155.811	120.503	175.478	98.0624	40.192	63.4301	199.013	269.978	69.1069	99.5126	187.756
PF00270	g__Barnesiella.s__Barnesiella_intestinihominis	5.04575	4.66235	4.01734	4.59932	3.10853	5.37892	1.89377	3.11793	6.90038	4.11104	5.38422	5.11137	2.27991	0	6.87042	1.64555
PF00270	g__Citrobacter.s__Citrobacter_rodentium	0.103173	0	0	0	0.248451	0.176195	0	0	0.0120497	0	0	0.0364973	0.487542	0	0	0.0251808
PF00270	g__Collinsella.s__Collinsella_aerofaciens	0	0.347363	0	0	2.3731	1.27464	0	4.81209	0	0	0.368842	0	6.17948	5.35878	4.18129	19.8813
PF00270	g__Desulfovibrio.s__Desulfovibrio_piger	0	0	0	0	2.09814	1.31781	3.09175	3.45079	0	0	0	0	6.69325	5.29397	2.1697	6.70946
PF00270	g__Escherichia.s__Escherichia_coli	2.90634	0.979784	0.711727	0	9.78234	28.6589	4.15633	3.2344	1.92183	0.690223	0.605036	12.8295	27.1158	6.77496	1.72845	23.7055
PF00270	g__Lachnoclostridium.s__Clostridium_symbiosum	12.2237	13.9832	7.05757	8.50652	11.8897	16.9969	21.3331	16.7903	11.2718	9.76457	9.65721	14.3994	24.4693	38.8867	16.3792	51.4681
PF00270	g__Marvinbryantia.s__Marvinbryantia_formatexigens	13.2475	0	7.15842	6.89958	13.1826	11.7058	2.18881	16.8732	36.8058	30.7007	28.758	6.0673	0	0	18.709	0
PF00270	unclassified	4.88361	2.25207	4.66294	1.92791	10.5275	10.6646	32.7542	6.60717	7.01645	2.02884	6.15449	5.3343	12.3944	26.4937	12.2388	9.56248
PF00271	TOTAL	893.819	778.117	743.981	953.214	1229.49	1349.84	582.602	1085.11	856.247	692.726	632.329	1142.72	1661.46	689.647	518.218	1290.2
PF00271	g__Akkermansia.s__Akkermansia_muciniphila	0	0	0	0	0	0	0	0	12.4359	6.87611	4.29978	8.71976	203.348	96.9037	50.1834	127.289
PF00271	g__Bacteroides.s__Bacteroides_caccae	117.884	87.0786	81.1797	144.189	724.755	684.008	176.728	562.634	93.7028	48.8827	39.6342	126.497	776.314	281.484	181.318	579.032
PF00271	g__Bacteroides.s__Bacteroides_ovatus	342.956	397.322	328.149	412.39	117.732	150.543	85.7544	77.4405	299.659	325.954	268.695	451.489	131.803	56.8085	29.7643	124.89
PF00271	g__Bacteroides.s__Bacteroides_thetaiotaomicron	175.773	178.369	177.238	256.749	160.232	253.395	102.461	175.688	194.905	133.336	125.326	257.758	170.589	57.4104	57.8878	118.958
PF00271	g__Bacteroides.s__Bacteroides_uniformis	187.928	83.0177	106.925	97.1688	154.003	168.157	136.472	185.01	120.678	68.2828	82.5309	238.969	284.274	78.1829	110.076	199.772
PF00271	g__Barnesiella.s__Barnesiella_intestinihominis	6.75572	6.87676	6.57676	6.76863	4.04877	8.07059	1.89377	4.57795	9.41912	5.66873	7.60303	7.31822	3.63806	0	10.069	1.64555
PF00271	g__Citrobacter.s__Citrobacter_rodentium	0.103173	0	0	0	0.248451	0.176195	0	0	0.0120497	0	0	0.0364973	0.487542	0	0	0.0251808
PF00271	g__Collinsella.s__Collinsella_aerofaciens	0	1.25007	0	0	2.44874	2.11254	0	4.72648	0.261221	0	0	0	6.93073	5.18916	6.56135	20.9606
PF00271	g__Desulfovibrio.s__Desulfovibrio_piger	0.428147	0	0.64283	0.503702	7.62126	3.61701	11.3633	9.74019	0.396698	0	0	0	15.495	14.8992	3.79711	15.6484
PF00271	g__Escherichia.s__Escherichia_coli	1.45361	0	0	0	7.66133	20.8533	1.64653	2.76841	2.23996	0.909883	0.644494	7.25133	21.1667	5.7929	0.361164	20.8241
PF00271	g__Lachnoclostridium.s__Clostridium_symbiosum	20.2597	22.2032	14.5664	14.9688	19.8095	24.7544	35.3301	26.2197	17.9913	18.4408	14.8798	20.7632	37.731	65.9238	23.0047	71.6993
PF00271	g__Marvinbryantia.s__Marvinbryantia_formatexigens	37.2292	0	21.9644	19.8297	24.0714	23.0091	3.58121	32.1553	100.314	82.9599	84.4067	18.3644	0	0	35.2331	0
PF00271	unclassified	3.04811	1.9995	6.73968	0.645957	6.85538	11.1439	27.373	4.15146	4.23235	1.41607	4.30941	5.54984	9.68188	27.0527	9.96263	9.4528
PF00274	TOTAL	0	0	0	0	1.36359	0	1.14705	0	0	0	0	0	0	4.98129	0	0
PF00274	unclassified	0	0	0	0	1.36359	0	1.14705	0	0	0	0	0	0	4.98129	0	0
PF00275	TOTAL	184.723	125.83	161.529	154.493	173.687	196.912	99.0427	162.94	294.841	279.568	237.448	213.77	199.618	156.647	150.424	183.474
PF00275	g__Akkermansia.s__Akkermansia_muciniphila	0	0	0	0	0	0	0	0	3.06796	1.92574	1.24385	2.4971	21.0535	13.9631	11.8768	12.0554
PF00275	g__Bacteroides.s__Bacteroides_caccae	13.7296	6.70569	11.3747	9.15898	60.8004	63.6638	14.3813	45.2099	7.04933	6.4306	5.00772	13.918	69.1332	36.3277	28.5591	40.9067
PF00275	g__Bacteroides.s__Bacteroides_ovatus	50.1248	51.498	48.0801	51.5911	10.8017	15.107	10.0306	7.5474	38.451	53.902	43.2969	66.0084	15.4995	11.1417	6.53656	15.7749
PF00275	g__Bacteroides.s__Bacteroides_thetaiotaomicron	33.6213	32.938	42.0558	41.9688	26.8895	38.0173	22.8085	26.1895	26.1247	29.9152	26.1697	55.0165	21.5779	13.4281	12.5644	20.1432
PF00275	g__Bacteroides.s__Bacteroides_uniformis	12.8843	4.21761	7.0794	3.46543	9.45614	11.952	15.3215	10.8384	7.99394	4.73388	5.02231	17.3192	22.4431	8.033	15.1031	11.6529
PF00275	g__Barnesiella.s__Barnesiella_intestinihominis	1.7204	2.99241	1.89476	4.35925	0.935249	2.49957	2.65779	0.639183	3.09069	1.58905	2.5323	2.41057	0.648408	0	2.2292	1.36129
PF00275	g__Citrobacter.s__Citrobacter_rodentium	0	0	0	0	0	0	0	0.142169	0	0	0	0	0	0	0	0.0767535
PF00275	g__Collinsella.s__Collinsella_aerofaciens	0.317706	1.63796	0	0	2.04006	2.1309	0	2.66402	0.859265	0.538177	0.930585	0	5.62755	3.94836	5.19388	9.1003
PF00275	g__Desulfovibrio.s__Desulfovibrio_piger	1.37189	1.22462	1.54436	1.72448	9.26501	7.6238	9.62772	12.8857	2.27177	2.21055	1.85187	1.27151	14.9639	20.8446	10.5568	21.946
PF00275	g__Escherichia.s__Escherichia_coli	0.31142	0	0	0	0.625465	1.06961	0	0.213254	1.74949	0	0	0	1.63631	2.93118	0	0.537275
PF00275	g__Lachnoclostridium.s__Clostridium_symbiosum	21.4307	23.5076	23.9296	19.8807	16.4242	12.6443	21.0344	15.8587	18.6101	19.7365	18.8396	17.3126	22.8365	42.5024	18.7916	46.1635
PF00275	g__Marvinbryantia.s__Marvinbryantia_formatexigens	48.2213	0	25.57	21.5694	35.0909	38.4948	1.13005	39.4738	183.201	157.517	130.844	35.0867	0	0	36.3126	0
PF00275	unclassified	0.989537	1.10847	0	0.774751	1.35794	3.70953	2.05085	1.27831	2.37153	1.06967	1.70952	2.92933	4.19848	3.52685	2.70025	3.75576
PF00276	TOTAL	1101.86	954.099	898.101	742.906	991.379	963.289	456.89	1010.57	928.268	1416.79	862.055	2171.84	1064.92	761.189	738.497	1049.28
PF00276	g__Akkermansia.s__Akkermansia_muciniphila	0	0	0	0	0	0	0	0	13.6778	11.8985	3.98172	7.67036	98.3044	66.32	47.9784	57.5933
PF00276	g__Bacteroides.s__Bacteroides_caccae	200.177	148.204	143.538	115.453	435.206	348.176	118.921	417.618	109.264	192.4	100.162	328.723	387.121	238.017	232.264	325.814
PF00276	g__Bacteroides.s__Bacteroides_ovatus	353.31	426.748	345.648	325.093	71.8046	87.8368	60.7207	69.9684	284.729	591.532	312.88	765.419	75.9266	55.5695	33.1525	92.4073
PF00276	g__Bacteroides.s__Bacteroides_thetaiotaomicron	277.395	292.98	243.028	218.612	185.635	217.15	97.9048	197.579	246.895	380.565	229.919	656.021	121.266	69.4774	122.63	106.822
PF00276	g__Bacteroides.s__Bacteroides_uniformis	168.576	42.8888	100.269	44.4844	117.004	96.2268	87.5571	142.715	105.04	69.3119	81.1168	323.44	200.309	109.153	151.23	133.864
PF00276	g__Barnesiella.s__Barnesiella_intestinihominis	21.7491	17.5804	17.1844	12.3939	6.65659	12.9963	11.5023	6.3606	20.3522	20.9776	23.9548	29.7223	6.22096	1.97466	16.7893	13.2528
PF00276	g__Citrobacter.s__Citrobacter_rodentium	0.45074	0.416605	0.866247	0.107726	1.49019	2.26368	0	0.985207	1.90892	0.76931	0.892292	0.289097	1.57291	2.70216	0.58214	2.79241
PF00276	g__Collinsella.s__Collinsella_aerofaciens	1.15796	3.56755	0.55635	0	10.4321	11.9712	2.14869	12.365	3.67804	1.29405	3.92054	1.70201	18.4002	15.1196	21.5981	60.5938
PF00276	g__Desulfovibrio.s__Desulfovibrio_piger	3.61594	3.18819	7.09418	4.20729	53.3242	72.9275	42.8631	56.5012	5.2243	6.96042	3.43855	3.35674	96.1639	116.33	43.1238	110.462
PF00276	g__Escherichia.s__Escherichia_coli	7.31046	5.75659	9.45882	1.8395	12.7936	23.1831	0.974523	11.3799	12.6302	4.64369	8.69493	13.2722	16.637	21.782	9.128	24.3285
PF00276	g__Lachnoclostridium.s__Clostridium_symbiosum	17.2592	12.7685	6.31125	5.12965	37.0042	30.2903	31.0888	31.6853	17.3906	13.0113	13.3216	18.1351	42.9997	64.7447	29.658	121.35
PF00276	g__Marvinbryantia.s__Marvinbryantia_formatexigens	50.8617	0	24.1468	15.5846	60.0281	60.2678	2.0341	63.1589	107.479	123.425	79.7725	23.1291	0	0	30.362	0
PF00276	unclassified	0	0	0	0	0	0	1.17437	0.256445	0	0	0	0.964522	0	0	0	0
PF00277	TOTAL	0	0	4.38263	0	0	0	2.67366	0	0.698083	0	1.12209	0	0	2.76781	0	0
PF00277	unclassified	0	0	4.38263	0	0	0	2.67366	0	0.698083	0	1.12209	0	0	2.76781	0	0
PF00278	TOTAL	96.4878	76.4932	85.9133	74.9523	91.9106	101.299	64.4978	91.1053	119.028	99.5165	78.8556	148.96	135.251	98.2155	77.9555	110.891
PF00278	g__Akkermansia.s__Akkermansia_muciniphila	0	0	0	0	0	0	0	0	3.03667	2.77955	1.15503	2.08991	22.6436	13.9194	11.9586	11.3918
PF00278	g__Bacteroides.s__Bacteroides_caccae	9.27199	6.11517	7.32547	5.72423	46.6398	48.2688	15.3485	42.6454	6.85511	5.41012	3.92971	10.2485	50.1269	32.9493	20.2502	36.334
PF00278	g__Bacteroides.s__Bacteroides_ovatus	28.8321	32.264	32.261	32.7714	6.24352	6.99124	5.60395	6.80077	35.4179	38.2842	29.7674	51.6985	7.04382	7.24295	2.80475	8.95217
PF00278	g__Bacteroides.s__Bacteroides_thetaiotaomicron	18.896	17.2469	20.4727	18.5239	12.7471	19.6054	9.98846	12.3087	22.0349	16.5032	13.3549	35.8592	10.6873	7.92382	7.6654	10.039
PF00278	g__Bacteroides.s__Bacteroides_uniformis	21.5469	7.72761	14.8095	8.82513	11.115	13.1149	16.9554	13.2273	16.1756	10.2658	10.4738	35.751	24.8634	11.2042	16.2544	16.0651
PF00278	g__Barnesiella.s__Barnesiella_intestinihominis	1.2761	1.8101	2.04383	1.61631	1.52501	1.53719	1.23129	1.16257	1.92408	1.58049	2.48703	1.73447	0.82076	0	2.8744	0
PF00278	g__Desulfovibrio.s__Desulfovibrio_piger	0.713057	0	0.491304	0.978752	4.71304	3.21518	3.71126	6.08051	0.806676	0.913933	0.412358	0.7925	7.73627	8.5049	4.89341	9.47207
PF00278	g__Escherichia.s__Escherichia_coli	0	0	0	0	0.509539	0	0	0	0	0	0	0	0	0	0	0
PF00278	g__Lachnoclostridium.s__Clostridium_symbiosum	7.09093	11.3294	3.41545	4.74353	5.8119	4.42255	11.6591	7.32822	6.39053	8.81838	8.09569	5.82208	10.7211	15.3624	8.1801	17.976
PF00278	g__Marvinbryantia.s__Marvinbryantia_formatexigens	8.55232	0	5.09391	1.7691	2.27717	3.69817	0	1.55178	26.3869	14.9607	9.17969	4.41558	0	0	3.07437	0
PF00278	unclassified	0.308476	0	0	0	0.328564	0.445134	0	0	0	0	0	0.548474	0.607626	1.10852	0	0.660999
PF00281	TOTAL	1015.52	739.971	919.594	615.293	1304.11	1308.9	551.397	1383.78	939.204	1494.69	737.317	1837.49	1583.49	1093.07	918.966	1365.02
PF00281	g__Akkermansia.s__Akkermansia_muciniphila	0	0	0	0	0	0	0	0	17.7668	10.97	4.32209	10.1371	111.712	77.0056	72.7623	55.5793
PF00281	g__Bacteroides.s__Bacteroides_caccae	151.26	97.1883	130.617	76.8	609.677	509.11	130.826	629.203	71.2518	141.066	61.2202	220.964	671.791	379.386	275.674	526.494
PF00281	g__Bacteroides.s__Bacteroides_ovatus	311.18	325.014	317.943	259.792	98.8499	106.205	69.1393	85.9835	249.015	600.733	246.133	684.665	93.1763	74.9115	47.5117	101.351
PF00281	g__Bacteroides.s__Bacteroides_thetaiotaomicron	222.707	211.987	243.12	173.066	187.43	215.083	113.393	218.414	177.501	340.203	160.317	517.325	173.775	108.237	133.687	139.014
PF00281	g__Bacteroides.s__Bacteroides_uniformis	161.899	53.9707	106.191	37.7663	123.497	106.858	103.25	157.76	91.0573	70.8266	61.8422	282.792	228.617	109.852	142.658	124.527
PF00281	g__Barnesiella.s__Barnesiella_intestinihominis	15.9105	14.8409	27.3891	15.494	8.21687	14.711	10.146	10.4048	19.4065	19.0275	14.5857	24.2152	5.69959	4.01552	18.0416	9.69749
PF00281	g__Citrobacter.s__Citrobacter_rodentium	1.41426	0.510568	0.764533	0.47527	1.40562	3.69555	0.421817	1.14716	1.07639	0.592527	0.822916	1.41751	2.26488	2.64986	1.23648	2.83617
PF00281	g__Collinsella.s__Collinsella_aerofaciens	1.65719	2.06471	0	0.406815	10.8718	13.648	4.06069	17.7244	9.67822	2.07494	4.39317	1.15998	22.7013	21.3776	32.7877	73.3154
PF00281	g__Desulfovibrio.s__Desulfovibrio_piger	6.75695	5.51128	17.9194	9.50404	77.961	112.32	54.3786	80.6357	8.65201	10.6088	6.21988	9.42329	158.985	159.231	77.4131	161.609
PF00281	g__Escherichia.s__Escherichia_coli	19.8166	13.3305	15.2696	7.16361	39.7454	78.1797	28.5715	23.3819	27.2887	16.1715	23.6553	28.6681	58.0107	62.9329	27.1715	68.9952
PF00281	g__Lachnoclostridium.s__Clostridium_symbiosum	16.9124	15.5543	6.71316	4.45061	32.922	30.4592	30.233	36.5412	12.6533	16.4208	8.95019	16.9499	56.7527	93.4692	25.1183	101.6
PF00281	g__Marvinbryantia.s__Marvinbryantia_formatexigens	106.004	0	53.6675	30.3751	113.539	118.635	6.97781	122.584	253.857	265.996	144.855	39.7671	0	0	64.9047	0
PF00282	TOTAL	135.661	128.05	104.21	140.85	99.9589	56.1439	28.4718	72.2726	127.593	124.083	69.673	100.202	127.277	116.9	73.5699	83.1191
PF00282	g__Akkermansia.s__Akkermansia_muciniphila	0	0	0	0	0	0	0	0	11.5691	8.37102	3.9881	1.56583	31.4108	41.238	29.791	24.4123
PF00282	g__Bacteroides.s__Bacteroides_caccae	4.04063	0.485642	2.56976	1.1476	54.0591	33.2582	15.0977	65.7561	0.667838	1.50192	0.231335	1.58948	77.6422	49.6367	34.4998	37.1918
PF00282	g__Bacteroides.s__Bacteroides_ovatus	114.926	95.8271	75.0004	123.48	40.0672	15.3001	3.05752	2.29879	40.7475	69.9908	46.7373	64.5742	11.7599	16.9716	1.61629	15.9874
PF00282	g__Bacteroides.s__Bacteroides_thetaiotaomicron	12.6815	30.3064	21.6082	11.715	4.72918	5.12365	3.57562	4.21767	68.5143	39.2514	14.5731	28.9148	5.93313	2.62709	4.41995	3.64816
PF00282	g__Bacteroides.s__Bacteroides_uniformis	0.0301817	0.03487	0	0	0	0.0421047	0.288025	0	0	0	0	0	0.0533355	0	0.129934	0.267116
PF00282	g__Barnesiella.s__Barnesiella_intestinihominis	3.58935	1.21464	4.18599	4.32622	0.897907	2.05405	2.10288	0	5.39159	4.4866	3.0228	2.93903	0.477914	0	1.19588	1.3297
PF00282	unclassified	0.393726	0.181164	0.845982	0.180616	0.205503	0.365875	4.35004	0	0.702024	0.480916	1.1204	0.618952	0	6.42659	1.91706	0.282462
PF00285	TOTAL	243.358	138.41	297.462	320.448	135.212	142.306	104.682	102.187	237.81	265.63	202.604	232.719	103.474	137.689	116.85	83.9992
PF00285	g__Akkermansia.s__Akkermansia_muciniphila	0	0	0	0	0	0	0	0	4.27856	3.5878	2.62409	2.34425	23.8351	22.0493	14.662	12.9865
PF00285	g__Bacteroides.s__Bacteroides_caccae	14.3152	5.50108	14.5347	24.52	60.3732	48.7531	35.7007	40.8794	7.86883	7.60076	3.86427	7.9457	39.0254	51.4938	35.7982	31.5992
PF00285	g__Bacteroides.s__Bacteroides_ovatus	104.094	86.2507	181.41	151.234	18.8887	17.4625	28.5378	7.83199	84.3404	108.974	84.6485	130.606	10.1864	26.6569	8.60969	11.1799
PF00285	g__Bacteroides.s__Bacteroides_thetaiotaomicron	54.2026	40.5442	60.5359	109.165	18.6019	34.7269	23.2364	15.7963	62.6683	43.4557	35.3323	48.872	16.4246	18.6325	15.6529	13.0046
PF00285	g__Bacteroides.s__Bacteroides_uniformis	27.9177	4.37871	14.877	10.5075	3.87311	3.61442	5.87337	4.26995	12.5682	3.27697	10.5253	16.0731	5.89409	4.74248	9.30794	3.36857
PF00285	g__Collinsella.s__Collinsella_aerofaciens	0.458789	0.865757	0	0	2.39196	1.85607	1.41076	2.67383	0.550508	0	0.874575	0	3.59385	3.13827	3.58762	5.64984
PF00285	g__Escherichia.s__Escherichia_coli	1.29228	0	0.685269	0	1.7826	2.59284	1.29629	0.26079	1.48224	0.859353	1.33272	3.20066	3.23082	7.04786	0.776186	3.24243
PF00285	g__Marvinbryantia.s__Marvinbryantia_formatexigens	39.9577	0	24.3237	22.6054	28.1431	31.8638	3.58884	29.3792	63.4749	96.8264	62.4406	22.5175	0	0	26.8716	0
PF00285	unclassified	1.11884	0.869188	1.09479	2.41516	1.15761	1.43642	5.03755	1.09605	0.57789	1.04805	0.962064	1.15918	1.28386	3.92783	1.58376	2.96828
PF00287	TOTAL	0	0	0	0	0	0	0	0	0	0	0	0	0	12.38	0	0
PF00287	unclassified	0	0	0	0	0	0	0	0	0	0	0	0	0	12.38	0	0
PF00288	TOTAL	531.107	505.242	583.285	573.723	687.06	705.131	531.069	506.846	415.333	516.51	453.679	707.36	816.448	650.714	434.814	670.436
PF00288	g__Akkermansia.s__Akkermansia_muciniphila	0	0	0	0	0	0	0	0	8.95488	7.49072	4.2723	5.71857	88.2271	77.5165	30.446	53.1073
PF00288	g__Bacteroides.s__Bacteroides_caccae	70.713	66.3802	84.2457	67.8767	397.621	354.783	154.348	234.145	34.2838	45.0417	31.3719	62.6005	369.107	296.063	130.091	312.64
PF00288	g__Bacteroides.s__Bacteroides_ovatus	144.669	194.783	186.549	209.529	34.4948	37.1727	41.4967	19.5891	112.863	220.852	167.269	201.09	38.3876	40.6225	16.5945	37.4568
PF00288	g__Bacteroides.s__Bacteroides_thetaiotaomicron	113.187	144.483	169.829	187.917	100.693	158.548	117.449	91.525	80.7514	116.899	97.5449	179.525	96.3013	66.4637	58.9716	79.5036
PF00288	g__Bacteroides.s__Bacteroides_uniformis	168.071	81.6715	116.259	83.0351	125.334	124.271	187.514	125.727	92.124	55.6535	95.6934	229.708	190.123	132.656	161.112	134.728
PF00288	g__Barnesiella.s__Barnesiella_intestinihominis	5.10706	8.22393	6.71137	8.6545	0.994692	5.76338	8.13637	3.54325	8.18795	6.19954	6.96882	6.05817	1.11291	0	6.28181	2.36461
PF00288	g__Citrobacter.s__Citrobacter_rodentium	0	0	0	0	0	0	0	0	0	0.442936	0	0	0	0	0	0
PF00288	g__Collinsella.s__Collinsella_aerofaciens	0.38204	1.56725	0.391582	0	1.28816	1.77803	0	3.33087	1.28802	0.310502	0.375806	0	5.23391	2.75348	2.77691	14.7616
PF00288	g__Desulfovibrio.s__Desulfovibrio_piger	1.91929	2.46903	2.47464	2.40969	10.6305	4.60942	9.19662	11.6801	1.64619	2.42867	2.93912	0	17.4244	16.5247	10.5637	15.1569
PF00288	g__Escherichia.s__Escherichia_coli	2.45268	1.2745	0.55246	0.928835	1.06932	0.546158	2.03377	0.279387	2.76814	2.36919	1.56346	8.02455	4.38	1.81978	0	3.74285
PF00288	g__Lachnoclostridium.s__Clostridium_symbiosum	2.01752	3.23537	0.768873	1.80502	2.74712	3.87761	9.74566	4.74417	2.35776	2.14487	2.30523	1.68447	4.9826	11.8847	4.3634	14.4932
PF00288	g__Marvinbryantia.s__Marvinbryantia_formatexigens	21.7941	0	12.6772	10.8172	11.3923	12.4367	0	11.66	68.8378	56.2747	41.9717	11.5298	0	0	13.0136	0
PF00288	unclassified	0.794089	1.15476	2.82534	0.750413	0.794693	1.34374	1.14895	0.622568	1.2706	0.402759	1.40287	1.4202	1.16785	4.40898	0.598853	2.4805
PF00289	TOTAL	98.4067	100.503	130.728	117.879	116.022	139.314	90.5158	95.002	102.672	81.2094	73.2957	107.355	127.684	124.429	87.8743	112.026
PF00289	g__Bacteroides.s__Bacteroides_caccae	12.5556	7.61744	14.8428	12.9033	63.9418	63.2039	23.8377	49.0177	7.81323	6.39882	5.23782	7.86536	64.6908	53.848	38.2639	49.2045
PF00289	g__Bacteroides.s__Bacteroides_ovatus	45.6696	45.0267	70.3004	46.6402	11.5624	14.6918	12.7771	5.85895	37.8426	37.3946	32.4733	47.5318	5.47678	9.55866	4.73796	9.76576
PF00289	g__Bacteroides.s__Bacteroides_thetaiotaomicron	32.2496	36.0863	40.1542	55.9169	14.7532	31.2429	18.3319	13.3825	44.3501	32.2201	27.7111	35.1527	13.2426	11.5741	14.9009	11.7691
PF00289	g__Bacteroides.s__Bacteroides_uniformis	3.88941	6.92276	0.604726	0	8.93229	10.9737	15.5126	7.38466	3.67924	1.44705	2.98878	8.04959	11.297	10.9147	15.7936	8.63882
PF00289	g__Collinsella.s__Collinsella_aerofaciens	0	0	0	0	0	0	0	0.331723	0	0	0	0	0	0	0	0.465874
PF00289	g__Desulfovibrio.s__Desulfovibrio_piger	1.48431	1.03762	2.32718	1.77732	13.0802	9.61803	12.5799	14.3316	1.61837	1.98647	1.20284	2.01126	20.2419	24.8807	10.4532	23.5881
PF00289	g__Escherichia.s__Escherichia_coli	1.30192	1.50379	0	0	1.20787	6.5945	0	2.45557	1.78252	0	1.1175	3.48477	8.41188	3.9617	0	3.16195
PF00289	g__Lachnoclostridium.s__Clostridium_symbiosum	0.546348	1.5975	0.649075	0	1.24778	1.41347	0	1.07652	4.3411	0.450957	0.566003	2.29404	2.15992	3.44635	1.73088	2.98904
PF00289	g__Marvinbryantia.s__Marvinbryantia_formatexigens	0	0	0	0	0	0	0	0	0	0.43034	0	0	0	0	0	0
PF00289	unclassified	0.709878	0.710912	1.85006	0.640904	1.29645	1.57556	7.47664	1.16291	1.24452	0.880999	1.99831	0.965596	2.16329	6.24491	1.99385	2.44326
PF00290	TOTAL	20.7971	15.1571	16.504	16.7372	7.21556	8.914	4.8506	7.69624	14.4254	14.9383	11.5429	16.3266	14.5039	13.6726	6.99489	9.48375
PF00290	g__Akkermansia.s__Akkermansia_muciniphila	0	0	0	0	0	0	0	0	0.792444	0.456229	0	0.692375	4.57722	3.31573	1.48715	3.62694
PF00290	g__Bacteroides.s__Bacteroides_caccae	1.88996	0.851374	1.24564	1.23513	3.45577	3.08968	1.59697	2.42027	0.499563	1.00801	0.551804	1.22876	4.27888	3.2682	0.953505	2.80952
PF00290	g__Bacteroides.s__Bacteroides_ovatus	14.9664	11.5294	10.9486	12.4517	0.375639	1.15226	1.59564	0.806851	6.15739	9.82788	7.30738	10.4595	2.97321	3.06403	0.63567	0.784077
PF00290	g__Bacteroides.s__Bacteroides_thetaiotaomicron	1.91953	1.84121	1.7593	2.18681	0.187819	0.411973	0.186679	0.282398	2.43872	1.29598	1.2666	2.6986	0.208744	0.544733	0.254268	0.0653397
PF00290	g__Desulfovibrio.s__Desulfovibrio_piger	0	0	0	0	0.339538	0.620635	0	0.567241	0	0	0	0	0.628944	0.547091	1.213	0.721849
PF00290	g__Escherichia.s__Escherichia_coli	0	0	0	0	0.281123	0	0	0	0	0	0	0	0	0	0	0
PF00290	g__Lachnoclostridium.s__Clostridium_symbiosum	1.09847	0.935164	0.722238	0.863624	0.625062	1.20984	1.47132	1.30322	1.19248	0.599125	0.731191	0.648943	1.83686	2.93283	1.49342	1.08734
PF00290	g__Marvinbryantia.s__Marvinbryantia_formatexigens	0.617482	0	0.711356	0	1.95061	1.55258	0	1.82459	2.88061	1.53779	1.68594	0.317276	0	0	0.957879	0
PF00290	unclassified	0.305378	0	1.11678	0	0	0.877038	0	0.491677	0.464203	0.213256	0	0.281085	0	0	0	0.388688
PF00291	TOTAL	465.081	435.721	576.202	486.863	511.81	515.381	310.328	450.601	482.503	598.87	495.906	610.009	684.048	615.281	413.473	529.414
PF00291	g__Akkermansia.s__Akkermansia_muciniphila	0	0	0	0	0	0	0	0	10.9101	10.9583	5.63694	6.81366	86.4563	64.5882	34.134	47.581
PF00291	g__Bacteroides.s__Bacteroides_caccae	64.0127	54.3279	73.4276	76.0549	252.783	225.554	80.089	196.172	30.1196	39.1226	26.2844	60.4599	263.011	184.723	146.176	184.486
PF00291	g__Bacteroides.s__Bacteroides_ovatus	136.972	191.471	194.398	184.246	25.027	24.8541	19.685	18.6698	108.574	192.478	156.994	193.14	28.6205	29.2071	11.904	22.0352
PF00291	g__Bacteroides.s__Bacteroides_thetaiotaomicron	108.639	114.409	179.387	129.305	72.7032	93.3103	63.1577	64.8453	91.1143	113.651	117.353	181.316	55.5508	34.5519	36.8042	48.5558
PF00291	g__Bacteroides.s__Bacteroides_uniformis	60.1613	22.7198	47.7825	27.4707	31.782	38.578	45.8751	39.1449	33.2372	20.2961	28.3346	87.3676	74.448	31.7175	52.0562	52.4841
PF00291	g__Barnesiella.s__Barnesiella_intestinihominis	4.17129	5.77573	8.05886	9.13754	2.13551	3.707	3.52575	2.88789	6.97022	5.0051	4.51071	4.59061	2.96391	0.625999	6.37177	2.00347
PF00291	g__Citrobacter.s__Citrobacter_rodentium	0	0	0	0	0	0	0	0	0.2128	0	0.0909647	0	0	0.156409	0	0
PF00291	g__Collinsella.s__Collinsella_aerofaciens	0	0.98738	0	0	0.507307	1.56917	0	4.25814	0.723883	0	0.65773	0	6.51455	1.44509	1.74761	3.89694
PF00291	g__Desulfovibrio.s__Desulfovibrio_piger	1.0909	0.507042	2.39147	1.71886	19.7337	13.4773	16.9292	18.8821	2.59628	2.23844	2.51139	4.01862	29.9485	32.9758	17.6528	29.7012
PF00291	g__Escherichia.s__Escherichia_coli	4.9462	2.54687	2.22192	0.419275	48.9451	46.3729	39.0432	42.4611	5.25516	0.626438	2.95635	4.90422	89.5155	151.733	13.6133	75.2794
PF00291	g__Lachnoclostridium.s__Clostridium_symbiosum	16.3425	22.9426	9.88584	12.9314	18.4643	19.8984	31.509	22.5642	18.9179	52.6887	15.9777	12.5045	42.4977	69.5782	43.3668	61.4692
PF00291	g__Marvinbryantia.s__Marvinbryantia_formatexigens	50.7884	0	32.1594	25.4937	35.1235	42.4409	2.96094	38.3433	159.97	137.218	114.029	25.3649	0	0	44.3215	0
PF00291	unclassified	17.9565	20.0341	26.4895	20.0859	4.60635	5.61952	7.55261	2.37316	13.9015	24.5871	20.5688	29.5298	4.52088	13.978	5.32397	1.92182
PF00293	TOTAL	422.174	399.523	502.223	455.46	407.007	390.176	257.683	376.373	403.539	447.339	441.285	751.684	454.126	402.464	242.164	451.65
PF00293	g__Akkermansia.s__Akkermansia_muciniphila	0	0	0	0	0	0	0	0	10.4172	9.25815	3.82538	5.58355	69.3133	58.6036	25.1962	41.4912
PF00293	g__Bacteroides.s__Bacteroides_caccae	36.6497	31.486	42.7283	46.6101	162.856	139.201	72.3614	131.859	22.2346	22.6558	20.5909	50.1658	148.648	129.829	81.7496	115.647
PF00293	g__Bacteroides.s__Bacteroides_ovatus	166.781	189.643	222.982	179.158	115.725	86.9857	60.3025	79.2045	133.466	209.57	191.667	260.215	76.3609	50.3625	21.1846	93.7366
PF00293	g__Bacteroides.s__Bacteroides_thetaiotaomicron	148.691	143.427	183.969	187.675	55.4334	92.4289	49.265	81.9975	147.502	124.38	127.193	365.74	42.4415	31.1648	31.5798	56.3386
PF00293	g__Bacteroides.s__Bacteroides_uniformis	32.5036	11.5715	22.4709	18.8312	21.7926	16.673	19.0677	30.0343	19.1035	8.3516	14.4511	35.2243	59.4168	22.5275	22.9018	45.6769
PF00293	g__Barnesiella.s__Barnesiella_intestinihominis	0.977461	1.22333	1.28838	1.00359	0.446914	1.35286	0.937371	0.35998	2.6179	0.428334	0.954134	1.37799	0.715899	0.611507	3.41914	3.0646
PF00293	g__Citrobacter.s__Citrobacter_rodentium	0.045074	0	1.45783	0.107726	0.0573343	0	0.286762	0.0615755	0.286234	0.0520946	0	0	0	0	0.194047	0.187146
PF00293	g__Collinsella.s__Collinsella_aerofaciens	0.231685	2.82839	0.636085	0.750975	3.44897	2.02947	0.842276	4.19992	1.12138	1.69471	1.27402	0	6.7799	5.57126	6.26926	8.93407
PF00293	g__Desulfovibrio.s__Desulfovibrio_piger	0.246448	0.797244	1.42089	0.530103	6.13505	3.31408	10.6862	6.29548	0.365305	1.08162	1.02995	0	7.1629	7.95804	4.87244	11.774
PF00293	g__Escherichia.s__Escherichia_coli	7.30436	2.77142	2.24594	2.67964	10.8803	17.3078	3.92658	8.05586	6.14487	4.61215	8.43905	12.7741	15.3683	22.9238	4.93714	30.4184
PF00293	g__Lachnoclostridium.s__Clostridium_symbiosum	7.62133	14.3852	2.85373	6.21749	12.4375	8.0387	18.9291	13.8315	9.90688	9.68363	9.03763	8.93194	18.7222	48.7421	15.2585	38.6766
PF00293	g__Marvinbryantia.s__Marvinbryantia_formatexigens	17.5692	0	11.1161	9.55063	10.3855	14.5446	1.38374	16.3953	48.3087	53.4527	59.6746	8.67686	0	0	13.2649	0
PF00293	unclassified	3.55359	1.38902	9.0525	2.34571	7.40842	8.30024	19.6944	4.0779	2.06528	2.11791	3.14831	2.99582	9.19739	24.1695	11.3359	5.7055
PF00294	TOTAL	666.509	582.147	875.648	458.965	560.619	626.491	383.537	434.272	727.452	602.468	545.817	764.907	632.26	542.471	352.098	651.459
PF00294	g__Akkermansia.s__Akkermansia_muciniphila	0	0	0	0	0	0	0	0	3.4621	3.31307	1.01424	1.8311	27.2958	26.4161	12.4246	19.3358
PF00294	g__Bacteroides.s__Bacteroides_caccae	49.1403	37.0333	64.0059	51.4155	242.441	192.687	83.5673	128.3	56.5474	28.662	22.1766	48.9977	166.798	121.071	70.4795	154.71
PF00294	g__Bacteroides.s__Bacteroides_ovatus	90.1355	112.076	163.641	80.3828	21.7813	35.5107	28.7569	13.0277	112.542	142.122	120.765	129.212	26.2191	17.2302	9.64934	18.2071
PF00294	g__Bacteroides.s__Bacteroides_thetaiotaomicron	271.462	257.443	442.738	212.627	105.94	169.434	79.6244	83.6346	261.191	204.969	171.24	348.03	74.3734	43.0477	31.5801	59.9128
PF00294	g__Bacteroides.s__Bacteroides_uniformis	120.729	42.8732	90.9963	37.3458	59.0354	53.9867	66.0033	58.7206	74.4774	38.2174	58.4659	144.198	113.363	50.111	66.7276	70.3833
PF00294	g__Barnesiella.s__Barnesiella_intestinihominis	1.27406	0.999033	2.03087	1.9247	0.642109	1.57584	1.14705	0	2.18817	1.69981	1.80208	1.61894	0	0	1.29358	0
PF00294	g__Citrobacter.s__Citrobacter_rodentium	0	0	0	0.856795	0.392016	0.518213	0	0	0	0	0.0528766	0.153382	0.422343	0	0.103491	0
PF00294	g__Collinsella.s__Collinsella_aerofaciens	4.68565	27.8842	6.09738	4.77758	23.7027	19.7778	7.36095	30.8391	12.4032	11.5497	9.35017	1.03229	45.0753	35.3975	23.2542	95.5903
PF00294	g__Desulfovibrio.s__Desulfovibrio_piger	0.282499	0	1.04069	0.590793	4.91137	3.67848	6.96488	6.97825	0.623188	0.459212	0	0	9.06844	10.3646	2.9371	8.9588
PF00294	g__Escherichia.s__Escherichia_coli	11.3094	4.82193	6.29627	5.04232	24.7551	46.2101	38.91	19.4722	9.94371	11.1584	19.3309	24.1471	61.2212	60.0035	27.0119	56.2026
PF00294	g__Lachnoclostridium.s__Clostridium_symbiosum	43.1293	53.0381	20.1955	21.5904	26.8656	38.0211	39.7649	38.5594	42.1402	32.9342	36.1442	18.421	74.6438	124.703	39.4199	123.158
PF00294	g__Marvinbryantia.s__Marvinbryantia_formatexigens	44.9156	0	29.5346	26.0905	35.0972	44.4062	4.16927	40.4131	125.573	94.0878	79.816	21.3817	0	0	49.6431	0
PF00294	unclassified	29.4459	45.9779	49.0719	16.3216	15.0559	20.685	27.2678	14.3271	26.36	33.2962	25.6586	25.8853	33.7793	54.1265	17.5738	45.0003
PF00295	TOTAL	137.921	119.597	195.112	205.462	18.7445	34.0951	11.2813	14.9715	123.078	117.085	118.059	208.896	16.7875	7.15999	7.1247	8.96493
PF00295	g__Bacteroides.s__Bacteroides_caccae	2.58025	1.9517	2.96419	2.06343	3.44818	5.15139	2.70823	2.4368	1.88717	0.45394	1.2288	3.49805	2.40559	1.16562	0.772788	1.42717
PF00295	g__Bacteroides.s__Bacteroides_ovatus	81.6221	74.4845	113.868	136.433	4.10257	9.52957	2.51792	3.58107	82.7357	85.4433	79.985	123.632	7.20116	1.8388	1.74434	3.90197
PF00295	g__Bacteroides.s__Bacteroides_thetaiotaomicron	51.5678	41.4611	77.2565	62.7936	10.3017	18.6312	5.56756	8.18965	37.1424	30.8568	35.7687	80.1413	6.04606	1.96386	3.21634	3.26275
PF00295	g__Bacteroides.s__Bacteroides_uniformis	1.43543	0.731556	1.02407	3.60744	0.428917	0.384861	0.487559	0.764005	0.841073	0.330411	0.438197	1.62508	1.13465	0.424088	1.39124	0.373036
PF00295	g__Collinsella.s__Collinsella_aerofaciens	0.715863	0.96797	0	0.565188	0	0	0	0	0.472157	0	0.638767	0	0	0	0	0
PF00295	unclassified	0	0	0	0	0.463071	0.398118	0	0	0	0	0	0	0	1.76762	0	0
PF00296	TOTAL	0.417604	0	0	0	0.914999	0.677976	0	0	0.274137	0	0.420453	1.23136	0.878047	0.655186	0.818364	0.666322
PF00296	g__Escherichia.s__Escherichia_coli	0	0	0	0	0	0	0	0	0	0	0	0	0	0	0	0.666322
PF00296	unclassified	0.417604	0	0	0	0.914999	0.677976	0	0	0.274137	0	0.420453	1.23136	0.878047	0.655186	0.818364	0
PF00297	TOTAL	1004.75	635.664	920.388	639.289	778.477	913.126	381.103	781.237	892.771	1203.57	780.52	1965.17	1013.31	717.667	660.984	1099.23
PF00297	g__Akkermansia.s__Akkermansia_muciniphila	0	0	0	0	0	0	0	0	11.9406	7.94615	3.8252	8.51505	108.778	81.3099	52.3408	72.3461
PF00297	g__Bacteroides.s__Bacteroides_caccae	136.808	79.8002	116.041	74.1413	281.414	283.047	73.8631	218.585	67.2157	104.913	60.6227	200.974	338.698	181.385	160.881	294.466
PF00297	g__Bacteroides.s__Bacteroides_ovatus	308.738	265.248	326.68	265.012	68.6694	79.6917	55.1835	72.0722	212.441	435.863	251.5	700.69	91.6188	61.1892	54.6657	107.176
PF00297	g__Bacteroides.s__Bacteroides_thetaiotaomicron	230.617	159.393	247.304	171.188	131.595	190.025	85.5722	151.55	175.918	260.408	180.573	574.863	137.517	70.4814	110.376	117.72
PF00297	g__Bacteroides.s__Bacteroides_uniformis	120.669	34.3987	79.485	29.7914	75.142	69.3685	60.4216	87.2124	75.196	51.4377	50.853	240.201	131.456	64.9075	103.936	84.474
PF00297	g__Barnesiella.s__Barnesiella_intestinihominis	13.6566	12.7841	16.4445	13.501	8.61596	10.7694	6.40905	8.00755	14.4162	17.7685	15.3466	22.086	4.23328	4.21261	17.3632	9.1792
PF00297	g__Citrobacter.s__Citrobacter_rodentium	0.111101	0.171146	0.0711727	0.132765	0.753714	1.18578	0.23561	0.404734	0.627365	0.270892	0.244302	0.532876	1.11243	1.45164	0.239149	1.31103
PF00297	g__Collinsella.s__Collinsella_aerofaciens	1.80699	4.47917	0.64994	0.53973	7.70699	11.8067	2.63443	15.9371	6.53507	1.69795	3.88909	0.601271	12.297	14.0608	20.4119	56.5391
PF00297	g__Desulfovibrio.s__Desulfovibrio_piger	4.85011	2.31024	6.33025	2.69876	55.7045	72.9156	48.2945	62.0076	7.05661	6.09483	3.25634	8.01647	103.27	127.848	44.8655	129.413
PF00297	g__Escherichia.s__Escherichia_coli	4.21563	4.45026	4.86078	1.74742	10.5964	17.1423	5.53359	6.18064	10.4882	3.82375	6.33474	12.1536	17.9313	18.7236	4.46208	18.4866
PF00297	g__Lachnoclostridium.s__Clostridium_symbiosum	21.418	16.2461	9.22123	4.11547	39.9802	43.4827	38.6858	42.3851	28.7716	13.4423	14.42	20.7898	45.1149	90.6117	34.2905	188.575
PF00297	g__Marvinbryantia.s__Marvinbryantia_formatexigens	94.5277	0	49.4186	25.3401	77.0506	109.239	1.51508	93.0011	239.224	219.223	142.302	42.3985	0	0	57.1524	0
PF00297	unclassified	67.3284	56.3825	63.8821	51.0804	21.2485	24.4519	2.75484	23.8941	42.941	80.6857	47.3526	133.342	21.2858	1.48612	0	19.5429
PF00298	TOTAL	1957.14	1346.63	1693.24	1215.37	1758.19	2193.56	798.119	2146.6	1782.16	2437.1	1564.59	3508.69	2500.24	1458.45	1466.33	1911.05
PF00298	g__Akkermansia.s__Akkermansia_muciniphila	0	0	0	0	0	0	0	0	18.3043	16.4864	4.53159	13.9532	97.2104	75.4868	66.648	65.3175
PF00298	g__Bacteroides.s__Bacteroides_caccae	339.153	246.875	286.412	223.895	713.059	839.584	192.143	810.343	203.166	353.562	199.092	559.668	992.213	472.02	398.431	693.326
PF00298	g__Bacteroides.s__Bacteroides_ovatus	598.119	584.417	589.065	461.846	236.219	313.334	112.876	291.522	455.992	893.376	470.805	1251.08	353.271	194.339	122.437	282.345
PF00298	g__Bacteroides.s__Bacteroides_thetaiotaomicron	434.315	340.159	448.222	338.647	289.043	462.347	179.502	389.212	328.462	495.757	315.397	951.116	351.585	151.816	239.292	263.709
PF00298	g__Bacteroides.s__Bacteroides_uniformis	348.644	94.379	203.074	89.7321	201.739	216.394	154.232	322.443	205.977	129.889	162.902	549.599	455.811	222.956	320.91	264.469
PF00298	g__Barnesiella.s__Barnesiella_intestinihominis	23.3262	28.7803	29.5377	16.4978	16.9318	29.3474	16.999	12.4765	35.8991	26.3382	27.6724	36.773	10.7206	6.29322	29.1075	22.0303
PF00298	g__Citrobacter.s__Citrobacter_rodentium	1.10317	1.07329	0.666143	0.0693826	1.91919	2.59171	0.92347	0.865133	0.49179	1.05727	0.830117	1.30339	2.66739	2.2755	1.37442	1.28465
PF00298	g__Collinsella.s__Collinsella_aerofaciens	0.81286	2.68303	0	0	9.14236	8.42334	1.83032	10.852	4.24169	2.05274	2.36246	0.558594	13.8397	14.1766	15.9898	51.2118
PF00298	g__Desulfovibrio.s__Desulfovibrio_piger	4.6656	3.47164	11.6809	5.08168	48.5758	67.1818	47.1452	64.5246	6.06417	7.62585	6.10532	8.04188	111.776	110.127	54.6467	112.856
PF00298	g__Escherichia.s__Escherichia_coli	5.75233	4.75428	3.559	1.72	7.71083	16.4961	4.07439	4.15021	8.93772	9.79226	8.10438	10.7761	17.4016	12.995	6.20648	15.2433
PF00298	g__Lachnoclostridium.s__Clostridium_symbiosum	28.2244	39.6992	22.6901	11.2863	60.4438	60.038	82.4418	67.908	41.5398	39.2996	32.2112	35.0179	93.058	195.968	63.7869	139.259
PF00298	g__Marvinbryantia.s__Marvinbryantia_formatexigens	172.634	0	98.3392	66.2907	173.411	177.82	5.95256	172.303	472.717	461.152	334.57	90.0983	0	0	147.496	0
PF00298	unclassified	0.392675	0.340455	0	0.30041	0	0	0	0	0.364433	0.719071	0	0.708851	0.69309	0	0	0
PF00300	TOTAL	217.775	171.151	336.821	380.284	144.675	171.894	157.478	132.778	219.018	254.464	190.636	238.741	119.223	109.879	93.4877	104.804
PF00300	g__Akkermansia.s__Akkermansia_muciniphila	0	0	0	0	0	0	0	0	0.900791	0.399468	0	0	2.65489	3.40153	3.26555	2.263
PF00300	g__Bacteroides.s__Bacteroides_caccae	1.89628	1.59011	1.88099	2.66813	19.7198	11.1293	7.19977	20.8854	1.32772	1.71525	0.302742	1.07712	22.3706	11.7755	9.0819	15.4971
PF00300	g__Bacteroides.s__Bacteroides_ovatus	19.4564	19.0843	25.5088	29.0445	10.1588	6.76284	4.27795	2.66427	14.77	19.2861	13.2983	19.7	3.24307	5.07748	1.64593	4.04559
PF00300	g__Bacteroides.s__Bacteroides_thetaiotaomicron	168.566	138.089	285.652	330.018	84.4286	118.201	119.695	82.9732	153.345	189.482	137.174	188.697	59.3475	53.6456	46.9342	43.9286
PF00300	g__Bacteroides.s__Bacteroides_uniformis	9.07305	4.64172	8.60169	8.83809	3.06099	4.84776	7.76321	3.33033	6.42256	4.45365	5.45982	6.68937	5.65558	3.86282	6.11086	4.24702
PF00300	g__Barnesiella.s__Barnesiella_intestinihominis	0.46789	0.34751	0.642291	0.838684	0	0	0	0	2.08559	0.977855	0.330801	0.535887	0	0	0	0
PF00300	g__Collinsella.s__Collinsella_aerofaciens	0	2.05252	0	0	2.38456	1.04011	0	2.44849	0	0	0.251164	0	5.01533	1.65624	2.3936	8.84776
PF00300	g__Desulfovibrio.s__Desulfovibrio_piger	0	0	0	0.217743	3.43409	1.36038	3.88088	3.89022	0	0	0	0	4.72023	5.49027	3.48118	5.50007
PF00300	g__Escherichia.s__Escherichia_coli	4.07313	1.50131	2.68592	0.699692	4.60031	7.69778	4.35376	2.63982	4.7078	1.1844	7.5591	10.4376	7.027	8.95326	4.31302	9.74084
PF00300	g__Lachnoclostridium.s__Clostridium_symbiosum	2.14987	2.27265	1.05056	1.43703	1.80582	2.3386	3.01405	2.19051	2.62362	2.08805	2.40462	2.10364	5.7216	10.5877	2.66711	8.38559
PF00300	g__Marvinbryantia.s__Marvinbryantia_formatexigens	10.0919	0	8.46821	4.81884	13.3376	14.4673	0	9.30893	31.2162	33.4916	22.496	4.76883	0	0	9.64583	0
PF00300	unclassified	1.99938	1.5725	2.33115	1.7032	1.74408	4.04837	7.29288	2.44731	1.61878	1.38499	1.35915	4.73123	3.46725	5.42862	3.94857	2.34891
PF00301	TOTAL	904.362	1840.38	1220.86	1660.56	1276.4	849.514	1220.93	1176.63	1228.14	1186.46	1913.66	754.467	779.578	1021.67	1114.7	872.941
PF00301	g__Bacteroides.s__Bacteroides_caccae	26.4393	35.9412	38.1941	62.1051	259.391	149.957	135.038	243.756	25.8788	17.7539	20.5528	13.549	203.029	180.077	180.347	215.531
PF00301	g__Bacteroides.s__Bacteroides_ovatus	279.557	842.562	551.338	541.857	190.864	79.7657	183.763	100.696	362.73	534.142	825.405	342.799	65.8494	160.828	111.995	95.3348
PF00301	g__Bacteroides.s__Bacteroides_thetaiotaomicron	264.02	736.114	430.736	782.009	443.564	339.624	392.642	423.902	524.052	445.579	740.997	255.721	157.24	209.833	216.725	195.39
PF00301	g__Bacteroides.s__Bacteroides_uniformis	214.792	140.83	76.7266	111.538	110.048	62.2716	145.525	101.869	126.428	25.237	159.558	81.7708	127.67	72.379	240.963	99.5373
PF00301	g__Barnesiella.s__Barnesiella_intestinihominis	7.03106	8.17645	12.7281	14.1851	3.77642	10.1915	24.6838	6.16362	9.84323	4.73309	13.0605	2.19714	2.82057	0	10.7166	5.05294
PF00301	g__Desulfovibrio.s__Desulfovibrio_piger	18.4788	18.02	43.7628	27.5983	138.983	122.668	164.987	159.525	23.3652	10.69	7.33662	7.04496	146.566	176.08	146.374	138.834
PF00301	g__Lachnoclostridium.s__Clostridium_symbiosum	52.5473	58.733	42.0099	43.6292	62.029	56.508	166.505	81.7804	55.1655	45.6503	58.7225	27.7101	76.403	221.596	140.019	120.62
PF00301	g__Marvinbryantia.s__Marvinbryantia_formatexigens	24.0379	0	25.3677	32.1433	36.853	28.528	7.78353	57.2922	97.2728	101.326	88.0294	23.6747	0	0.45135	44.8619	0
PF00301	unclassified	17.4591	0	0	45.4949	30.8905	0	0	1.64966	3.4058	1.34994	0	0	0	0.430834	22.7002	2.64048
PF00302	TOTAL	80.7623	72.3562	96.228	100.483	57.2715	75.8253	36.3885	39.0109	59.8701	83.3845	55.8993	138.266	90.9466	52.274	37.7261	56.9374
PF00302	g__Akkermansia.s__Akkermansia_muciniphila	0	0	0	0	0	0	0	0	3.06207	3.21272	1.41035	2.34988	26.7863	19.506	10.2496	11.2678
PF00302	g__Bacteroides.s__Bacteroides_caccae	5.38337	3.15755	5.6097	6.43981	24.6501	25.0105	7.9754	10.3778	2.06151	3.33049	1.52338	5.10253	28.8756	14.9152	9.91069	19.3729
PF00302	g__Bacteroides.s__Bacteroides_ovatus	40.979	41.5972	50.9938	55.4094	7.76054	8.35329	7.97918	2.30151	29.0065	46.6198	30.373	61.0775	8.85939	6.38796	3.8633	7.20207
PF00302	g__Bacteroides.s__Bacteroides_thetaiotaomicron	29.7628	25.6978	38.5442	36.8969	22.48	37.3151	18.1519	22.4299	21.1597	26.136	18.7781	65.058	22.0792	9.85255	9.71912	17.0735
PF00302	g__Bacteroides.s__Bacteroides_uniformis	2.45815	1.25836	1.08037	0.71368	1.15986	1.81353	1.45293	2.15439	1.41346	0.942261	1.15922	3.60537	4.34606	1.53922	2.86914	2.02118
PF00302	g__Barnesiella.s__Barnesiella_intestinihominis	0.260645	0.645285	0	1.02339	0.331542	1.50639	0.829115	0.4578	0.394234	0.544647	0.613602	1.01445	0	0	0	0
PF00302	g__Marvinbryantia.s__Marvinbryantia_formatexigens	1.9183	0	0	0	0.889465	1.82653	0	1.28953	2.77261	2.59856	2.04169	0	0	0	1.11426	0
PF00302	unclassified	0	0	0	0	0	0	0	0	0	0	0	0.0577634	0	0.073114	0	0
PF00303	TOTAL	84.1025	68.0939	83.2255	81.2629	79.8837	89.4633	46.6105	66.1358	70.9964	76.3381	65.9072	114.92	111.805	62.7291	49.0807	80.1149
PF00303	g__Akkermansia.s__Akkermansia_muciniphila	0	0	0	0	0	0	0	0	1.14454	0.777764	0	0.667147	9.75	5.30535	3.9404	4.47836
PF00303	g__Bacteroides.s__Bacteroides_caccae	10.6437	5.89939	9.48849	10.9123	41.5981	41.2438	18.7033	27.9123	5.64695	5.32352	2.98171	9.88434	51.6164	32.971	20.8213	33.9064
PF00303	g__Bacteroides.s__Bacteroides_ovatus	38.9295	36.8217	34.3275	32.7768	9.8011	12.2606	6.61768	5.38085	25.5033	41.2226	31.7036	51.3399	11.5412	6.25173	2.5192	11.2369
PF00303	g__Bacteroides.s__Bacteroides_thetaiotaomicron	21.323	19.422	30.1059	30.5594	17.4244	23.5272	12.073	19.6491	23.5688	17.5347	18.1738	33.4067	14.9244	8.68483	9.58547	16.169
PF00303	g__Bacteroides.s__Bacteroides_uniformis	7.84486	2.89815	5.1555	2.31833	6.45468	5.92238	6.16807	8.14663	5.61975	3.86284	2.54142	10.9755	17.0908	6.18462	7.79954	10.1591
PF00303	g__Barnesiella.s__Barnesiella_intestinihominis	1.3417	1.55012	2.30422	2.48903	0.544676	0.836305	2.27007	0.70196	2.11572	1.25283	1.53821	1.28166	0	0	0.921636	1.26324
PF00303	g__Collinsella.s__Collinsella_aerofaciens	0	0.613604	0	0	0.878237	0.59273	0	1.08836	0.449855	0.258993	0.467244	0	0.844686	0	1.82908	1.1751
PF00303	g__Escherichia.s__Escherichia_coli	0	0.287836	0	0.454842	0	2.41555	0.778474	0.779956	1.00749	0.38669	1.31797	4.13645	5.01541	2.61426	0	0.689037
PF00303	g__Marvinbryantia.s__Marvinbryantia_formatexigens	3.54433	0	1.3833	1.75224	2.27196	2.08253	0	1.4931	5.33459	5.71824	6.56728	2.00735	0	0	1.66404	0
PF00303	unclassified	0.475477	0.601062	0.460564	0	0.910547	0.582082	0	0.983483	0.605513	0	0.615963	1.22189	1.02239	0.71734	0	1.03775
PF00306	TOTAL	333.358	264.88	398.621	363.628	324.499	304.468	475.072	281.701	405.082	379.09	337.691	319.685	375.418	499.385	225.843	351.215
PF00306	g__Akkermansia.s__Akkermansia_muciniphila	0	0	0	0	0	0	0	0	7.38662	8.12792	4.1391	6.41946	69.4371	52.1647	19.0536	39.1994
PF00306	g__Bacteroides.s__Bacteroides_caccae	11.74	13.7359	16.8809	21.2711	19.2799	23.0263	18.2373	15.9453	6.9938	8.28558	6.09625	9.26008	24.9569	24.2107	12.3122	18.1394
PF00306	g__Bacteroides.s__Bacteroides_ovatus	125.008	139.64	188.819	164.928	19.5753	24.6616	25.0419	10.8096	123.212	122.335	137.423	137.199	18.3862	23.5836	12.3134	20.0969
PF00306	g__Bacteroides.s__Bacteroides_thetaiotaomicron	63.546	69.6246	79.0458	108.114	18.7279	33.0388	29.3325	17.2095	61.9887	60.8686	54.5487	64.7035	15.3064	13.2828	15.0109	11.0601
PF00306	g__Bacteroides.s__Bacteroides_uniformis	47.1638	21.4495	31.2143	20.7092	16.1657	21.7466	39.2599	19.0146	33.1283	23.1145	32.7216	56.4458	36.9625	21.4037	50.0293	24.9917
PF00306	g__Barnesiella.s__Barnesiella_intestinihominis	5.16904	5.57634	7.25302	4.36316	3.23511	5.83711	6.08735	2.63355	7.1222	5.46709	4.6911	7.01593	2.82721	1.45043	6.26983	3.38694
PF00306	g__Citrobacter.s__Citrobacter_rodentium	0.0140107	0.0485613	0.323024	0.100286	0.106503	0.390911	0.356546	0.03828	0.267015	0.119566	0.200315	0.0898624	0.148537	0.355358	0.331744	0.464017
PF00306	g__Desulfovibrio.s__Desulfovibrio_piger	11.5946	5.03316	26.7707	7.43331	194.052	131.11	321.843	165.901	10.9691	5.66026	4.85416	3.42353	182.657	305.69	59.1641	205.693
PF00306	g__Escherichia.s__Escherichia_coli	5.49076	4.01579	6.519	1.19133	7.06778	18.1093	8.97278	5.88143	7.53807	7.52693	6.08558	10.2	21.2279	37.9844	8.58041	19.6111
PF00306	g__Lachnoclostridium.s__Clostridium_symbiosum	4.20196	5.27011	2.35122	3.62894	1.11679	1.20444	1.14464	1.29732	4.14498	4.49099	2.80139	3.11561	1.83034	2.95291	1.11487	5.63581
PF00306	g__Marvinbryantia.s__Marvinbryantia_formatexigens	59.4298	0	35.8317	30.4127	41.3074	42.386	6.51958	42.9701	141.491	132.989	82.2448	21.577	0	0	35.3507	0
PF00306	unclassified	0	0.485839	3.61237	1.47518	3.8652	2.95666	18.2768	0	0.840046	0.105524	1.88528	0.234664	1.67837	16.306	6.31226	2.93647
PF00307	TOTAL	0	0	18.3377	0.245179	10.7839	7.14818	72.9416	1.21323	1.39518	0	4.34852	0	2.18224	63.5022	24.1972	3.53646
PF00307	unclassified	0	0	18.3377	0.245179	10.7839	7.14818	72.9416	1.21323	1.39518	0	4.34852	0	2.18224	63.5022	24.1972	3.53646
PF00308	TOTAL	167.125	132.818	183.598	118.911	177.379	184.229	101.799	142.1	142.055	200.159	173.093	182.148	188.55	145.809	114.545	155.137
PF00308	g__Akkermansia.s__Akkermansia_muciniphila	0	0	0	0	0	0	0	0	2.02539	1.42849	0.848526	1.6571	11.2888	9.42836	5.94495	7.3058
PF00308	g__Bacteroides.s__Bacteroides_caccae	14.9451	6.63751	9.47409	9.15755	82.6416	69.0593	21.7415	61.6448	9.72559	9.96195	6.36856	14.1351	72.1321	47.7381	38.8476	49.923
PF00308	g__Bacteroides.s__Bacteroides_ovatus	69.333	76.0205	88.0809	47.1518	23.873	26.9772	14.7065	12.4004	43.8754	104.43	77.0452	70.6608	27.7891	28.121	9.02613	26.9494
PF00308	g__Bacteroides.s__Bacteroides_thetaiotaomicron	39.3478	32.0123	54.6094	37.7547	34.5407	40.968	24.6257	26.2912	26.328	38.3858	43.3603	50.8071	23.309	16.04	16.6636	16.8217
PF00308	g__Bacteroides.s__Bacteroides_uniformis	15.0638	4.41958	10.6649	3.80316	11.3662	14.9361	24.9322	16.4029	10.9524	7.51046	10.4295	18.9532	23.3225	17.2753	18.2831	12.139
PF00308	g__Barnesiella.s__Barnesiella_intestinihominis	9.30371	7.53706	11.1945	9.52086	3.10205	5.33114	4.19993	3.09775	15.8709	7.70819	9.30947	11.6061	1.97496	1.5045	5.28292	3.33389
PF00308	g__Collinsella.s__Collinsella_aerofaciens	0	0.635652	0	0	1.5329	1.05993	0	1.80724	0.485443	0	0.302503	0	1.5503	1.81159	1.94481	5.76783
PF00308	g__Desulfovibrio.s__Desulfovibrio_piger	0.604512	0.76492	0	0.550397	4.94098	3.61466	4.599	4.52065	0.851305	0.543628	0.298573	0.954889	10.2446	7.11122	5.52578	8.94296
PF00308	g__Escherichia.s__Escherichia_coli	0.259763	0	0	0	1.16704	6.30969	0	0	0.503161	0	0.337384	0.291655	5.85627	2.66968	0.561048	2.59306
PF00308	g__Lachnoclostridium.s__Clostridium_symbiosum	3.64705	3.42608	2.01159	2.50091	3.34875	3.62764	3.63231	3.53093	4.14746	3.01614	2.40696	4.29616	5.21014	7.53177	3.10652	13.9653
PF00308	g__Marvinbryantia.s__Marvinbryantia_formatexigens	12.7006	0	5.29721	7.66619	7.5651	8.7252	1.28195	9.1371	24.4872	26.2125	20.4755	5.35025	0	0	4.7884	0
PF00308	unclassified	1.91971	1.36505	2.26581	0.805863	3.3014	3.61958	2.08019	3.26707	2.80233	0.961558	1.91014	3.43518	5.87272	6.57786	4.56979	7.39496
PF00309	TOTAL	83.7994	72.6055	109.32	91.3116	111.344	112.387	80.166	89.954	64.7603	80.9651	67.9164	100.409	111.902	85.9186	73.4761	110.617
PF00309	g__Akkermansia.s__Akkermansia_muciniphila	0	0	0	0	0	0	0	0	0	0	0	0	1.8943	0.822254	0	0
PF00309	g__Bacteroides.s__Bacteroides_caccae	14.2826	8.90796	13.7258	15.1877	63.7006	58.1946	25.0353	43.6645	7.3768	7.37455	6.02759	13.3913	51.075	44.8292	31.1877	50.177
PF00309	g__Bacteroides.s__Bacteroides_ovatus	23.8827	28.3647	37.3719	28.7299	8.65608	6.28861	7.3097	4.03366	20.1262	39.3268	27.1756	28.1493	3.88118	4.62775	2.75403	7.01388
PF00309	g__Bacteroides.s__Bacteroides_thetaiotaomicron	23.9479	24.9057	39.7193	35.6515	20.0052	24.6232	21.9273	19.8904	21.6959	24.5921	22.9712	32.3687	14.9638	9.98077	10.6682	14.4801
PF00309	g__Bacteroides.s__Bacteroides_uniformis	17.6331	7.05915	13.7786	7.59617	10.4675	12.7549	15.1878	13.5816	10.8337	5.50222	8.58638	21.1536	24.4906	10.104	17.0892	14.6755
PF00309	g__Barnesiella.s__Barnesiella_intestinihominis	1.25235	1.41287	1.58558	1.95405	0.393465	0.883837	0	0.744732	1.01398	1.04181	1.47434	1.18124	0.572793	0	0.570872	0.651668
PF00309	g__Desulfovibrio.s__Desulfovibrio_piger	0.712397	0.525339	1.10696	1.01431	4.35635	3.84748	5.44836	3.81	0.753863	0.905336	0	0.534034	7.09677	6.36024	6.03459	9.22065
PF00309	g__Escherichia.s__Escherichia_coli	0.603714	0.301543	0.477558	0.212102	1.64196	3.58172	0	2.54068	1.42832	0.603743	0.474103	1.56696	5.28698	4.48104	1.51805	4.39884
PF00309	g__Lachnoclostridium.s__Clostridium_symbiosum	1.34265	1.12827	0.997031	0.965898	1.78558	2.21271	4.41702	1.68843	1.34092	1.61844	0.738388	1.34559	2.64061	4.71334	2.10188	8.40538
PF00309	unclassified	0.141964	0	0.557071	0	0.336842	0	0.840434	0	0.190699	0	0.468769	0.718539	0	0	1.55157	1.59348
PF00310	TOTAL	712.822	633.053	961.173	1053.85	2.73492	5.13675	1.9279	4.17003	409.066	715.893	285.785	1534.58	2.30457	1.32938	3.56571	1.4149
PF00310	g__Akkermansia.s__Akkermansia_muciniphila	0	0	0	0	0	0	0	0	3.86352	3.70815	1.12885	3.31429	0	0	0	0
PF00310	g__Bacteroides.s__Bacteroides_caccae	88.8499	58.3623	99.079	120.073	0	0	0	0	34.1078	57.8309	22.27	138.769	0	0	0	0
PF00310	g__Bacteroides.s__Bacteroides_ovatus	346.482	412.422	474.952	640.374	0	0	0	0	140.326	446.561	154.252	742.049	0	0	0	0
PF00310	g__Bacteroides.s__Bacteroides_thetaiotaomicron	124.029	115.866	246.636	216.677	0	0	0	0	92.6583	108.349	60.815	364.807	0	0	0	0
PF00310	g__Bacteroides.s__Bacteroides_uniformis	125.198	43.3883	126.641	65.9207	0	0	1.9279	0	83.7447	60.8147	32.975	233.263	0	0	0	0
PF00310	g__Barnesiella.s__Barnesiella_intestinihominis	0	0	0	0.432317	0	0	0	0	0.395021	0.344575	0	0	0	0	0	0
PF00310	g__Collinsella.s__Collinsella_aerofaciens	0	1.23785	0	0	0	0	0	0	0.654283	0	0	0	1.08414	0	0	0
PF00310	g__Desulfovibrio.s__Desulfovibrio_piger	1.50871	1.09538	2.13751	1.57968	0	0	0	0	0.965257	1.81154	0	1.0671	0	0	0	0
PF00310	g__Escherichia.s__Escherichia_coli	0	0.249307	0	0	0	0	0	0	0	0	0	0	0	0.570985	0	0
PF00310	g__Marvinbryantia.s__Marvinbryantia_formatexigens	26.0638	0	10.3879	8.79195	2.73492	4.09148	0	4.17003	51.4224	36.0916	13.727	10.3062	0	0	3.05237	0
PF00310	unclassified	0.69005	0.432427	1.33911	0	0	1.04527	0	0	0.928426	0.38149	0.616941	41.0056	1.22043	0.758391	0.513336	1.4149
PF00311	TOTAL	4.90433	1.90369	3.19518	1.19581	4.88286	6.28429	2.07197	2.15853	4.24594	3.18168	2.3876	7.53895	8.68931	8.00686	1.49752	7.99222
PF00311	g__Escherichia.s__Escherichia_coli	1.82357	0.79155	0.387263	0	2.28209	3.00579	0	0	1.76887	0.980493	0.765506	3.87371	3.97862	3.56972	0	2.82435
PF00311	unclassified	3.08076	1.11214	2.80791	1.19581	2.60076	3.2785	2.07197	2.15853	2.47707	2.20119	1.6221	3.66524	4.71069	4.43714	1.49752	5.16787
PF00312	TOTAL	917.762	1118.13	748.918	774.317	1075.84	900.376	632.312	1132.21	1392.43	1300.25	1753.45	899.97	1128.72	742.267	1106.55	954.723
PF00312	g__Akkermansia.s__Akkermansia_muciniphila	0	0	0	0	0	0	0	0	19.6953	16.009	10.9242	14.6456	193.801	125.502	71.273	128.271
PF00312	g__Bacteroides.s__Bacteroides_caccae	76.8777	52.6859	64.4086	83.211	289.874	198.278	105.201	291.815	64.5528	45.2168	70.4513	44.105	185.678	156.38	247.667	175.751
PF00312	g__Bacteroides.s__Bacteroides_ovatus	280.319	586.481	227.928	272.18	105.559	70.9711	61.6519	81.4477	331.971	496.837	523.165	306.839	67.679	60.2335	54.4151	91.0966
PF00312	g__Bacteroides.s__Bacteroides_thetaiotaomicron	186.223	263.972	218.218	259.394	131.458	149.256	90.5217	152.751	251.032	168.669	382.313	186.229	91.295	40.8273	94.3797	65.6903
PF00312	g__Bacteroides.s__Bacteroides_uniformis	196.396	67.7372	110.906	57.7749	232.253	187.908	227.863	247.451	130.152	42.529	148.838	145.229	363.406	110.715	310.749	196.045
PF00312	g__Barnesiella.s__Barnesiella_intestinihominis	6.72985	9.31383	12.1814	5.86542	12.4863	11.9822	27.9726	16.0648	16.0193	12.82	18.4258	13.9314	6.6726	2.59358	30.5924	11.3126
PF00312	g__Citrobacter.s__Citrobacter_rodentium	0.105404	0	0	0	0.268148	0.147043	0	0.143992	0.111599	0.515325	0	0	1.67638	0.243035	0.90871	1.16606
PF00312	g__Collinsella.s__Collinsella_aerofaciens	0	0	0	0	3.97293	6.18513	3.84598	10.5757	4.26701	0.96736	4.32149	0.807771	8.68352	14.6255	18.1893	48.3443
PF00312	g__Desulfovibrio.s__Desulfovibrio_piger	5.5864	5.47934	10.1284	4.91229	52.6863	55.853	44.5936	63.8933	7.58871	8.44292	9.6136	9.46546	119.113	101.787	72.5663	105.815
PF00312	g__Escherichia.s__Escherichia_coli	8.95932	6.94128	7.29247	3.27422	17.9652	25.1459	9.05113	5.03898	11.6051	9.37034	13.331	19.4397	29.3955	26.7033	17.6959	16.3249
PF00312	g__Lachnoclostridium.s__Clostridium_symbiosum	24.7859	124.77	45.3767	43.0981	52.6576	38.5489	52.0758	52.719	31.9205	34.9814	40.9691	46.6325	61.3215	102.656	53.3129	114.906
PF00312	g__Marvinbryantia.s__Marvinbryantia_formatexigens	131.779	0	52.1542	44.6075	176.658	156.101	9.53482	210.311	523.516	463.895	531.101	112.645	0	0	134.227	0
PF00312	unclassified	0	0.752367	0.323783	0	0	0	0	0	0	0	0	0	0	0	0.578765	0
PF00313	TOTAL	486.032	874.955	426.707	557.996	1119.05	1128.25	910.228	948.283	840.017	637.459	806.707	650.198	1663.51	1376.48	696.572	1770.49
PF00313	g__Bacteroides.s__Bacteroides_caccae	5.18358	4.45247	0.411467	13.6034	58.1639	50.0067	4.42688	65.3034	12.3452	0.783048	0	7.37033	121.399	4.07273	0.576076	69.1087
PF00313	g__Bacteroides.s__Bacteroides_ovatus	2.04989	3.8662	0.384437	10.4521	2.54432	10.0413	0.159079	2.93748	14.074	0.975475	0	4.24994	7.9426	0	0	2.65502
PF00313	g__Bacteroides.s__Bacteroides_thetaiotaomicron	7.96361	14.0326	1.8516	39.1123	17.0575	44.0166	3.05017	32.94	49.4808	3.06231	0	17.3196	57.1177	0	0	15.8492
PF00313	g__Bacteroides.s__Bacteroides_uniformis	19.9591	7.2425	4.48215	10.0408	21.1815	24.7301	11.7421	27.5434	6.9395	3.25414	2.51151	25.4666	44.5066	4.14485	4.60182	17.1978
PF00313	g__Citrobacter.s__Citrobacter_rodentium	30.4907	19.2957	22.6742	21.4307	83.8144	105.858	71.0145	48.9454	23.7469	20.2776	33.3553	46.1183	148.77	102.758	53.9025	129.423
PF00313	g__Escherichia.s__Escherichia_coli	188.147	184.031	147.747	109.76	440.683	609.637	375.14	284.044	150.113	117.206	212.528	281.755	785.122	629.457	316.499	684.44
PF00313	g__Lachnoclostridium.s__Clostridium_symbiosum	148.159	641.713	202.991	305.955	360.06	207.515	432.89	356.222	174.658	147.516	209.885	204.178	496.907	630.253	248.867	849.183
PF00313	g__Marvinbryantia.s__Marvinbryantia_formatexigens	83.7974	0	44.9967	47.6408	134.444	75.2654	5.52657	130.064	406.626	344.385	347.501	63.7397	0	0	69.0646	0
PF00313	unclassified	0.281086	0.322361	1.1686	0	1.09758	1.18326	6.27877	0.28362	2.03292	0	0.925138	0	1.74291	5.79186	3.06165	2.63479
PF00316	TOTAL	4.42803	1.30097	3.91431	3.09856	10.2986	12.7934	15.2011	11.7775	3.56414	2.20878	3.74875	3.83418	15.7184	29.7976	12.0226	16.3944
PF00316	g__Desulfovibrio.s__Desulfovibrio_piger	1.92194	0.868096	1.99524	2.24486	7.16798	7.27386	10.686	9.0236	0.701029	1.2394	0.753491	1.09853	11.3648	18.8995	8.94168	12.1231
PF00316	g__Escherichia.s__Escherichia_coli	1.23108	0.432879	0.565768	0	1.87093	3.49023	1.58914	1.42581	1.33177	0.554659	1.5011	1.58701	1.98627	7.46125	1.78583	3.15982
PF00316	unclassified	1.27501	0	1.35331	0.853705	1.25968	2.02928	2.92601	1.32813	1.53134	0.414722	1.49417	1.14864	2.36731	3.43689	1.29504	1.11144
PF00317	TOTAL	15.9122	8.52586	24.6907	18.2506	9.61924	9.86944	15.0828	10.1107	21.5575	15.0029	18.0992	17.2488	10.9555	15.9368	10.5782	14.6439
PF00317	g__Barnesiella.s__Barnesiella_intestinihominis	13.058	6.72919	22.6271	16.4034	4.94566	5.5407	6.58235	4.01214	18.3584	12.1767	14.5819	15.2518	1.81385	1.28917	2.71216	4.13583
PF00317	g__Desulfovibrio.s__Desulfovibrio_piger	0.280785	0	0	0	2.08314	1.16206	2.23298	2.63375	0.366508	0.422184	0.422037	0	4.28333	3.94898	1.36999	3.83103
PF00317	g__Lachnoclostridium.s__Clostridium_symbiosum	2.57344	1.79667	2.06358	1.84723	2.59044	2.49261	4.74053	3.46483	2.83258	2.40397	3.0953	1.61815	4.8583	9.84053	6.49608	6.67703
PF00317	unclassified	0	0	0	0	0	0.674074	1.52696	0	0	0	0	0.378881	0	0.858081	0	0
PF00318	TOTAL	815.05	587.563	636.615	436.661	861.615	986.04	390.282	868.133	860.353	895.772	724.536	1203.77	1103.41	805.77	646.183	950.026
PF00318	g__Akkermansia.s__Akkermansia_muciniphila	0	0	0	0	0	0	0	0	16.607	9.15925	5.20498	7.80126	88.3278	71.0151	53.849	50.8841
PF00318	g__Bacteroides.s__Bacteroides_caccae	206.037	147.197	151.752	113.018	404.573	412.839	104.645	352.633	127.423	170.118	116.015	279.306	454.15	253.015	211.015	356.745
PF00318	g__Bacteroides.s__Bacteroides_ovatus	161.571	157.635	136.65	109.851	44.556	51.2353	27.2682	39.1922	119.464	186.527	131.958	257.817	46.865	37.7929	17.2399	51.0671
PF00318	g__Bacteroides.s__Bacteroides_thetaiotaomicron	216.652	209.593	194.449	145.429	116.08	172.942	73.0012	136.343	200.024	222.84	169.736	377.137	120.347	72.4374	87.1141	105.964
PF00318	g__Bacteroides.s__Bacteroides_uniformis	121.53	33.5535	62.6934	22.4516	74.6594	86.5678	68.7239	97.8612	76.1259	38.5489	47.4631	166.313	153.708	78.4011	93.5394	96.9849
PF00318	g__Barnesiella.s__Barnesiella_intestinihominis	10.5561	10.052	12.3832	8.54024	5.70735	10.343	6.5799	3.81503	12.7674	11.6914	10.5768	14.3795	4.74265	1.98232	13.2922	9.92409
PF00318	g__Citrobacter.s__Citrobacter_rodentium	0.631451	0.255283	0.970835	0.30183	0.959769	1.3654	0.903894	0.73323	0.635135	0.269436	0.729185	1.11376	1.50625	1.67188	0.475623	0.907389
PF00318	g__Collinsella.s__Collinsella_aerofaciens	0.69141	1.70655	0	0	6.11539	8.02177	0.899748	9.35934	4.22506	1.226	2.35013	0	11.1578	10.2888	12.6498	27.1164
PF00318	g__Desulfovibrio.s__Desulfovibrio_piger	5.71427	3.83672	10.3492	4.21682	62.1304	61.1267	53.7595	75.6347	8.73833	6.0894	3.55358	8.15428	126.831	136.633	43.9695	126.541
PF00318	g__Escherichia.s__Escherichia_coli	10.8934	11.1919	18.7953	4.90926	19.5483	45.9175	14.9824	15.799	20.2153	14.815	21.5121	24.4588	51.295	59.3762	19.3228	47.2731
PF00318	g__Lachnoclostridium.s__Clostridium_symbiosum	8.08498	11.5381	6.14836	3.60472	27.8611	20.2467	31.1929	27.6619	17.6378	12.6921	13.2754	11.3244	34.162	69.2902	18.0525	67.2247
PF00318	g__Marvinbryantia.s__Marvinbryantia_formatexigens	72.6877	0	39.4884	24.3391	93.4932	102.92	3.93606	109.101	252.282	218.703	198.271	49.5418	0	0	75.6631	0
PF00318	unclassified	0	1.00363	2.9354	0	5.93187	12.515	4.38991	0	4.20872	3.09227	3.89123	6.42961	10.3149	13.8669	0	9.39507
PF00320	TOTAL	0	0	0	0	0.796475	0.564693	5.0834	0	0	0	0	0	0	4.74598	2.49182	0
PF00320	unclassified	0	0	0	0	0.796475	0.564693	5.0834	0	0	0	0	0	0	4.74598	2.49182	0
PF00324	TOTAL	3.85368	2.02056	1.18897	1.14931	4.76558	5.48395	5.92526	2.58284	4.4704	1.84806	3.44045	5.50917	7.33828	9.60961	4.30671	10.2806
PF00324	g__Citrobacter.s__Citrobacter_rodentium	0.0317187	0	0	0	0	0	0	0	0	0	0	0	0	0	0	0
PF00324	g__Escherichia.s__Escherichia_coli	1.30635	0	0	0	0.392559	0.289629	0	0.638146	0.656361	0	0	1.65849	1.49578	0	0.696077	0.670857
PF00324	unclassified	2.5156	2.02056	1.18897	1.14931	4.37302	5.19432	5.92526	1.9447	3.81404	1.84806	3.44045	3.85068	5.8425	9.60961	3.61064	9.6097
PF00325	TOTAL	0.612621	0.385268	0.30348	0.392376	2.53086	1.14173	0.401606	0.79876	0.854397	0	0.738738	0.575682	4.43479	2.86731	1.62447	7.01295
PF00325	g__Escherichia.s__Escherichia_coli	0.424459	0.385268	0	0.217358	2.18793	1.14173	0	0.579547	0.641939	0	0.491407	0	4.43479	2.49166	1.22849	6.87931
PF00325	unclassified	0.188163	0	0.30348	0.175018	0.342937	0	0.401606	0.219214	0.212457	0	0.247331	0.575682	0	0.375645	0.395979	0.133638
PF00326	TOTAL	358.428	324.764	412.779	391.57	426.814	453.123	267.247	334.751	263.786	350.839	285.791	508.861	435.446	331.554	254.458	333.852
PF00326	g__Bacteroides.s__Bacteroides_caccae	56.1867	38.8972	62.8438	56.7168	249.595	227.914	87.1347	178.183	27.0057	37.1061	28.2391	70.0569	226.466	178.143	113.081	166.101
PF00326	g__Bacteroides.s__Bacteroides_ovatus	129.318	160.277	150.778	149.856	32.9086	35.3542	35.8605	20.1958	96.5173	174.456	126.478	180.763	31.9329	31.9278	16.2946	33.9592
PF00326	g__Bacteroides.s__Bacteroides_thetaiotaomicron	92.0535	86.8254	131.7	138.989	69.4831	110.701	66.0257	67.5477	80.3281	88.5534	77.0321	151.297	67.6781	44.7141	39.3717	56.7538
PF00326	g__Bacteroides.s__Bacteroides_uniformis	57.3468	17.5729	38.6987	22.6198	35.4893	41.3653	53.1905	44.3004	30.2341	17.3479	25.0308	83.1776	84.0457	42.6153	56.0782	49.1812
PF00326	g__Barnesiella.s__Barnesiella_intestinihominis	2.51594	3.041	3.75112	2.39312	0.738801	3.54992	2.91822	1.21388	3.86506	3.80755	3.42406	2.88318	0.972521	0	4.03334	1.7744
PF00326	g__Collinsella.s__Collinsella_aerofaciens	0	0.35539	0	0	0	0	0	0	0	0	0	0	0	0	0	0
PF00326	g__Lachnoclostridium.s__Clostridium_symbiosum	0.52129	2.26495	0	0.860244	0.631508	0.554074	1.10549	0	0.289105	0.846888	1.06472	0.437835	1.09666	1.71709	1.06866	1.42794
PF00326	g__Marvinbryantia.s__Marvinbryantia_formatexigens	5.17754	0	4.03712	3.09427	4.0604	3.46167	0	2.70271	15.7601	13.331	12.2915	1.77164	0	0	3.24676	0
PF00326	unclassified	15.3084	15.5297	20.9693	17.0401	33.9081	30.2221	21.0122	20.6074	9.7866	15.3902	12.2301	18.4749	23.2542	32.4366	21.284	24.6543
PF00327	TOTAL	1344.9	1022.8	1322.68	840.459	1304.73	1477.04	577.532	1434.64	1151.92	1786.95	892.806	2484.02	1601.37	1044.18	864.697	1334.27
PF00327	g__Bacteroides.s__Bacteroides_caccae	275.315	236.344	288.743	159.123	638.916	683.747	173.384	651.318	168.98	298.777	131.427	471.946	806.128	405.184	294.903	561.335
PF00327	g__Bacteroides.s__Bacteroides_ovatus	500.912	505.923	544.977	430.768	115.35	137.8	91.4712	100.959	360.042	827.205	355.338	1072.14	136.041	88.4488	42.7253	132.69
PF00327	g__Bacteroides.s__Bacteroides_thetaiotaomicron	188.52	160.875	204.458	121.286	186.856	252.219	81.4003	209.561	149.425	249.719	125.319	395.233	189.839	106.313	90.2043	148.318
PF00327	g__Bacteroides.s__Bacteroides_uniformis	198.4	62.9792	155.416	52.2113	127.743	111.651	112.618	201.915	141.09	74.8635	88.2656	428.497	259.046	131.243	208.657	155.909
PF00327	g__Barnesiella.s__Barnesiella_intestinihominis	13.098	11.9821	15.456	16.6058	2.30437	10.8695	5.12797	8.80891	16.8357	18.3679	13.2862	19.3104	5.63669	1.81702	19.8822	10.7003
PF00327	g__Citrobacter.s__Citrobacter_rodentium	0.58725	1.35694	1.1286	0.233919	1.74296	2.69867	0	2.4042	0.621764	1.19322	0.861133	1.25551	4.15103	1.8054	1.68543	1.73244
PF00327	g__Collinsella.s__Collinsella_aerofaciens	2.23617	6.37637	2.92599	1.36453	8.95467	7.69688	1.81616	10.6594	6.24642	3.94424	4.18606	1.83095	18.4909	15.7932	22.4832	52.206
PF00327	g__Desulfovibrio.s__Desulfovibrio_piger	2.41222	1.5754	3.87263	1.68559	40.5657	61.0671	47.9253	39.5502	5.76046	5.1589	3.10261	3.8773	72.4773	115.462	29.8767	95.3325
PF00327	g__Escherichia.s__Escherichia_coli	6.50053	12.9912	17.1655	4.7271	19.0163	33.3682	5.73055	11.6102	13.2012	9.09826	6.15558	21.082	35.1038	37.5128	7.28605	54.162
PF00327	g__Lachnoclostridium.s__Clostridium_symbiosum	21.6836	22.3953	14.2575	10.2339	48.3165	45.5163	49.584	61.6094	20.5509	33.5461	13.9399	19.1551	74.4629	140.605	49.1472	121.884
PF00327	g__Marvinbryantia.s__Marvinbryantia_formatexigens	135.228	0	73.4921	42.2199	114.964	130.401	8.4754	135.876	269.167	264.752	150.925	49.6931	0	0	97.846	0
PF00327	unclassified	0	0	0.788273	0	0	0	0	0.3719	0	0.327563	0	0	0	0	0	0
PF00328	TOTAL	1.85048	1.62345	2.50534	2.02228	3.57589	3.48786	7.56656	2.22309	3.33994	2.29008	3.27227	3.1855	5.39459	16.3249	4.60047	4.81239
PF00328	g__Bacteroides.s__Bacteroides_thetaiotaomicron	0.461277	0.809104	0	0.85749	0	0	0	0	1.48324	0.645482	0.450952	0	0	0	0	0
PF00328	g__Escherichia.s__Escherichia_coli	0.811147	0	1.07942	0	2.52035	2.48307	1.93791	1.60624	0.85878	0.724769	2.13678	2.20024	4.4149	9.72515	2.11893	2.77025
PF00328	unclassified	0.578055	0.81435	1.42593	1.16479	1.05554	1.00479	5.62865	0.616851	0.997923	0.919825	0.684538	0.985259	0.979688	6.59972	2.48154	2.04214
PF00329	TOTAL	49.8529	36.7572	40.2176	26.2654	24.0443	33.7597	16.1184	27.0812	37.4159	48.3932	32.3064	74.7212	96.1856	66.8729	41.5623	59.2966
PF00329	g__Akkermansia.s__Akkermansia_muciniphila	0	0	0	0	0	0	0	0	6.7417	3.18874	1.63902	4.97574	45.4193	27.5982	16.8202	18.6359
PF00329	g__Bacteroides.s__Bacteroides_caccae	6.83645	3.26893	5.67196	3.39781	9.6607	12.0878	3.7034	9.56251	2.47988	4.30813	2.53105	6.4472	21.7918	13.3296	8.65525	13.9289
PF00329	g__Bacteroides.s__Bacteroides_ovatus	15.0688	10.4804	9.36678	7.8466	1.41193	1.75667	0.430709	1.01704	8.45722	17.876	8.82914	22.0127	2.75073	1.12392	0.466344	1.70759
PF00329	g__Bacteroides.s__Bacteroides_thetaiotaomicron	14.6195	9.44731	16.1578	11.7128	1.42919	4.43795	2.8419	3.19993	11.7831	13.3521	11.7919	24.1172	3.9476	1.09201	1.42776	2.72609
PF00329	g__Bacteroides.s__Bacteroides_uniformis	4.97795	0.877383	2.138	0.502208	1.01784	1.91115	0	1.1676	1.56568	1.28999	1.46218	5.26294	2.51691	1.09484	1.05131	1.88973
PF00329	g__Barnesiella.s__Barnesiella_intestinihominis	2.64146	2.92944	3.01105	2.45903	1.70572	3.75955	1.18261	2.12219	4.07588	3.07536	3.10916	4.29972	1.38406	0.857196	3.02915	1.55669
PF00329	g__Citrobacter.s__Citrobacter_rodentium	0	0	0	0	0	0	0	0	0	0	0	0	0.126116	0	0	0
PF00329	g__Collinsella.s__Collinsella_aerofaciens	0	5.42899	1.2299	0	1.2217	0.53595	0	0.787245	0	0	0	0	1.35781	3.69083	0.620224	2.9751
PF00329	g__Desulfovibrio.s__Desulfovibrio_piger	1.01664	0	1.86831	0	6.03335	7.4241	5.62393	8.30262	0.561593	0.700649	0.340286	0.496128	11.0125	13.9446	7.70576	12.5434
PF00329	g__Escherichia.s__Escherichia_coli	0.272958	0	0	0	0.493407	0.494923	0.685056	0	0.467994	0	0	1.2086	4.67338	1.38572	0.463759	0.722042
PF00329	unclassified	4.41917	4.32475	0.773826	0.346937	1.0705	1.35161	1.6508	0.922081	1.28289	4.60232	2.60365	5.90093	1.2055	2.75597	1.32253	2.61113
PF00330	TOTAL	310.681	212.214	418.695	400.86	213.814	211.371	128.739	209.71	344.809	346.056	296.034	373.455	270.345	257.249	181.293	202.817
PF00330	g__Akkermansia.s__Akkermansia_muciniphila	0	0	0	0	0	0	0	0	9.38028	9.91384	3.10805	4.82646	74.4806	64.9746	35.9503	42.4563
PF00330	g__Bacteroides.s__Bacteroides_caccae	33.8224	15.3857	38.3801	41.842	115.425	91.1725	43.0248	111.606	16.48	17.6579	17.5975	29.8023	116.714	78.9468	59.3828	76.231
PF00330	g__Bacteroides.s__Bacteroides_ovatus	136.937	119.954	236.079	178.334	22.3554	24.6524	26.1156	15.8511	120.729	158.726	133.082	179.007	17.1325	31.9496	10.79	20.3031
PF00330	g__Bacteroides.s__Bacteroides_thetaiotaomicron	74.2555	63.9084	99.4454	143.988	28.9613	48.2272	26.9685	29.0895	82.7562	62.7551	56.4549	100.459	23.6906	18.7701	20.3592	17.2782
PF00330	g__Bacteroides.s__Bacteroides_uniformis	23.5269	7.07902	13.4721	8.83277	3.13406	3.98397	3.67983	4.81591	16.0434	6.04627	9.9645	34.9735	7.37382	5.96351	6.66579	4.85316
PF00330	g__Barnesiella.s__Barnesiella_intestinihominis	1.6347	1.546	2.33389	3.43967	1.26745	1.43326	3.41708	1.10588	2.62036	1.7649	3.93778	2.39558	1.21041	0	1.97731	0.723128
PF00330	g__Citrobacter.s__Citrobacter_rodentium	0.0488793	0	0.0626252	0.0973502	0.0207249	0	0.0518285	0	0.051752	0.0595898	0.0627163	0	0	0.0375678	0	0.144198
PF00330	g__Collinsella.s__Collinsella_aerofaciens	0	0.864081	0	0	1.13926	1.06898	0	1.80359	0.596263	0.697739	0.659926	0	2.31695	1.40515	1.5304	3.02358
PF00330	g__Desulfovibrio.s__Desulfovibrio_piger	0.497937	0.711353	0.850577	0.922523	8.11909	6.7599	9.67419	8.64754	1.3049	2.11223	0.888802	0.610316	14.5828	16.3616	6.8844	12.9739
PF00330	g__Escherichia.s__Escherichia_coli	1.42354	0.385892	1.86632	0.253103	0.331598	0.806903	0.777325	0.289353	2.423	1.41038	2.56154	4.23032	1.80533	2.28049	0.650627	1.66001
PF00330	g__Lachnoclostridium.s__Clostridium_symbiosum	3.09751	1.85073	1.26009	1.73238	9.94158	5.5016	11.2067	8.56479	4.36603	3.12018	2.2396	0.912576	9.81164	32.505	4.79187	20.3816
PF00330	g__Marvinbryantia.s__Marvinbryantia_formatexigens	32.3212	0	21.9679	20.6392	22.9996	26.3752	3.82325	27.5137	85.6983	78.9116	63.5799	14.8661	0	0	30.3918	0
PF00330	unclassified	3.11662	0.529104	2.97774	0.778191	0.118171	1.3893	0	0.422568	2.35934	2.88027	1.89682	1.37168	1.22688	4.05495	1.91812	2.78921
PF00331	TOTAL	331.784	154.204	512.617	407.287	146.456	189.464	257.912	119.542	268.188	442.785	380.28	640.745	148.271	222.278	87.0364	169.914
PF00331	g__Bacteroides.s__Bacteroides_ovatus	331.784	154.204	512.617	407.287	146.456	189.464	257.912	119.542	268.188	442.785	380.28	640.745	148.271	222.278	87.0364	169.914
PF00333	TOTAL	1019.17	775.747	978.411	651.313	1112.14	1253.97	539.805	1204.59	879.154	1397.84	720.738	1937	1539.78	1048.94	784.925	1315.38
PF00333	g__Akkermansia.s__Akkermansia_muciniphila	0	0	0	0	0	0	0	0	20.764	12.964	7.7484	13.2445	168.841	136.897	89.8098	109.029
PF00333	g__Bacteroides.s__Bacteroides_caccae	128.792	70.8133	107.132	73.8773	522.812	524.283	121.009	513.484	58.8381	108.915	57.0879	180.257	645.59	320.719	218.31	473.442
PF00333	g__Bacteroides.s__Bacteroides_ovatus	344.885	361.499	379.026	302.362	83.2003	97.9838	62.9804	70.2468	295.603	641.661	278.341	791.933	81.1614	66.8742	34.1619	91.1193
PF00333	g__Bacteroides.s__Bacteroides_thetaiotaomicron	228.568	216.958	270.085	181.022	174.664	249.534	103.31	231.697	193.063	338.974	173.573	530.378	155.25	86.8246	115.661	123.892
PF00333	g__Bacteroides.s__Bacteroides_uniformis	203.734	59.379	131.172	45.5184	110.476	126.709	115.833	156.329	120.729	73.1601	74.8041	332.559	270.434	112.96	154.997	164.738
PF00333	g__Barnesiella.s__Barnesiella_intestinihominis	14.1648	14.3649	19.4675	9.45531	6.11743	8.3292	6.33201	6.95594	17.0902	12.7543	12.0579	17.071	6.21719	3.51798	10.7543	10.242
PF00333	g__Citrobacter.s__Citrobacter_rodentium	1.29359	0.664237	1.10492	0.171758	1.95003	1.80461	0.609619	0.589058	1.36962	1.05136	0.895759	2.15104	1.69331	3.63785	0.825037	2.22612
PF00333	g__Collinsella.s__Collinsella_aerofaciens	2.55779	11.6569	2.01592	0.546053	10.4505	15.2787	1.16234	18.327	5.7016	6.34544	5.92391	1.17181	18.4831	22.4121	20.9379	76.47
PF00333	g__Desulfovibrio.s__Desulfovibrio_piger	6.99192	7.15598	9.37506	4.71003	79.5439	76.7604	68.1822	62.732	5.36189	8.28602	3.97354	6.17004	97.9145	123.062	44.5241	135.145
PF00333	g__Escherichia.s__Escherichia_coli	7.0766	4.70043	10.3583	1.67526	11.922	23.8972	4.09543	7.55111	9.05684	7.95634	5.54286	12.0228	17.886	23.5907	6.73198	18.64
PF00333	g__Lachnoclostridium.s__Clostridium_symbiosum	22.9542	28.556	12.1913	8.48675	52.9698	45.4646	54.1876	61.6889	19.3824	30.8608	15.766	26.7144	76.3063	148.447	44.4853	110.44
PF00333	g__Marvinbryantia.s__Marvinbryantia_formatexigens	58.1505	0	36.4824	23.4883	58.0304	83.9273	2.10424	74.9845	132.194	154.912	85.0245	23.3208	0	0	43.7267	0
PF00334	TOTAL	823.248	1283.58	938.107	1117.31	847.908	863.713	420.628	716.352	570.772	677.223	650.802	897.87	751.072	483.749	517.409	652.299
PF00334	g__Akkermansia.s__Akkermansia_muciniphila	0	0	0	0	0	0	0	0	1.77064	0.723446	0.77129	0	6.19633	6.3347	4.41143	5.13284
PF00334	g__Bacteroides.s__Bacteroides_caccae	142.026	129.247	140.913	176.991	523.764	469.639	164.943	429.771	73.2578	78.623	64.1646	117.544	425.32	272.222	305.106	366.289
PF00334	g__Bacteroides.s__Bacteroides_ovatus	307.703	643.951	381.193	452.601	86.3363	95.3639	81.9326	67.9309	229.609	365.145	340.199	389.305	97.7928	54.4008	51.7236	92.9706
PF00334	g__Bacteroides.s__Bacteroides_thetaiotaomicron	373.518	508.635	415.308	486.361	211.062	282.134	165.55	189.651	263.613	231.999	243.937	390.057	178.394	99.3525	142.155	135.313
PF00334	g__Collinsella.s__Collinsella_aerofaciens	0	0.503713	0	0	0	1.12956	0	1.19121	0.923225	0	0	0	2.09057	7.61054	6.30122	17.0674
PF00334	g__Desulfovibrio.s__Desulfovibrio_piger	0	1.24982	0.692998	1.07726	26.7464	14.496	6.69111	27.5021	0.318154	0.732676	1.32172	0.963656	41.2767	42.4028	7.2444	35.1046
PF00334	g__Escherichia.s__Escherichia_coli	0	0	0	0	0	0.32127	0	0	1.2801	0	0	0	0	0	0	0.421078
PF00334	unclassified	0	0	0	0.278984	0	0.629147	1.51137	0.3052	0	0	0.408915	0	0	1.42513	0.466944	0
PF00335	TOTAL	0.512735	0	17.3146	3.33091	12.9381	9.9524	116.996	1.33605	3.72271	0	6.61777	0.580244	6.63506	88.385	36.3779	10.9952
PF00335	unclassified	0.512735	0	17.3146	3.33091	12.9381	9.9524	116.996	1.33605	3.72271	0	6.61777	0.580244	6.63506	88.385	36.3779	10.9952
PF00337	TOTAL	3.65207	1.73718	91.1513	13.5168	47.2376	47.6226	420.201	13.0476	20.6089	0	31.7172	2.65279	28.6284	377.416	156.733	38.0052
PF00337	unclassified	3.65207	1.73718	91.1513	13.5168	47.2376	47.6226	420.201	13.0476	20.6089	0	31.7172	2.65279	28.6284	377.416	156.733	38.0052
PF00338	TOTAL	833.672	460.23	609.729	456.446	789.045	849.134	369.946	740.869	789.945	1003.93	690.086	1556.69	1007.59	718.431	656.326	1009.51
PF00338	g__Akkermansia.s__Akkermansia_muciniphila	0	0	0	0	0	0	0	0	13.9218	12.2048	3.76745	6.90006	107.177	73.4432	55.9196	73.44
PF00338	g__Bacteroides.s__Bacteroides_caccae	99.4384	42.288	66.4216	50.0969	281.488	282.52	72.9559	224.244	39.0713	63.9267	40.0839	135.575	326.748	195.285	170.934	265.716
PF00338	g__Bacteroides.s__Bacteroides_ovatus	273.884	242.757	237.861	231.183	56.4268	66.4677	52.3303	51.0101	210.316	407.765	243.793	636.206	64.7081	56.2136	31.3597	81.102
PF00338	g__Bacteroides.s__Bacteroides_thetaiotaomicron	138.573	92.3142	125.02	97.2774	100.301	131.562	52.6283	100.512	111.082	157.434	117.818	342.461	83.8878	51.4799	69.2706	79.28
PF00338	g__Bacteroides.s__Bacteroides_uniformis	181.07	46.3371	96.0538	35.4781	133.13	92.1128	85.1071	128.03	104.103	69.4629	79.8092	310.818	199.692	121.945	143.703	121.995
PF00338	g__Barnesiella.s__Barnesiella_intestinihominis	12.5346	11.6902	11.4211	14.2376	5.88435	12.0273	12.4524	6.68272	15.4313	18.9659	15.0673	27.8137	4.71114	3.89626	14.1531	9.25109
PF00338	g__Citrobacter.s__Citrobacter_rodentium	0	0	0.666681	0	0.992827	0	0	0	0.360419	0	0	0	1.53255	1.19979	0	0
PF00338	g__Collinsella.s__Collinsella_aerofaciens	0.570937	3.95775	0	0	7.90002	10.3543	1.81616	17.159	3.59428	3.48021	1.25582	0.915474	17.8931	10.5315	4.30136	60.6031
PF00338	g__Desulfovibrio.s__Desulfovibrio_piger	4.99007	1.95444	8.94053	3.23199	66.3514	70.1477	48.3288	74.0204	8.31589	9.05422	3.70262	10.1593	121.729	108.295	51.4845	137.665
PF00338	g__Escherichia.s__Escherichia_coli	13.7425	8.34895	10.7017	2.4868	24.3285	43.9773	13.9244	12.3561	12.3405	11.0691	20.6035	27.6861	46.6296	41.6018	18.6626	40.2156
PF00338	g__Lachnoclostridium.s__Clostridium_symbiosum	6.58954	7.52421	3.08855	4.04304	25.5871	23.5985	27.9812	31.4096	19.3289	9.58949	10.6818	14.0979	25.2352	46.0128	23.6623	108.293
PF00338	g__Marvinbryantia.s__Marvinbryantia_formatexigens	101.329	0	48.7506	17.8892	82.0397	109.554	2.42044	88.2485	248.317	238.714	152.156	42.2799	0	0	65.2223	0
PF00338	unclassified	0.949082	3.05807	0.804318	0.522481	4.61575	6.81277	0	7.19611	3.76179	2.2682	1.34792	1.7782	7.64623	8.52704	7.65333	31.9515
PF00339	TOTAL	0	0	0.635678	0	0.454825	0.0713884	4.77517	0	0	0	0.268753	0	0	6.31212	1.85934	0
PF00339	unclassified	0	0	0.635678	0	0.454825	0.0713884	4.77517	0	0	0	0.268753	0	0	6.31212	1.85934	0
PF00340	TOTAL	0	0	0	0	0	0	0	0	0	0	0	0	0	1.3715	0	0
PF00340	unclassified	0	0	0	0	0	0	0	0	0	0	0	0	0	1.3715	0	0
PF00341	TOTAL	0	0	0.588592	0	0	0	0	0	0	0	0.224923	0	0	1.41001	0.877181	0
PF00341	unclassified	0	0	0.588592	0	0	0	0	0	0	0	0.224923	0	0	1.41001	0.877181	0
PF00342	TOTAL	245.619	243.29	253.568	204.759	257.04	281.902	175.75	205.734	284.529	294.599	214.784	303.646	260.213	238.222	180.392	228.537
PF00342	g__Akkermansia.s__Akkermansia_muciniphila	0	0	0	0	0	0	0	0	2.83599	2.32932	1.81082	2.12551	21.2259	17.3076	10.3305	14.5399
PF00342	g__Bacteroides.s__Bacteroides_caccae	26.327	18.8359	25.2621	20.4734	126.393	121.525	42.1318	82.2245	14.4202	18.4681	12.4555	28.9593	93.6041	86.6685	51.4149	88.8117
PF00342	g__Bacteroides.s__Bacteroides_ovatus	76.8691	103.286	84.5613	75.9544	20.8223	23.6989	16.9278	11.1807	55.3702	98.2752	57.4823	108.408	20.1581	18.3074	8.12641	19.9106
PF00342	g__Bacteroides.s__Bacteroides_thetaiotaomicron	43.9795	64.0826	72.0425	58.0786	39.4477	58.6336	33.2253	35.543	44.706	58.2591	43.4502	68.0702	32.0575	24.6486	21.5411	23.9057
PF00342	g__Bacteroides.s__Bacteroides_uniformis	40.2205	15.7709	27.2045	11.8208	28.1047	35.1833	45.442	31.934	26.2205	15.3914	19.9706	49.8805	51.4184	28.5866	39.8851	37.7675
PF00342	g__Barnesiella.s__Barnesiella_intestinihominis	2.10558	2.4888	4.19994	2.72902	2.05995	3.04971	3.65799	1.65826	2.9667	3.9674	3.34753	2.51817	1.57336	0.70957	4.60102	1.4334
PF00342	g__Collinsella.s__Collinsella_aerofaciens	0.964195	4.71929	1.29228	1.00063	3.06595	3.00816	2.5015	4.00364	1.57145	1.43849	1.92558	0	9.19231	3.5394	3.90482	6.90524
PF00342	g__Desulfovibrio.s__Desulfovibrio_piger	0	0	0	0	2.47813	2.01532	3.30536	2.59478	0.343599	0.356268	0.409817	0	3.04114	5.46493	1.67744	4.63292
PF00342	g__Escherichia.s__Escherichia_coli	3.08092	0.97619	1.53019	0	1.57952	4.14331	0.871755	1.81193	3.4412	0.552438	0.301396	7.02549	4.64931	8.90356	1.36868	0.844764
PF00342	g__Lachnoclostridium.s__Clostridium_symbiosum	12.3627	20.8392	8.89147	8.99499	10.1907	11.1531	20.2528	10.0622	19.2839	15.1715	12.7997	10.8552	16.0346	40.0638	14.9195	23.7498
PF00342	g__Marvinbryantia.s__Marvinbryantia_formatexigens	30.9962	0	18.743	18.299	19.5386	17.5382	2.9229	22.6353	106.482	68.3608	50.8735	12.3032	0	0	17.4488	0
PF00342	unclassified	8.71314	12.2921	9.84093	7.40839	3.36019	1.95413	4.51051	2.08574	6.88665	12.0284	9.95761	13.5002	7.25748	4.02154	5.17423	6.03591
PF00343	TOTAL	326.057	248.128	355.961	348.523	267.196	371.705	212.703	348.21	362.129	388.777	330.704	481.711	371.564	310.353	206.253	449.72
PF00343	g__Akkermansia.s__Akkermansia_muciniphila	0	0	0	0	0	0	0	0	8.06045	5.783	2.65791	4.87079	54.0398	52.6038	24.6228	30.7721
PF00343	g__Bacteroides.s__Bacteroides_caccae	29.359	16.7548	24.6983	20.0811	94.4574	109.743	27.5944	69.1965	17.014	17.0555	14.1239	34.4501	103.625	65.943	56.71	89.7225
PF00343	g__Bacteroides.s__Bacteroides_ovatus	85.7069	80.425	94.6997	76.8933	19.2019	22.9592	21.0808	12.8998	71.0721	111.439	66.7005	161.963	20.8714	19.0313	9.43379	26.8454
PF00343	g__Bacteroides.s__Bacteroides_thetaiotaomicron	85.8321	77.8496	113.704	134.299	51.9003	73.1548	54.953	51.6479	78.4676	85.507	88.5905	130.428	39.0549	24.4872	30.3832	35.1155
PF00343	g__Bacteroides.s__Bacteroides_uniformis	70.3149	47.6642	82.9543	94.3239	41.0702	48.0016	48.8506	43.1953	63.5948	62.2029	65.1408	108.174	56.4046	32.1529	37.9682	38.4329
PF00343	g__Barnesiella.s__Barnesiella_intestinihominis	1.73119	2.64129	2.40391	2.43521	1.20116	2.23047	2.213	1.55038	2.52559	2.51462	1.98622	3.08137	1.44853	0.687668	3.70839	1.52137
PF00343	g__Citrobacter.s__Citrobacter_rodentium	0.017323	0	0	0	0	0	0	0	0.00917056	0	0.0762064	0	0.0306123	0.0798766	0	0
PF00343	g__Collinsella.s__Collinsella_aerofaciens	0.375766	17.2675	0	0	2.96749	52.4056	36.7131	114.637	0.342336	1.07593	6.72822	0	70.2506	75.61	2.18187	196.118
PF00343	g__Desulfovibrio.s__Desulfovibrio_piger	0.349424	0	0	0.405809	2.35393	1.58601	3.36614	2.602	0	0	0	0	3.56586	4.57323	1.50433	3.70258
PF00343	g__Escherichia.s__Escherichia_coli	3.99503	0	3.24558	0.304355	1.23247	6.5392	1.55384	1.42112	3.45656	0	2.28713	9.29756	9.38313	8.41532	0	3.64521
PF00343	g__Lachnoclostridium.s__Clostridium_symbiosum	2.15981	2.78488	2.05876	0.794802	5.53868	5.84454	7.60997	6.0185	3.41183	3.53838	2.73638	2.52094	8.31954	18.9425	4.77945	15.7303
PF00343	g__Marvinbryantia.s__Marvinbryantia_formatexigens	42.486	0	25.122	15.576	41.8669	45.7241	3.20672	40.748	111.277	96.2987	76.7564	21.6095	0	0	31.9536	0
PF00343	unclassified	3.72989	2.7409	7.07474	3.41012	5.40535	3.5162	5.56169	4.29393	2.89707	3.36056	2.92004	5.31634	4.56935	7.82649	3.00703	8.11476
PF00344	TOTAL	940.837	709.691	904.928	599.323	949.93	1215.76	459.457	1036.77	787.454	1119.74	600.143	1533.34	1356.38	865.411	667.962	1112.4
PF00344	g__Akkermansia.s__Akkermansia_muciniphila	0	0	0	0	0	0	0	0	4.02313	3.08765	1.61437	3.43765	35.2709	22.2006	16.2627	19.202
PF00344	g__Bacteroides.s__Bacteroides_caccae	125.898	85.1559	116.978	75.948	389.862	456.35	102.76	404.568	65.6983	104.937	47.6175	176.084	536.322	259.677	175.511	383.168
PF00344	g__Bacteroides.s__Bacteroides_ovatus	317.411	319.592	335.228	252.861	112.804	153.387	71.1512	110.643	238.668	479.953	215.27	597.581	133.267	86.6743	56.9157	134.854
PF00344	g__Bacteroides.s__Bacteroides_thetaiotaomicron	212.306	195.843	253.291	171.41	167.644	249.125	93.1817	207.151	164.81	254.763	131.248	424.374	184.481	100.133	118.2	134.181
PF00344	g__Bacteroides.s__Bacteroides_uniformis	156.926	43.1983	102.075	42.3578	88.2566	98.849	89.2114	121.182	84.5873	46.3314	52.0923	223.013	230.822	97.5985	129.041	121.612
PF00344	g__Barnesiella.s__Barnesiella_intestinihominis	12.0871	15.582	18.6055	11.8857	8.46102	11.7844	6.80796	6.20779	16.2298	13.9307	11.1564	18.9055	5.46965	2.73366	15.8403	6.55682
PF00344	g__Citrobacter.s__Citrobacter_rodentium	0.882977	0.604376	0.911317	0.234477	1.62231	2.80572	0.624169	1.11665	1.02142	0.836759	1.04191	1.44203	2.74376	2.75224	0.91501	2.71268
PF00344	g__Collinsella.s__Collinsella_aerofaciens	0.407005	5.50421	0	0	3.42869	6.05425	0	6.87796	1.34625	1.44717	0.801577	0	7.75876	7.15459	7.70171	28.9631
PF00344	g__Desulfovibrio.s__Desulfovibrio_piger	3.94771	2.85487	4.87644	3.17143	33.7967	46.8101	25.1673	36.2552	3.75791	4.38748	1.97036	4.14729	61.1679	70.6733	26.1373	83.5311
PF00344	g__Escherichia.s__Escherichia_coli	15.0307	15.0923	18.1905	5.34567	35.9051	61.0283	18.6099	23.8039	26.8465	20.6441	20.8452	34.4646	60.4021	65.7988	21.7203	66.7055
PF00344	g__Lachnoclostridium.s__Clostridium_symbiosum	21.8896	26.2643	13.545	8.7585	41.8617	50.5474	43.4726	54.4967	17.5876	26.5422	14.8669	19.234	98.6746	147.48	44.4125	130.917
PF00344	g__Marvinbryantia.s__Marvinbryantia_formatexigens	74.0519	0	40.7678	26.9383	65.783	79.018	3.95764	64.4655	162.877	162.877	101.619	30.6637	0	0	55.3034	0
PF00344	unclassified	0	0	0.458721	0.412301	0.504719	0	4.51229	0	0	0	0	0	0	2.53489	0	0
PF00345	TOTAL	0.643637	0	0	0	0.92304	2.13705	0	0	1.23659	0	0.740254	0	0	3.42068	1.09385	3.22829
PF00345	g__Escherichia.s__Escherichia_coli	0.34067	0	0	0	0.288889	1.10891	0	0	0.266199	0	0.543344	0	0	1.83283	0	1.88903
[truncated: 26,645 more rows]
